# Supplementary material for: Hepatitis C virus NS3 helicase contributes to (−) strand RNA synthesis
Source: Nat Commun. 2025 Aug 27;16:8006. doi: 10.1038/s41467-025-63498-9 (PMC12391449; doi:10.1038/s41467-025-63498-9)
Supplement: Supplementary file 4 — Supplementary Data 1 [file 41467_2025_63498_MOESM4_ESM.xlsx]

## Sheet: WT_IP_SMI_pos_signif
name	chr	start	end	count.IP	count.SM	noPeak.IP	noPeak.SM	log2FC(IP/SM)	oddsRatio	p.value	p.adjusted
pFK_i389neoNS3_3prime_JFH_dg_2_60	pFK_i389neoNS3_3prime_JFH_dg	2	60	490.0	459.0	10292.0	111525.0	3.4669423502604086	11.56793524509169	1.7662321095394632e-256	1.942162764829239e-254
pFK_i389neoNS3_3prime_JFH_dg_66_91	pFK_i389neoNS3_3prime_JFH_dg	66	91	126.0	575.0	10656.0	111409.0	1.1916128722199444	2.2910193889541715	1.2058704662437594e-14	1.2054406182706015e-13
pFK_i389neoNS3_3prime_JFH_dg_137_169	pFK_i389neoNS3_3prime_JFH_dg	137	169	151.0	1132.0	10631.0	110852.0	0.47484855451316044	1.3909129012325776	0.00016036565890230206	0.0009281018103160333
pFK_i389neoNS3_3prime_JFH_dg_207_244	pFK_i389neoNS3_3prime_JFH_dg	207	244	271.0	693.0	10511.0	111291.0	2.0215241755621687	4.1404930971099745	3.5191434446692038e-68	9.674194752511269e-67
pFK_i389neoNS3_3prime_JFH_dg_283_328	pFK_i389neoNS3_3prime_JFH_dg	283	328	280.0	630.0	10502.0	111354.0	2.2057833121284682	4.7124992065003495	4.695932843943202e-80	1.721228270128707e-78
pFK_i389neoNS3_3prime_JFH_dg_938_983	pFK_i389neoNS3_3prime_JFH_dg	938	983	91.0	664.0	10691.0	111320.0	0.5192046125585517	1.4270138265154904	0.0014016192769405575	0.007339198176077252
pFK_i389neoNS3_3prime_JFH_dg_1134_1160	pFK_i389neoNS3_3prime_JFH_dg	1134	1160	107.0	369.0	10675.0	111615.0	1.5963592285372474	3.031880581100893	1.3175641194259292e-19	1.8110048781267572e-18
pFK_i389neoNS3_3prime_JFH_dg_1692_1717	pFK_i389neoNS3_3prime_JFH_dg	1692	1717	77.0	139.0	10705.0	111845.0	2.5289723888073725	5.787697539306247	9.404724702466592e-28	1.4773584992391358e-26
pFK_i389neoNS3_3prime_JFH_dg_2214_2243	pFK_i389neoNS3_3prime_JFH_dg	2214	2243	166.0	838.0	10616.0	111146.0	1.044030478924319	2.0739438646218704	2.4513260413124767e-15	2.6954974582218014e-14
pFK_i389neoNS3_3prime_JFH_dg_2253_2281	pFK_i389neoNS3_3prime_JFH_dg	2253	2281	220.0	933.0	10562.0	111051.0	1.2934770065718606	2.4792330206388127	6.198264280974129e-28	1.1359433855513942e-26
pFK_i389neoNS3_3prime_JFH_dg_3508_3552	pFK_i389neoNS3_3prime_JFH_dg	3508	3552	195.0	1197.0	10587.0	110787.0	0.7611508382165129	1.7047329289503157	7.572375427145517e-11	5.947602694733291e-10
pFK_i389neoNS3_3prime_JFH_dg_3576_3601	pFK_i389neoNS3_3prime_JFH_dg	3576	3601	87.0	600.0	10695.0	111384.0	0.6010636248162022	1.5101150070126228	0.00039154753620418827	0.002152743802383613
pFK_i389neoNS3_3prime_JFH_dg_4791_4820	pFK_i389neoNS3_3prime_JFH_dg	4791	4820	157.0	819.0	10625.0	111165.0	0.9971538355617477	2.005648782589959	1.3935959543069963e-13	1.2770075900808648e-12
pFK_i389neoNS3_3prime_JFH_dg_5076_5124	pFK_i389neoNS3_3prime_JFH_dg	5076	5124	112.0	779.0	10670.0	111205.0	0.5857018355556676	1.498443803063789	8.809277019525867e-05	0.0005698088543463476
pFK_i389neoNS3_3prime_JFH_dg_5191_5219	pFK_i389neoNS3_3prime_JFH_dg	5191	5219	174.0	796.0	10608.0	111188.0	1.185628384731948	2.291187271197617	1.5647218291722076e-19	1.911756078264223e-18
pFK_i389neoNS3_3prime_JFH_dg_5336_5372	pFK_i389neoNS3_3prime_JFH_dg	5336	5372	241.0	1932.0	10541.0	110052.0	0.3750905019534496	1.302344998912852	0.0001188968436013914	0.0007263328190469525
pFK_i389neoNS3_3prime_JFH_dg_5546_5573	pFK_i389neoNS3_3prime_JFH_dg	5546	5573	159.0	1277.0	10623.0	110707.0	0.3751091608304584	1.2975799544302264	0.0016192714768812771	0.008093471334114028
pFK_i389neoNS3_3prime_JFH_dg_6769_6802	pFK_i389neoNS3_3prime_JFH_dg	6769	6802	171.0	1220.0	10611.0	110764.0	0.5452704566047855	1.463115449324935	5.836109698980933e-06	4.010895173262014e-05
pFK_i389neoNS3_3prime_JFH_dg_7078_7110	pFK_i389neoNS3_3prime_JFH_dg	7078	7110	144.0	734.0	10638.0	111250.0	1.0311618371812985	2.051665076049922	3.0868367221234697e-13	2.6110077058457893e-12
pFK_i389neoNS3_3prime_JFH_dg_7190_7221	pFK_i389neoNS3_3prime_JFH_dg	7190	7221	168.0	1415.0	10614.0	110569.0	0.3061270730892778	1.2368218254309096	0.006478649984831769	0.030973802807690184
pFK_i389neoNS3_3prime_JFH_dg_7408_7439	pFK_i389neoNS3_3prime_JFH_dg	7408	7439	57.0	284.0	10725.0	111700.0	1.0760160729655581	2.0903181325716536	2.0270643599916473e-06	1.4859839770869511e-05
pFK_i389neoNS3_3prime_JFH_dg_7660_7698	pFK_i389neoNS3_3prime_JFH_dg	7660	7698	403.0	736.0	10379.0	111248.0	2.5055438605468154	5.868997599668226	5.437036073293599e-138	2.9893038846795663e-136
pFK_i389neoNS3_3prime_JFH_dg_7755_7807	pFK_i389neoNS3_3prime_JFH_dg	7755	7807	200.0	459.0	10582.0	111525.0	2.1784148271246444	4.592210474563416	1.8013987064722325e-56	3.961664464625968e-55

## Sheet: WT_IP_SMI_neg_signif
name	chr	start	end	count.IP	count.SM	noPeak.IP	noPeak.SM	log2FC(IP/SM)	oddsRatio	p.value	p.adjusted
pFK_i389neoNS3_3prime_JFH_dg_1462_1545	pFK_i389neoNS3_3prime_JFH_dg	1462	1545	42.0	131.0	1774.0	10203.0	0.8767746573401691	1.8439632692754546	0.0007813246134569661	0.007043858063566405
pFK_i389neoNS3_3prime_JFH_dg_2138_2150	pFK_i389neoNS3_3prime_JFH_dg	2138	2150	29.0	79.0	1787.0	10255.0	1.0798665227176807	2.1065997039093878	0.0009241500168532738	0.007141258871014687
pFK_i389neoNS3_3prime_JFH_dg_2196_2231	pFK_i389neoNS3_3prime_JFH_dg	2196	2231	32.0	85.0	1784.0	10249.0	1.11303338665288	2.162806647322606	0.0003627134916619968	0.003923955255990513
pFK_i389neoNS3_3prime_JFH_dg_2919_2994	pFK_i389neoNS3_3prime_JFH_dg	2919	2994	56.0	163.0	1760.0	10171.0	0.970242031543183	1.985415504740658	2.4695707695925658e-05	0.00033395798006369704
pFK_i389neoNS3_3prime_JFH_dg_2927_3013	pFK_i389neoNS3_3prime_JFH_dg	2927	3013	60.0	176.0	1756.0	10158.0	0.9580358094764136	1.972069786705322	1.5527794817470184e-05	0.00027997475274843926
pFK_i389neoNS3_3prime_JFH_dg_7072_7093	pFK_i389neoNS3_3prime_JFH_dg	7072	7093	43.0	102.0	1773.0	10232.0	1.2678351134506034	2.432876591132787	4.290541771218995e-06	0.00011604127170096108
pFK_i389neoNS3_3prime_JFH_dg_7989_8096	pFK_i389neoNS3_3prime_JFH_dg	7989	8096	138.0	46.0	1678.0	10288.0	4.059256243042395	18.393325387365913	7.675350496589862e-76	4.151724793122544e-74

## Sheet: D1467G_IP_SMI_pos_signif
name	chr	start	end	count.IP	count.SM	noPeak.IP	noPeak.SM	log2FC(IP/SM)	oddsRatio	p.value	p.adjusted
pFK_i389neoNS3_3prime_JFH_dg_2_60	pFK_i389neoNS3_3prime_JFH_dg	2	60	494.0	371.0	9096.0	64471.0	3.165485300882829	9.437717950723876	2.1278436183670148e-211	1.9283156428208503e-209
pFK_i389neoNS3_3prime_JFH_dg_207_244	pFK_i389neoNS3_3prime_JFH_dg	207	244	129.0	438.0	9461.0	64404.0	0.9976500805169843	2.004893919232958	6.676112245837958e-11	4.033395300843547e-10
pFK_i389neoNS3_3prime_JFH_dg_283_328	pFK_i389neoNS3_3prime_JFH_dg	283	328	371.0	330.0	9219.0	64512.0	2.9218308013247016	7.867136053013046	1.0619551540052773e-143	4.8118778978084544e-142
pFK_i389neoNS3_3prime_JFH_dg_586_623	pFK_i389neoNS3_3prime_JFH_dg	586	623	159.0	753.0	9431.0	64089.0	0.5168667786425853	1.4349206925875124	4.5277376623084336e-05	0.00022795397403621437
pFK_i389neoNS3_3prime_JFH_dg_938_983	pFK_i389neoNS3_3prime_JFH_dg	938	983	168.0	422.0	9422.0	64420.0	1.4297249801861227	2.7219143257536813	6.573676450186606e-24	9.928770939995104e-23
pFK_i389neoNS3_3prime_JFH_dg_1134_1160	pFK_i389neoNS3_3prime_JFH_dg	1134	1160	73.0	228.0	9517.0	64614.0	1.1236089745558937	2.1737749069532084	5.634332977375687e-08	3.1912508523161987e-07
pFK_i389neoNS3_3prime_JFH_dg_1692_1717	pFK_i389neoNS3_3prime_JFH_dg	1692	1717	90.0	122.0	9500.0	64720.0	2.3186395318833446	5.025711820534944	1.2581352883411813e-26	2.280319790751432e-25
pFK_i389neoNS3_3prime_JFH_dg_2214_2243	pFK_i389neoNS3_3prime_JFH_dg	2214	2243	120.0	522.0	9470.0	64320.0	0.6415554980515417	1.5613734843243636	1.767370833481755e-05	9.421437673141362e-05
pFK_i389neoNS3_3prime_JFH_dg_2253_2281	pFK_i389neoNS3_3prime_JFH_dg	2253	2281	177.0	499.0	9413.0	64343.0	1.2633085433281988	2.4246327564296766	8.926013560713855e-21	1.1555744194051261e-19
pFK_i389neoNS3_3prime_JFH_dg_2833_2860	pFK_i389neoNS3_3prime_JFH_dg	2833	2860	116.0	580.0	9474.0	64262.0	0.44132976320276285	1.3565970023221448	0.0022355870234700244	0.00964740926097287
pFK_i389neoNS3_3prime_JFH_dg_3508_3552	pFK_i389neoNS3_3prime_JFH_dg	3508	3552	230.0	799.0	9360.0	64043.0	0.9612522486652209	1.9695947391504338	2.668044478558634e-17	2.4178618481816557e-16
pFK_i389neoNS3_3prime_JFH_dg_3576_3601	pFK_i389neoNS3_3prime_JFH_dg	3576	3601	129.0	371.0	9461.0	64471.0	1.2365683989443115	2.3694260819918687	4.915657771875714e-15	3.7122636325503374e-14
pFK_i389neoNS3_3prime_JFH_dg_4643_4668	pFK_i389neoNS3_3prime_JFH_dg	4643	4668	139.0	721.0	9451.0	64121.0	0.38678738708168314	1.3079828786216254	0.0029140449212107225	0.012003612818821858
pFK_i389neoNS3_3prime_JFH_dg_4791_4820	pFK_i389neoNS3_3prime_JFH_dg	4791	4820	182.0	547.0	9408.0	64295.0	1.1710271523474036	2.273861212675198	5.761976178216802e-19	5.8018616187089695e-18
pFK_i389neoNS3_3prime_JFH_dg_5076_5124	pFK_i389neoNS3_3prime_JFH_dg	5076	5124	151.0	511.0	9439.0	64331.0	1.0012869104674733	2.0139577872461114	1.369959358328244e-12	9.54998629342058e-12
pFK_i389neoNS3_3prime_JFH_dg_5191_5219	pFK_i389neoNS3_3prime_JFH_dg	5191	5219	143.0	482.0	9447.0	64360.0	1.0074050196304274	2.0212085155576403	4.152544910027397e-12	2.6879718705439974e-11
pFK_i389neoNS3_3prime_JFH_dg_5783_5809	pFK_i389neoNS3_3prime_JFH_dg	5783	5809	206.0	1139.0	9384.0	63703.0	0.2920282454711094	1.2277653780143962	0.004781166687533297	0.01883841960312417
pFK_i389neoNS3_3prime_JFH_dg_6612_6637	pFK_i389neoNS3_3prime_JFH_dg	6612	6637	80.0	369.0	9510.0	64473.0	0.5618279393922005	1.4698092722252143	0.0016646300273513318	0.0075426880376535665
pFK_i389neoNS3_3prime_JFH_dg_6769_6802	pFK_i389neoNS3_3prime_JFH_dg	6769	6802	147.0	703.0	9443.0	64139.0	0.50338114401554	1.4202807622104567	0.00012507531477892693	0.0005965631465363157
pFK_i389neoNS3_3prime_JFH_dg_7078_7110	pFK_i389neoNS3_3prime_JFH_dg	7078	7110	159.0	490.0	9431.0	64352.0	1.1357082775965566	2.214141379168569	5.581573416042303e-16	4.598353698553421e-15
pFK_i389neoNS3_3prime_JFH_dg_7408_7439	pFK_i389neoNS3_3prime_JFH_dg	7408	7439	94.0	185.0	9496.0	64657.0	1.784056194246805	3.4596404745098934	2.808120108637873e-19	3.1810032264975736e-18
pFK_i389neoNS3_3prime_JFH_dg_7660_7698	pFK_i389neoNS3_3prime_JFH_dg	7660	7698	246.0	419.0	9344.0	64423.0	1.9874811109424435	4.047894632523621	1.6958294211687199e-56	3.842028582562215e-55
pFK_i389neoNS3_3prime_JFH_dg_7755_7807	pFK_i389neoNS3_3prime_JFH_dg	7755	7807	234.0	303.0	9356.0	64539.0	2.3819488301453022	5.32727661393758	1.7613213269858694e-69	5.320540534627162e-68

## Sheet: D1467G_IP_SMI_neg_signif
name	chr	start	end	count.IP	count.SM	noPeak.IP	noPeak.SM	log2FC(IP/SM)	oddsRatio	p.value	p.adjusted
pFK_i389neoNS3_3prime_JFH_dg_1462_1545	pFK_i389neoNS3_3prime_JFH_dg	1462	1545	51.0	94.0	1619.0	6998.0	1.2031656136033249	2.34514344289225	3.0031422793762824e-06	5.060824306279351e-05
pFK_i389neoNS3_3prime_JFH_dg_2196_2231	pFK_i389neoNS3_3prime_JFH_dg	2196	2231	30.0	62.0	1640.0	7030.0	1.04949789068014	2.0741542092840284	0.0013207122003939366	0.00989170199235669
pFK_i389neoNS3_3prime_JFH_dg_2385_2404	pFK_i389neoNS3_3prime_JFH_dg	2385	2404	37.0	58.0	1633.0	7034.0	1.4378659678749255	2.7478303101970143	4.709194833058655e-06	6.348658959734159e-05
pFK_i389neoNS3_3prime_JFH_dg_2913_2929	pFK_i389neoNS3_3prime_JFH_dg	2913	2929	28.0	56.0	1642.0	7036.0	1.0976724847560115	2.1425091352009744	0.001295081240524342	0.00989170199235669
pFK_i389neoNS3_3prime_JFH_dg_2919_2994	pFK_i389neoNS3_3prime_JFH_dg	2919	2994	54.0	114.0	1616.0	6978.0	1.0084511663734652	2.045401250651381	3.109848971250947e-05	0.0003493762598960915
pFK_i389neoNS3_3prime_JFH_dg_2927_3013	pFK_i389neoNS3_3prime_JFH_dg	2927	3013	54.0	121.0	1616.0	6971.0	0.9232038797549542	1.925139104819573	0.00010684797458824352	0.001028901019701664
pFK_i389neoNS3_3prime_JFH_dg_4210_4269	pFK_i389neoNS3_3prime_JFH_dg	4210	4269	54.0	139.0	1616.0	6953.0	0.7246582003728737	1.6715132844219673	0.00149350499992758	0.01006727714113235
pFK_i389neoNS3_3prime_JFH_dg_5413_5496	pFK_i389neoNS3_3prime_JFH_dg	5413	5496	90.0	176.0	1580.0	6916.0	1.1127705939088806	2.238348676639816	4.8849485072518524e-09	1.0975999510112078e-07
pFK_i389neoNS3_3prime_JFH_dg_6236_6336	pFK_i389neoNS3_3prime_JFH_dg	6236	6336	83.0	122.0	1587.0	6970.0	1.522384421232701	2.9879554164471576	5.643798447485262e-13	1.902159119061594e-11
pFK_i389neoNS3_3prime_JFH_dg_7989_8096	pFK_i389neoNS3_3prime_JFH_dg	7989	8096	90.0	43.0	1580.0	7049.0	3.12094452535458	9.337798057109215	7.083697065704716e-35	4.7749114698466615e-33
