# Supplementary material for: Hepatitis C virus NS3 helicase contributes to (−) strand RNA synthesis
Source: Nat Commun. 2025 Aug 27;16:8006. doi: 10.1038/s41467-025-63498-9 (PMC12391449; doi:10.1038/s41467-025-63498-9)
Supplement: Supplementary file 5 — Supplementary Data 2 [file 41467_2025_63498_MOESM5_ESM.xlsx]

## Sheet: WT_IP_SMI_signif
chr	start	end	strand	gene_name	gene_id	biotype	count.IP	count.SM	noPeak.IP	noPeak.SM	log2FC(IP/SM)	oddsRatio	p.value	p.adj
1	921099	921202	-	--	--	--	22	32	671416	6708154	2.79519	6.86885	5.34895e-10	7.12289e-09
1	921390	921516	-	--	--	--	32	36	671406	6708150	3.15097	8.88106	4.45679e-16	1.40185e-14
1	921663	921789	-	--	--	--	38	23	671400	6708163	4.01646	16.5074	1.22599e-24	1.1327e-22
1	921973	922084	-	--	--	--	24	23	671414	6708163	3.37492	10.4255	2.04828e-13	4.21877e-12
1	923541	923648	-	--	--	--	27	14	671411	6708172	4.21649	19.2687	7.60772e-19	3.50606e-17
1	957256	957439	-	NOC2L	ENSG00000188976	protein_coding	34	44	671404	6708142	2.95345	7.72048	9.9797e-16	2.9073e-14
1	999127	999227	-	HES4	ENSG00000188290	protein_coding	26	39	671412	6708147	2.74898	6.66074	2.43002e-11	3.76576e-10
1	999601	999707	-	HES4	ENSG00000188290	protein_coding	22	57	671416	6708129	1.98161	3.85618	1.41323e-06	1.41192e-05
1	999738	999804	-	HES4	ENSG00000188290	protein_coding	24	40	671414	6708146	2.60233	5.99464	6.79137e-10	8.95152e-09
1	999965	1000065	-	HES4	ENSG00000188290	protein_coding	28	43	671410	6708143	2.71457	6.50585	6.35374e-12	1.07141e-10
1	1041264	1041289	+	AGRN	ENSG00000188157	protein_coding	29	82	765361	6785408	1.67755	3.13541	1.39216e-06	1.37324e-05
1	1042271	1042296	+	AGRN	ENSG00000188157	protein_coding	21	51	765369	6785439	1.9047	3.65053	5.92688e-06	5.62852e-05
1	1045931	1045957	+	AGRN	ENSG00000188157	protein_coding	25	46	765365	6785444	2.29155	4.81828	1.27502e-08	1.44883e-07
1	1046015	1046040	+	AGRN	ENSG00000188157	protein_coding	26	68	765364	6785422	1.79207	3.38979	1.49589e-06	1.47168e-05
1	1051444	1051484	+	AGRN	ENSG00000188157	protein_coding	35	109	765355	6785381	1.53427	2.84677	7.84534e-07	7.84218e-06
1	1055073	1055098	+	--	--	--	34	83	765356	6785407	1.88267	3.63173	1.03022e-08	1.17662e-07
1	1055406	1055431	+	--	--	--	27	101	765363	6785389	1.28063	2.37001	0.000183912	0.00162414
1	1055498	1055537	+	--	--	--	50	177	765340	6785313	1.3424	2.50445	1.18225e-07	1.24153e-06
1	1055604	1055629	+	--	--	--	41	98	765349	6785392	1.90866	3.70914	2.02929e-10	2.70623e-09
1	1228702	1228837	-	SDF4	ENSG00000078808	protein_coding	48	211	671390	6707975	1.20281	2.27287	1.79325e-06	1.78059e-05
1	1228702	1228846	-	SDF4	ENSG00000078808	protein_coding	48	214	671390	6707972	1.18254	2.24101	2.50375e-06	2.46588e-05
1	1228802	1228883	-	SDF4	ENSG00000078808	protein_coding	35	119	671403	6708067	1.57906	2.93856	3.42201e-07	3.56382e-06
1	1228839	1228883	-	SDF4	ENSG00000078808	protein_coding	26	82	671412	6708104	1.69587	3.16789	3.38221e-06	3.30754e-05
1	1232284	1232368	+	B3GALT6	ENSG00000176022	protein_coding	24	53	765366	6785437	2.03467	4.01462	3.43401e-07	3.4981e-06
1	1232845	1232881	+	B3GALT6	ENSG00000176022	protein_coding	36	27	765354	6785463	3.5478	11.821	4.84358e-20	2.51496e-18
1	1232922	1232947	+	B3GALT6	ENSG00000176022	protein_coding	25	41	765365	6785449	2.45383	5.40588	2.23174e-09	2.68562e-08
1	1233026	1233051	+	B3GALT6	ENSG00000176022	protein_coding	24	8	765366	6785482	4.61963	26.597	6.42096e-18	2.38458e-16
1	1233508	1233544	+	B3GALT6	ENSG00000176022	protein_coding	35	25	765355	6785465	3.61519	12.4121	6.24936e-20	3.21512e-18
1	1298912	1298987	-	ACAP3	ENSG00000131584	protein_coding	21	37	671417	6708149	2.52753	5.67059	1.61589e-08	1.86505e-07
1	1299681	1299798	-	ACAP3	ENSG00000131584	protein_coding	28	60	671410	6708126	2.24327	4.66251	2.13151e-09	2.67327e-08
1	1304795	1304895	-	ACAP3	ENSG00000131584	protein_coding	24	40	671414	6708146	2.60233	5.99464	6.79137e-10	8.95152e-09
1	1306180	1306303	-	ACAP3	ENSG00000131584	protein_coding	42	38	671396	6708148	3.45689	11.0431	5.37823e-23	4.34786e-21
1	1306848	1307045	-	ACAP3	ENSG00000131584	protein_coding	30	51	671408	6708135	2.56978	5.87714	7.62636e-12	1.2701e-10
1	1307479	1307584	-	ACAP3	ENSG00000131584	protein_coding	26	52	671412	6708134	2.34299	4.99554	2.58398e-09	3.21169e-08
1	1319716	1319816	-	INTS11	ENSG00000127054	protein_coding	21	11	671417	6708175	4.19049	19.0739	6.53716e-15	1.66449e-13
1	1320764	1320864	-	INTS11	ENSG00000127054	protein_coding	21	42	671417	6708144	2.34919	4.99551	8.51324e-08	9.24827e-07
1	1335658	1335758	-	DVL1	ENSG00000107404	protein_coding	24	45	671414	6708141	2.43632	5.32857	3.96979e-09	4.82291e-08
1	1387197	1387309	-	CCNL2	ENSG00000221978	protein_coding	26	21	671412	6708165	3.61148	12.37	1.57306e-15	4.45556e-14
1	1387772	1387874	-	CCNL2	ENSG00000221978	protein_coding	25	32	671413	6708154	2.97207	7.80555	5.03371e-12	8.6505e-11
1	1495768	1495793	+	ATAD3B	ENSG00000160072	protein_coding	24	10	765366	6785480	4.33013	21.2776	6.52487e-17	2.06722e-15
1	1563240	1563342	-	SSU72	ENSG00000160075	protein_coding	22	13	671416	6708173	4.03223	16.908	5.66212e-15	1.46475e-13
1	1665014	1665146	-	SLC35E2B	ENSG00000189339	protein_coding	36	74	671402	6708112	2.29666	4.86058	4.61102e-12	7.93113e-11
1	1753834	1754000	-	NADK	ENSG00000008130	protein_coding	26	13	671412	6708173	4.26356	19.9823	2.11606e-18	9.14385e-17
1	1755690	1755812	-	NADK	ENSG00000008130	protein_coding	25	17	671413	6708169	3.84654	14.6928	5.06999e-16	1.58148e-14
1	1890444	1890544	-	GNB1	ENSG00000078369	protein_coding	26	39	671412	6708147	2.74898	6.66074	2.43002e-11	3.76576e-10
1	1890898	1890989	-	GNB1	ENSG00000078369	protein_coding	28	91	671410	6708095	1.65044	3.07417	2.35608e-06	2.32162e-05
1	1890898	1891018	-	GNB1	ENSG00000078369	protein_coding	28	95	671410	6708091	1.58904	2.94473	4.6772e-06	4.53509e-05
1	2228204	2228229	+	--	--	--	24	5	765366	6785485	5.2046	42.5552	9.85231e-20	4.95509e-18
1	2228841	2228877	+	SKI	ENSG00000157933	protein_coding	30	74	765360	6785416	1.87108	3.59418	8.81047e-08	9.32205e-07
1	2229046	2229073	+	SKI	ENSG00000157933	protein_coding	45	17	765345	6785473	4.49934	23.4686	2.30536e-31	4.61709e-29
1	2230446	2230472	+	SKI	ENSG00000157933	protein_coding	24	42	765366	6785448	2.3633	5.06607	1.19404e-08	1.35819e-07
1	2255447	2255472	+	SKI	ENSG00000157933	protein_coding	22	20	765368	6785470	3.27695	9.75219	9.04122e-12	1.39288e-10
1	2270205	2270247	+	SKI	ENSG00000157933	protein_coding	24	25	765366	6785465	3.08912	8.51102	6.80665e-12	1.06471e-10
1	2270222	2270272	+	SKI	ENSG00000157933	protein_coding	30	36	765360	6785454	2.89045	7.38809	2.03001e-13	3.87863e-12
1	2274295	2274331	+	SKI	ENSG00000157933	protein_coding	26	13	765364	6785477	4.09324	17.7314	3.04255e-17	1.0066e-15
1	2303300	2303325	+	SKI	ENSG00000157933	protein_coding	24	50	765366	6785440	2.11713	4.2555	1.48987e-07	1.55293e-06
1	2303940	2303992	+	SKI	ENSG00000157933	protein_coding	38	31	765352	6785459	3.43111	10.8678	2.65927e-20	1.46201e-18
1	2306153	2306184	+	SKI	ENSG00000157933	protein_coding	28	14	765362	6785476	4.09679	17.7314	1.82847e-18	7.62347e-17
1	2309592	2309617	+	SKI	ENSG00000157933	protein_coding	21	7	765369	6785483	4.60514	26.5969	7.72163e-16	2.05218e-14
1	2309652	2309677	+	SKI	ENSG00000157933	protein_coding	22	16	765368	6785474	3.5818	12.1902	5.87524e-13	1.06452e-11
1	2391900	2391930	+	RER1	ENSG00000157916	protein_coding	23	58	765367	6785432	1.84802	3.51567	3.61189e-06	3.46231e-05
1	3127833	3127870	+	PRDM16	ENSG00000142611	protein_coding	22	7	765368	6785483	4.66927	27.8635	1.03007e-16	3.13082e-15
1	3740181	3740363	-	TP73-AS1	ENSG00000227372	transcribed_unitary_pseudogene	22	3	671416	6708183	5.83959	73.2681	2.1896e-20	1.29917e-18
1	6199234	6199336	-	RPL22	ENSG00000116251	protein_coding	21	38	671417	6708148	2.49005	5.52136	2.29282e-08	2.60758e-07
1	6235773	6236040	-	ICMT	ENSG00000116237	protein_coding	24	54	671414	6708132	2.17852	4.44047	6.02662e-08	6.6211e-07
1	8356138	8356307	-	RERE	ENSG00000142599	protein_coding	37	57	671401	6708129	2.70597	6.48554	3.0213e-15	8.1529e-14
1	8356350	8356412	-	RERE	ENSG00000142599	protein_coding	27	15	671411	6708171	4.12338	17.9841	1.94361e-18	8.52081e-17
1	8360271	8360392	-	RERE	ENSG00000142599	protein_coding	34	79	671404	6708107	2.12338	4.29999	2.336e-10	3.22584e-09
1	8360735	8360841	-	RERE	ENSG00000142599	protein_coding	30	60	671408	6708126	2.33948	4.99557	1.59851e-10	2.24255e-09
1	8361233	8361285	-	RERE	ENSG00000142599	protein_coding	21	36	671417	6708150	2.566	5.8281	1.12799e-08	1.32317e-07
1	8379254	8379410	-	RERE	ENSG00000142599	protein_coding	26	20	671412	6708166	3.67859	12.9885	7.70142e-16	2.30948e-14
1	8501758	8501858	-	RERE	ENSG00000142599	protein_coding	23	24	671415	6708162	3.25713	9.57479	2.06434e-12	3.72234e-11
1	8861263	8861361	-	ENO1	ENSG00000074800	protein_coding	44	204	671394	6707982	1.1284	2.15495	1.46827e-05	0.000138625
1	9247185	9247224	+	H6PD	ENSG00000049239	protein_coding	24	34	765366	6785456	2.66028	6.2581	5.52969e-10	7.08779e-09
1	9262558	9262583	+	H6PD	ENSG00000049239	protein_coding	23	12	765367	6785478	4.03023	16.9925	3.34718e-15	8.19657e-14
1	9263467	9263500	+	H6PD	ENSG00000049239	protein_coding	28	15	765362	6785475	4.00368	16.5493	4.7296e-18	1.79205e-16
1	9263839	9263879	+	H6PD	ENSG00000049239	protein_coding	25	26	765365	6785464	3.09126	8.52467	2.43242e-12	4.02371e-11
1	9264391	9264416	+	H6PD	ENSG00000049239	protein_coding	28	51	765362	6785439	2.30324	4.86742	1.47564e-09	1.80677e-08
1	9264577	9264602	+	H6PD	ENSG00000049239	protein_coding	42	101	765348	6785389	1.89954	3.68675	1.42816e-10	1.93215e-09
1	9264922	9264966	+	H6PD	ENSG00000049239	protein_coding	100	64	765290	6785426	3.78155	13.8539	1.23382e-56	5.53516e-54
1	9730460	9730562	-	CLSTN1	ENSG00000171603	protein_coding	27	68	671411	6708118	2.01486	3.96704	5.97714e-08	6.58164e-07
1	9731300	9731348	-	CLSTN1	ENSG00000171603	protein_coding	29	48	671409	6708138	2.60821	6.03631	1.04203e-11	1.70611e-10
1	11925581	11925632	-	KIAA2013	ENSG00000116685	protein_coding	22	41	671416	6708145	2.44727	5.36105	1.60257e-08	1.85742e-07
1	12580535	12580540	-	DHRS3	ENSG00000162496	protein_coding	25	12	671413	6708174	4.31602	20.8149	5.82318e-18	2.38357e-16
1	15759311	15759340	+	FBLIM1	ENSG00000162458	protein_coding	24	53	765366	6785437	2.03467	4.01462	3.43401e-07	3.4981e-06
1	16135112	16135177	-	EPHA2	ENSG00000142627	protein_coding	22	50	671416	6708136	2.16716	4.39605	2.41901e-07	2.54798e-06
1	16155913	16155961	-	EPHA2	ENSG00000142627	protein_coding	26	54	671412	6708132	2.28955	4.81052	4.75754e-09	5.74757e-08
1	16644397	16644567	-	CROCCP2	ENSG00000215908	transcribed_unprocessed_pseudogene	30	24	671408	6708162	3.62636	12.489	9.04483e-18	3.61087e-16
1	16872608	16872636	+	--	--	--	38	22	765352	6785468	3.90754	15.3137	2.40696e-23	2.0607e-21
1	17005394	17005494	-	--	--	--	24	17	671414	6708169	3.78996	14.1051	3.32611e-15	8.91345e-14
1	17424840	17424977	-	RCC2	ENSG00000179051	protein_coding	22	14	671416	6708172	3.9327	15.7003	1.32958e-14	3.20851e-13
1	19105739	19105895	-	UBR4	ENSG00000127481	protein_coding	38	33	671400	6708153	3.51396	11.5051	2.42163e-21	1.58197e-19
1	19110690	19110786	-	UBR4	ENSG00000127481	protein_coding	28	23	671410	6708163	3.58904	12.1631	1.68983e-16	5.59489e-15
1	19139095	19139232	-	UBR4	ENSG00000127481	protein_coding	26	62	671412	6708124	2.09363	4.1898	4.37402e-08	4.88572e-07
1	19484942	19485059	-	CAPZB	ENSG00000077549	protein_coding	31	26	671407	6708160	3.56114	11.9126	5.94908e-18	2.42998e-16
1	20485765	20485865	-	CAMK2N1	ENSG00000162545	protein_coding	28	39	671410	6708147	2.85208	7.17312	1.16338e-12	2.17038e-11
1	20652487	20652563	-	DDOST	ENSG00000244038	protein_coding	24	60	671414	6708126	2.02914	3.99642	2.84498e-07	2.97566e-06
1	20941684	20941815	-	EIF4G3	ENSG00000075151	protein_coding	38	35	671400	6708151	3.4315	10.8477	8.8876e-21	5.47421e-19
1	21176383	21176451	-	EIF4G3	ENSG00000075151	protein_coding	22	39	671416	6708147	2.51766	5.63597	8.05991e-09	9.56444e-08
1	21176659	21176746	-	EIF4G3	ENSG00000075151	protein_coding	28	45	671410	6708141	2.65044	6.2167	1.40486e-11	2.25266e-10
1	21218108	21218198	-	ECE1	ENSG00000117298	protein_coding	28	48	671410	6708138	2.5593	5.82815	4.34121e-11	6.47412e-10
1	21218484	21218584	-	ECE1	ENSG00000117298	protein_coding	46	100	671392	6708086	2.2124	4.596	2.70355e-14	6.28196e-13
1	21219169	21219225	-	ECE1	ENSG00000117298	protein_coding	22	59	671416	6708127	1.9327	3.72546	2.23612e-06	2.20678e-05
1	21843323	21843423	-	HSPG2	ENSG00000142798	protein_coding	24	60	671414	6708126	2.02914	3.99642	2.84498e-07	2.97566e-06
1	21846226	21846277	-	HSPG2	ENSG00000142798	protein_coding	24	56	671414	6708130	2.12699	4.28188	1.03204e-07	1.11553e-06
1	21847487	21847561	-	HSPG2	ENSG00000142798	protein_coding	24	35	671414	6708151	2.78996	6.85103	9.22784e-11	1.32917e-09
1	21851890	21851998	-	HSPG2	ENSG00000142798	protein_coding	21	37	671417	6708149	2.52753	5.67059	1.61589e-08	1.86505e-07
1	21854846	21854938	-	HSPG2	ENSG00000142798	protein_coding	21	81	671417	6708105	1.4179	2.59025	0.000306515	0.00275963
1	21854956	21855048	-	HSPG2	ENSG00000142798	protein_coding	22	33	671416	6708153	2.75212	6.6607	8.14412e-10	1.06263e-08
1	21864962	21865066	-	HSPG2	ENSG00000142798	protein_coding	38	58	671400	6708128	2.71878	6.54599	1.03245e-15	3.00325e-14
1	21875638	21875732	-	HSPG2	ENSG00000142798	protein_coding	29	86	671409	6708100	1.77997	3.36908	3.36101e-07	3.50217e-06
1	21878173	21878273	-	HSPG2	ENSG00000142798	protein_coding	22	37	671416	6708149	2.59166	5.94062	3.90965e-09	4.75879e-08
1	21884592	21884687	-	HSPG2	ENSG00000142798	protein_coding	37	117	671401	6708069	1.68131	3.15959	3.50125e-08	3.94491e-07
1	21884595	21884692	-	HSPG2	ENSG00000142798	protein_coding	34	114	671404	6708072	1.59982	2.97981	3.81858e-07	3.96618e-06
1	21886035	21886135	-	HSPG2	ENSG00000142798	protein_coding	32	14	671406	6708172	4.45353	22.8371	3.2031e-23	2.62222e-21
1	23976633	23976819	-	SRSF10	ENSG00000188529	protein_coding	27	25	671411	6708161	3.42294	10.7904	3.76457e-15	1.0033e-13
1	25800333	25800358	+	SELENON	ENSG00000162430	protein_coding	21	20	765369	6785470	3.21282	9.3089	4.69486e-11	6.63162e-10
1	26697487	26697522	+	ARID1A	ENSG00000117713	protein_coding	26	32	765364	6785458	2.8562	7.20335	1.18745e-11	1.80459e-10
1	26994208	26994233	+	TRNP1	ENSG00000253368	protein_coding	33	87	765357	6785403	1.77373	3.36284	7.31113e-08	7.80932e-07
1	26994476	26994501	+	TRNP1	ENSG00000253368	protein_coding	47	37	765343	6785453	3.48274	11.2621	3.69015e-25	4.05753e-23
1	27548734	27548834	-	AHDC1	ENSG00000126705	protein_coding	25	4	671413	6708182	5.69454	62.4446	1.55166e-22	1.16688e-20
1	27549320	27549454	-	AHDC1	ENSG00000126705	protein_coding	30	10	671408	6708176	4.81079	29.9736	1.98168e-23	1.65727e-21
1	27550142	27550291	-	AHDC1	ENSG00000126705	protein_coding	35	21	671403	6708165	4.02652	16.6521	7.06296e-23	5.548e-21
1	29181492	29181640	-	SRSF4	ENSG00000116350	protein_coding	43	74	671395	6708112	2.54664	5.80576	3.52522e-16	1.13427e-14
1	30876680	30876787	-	SDC3	ENSG00000162512	protein_coding	34	15	671404	6708171	4.44531	22.6469	1.5838e-24	1.43593e-22
1	31413889	31413914	+	SERINC2	ENSG00000168528	protein_coding	23	36	765367	6785454	2.52121	5.66415	5.04235e-09	5.87862e-08
1	31434130	31434155	+	SERINC2	ENSG00000168528	protein_coding	24	71	765366	6785419	1.61963	2.99682	1.99763e-05	0.000185007
1	32335944	32336037	-	MARCKSL1	ENSG00000175130	protein_coding	28	59	671410	6708127	2.26712	4.74154	1.59201e-09	2.02016e-08
1	33349219	33349319	-	PHC2	ENSG00000134686	protein_coding	28	30	671410	6708156	3.21981	9.32507	1.31409e-14	3.20851e-13
1	36467867	36467983	-	CSF3R	ENSG00000119535	protein_coding	26	26	671412	6708160	3.31602	9.99112	3.93575e-14	8.9521e-13
1	39414103	39414162	+	MACF1	ENSG00000127603	protein_coding	27	87	765363	6785403	1.49363	2.75139	2.22561e-05	0.000205442
1	39576442	39576617	-	PABPC4	ENSG00000090621	protein_coding	44	74	671394	6708112	2.57906	5.94078	8.56361e-17	2.99372e-15
1	43367935	43368035	-	ELOVL1	ENSG00000066322	protein_coding	22	26	671416	6708160	3.0847	8.45398	3.23034e-11	4.88885e-10
1	43530928	43530966	+	PTPRF	ENSG00000142949	protein_coding	53	86	765337	6785404	2.45765	5.46387	2.35934e-18	9.48429e-17
1	43592873	43592898	+	PTPRF	ENSG00000142949	protein_coding	32	51	765358	6785439	2.48966	5.5628	7.73563e-12	1.20331e-10
1	44776010	44776038	+	RPS8	ENSG00000142937	protein_coding	33	51	765357	6785439	2.53273	5.73664	1.9839e-12	3.34593e-11
1	52921152	52921424	-	ECHDC2	ENSG00000121310	protein_coding	36	93	671402	6708093	1.97089	3.86755	7.19399e-10	9.44371e-09
1	54280651	54280785	-	SSBP3	ENSG00000157216	protein_coding	22	2	671416	6708184	6.25462	109.902	2.87789e-21	1.83674e-19
1	54849689	54849694	-	DHCR24	ENSG00000116133	protein_coding	22	33	671416	6708153	2.75212	6.6607	8.14412e-10	1.06263e-08
1	54849696	54849799	-	DHCR24	ENSG00000116133	protein_coding	50	141	671388	6708045	1.8387	3.54302	5.64056e-12	9.60828e-11
1	54851504	54851637	-	DHCR24	ENSG00000116133	protein_coding	146	859	671292	6707327	0.767504	1.69823	1.70012e-08	1.95877e-07
1	54852199	54852292	-	DHCR24	ENSG00000116133	protein_coding	58	256	671380	6707930	1.19304	2.26364	1.85053e-07	1.96197e-06
1	54852223	54852293	-	DHCR24	ENSG00000116133	protein_coding	56	222	671382	6707964	1.34801	2.52032	1.40059e-08	1.63209e-07
1	54871533	54871651	-	DHCR24	ENSG00000116133	protein_coding	91	327	671347	6707859	1.48203	2.78055	5.05106e-15	1.31899e-13
1	54875955	54876068	-	DHCR24	ENSG00000116133	protein_coding	104	479	671334	6707707	1.12338	2.16937	3.284e-11	4.96619e-10
1	54886951	54886957	-	DHCR24	ENSG00000116133	protein_coding	37	137	671401	6708049	1.45543	2.69833	9.23218e-07	9.31962e-06
1	54887022	54887120	-	DHCR24	ENSG00000116133	protein_coding	71	357	671367	6707829	1.00213	1.98707	6.57757e-07	6.70968e-06
1	54887041	54887122	-	DHCR24	ENSG00000116133	protein_coding	64	300	671374	6707886	1.10477	2.13147	2.86477e-07	2.99474e-06
1	54887128	54887139	-	DHCR24	ENSG00000116133	protein_coding	26	136	671412	6708050	0.97288	1.91004	0.00322611	0.028297
1	55039570	55039595	+	PCSK9	ENSG00000169174	protein_coding	26	57	765364	6785433	2.04261	4.04397	1.01379e-07	1.07064e-06
1	55063665	55063700	+	PCSK9	ENSG00000169174	protein_coding	78	163	765312	6785327	2.09193	4.24267	4.38536e-21	2.70241e-19
1	58783359	58783487	-	JUN	ENSG00000177606	protein_coding	29	79	671409	6708107	1.90099	3.66761	7.79144e-08	8.48791e-07
1	58783783	58783941	-	JUN	ENSG00000177606	protein_coding	44	61	671394	6708125	2.85368	7.20687	4.30501e-19	2.08815e-17
1	58783784	58783941	-	JUN	ENSG00000177606	protein_coding	40	60	671398	6708126	2.74284	6.66085	1.2002e-16	4.03577e-15
1	70221558	70221585	+	SRSF11	ENSG00000116754	protein_coding	26	18	765364	6785472	3.65266	12.806	2.31057e-15	5.87624e-14
1	70221590	70221615	+	SRSF11	ENSG00000116754	protein_coding	27	28	765363	6785462	3.09508	8.54905	3.11291e-13	5.88749e-12
1	81801580	81801633	+	ADGRL2	ENSG00000117114	protein_coding	28	58	765362	6785432	2.12104	4.27997	1.29062e-08	1.46508e-07
1	86914960	86915006	+	HS2ST1	ENSG00000153936	protein_coding	34	37	765356	6785453	3.02706	8.1469	7.21037e-16	1.92542e-14
1	89821203	89821231	+	--	--	--	22	14	765368	6785476	3.76238	13.9317	1.22897e-13	2.40131e-12
1	93180117	93180248	-	TMED5	ENSG00000117500	protein_coding	39	114	671399	6708072	1.79246	3.41804	2.55757e-09	3.18294e-08
1	93180134	93180248	-	TMED5	ENSG00000117500	protein_coding	28	88	671410	6708098	1.69827	3.17897	1.37191e-06	1.37206e-05
1	93180330	93180432	-	TMED5	ENSG00000117500	protein_coding	30	19	671408	6708167	3.94829	15.7756	1.92516e-19	9.85542e-18
1	100038378	100038411	+	--	--	--	22	10	765368	6785480	4.20983	19.5044	3.13711e-15	7.81872e-14
1	100038414	100038439	+	--	--	--	25	12	765365	6785478	4.1457	18.4702	7.60011e-17	2.39435e-15
1	109100314	109100360	+	--	--	--	586	830	764804	6784660	2.64422	6.26322	2.25146e-206	3.15641e-203
1	109100429	109100504	+	--	--	--	310	1109	765080	6784381	1.31013	2.47875	3.04147e-38	8.97672e-36
1	109627121	109627155	+	AMPD2	ENSG00000116337	protein_coding	33	31	765357	6785459	3.23317	9.43773	1.12615e-16	3.39525e-15
1	111619981	111620006	+	RAP1A	ENSG00000116473	protein_coding	24	3	765366	6785487	5.78956	70.9254	2.97766e-21	1.86569e-19
1	116373407	116373437	+	ATP1A1	ENSG00000163399	protein_coding	31	61	765359	6785429	2.19151	4.50551	8.48875e-10	1.06375e-08
1	116387310	116387339	+	ATP1A1	ENSG00000163399	protein_coding	24	112	765366	6785378	0.969381	1.89976	0.00508609	0.0421603
1	117088392	117088428	+	TTF2	ENSG00000116830	protein_coding	22	22	765368	6785468	3.1457	8.86563	3.02237e-11	4.3795e-10
1	120850868	120850923	-	--	--	--	48	182	671390	6708004	1.41503	2.63505	4.6101e-08	5.14053e-07
1	145287796	145287821	+	Asn	tRNA.28529	tRNA	70	76	765320	6785414	3.02866	8.16616	4.52112e-31	8.56776e-29
1	146035719	146035749	+	Glu	tRNA.24302	tRNA	898	216	764492	6785274	5.19633	36.8992	0	0
1	150265710	150265807	-	APH1A	ENSG00000117362	protein_coding	22	30	671416	6708156	2.88539	7.32678	2.2217e-10	3.07238e-09
1	150266629	150266704	-	APH1A	ENSG00000117362	protein_coding	21	23	671417	6708163	3.19049	9.12227	3.44122e-11	5.17169e-10
1	150965429	150965517	-	CERS2	ENSG00000143418	protein_coding	35	103	671403	6708083	1.78551	3.39505	1.86523e-08	2.14518e-07
1	150965524	150965567	-	CERS2	ENSG00000143418	protein_coding	24	60	671414	6708126	2.02914	3.99642	2.84498e-07	2.97566e-06
1	150965759	150965825	-	CERS2	ENSG00000143418	protein_coding	30	70	671408	6708116	2.12047	4.28191	2.79626e-09	3.44245e-08
1	150966087	150966145	-	CERS2	ENSG00000143418	protein_coding	21	51	671417	6708135	2.07502	4.11395	1.06123e-06	1.06795e-05
1	150966582	150966691	-	CERS2	ENSG00000143418	protein_coding	35	80	671403	6708106	2.1461	4.37114	9.00685e-11	1.29926e-09
1	150968482	150968569	-	CERS2	ENSG00000143418	protein_coding	28	82	671410	6708104	1.79897	3.41158	4.31822e-07	4.46838e-06
1	150969050	150969096	-	CERS2	ENSG00000143418	protein_coding	28	93	671410	6708093	1.61942	3.00806	3.33589e-06	3.26884e-05
1	150971096	150971196	-	CERS2	ENSG00000143418	protein_coding	27	50	671411	6708136	2.45095	5.3952	3.52335e-10	4.78042e-09
1	150972418	150972518	-	CERS2	ENSG00000143418	protein_coding	23	45	671415	6708141	2.37743	5.10654	1.53112e-08	1.77992e-07
1	150974657	150974757	-	CERS2	ENSG00000143418	protein_coding	50	159	671388	6708027	1.66652	3.14191	1.86746e-10	2.59545e-09
1	150974778	150974878	-	CERS2	ENSG00000143418	protein_coding	42	126	671396	6708060	1.7536	3.3304	1.21537e-09	1.5606e-08
1	151405313	151405413	-	POGZ	ENSG00000143442	protein_coding	24	7	671414	6708179	4.95988	34.2553	1.43659e-19	7.51285e-18
1	151993667	151993846	-	S100A10	ENSG00000197747	protein_coding	22	25	671416	6708161	3.13915	8.79214	1.91566e-11	3.01441e-10
1	153946568	153946719	-	DENND4B	ENSG00000198837	protein_coding	42	26	671396	6708160	3.9874	16.1399	7.36841e-27	8.50964e-25
1	153959589	153959668	-	--	--	--	26	73	671412	6708113	1.86146	3.55846	5.71774e-07	5.85722e-06
1	153977495	153977621	-	--	--	--	22	49	671416	6708137	2.19573	4.48577	1.83813e-07	1.94989e-06
1	154974010	154974206	-	SHC1	ENSG00000160691	protein_coding	28	11	671410	6708175	4.58904	25.4321	4.32811e-21	2.74425e-19
1	155002845	155002878	+	ZBTB7B	ENSG00000160685	protein_coding	27	14	765363	6785476	4.04617	17.0981	1.20505e-17	4.27696e-16
1	155017470	155017499	+	ZBTB7B	ENSG00000160685	protein_coding	24	40	765366	6785450	2.43201	5.31938	5.87148e-09	6.79582e-08
1	155248238	155248315	-	FAM189B	ENSG00000160767	protein_coding	23	36	671415	6708150	2.69153	6.38318	6.21686e-10	8.24468e-09
1	155250477	155250577	-	FAM189B	ENSG00000160767	protein_coding	40	64	671398	6708122	2.65121	6.24455	5.99829e-16	1.85022e-14
1	155250477	155250579	-	FAM189B	ENSG00000160767	protein_coding	40	65	671398	6708121	2.62918	6.14848	8.83317e-16	2.61252e-14
1	155251847	155251947	-	FAM189B	ENSG00000160767	protein_coding	23	53	671415	6708133	2.1461	4.33573	1.58159e-07	1.68512e-06
1	155251847	155251967	-	FAM189B	ENSG00000160767	protein_coding	23	53	671415	6708133	2.1461	4.33573	1.58159e-07	1.68512e-06
1	155256234	155256334	-	SCAMP3	ENSG00000116521	protein_coding	32	38	671406	6708148	3.07502	8.41364	1.27368e-15	3.68286e-14
1	155268805	155268951	-	CLK2	ENSG00000176444	protein_coding	39	68	671399	6708118	2.52943	5.73028	1.11523e-14	2.76698e-13
1	155269101	155269201	-	CLK2	ENSG00000176444	protein_coding	31	40	671407	6708146	2.95847	7.74316	1.70342e-14	4.06517e-13
1	155273253	155273391	-	CLK2	ENSG00000176444	protein_coding	36	50	671402	6708136	2.85305	7.19369	6.99165e-16	2.12621e-14
1	155309198	155309245	+	FDPS	ENSG00000160752	protein_coding	37	42	765353	6785448	2.96737	7.81033	9.78675e-17	3.00721e-15
1	155309220	155309267	+	FDPS	ENSG00000160752	protein_coding	37	48	765353	6785442	2.77892	6.83403	1.87455e-15	4.81098e-14
1	155313534	155313559	+	FDPS	ENSG00000160752	protein_coding	25	91	765365	6785399	1.32258	2.4356	0.000220067	0.00193581
1	155318607	155318645	+	FDPS	ENSG00000160752	protein_coding	23	64	765367	6785426	1.7083	3.18607	1.33023e-05	0.00012443
1	156009377	156009471	-	SSR2	ENSG00000163479	protein_coding	48	236	671390	6707950	1.04199	2.0321	2.32344e-05	0.000217041
1	156009379	156009471	-	SSR2	ENSG00000163479	protein_coding	48	225	671390	6707961	1.11056	2.13145	7.98987e-06	7.63267e-05
1	156009379	156009472	-	SSR2	ENSG00000163479	protein_coding	48	225	671390	6707961	1.11056	2.13145	7.98987e-06	7.63267e-05
1	156076835	156076979	-	MEX3A	ENSG00000254726	protein_coding	38	57	671400	6708129	2.74345	6.66084	6.84171e-16	2.08715e-14
1	156076835	156077056	-	MEX3A	ENSG00000254726	protein_coding	45	72	671393	6708114	2.64976	6.24459	9.50347e-18	3.78617e-16
1	156114974	156115005	+	LMNA	ENSG00000160789	protein_coding	28	14	765362	6785476	4.09679	17.7314	1.82847e-18	7.62347e-17
1	156260488	156260588	-	SMG5	ENSG00000198952	protein_coding	32	52	671406	6708134	2.6325	6.14841	6.30917e-13	1.21904e-11
1	156293149	156293238	-	GLMP	ENSG00000198715	protein_coding	25	77	671413	6708109	1.73106	3.24384	3.66187e-06	3.56844e-05
1	156338204	156338280	-	CCT3	ENSG00000163468	protein_coding	24	39	671414	6708147	2.63795	6.14835	4.64778e-10	6.24058e-09
1	156526071	156526186	-	IQGAP3	ENSG00000183856	protein_coding	28	44	671410	6708142	2.68215	6.35799	9.48883e-12	1.56284e-10
1	156563760	156563860	-	IQGAP3	ENSG00000183856	protein_coding	22	14	671416	6708172	3.9327	15.7003	1.32958e-14	3.20851e-13
1	156669226	156669320	-	NES	ENSG00000132688	protein_coding	28	105	671410	6708081	1.44609	2.66428	2.21511e-05	0.000207321
1	156677055	156677092	-	NES	ENSG00000132688	protein_coding	32	63	671406	6708123	2.36042	5.07487	2.91483e-11	4.4671e-10
1	156677094	156677121	-	NES	ENSG00000132688	protein_coding	22	49	671416	6708137	2.19573	4.48577	1.83813e-07	1.94989e-06
1	156677283	156677379	-	NES	ENSG00000132688	protein_coding	34	90	671404	6708096	1.93751	3.77443	3.46199e-09	4.23249e-08
1	156742422	156742509	-	HDGF	ENSG00000143321	protein_coding	28	43	671410	6708143	2.71457	6.50585	6.35374e-12	1.07141e-10
1	156743091	156743197	-	HDGF	ENSG00000143321	protein_coding	57	139	671381	6708047	2.04472	4.0972	1.36601e-15	3.92062e-14
1	156751419	156751510	-	HDGF	ENSG00000143321	protein_coding	42	119	671396	6708067	1.8354	3.52631	2.96385e-10	4.04962e-09
1	159918424	159918524	-	TAGLN2	ENSG00000158710	protein_coding	24	38	671414	6708148	2.67448	6.31015	3.15055e-10	4.28661e-09
1	160262192	160262292	-	--	--	--	24	22	671414	6708164	3.43632	10.8994	1.0979e-13	2.35896e-12
1	161222327	161222460	-	APOA2	ENSG00000158874	protein_coding	137	867	671301	6707319	0.662998	1.57882	1.55537e-06	1.55313e-05
1	161223387	161223482	-	APOA2	ENSG00000158874	protein_coding	88	519	671350	6707667	0.76939	1.6941	1.07032e-05	0.000101746
1	161531137	161531167	+	--	--	--	60	36	765330	6785454	3.86699	14.7767	1.64749e-35	4.29707e-33
1	169106654	169106698	+	ATP1B1	ENSG00000143153	protein_coding	40	70	765350	6785420	2.35351	5.06616	1.94479e-13	3.72254e-12
1	169107026	169107075	+	ATP1B1	ENSG00000143153	protein_coding	31	21	765359	6785469	3.68627	13.0875	3.34172e-18	1.33377e-16
1	179229314	179229414	-	ABL2	ENSG00000143322	protein_coding	26	37	671412	6708149	2.82298	7.02078	1.03882e-11	1.70374e-10
1	185317158	185317283	-	IVNS1ABP	ENSG00000116679	protein_coding	26	5	671412	6708181	5.48595	51.954	9.20971e-23	7.09076e-21
1	200409696	200409848	-	ZNF281	ENSG00000162702	protein_coding	27	32	671411	6708154	3.07899	8.43002	2.01147e-13	4.17397e-12
1	201135054	201135102	-	TMEM9	ENSG00000116857	protein_coding	22	40	671416	6708146	2.48203	5.49507	1.14145e-08	1.33332e-07
1	201143910	201143984	-	TMEM9	ENSG00000116857	protein_coding	22	35	671416	6708151	2.66966	6.28009	1.82323e-09	2.30152e-08
1	203796064	203796104	+	--	--	--	23	8	765367	6785482	4.56074	25.4888	4.75835e-17	1.54688e-15
1	203796064	203796120	+	--	--	--	23	12	765367	6785478	4.03023	16.9925	3.34718e-15	8.19657e-14
1	204257432	204257564	-	PLEKHA6	ENSG00000143850	protein_coding	24	5	671414	6708181	5.37492	47.9574	7.78775e-21	4.81204e-19
1	204411737	204411843	-	PPP1R15B	ENSG00000158615	protein_coding	24	24	671414	6708162	3.31602	9.9911	3.74012e-13	7.40468e-12
1	205749976	205750085	-	NUCKS1	ENSG00000069275	protein_coding	38	39	671400	6708147	3.2795	9.7351	1.00973e-19	5.49496e-18
1	211830306	211830411	-	LPGAT1	ENSG00000123684	protein_coding	25	26	671413	6708160	3.26158	9.60683	2.17164e-13	4.43985e-12
1	211830592	211830638	-	LPGAT1	ENSG00000123684	protein_coding	28	19	671410	6708167	3.85208	14.7238	8.64116e-18	3.49283e-16
1	213997960	213997991	+	PROX1	ENSG00000117707	protein_coding	26	27	765364	6785463	3.09324	8.53731	8.69876e-13	1.53157e-11
1	213997995	213998020	+	PROX1	ENSG00000117707	protein_coding	23	22	765367	6785468	3.2071	9.26862	5.96457e-12	9.4352e-11
1	224433921	224433997	-	WDR26	ENSG00000162923	protein_coding	26	44	671412	6708142	2.57906	5.90383	1.71733e-10	2.40056e-09
1	224434539	224434653	-	WDR26	ENSG00000162923	protein_coding	28	44	671410	6708142	2.68215	6.35799	9.48883e-12	1.56284e-10
1	225848940	225849020	-	TMEM63A	ENSG00000196187	protein_coding	26	47	671412	6708139	2.48595	5.52699	5.01301e-10	6.71239e-09
1	228101228	228101331	-	C1orf35	ENSG00000143793	protein_coding	24	10	671414	6708176	4.50045	23.9787	5.4478e-18	2.24413e-16
1	228140557	228140583	+	GUK1	ENSG00000143774	protein_coding	28	9	765362	6785481	4.68176	27.5822	7.19596e-21	4.20345e-19
1	228494500	228494525	+	RNF187	ENSG00000168159	protein_coding	24	9	765366	6785481	4.46763	23.6418	2.12558e-17	7.31271e-16
1	228558322	228558423	-	RNA5SP162	ENSG00000251823	rRNA_pseudogene	208	1092	671230	6707094	0.929306	1.90328	1.78175e-15	5.00284e-14
1	230280945	230280970	+	GALNT2	ENSG00000143641	protein_coding	29	85	765361	6785405	1.62633	3.02474	2.49847e-06	2.41982e-05
1	230704289	230704322	-	AGT	ENSG00000135744	protein_coding	31	130	671407	6708056	1.2826	2.38248	5.20743e-05	0.000479064
1	234608780	234608826	-	IRF2BP2	ENSG00000168264	protein_coding	25	55	671413	6708131	2.20911	4.54139	2.27872e-08	2.59611e-07
1	234608972	234609079	-	IRF2BP2	ENSG00000168264	protein_coding	40	98	671398	6708088	2.04422	4.07805	2.34351e-11	3.64919e-10
1	234609262	234609562	-	IRF2BP2	ENSG00000168264	protein_coding	168	335	671270	6707851	2.32459	5.0113	1.10154e-51	4.97024e-49
1	234609262	234609600	-	IRF2BP2	ENSG00000168264	protein_coding	168	340	671270	6707846	2.30328	4.9376	5.16026e-51	2.27544e-48
1	234609682	234609920	-	IRF2BP2	ENSG00000168264	protein_coding	93	96	671345	6708090	3.2707	9.67977	7.93192e-46	2.6084e-43
1	236064744	236064781	-	NID1	ENSG00000116962	protein_coding	25	43	671413	6708143	2.55703	5.80877	4.93175e-10	6.60815e-09
1	236064977	236065103	-	NID1	ENSG00000116962	protein_coding	54	235	671384	6707951	1.21474	2.29586	3.26564e-07	3.40462e-06
1	244863177	244863281	-	HNRNPU	ENSG00000153187	protein_coding	26	76	671412	6708110	1.80413	3.41799	1.06452e-06	1.0707e-05
1	246931595	246931777	-	AHCTF1	ENSG00000153207	protein_coding	44	45	671394	6708141	3.28432	9.76933	1.23267e-22	9.4159e-21
1	248873913	248873944	+	Leu	tRNA.30031	tRNA	1302	157	764088	6785333	6.18954	73.6443	0	0
1	248874272	248874300	+	Glu	tRNA.30032	tRNA	32	22	765358	6785468	3.66654	12.8956	1.23901e-18	5.51433e-17
10	282043	282133	-	--	--	--	82	411	671356	6707775	1.00456	1.99341	8.59746e-08	9.33453e-07
10	14603791	14603919	-	FAM107B	ENSG00000065809	protein_coding	23	16	671415	6708170	3.81352	14.3622	9.99077e-15	2.48514e-13
10	15213639	15213739	-	FAM171A1	ENSG00000148468	protein_coding	26	42	671412	6708144	2.64465	6.18497	8.07112e-11	1.17213e-09
10	15214326	15214426	-	FAM171A1	ENSG00000148468	protein_coding	21	31	671417	6708155	2.77546	6.76812	1.59399e-09	2.02135e-08
10	17229453	17229478	+	VIM	ENSG00000026025	protein_coding	46	224	765344	6785266	0.886511	1.82062	0.000339419	0.00295325
10	22003524	22003659	-	DNAJC1	ENSG00000136770	protein_coding	24	14	671414	6708172	4.05299	17.1276	2.78911e-16	9.06438e-15
10	24952252	24952443	-	PRTFDC1	ENSG00000099256	protein_coding	24	10	671414	6708176	4.50045	23.9787	5.4478e-18	2.24413e-16
10	28677614	28677639	+	BAMBI	ENSG00000095739	protein_coding	33	44	765357	6785446	2.74131	6.6493	1.04288e-13	2.07016e-12
10	32055583	32055683	-	KIF5B	ENSG00000170759	protein_coding	24	34	671414	6708152	2.8306	7.05253	5.99467e-11	8.7714e-10
10	32056162	32056321	-	KIF5B	ENSG00000170759	protein_coding	37	25	671401	6708161	3.86351	14.7871	4.40396e-23	3.57513e-21
10	34707110	34707210	-	PARD3	ENSG00000148498	protein_coding	22	45	671416	6708141	2.31602	4.88451	5.74736e-08	6.33581e-07
10	34811354	34811504	-	PARD3	ENSG00000148498	protein_coding	26	25	671412	6708161	3.37047	10.3908	2.1561e-14	5.05384e-13
10	34814183	34814298	-	PARD3	ENSG00000148498	protein_coding	44	62	671394	6708124	2.8306	7.09063	6.70762e-19	3.13594e-17
10	34814584	34814813	-	PARD3	ENSG00000148498	protein_coding	34	78	671404	6708108	2.14153	4.35512	1.79014e-10	2.49156e-09
10	43397280	43397455	-	HNRNPF	ENSG00000169813	protein_coding	34	53	671404	6708133	2.69042	6.40945	5.0414e-14	1.13473e-12
10	58562962	58562987	+	BICC1	ENSG00000122870	protein_coding	21	10	765369	6785480	4.1457	18.6178	2.1327e-14	4.56475e-13
10	68332353	68332389	+	HNRNPH3	ENSG00000096746	protein_coding	24	21	765366	6785469	3.33013	10.1322	6.10929e-13	1.0963e-11
10	68332663	68332689	+	HNRNPH3	ENSG00000096746	protein_coding	29	10	765361	6785480	4.59316	25.7106	3.35861e-21	2.08113e-19
10	70404428	70404453	+	EIF4EBP2	ENSG00000148730	protein_coding	21	37	765369	6785453	2.35721	5.03183	1.04714e-07	1.10481e-06
10	71816569	71816771	-	PSAP	ENSG00000197746	protein_coding	201	633	671237	6707553	1.6659	3.17308	1.64634e-37	3.8954e-35
10	71816796	71816807	-	PSAP	ENSG00000197746	protein_coding	24	86	671414	6708100	1.51694	2.78819	4.51051e-05	0.000415739
10	71817013	71817114	-	PSAP	ENSG00000197746	protein_coding	87	297	671351	6707889	1.55629	2.92684	1.68034e-15	4.72492e-14
10	71817133	71817172	-	PSAP	ENSG00000197746	protein_coding	49	224	671389	6707962	1.1461	2.18557	3.60292e-06	3.51276e-05
10	71817193	71817249	-	PSAP	ENSG00000197746	protein_coding	52	227	671386	6707959	1.21106	2.28874	5.75917e-07	5.89655e-06
10	71817251	71817371	-	PSAP	ENSG00000197746	protein_coding	55	272	671383	6707914	1.03062	2.02028	7.25635e-06	6.94562e-05
10	71818708	71818789	-	PSAP	ENSG00000197746	protein_coding	22	63	671416	6708123	1.83959	3.48892	5.30871e-06	5.12436e-05
10	71819027	71819127	-	PSAP	ENSG00000197746	protein_coding	41	102	671397	6708084	2.02184	4.01608	1.94955e-11	3.06525e-10
10	77807808	77807872	-	DLG5	ENSG00000151208	protein_coding	24	10	671414	6708176	4.50045	23.9787	5.4478e-18	2.24413e-16
10	77811193	77811258	-	DLG5	ENSG00000151208	protein_coding	22	43	671416	6708143	2.38016	5.11169	3.08201e-08	3.48468e-07
10	77821217	77821356	-	DLG5	ENSG00000151208	protein_coding	31	71	671407	6708115	2.1461	4.36232	1.07724e-09	1.3869e-08
10	77821449	77821514	-	DLG5	ENSG00000151208	protein_coding	22	37	671416	6708149	2.59166	5.94062	3.90965e-09	4.75879e-08
10	77873347	77873447	-	DLG5	ENSG00000151208	protein_coding	24	22	671414	6708164	3.43632	10.8994	1.0979e-13	2.35896e-12
10	77888681	77888781	-	DLG5	ENSG00000151208	protein_coding	28	15	671410	6708171	4.17401	18.6502	2.71044e-19	1.35536e-17
10	77893834	77893934	-	DLG5	ENSG00000151208	protein_coding	22	16	671416	6708170	3.75212	13.7377	6.49577e-14	1.43707e-12
10	77901723	77901823	-	DLG5	ENSG00000151208	protein_coding	24	22	671414	6708164	3.43632	10.8994	1.0979e-13	2.35896e-12
10	77926216	77926238	-	DLG5	ENSG00000151208	protein_coding	26	22	671412	6708164	3.54735	11.8077	3.13232e-15	8.41737e-14
10	77926251	77926316	-	DLG5	ENSG00000151208	protein_coding	22	28	671416	6708158	2.98161	7.85012	8.73461e-11	1.26187e-09
10	77926251	77926401	-	DLG5	ENSG00000151208	protein_coding	36	51	671402	6708135	2.82504	7.05264	1.08754e-15	3.15875e-14
10	77926690	77926870	-	DLG5	ENSG00000151208	protein_coding	29	34	671409	6708152	3.09363	8.52187	2.15678e-14	5.05384e-13
10	79310677	79310730	+	ZMIZ1	ENSG00000108175	protein_coding	30	9	765360	6785481	4.77797	29.5525	1.25648e-22	9.78614e-21
10	93591944	93592053	-	RBP4	ENSG00000138207	protein_coding	80	181	671358	6708005	2.14808	4.41622	8.16126e-23	6.38488e-21
10	93593916	93594056	-	RBP4	ENSG00000138207	protein_coding	120	506	671318	6707680	1.24905	2.3696	6.40007e-15	1.63818e-13
10	93599999	93600050	-	RBP4	ENSG00000138207	protein_coding	22	68	671416	6708118	1.73106	3.23238	1.42995e-05	0.000135138
10	93600067	93600083	-	RBP4	ENSG00000138207	protein_coding	22	63	671416	6708123	1.83959	3.48892	5.30871e-06	5.12436e-05
10	93600744	93600810	-	RBP4	ENSG00000138207	protein_coding	53	352	671385	6707834	0.607388	1.50433	0.00494688	0.0431757
10	93600744	93600835	-	RBP4	ENSG00000138207	protein_coding	55	354	671383	6707832	0.651704	1.55228	0.00240109	0.0211274
10	93600932	93601130	-	RBP4	ENSG00000138207	protein_coding	153	598	671285	6707588	1.3564	2.55652	3.94564e-21	2.50995e-19
10	93601168	93601274	-	RBP4	ENSG00000138207	protein_coding	136	515	671302	6707671	1.40283	2.63867	5.88295e-20	3.33746e-18
10	96832708	96832749	+	LCOR	ENSG00000196233	protein_coding	21	6	765369	6785484	4.79778	31.0297	2.13688e-16	6.06738e-15
10	97334044	97334144	-	FRAT2	ENSG00000181274	protein_coding	27	65	671411	6708121	2.07899	4.15014	2.84223e-08	3.22109e-07
10	99834399	99834428	+	ABCC2	ENSG00000023839	protein_coding	24	20	765366	6785470	3.39724	10.6388	3.15706e-13	5.94094e-12
10	100347157	100347222	+	--	--	--	201	597	765189	6784893	1.57991	2.98536	5.68315e-34	1.35616e-31
10	100347333	100347358	+	SCD	ENSG00000099194	protein_coding	83	538	765307	6784952	0.46388	1.36775	0.00602212	0.0497357
10	100348131	100348156	+	SCD	ENSG00000099194	protein_coding	53	289	765337	6785201	0.720682	1.62588	0.00127922	0.0108117
10	100349377	100349402	+	SCD	ENSG00000099194	protein_coding	23	83	765367	6785407	1.33835	2.45672	0.000346906	0.00301606
10	100356648	100356689	+	SCD	ENSG00000099194	protein_coding	59	246	765331	6785244	1.10423	2.12634	1.03474e-06	1.02609e-05
10	100360724	100360757	+	SCD	ENSG00000099194	protein_coding	41	122	765349	6785368	1.59551	2.97946	3.39401e-08	3.71371e-07
10	100360829	100360862	+	SCD	ENSG00000099194	protein_coding	40	122	765350	6785368	1.56074	2.90679	8.51846e-08	9.03011e-07
10	100361176	100361253	+	SCD	ENSG00000099194	protein_coding	128	569	765262	6784921	1.00211	1.99449	3.79322e-11	5.4057e-10
10	100361869	100361894	+	SCD	ENSG00000099194	protein_coding	68	140	765322	6785350	2.11468	4.30635	7.44633e-19	3.35398e-17
10	102366394	102366434	+	GBF1	ENSG00000107862	protein_coding	22	20	765368	6785470	3.27695	9.75219	9.04122e-12	1.39288e-10
10	102379535	102379560	+	GBF1	ENSG00000107862	protein_coding	23	23	765367	6785467	3.1457	8.86564	1.07756e-11	1.651e-10
10	102450686	102450714	+	C10orf95-AS1	ENSG00000269609	lncRNA	24	4	765366	6785486	5.46763	53.194	1.88164e-20	1.04473e-18
10	102480412	102480554	-	ACTR1A	ENSG00000138107	protein_coding	32	36	671406	6708150	3.15097	8.88106	4.45679e-16	1.40185e-14
10	102643777	102643810	+	--	--	--	28	24	765362	6785466	3.35983	10.3433	5.2804e-15	1.26005e-13
10	102657745	102657773	+	TRIM8	ENSG00000171206	protein_coding	22	17	765368	6785473	3.49934	11.4732	1.21762e-12	2.10419e-11
10	103692657	103692767	-	SH3PXD2A	ENSG00000107957	protein_coding	24	22	671414	6708164	3.43632	10.8994	1.0979e-13	2.35896e-12
10	103855188	103855295	-	SH3PXD2A	ENSG00000107957	protein_coding	22	41	671416	6708145	2.44727	5.36105	1.60257e-08	1.85742e-07
10	103855390	103855490	-	SH3PXD2A	ENSG00000107957	protein_coding	24	33	671414	6708153	2.87242	7.26624	3.84834e-11	5.76568e-10
10	110498832	110498881	+	DUSP5	ENSG00000138166	protein_coding	37	17	765353	6785473	4.22371	19.2962	1.33128e-24	1.35736e-22
10	113018014	113018039	+	TCF7L2	ENSG00000148737	protein_coding	22	8	765368	6785482	4.49934	24.3805	3.4888e-16	9.68529e-15
10	113018040	113018065	+	TCF7L2	ENSG00000148737	protein_coding	22	8	765368	6785482	4.49934	24.3805	3.4888e-16	9.68529e-15
10	117375110	117375210	-	PDZD8	ENSG00000165650	protein_coding	22	37	671416	6708149	2.59166	5.94062	3.90965e-09	4.75879e-08
10	119080128	119080370	-	EIF3A	ENSG00000107581	protein_coding	55	34	671383	6708152	3.9941	16.1628	1.01176e-34	2.0448e-32
10	119595863	119595935	-	TIAL1	ENSG00000151923	protein_coding	22	21	671416	6708165	3.38016	10.4668	1.95226e-12	3.5433e-11
10	119596463	119596559	-	TIAL1	ENSG00000151923	protein_coding	38	23	671400	6708163	4.01646	16.5074	1.22599e-24	1.1327e-22
10	119596584	119596681	-	TIAL1	ENSG00000151923	protein_coding	35	84	671403	6708102	2.07656	4.16299	2.56674e-10	3.53693e-09
10	119596706	119596920	-	TIAL1	ENSG00000151923	protein_coding	77	119	671361	6708067	2.69454	6.46525	6.01092e-30	8.33029e-28
10	119596742	119596923	-	TIAL1	ENSG00000151923	protein_coding	76	104	671362	6708082	2.86857	7.30166	4.46236e-32	7.27552e-30
10	122375045	122375083	+	PLEKHA1	ENSG00000107679	protein_coding	28	9	765362	6785481	4.68176	27.5822	7.19596e-21	4.20345e-19
10	129770775	129770820	+	MGMT	ENSG00000170430	protein_coding	33	8	765357	6785482	5.06324	36.5713	6.52354e-26	7.62132e-24
10	132219659	132219765	-	STK32C	ENSG00000165752	protein_coding	26	11	671412	6708175	4.48595	23.6154	2.67495e-19	1.34454e-17
10	132224476	132224663	-	STK32C	ENSG00000165752	protein_coding	33	6	671405	6708180	5.59613	54.9519	8.28841e-29	1.09396e-26
10	132504553	132504696	-	--	--	--	52	22	671386	6708164	4.52038	23.6163	3.42677e-37	7.91504e-35
10	132504778	132504947	-	--	--	--	36	43	671402	6708143	3.06605	8.36476	2.48052e-17	9.38149e-16
10	132504812	132504947	-	--	--	--	36	40	671402	6708146	3.16793	8.99213	5.10724e-18	2.13098e-16
10	132505076	132505204	-	--	--	--	38	28	671400	6708158	3.74345	13.5596	7.01455e-23	5.53237e-21
10	132507903	132508037	-	--	--	--	21	13	671417	6708173	3.9681	16.1394	3.92228e-14	8.94245e-13
10	133280374	133280520	-	TUBGCP2	ENSG00000130640	protein_coding	23	13	671415	6708173	4.09363	17.6766	8.04353e-16	2.39357e-14
11	419717	419829	-	ANO9	ENSG00000185101	protein_coding	24	30	671414	6708156	3.00568	7.99287	9.42525e-12	1.55766e-10
11	529027	529069	+	ENSG00000254739	ENSG00000254739	lncRNA	22	4	765368	6785486	5.34734	48.7611	1.33935e-18	5.75534e-17
11	709319	709353	+	EPS8L2	ENSG00000177106	protein_coding	22	19	765368	6785471	3.34734	10.2655	4.76545e-12	7.59189e-11
11	747895	747920	+	TALDO1	ENSG00000177156	protein_coding	21	14	765369	6785476	3.69824	13.2984	7.43387e-13	1.31713e-11
11	754823	754848	+	TALDO1	ENSG00000177156	protein_coding	21	18	765369	6785472	3.35721	10.3432	1.33211e-11	2.01895e-10
11	779160	779185	+	ENSG00000255284	ENSG00000255284	lncRNA	22	11	765368	6785479	4.0843	17.7313	8.50079e-15	1.94572e-13
11	779870	779895	+	--	--	--	22	30	765368	6785460	2.71507	6.50145	1.72713e-09	2.10093e-08
11	779953	779990	+	--	--	--	39	37	765351	6785453	3.2197	9.34504	2.43491e-19	1.15715e-17
11	780236	780262	+	--	--	--	24	22	765366	6785468	3.266	9.67162	1.15358e-12	2.00279e-11
11	809972	809998	+	RPLP2	ENSG00000177600	protein_coding	35	36	765355	6785454	3.10618	8.61949	8.53608e-17	2.65197e-15
11	810178	810220	+	RPLP2	ENSG00000177600	protein_coding	33	63	765357	6785427	2.23317	4.64394	1.35149e-10	1.83063e-09
11	810222	810281	+	RPLP2	ENSG00000177600	protein_coding	43	122	765347	6785368	1.66262	3.12481	5.11688e-09	5.94698e-08
11	838578	838634	+	CD151	ENSG00000177697	protein_coding	43	206	765347	6785284	0.911648	1.85059	0.000386483	0.00335235
11	995545	995571	+	AP2A2	ENSG00000183020	protein_coding	25	6	765365	6785484	5.03879	36.9403	5.58374e-20	2.88591e-18
11	1275231	1275371	-	TOLLIP	ENSG00000078902	protein_coding	22	11	671416	6708175	4.25462	19.9822	8.90148e-16	2.61677e-14
11	1557123	1557229	-	DUSP8	ENSG00000184545	protein_coding	29	22	671409	6708164	3.69935	13.1702	1.33284e-17	5.25605e-16
11	1557286	1557392	-	DUSP8	ENSG00000184545	protein_coding	30	32	671408	6708154	3.22583	9.36673	1.3941e-15	3.98944e-14
11	1558919	1559052	-	DUSP8	ENSG00000184545	protein_coding	54	97	671384	6708089	2.48267	5.56224	2.74468e-19	1.36544e-17
11	1558919	1559065	-	DUSP8	ENSG00000184545	protein_coding	54	97	671384	6708089	2.48267	5.56224	2.74468e-19	1.36544e-17
11	1752801	1752880	-	--	--	--	99	312	671339	6707874	1.66986	3.17047	2.39791e-19	1.21427e-17
11	1752884	1752893	-	--	--	--	37	141	671401	6708045	1.41421	2.62178	1.64121e-06	1.63632e-05
11	1753020	1753040	-	--	--	--	81	459	671357	6707727	0.828087	1.76317	6.65295e-06	6.38066e-05
11	1753236	1753381	-	--	--	--	129	946	671309	6707240	0.451172	1.36245	0.000864405	0.00766967
11	1753400	1753447	-	--	--	--	102	434	671336	6707752	1.23765	2.34827	9.90281e-13	1.87266e-11
11	1757375	1757459	-	--	--	--	97	485	671341	6707701	1.00592	1.9983	5.61042e-09	6.75688e-08
11	1761428	1761546	-	--	--	--	67	367	671371	6707819	0.879926	1.82401	1.54669e-05	0.000145887
11	1763719	1763743	-	--	--	--	46	193	671392	6707993	1.2707	2.38132	9.87052e-07	9.94847e-06
11	1763825	1763925	-	--	--	--	82	289	671356	6707897	1.51116	2.83498	4.46043e-14	1.00826e-12
11	2130430	2130456	-	IGF2	ENSG00000167244	protein_coding	92	226	671346	6707960	2.02864	4.06746	5.60995e-24	4.85912e-22
11	2133065	2133077	-	--	--	--	60	371	671378	6707815	0.707603	1.61581	0.000684874	0.0061094
11	2133090	2133299	-	--	--	--	311	1743	671127	6706443	0.833243	1.783	1.04333e-18	4.71859e-17
11	2133617	2133627	-	--	--	--	62	389	671376	6707797	0.685974	1.59241	0.000779926	0.00693498
11	2133629	2133704	-	--	--	--	106	694	671332	6707492	0.616623	1.52605	6.9941e-05	0.000641303
11	2135391	2135614	-	--	--	--	245	1625	671193	6706561	0.591428	1.50649	7.6667e-09	9.14256e-08
11	2137180	2137282	-	--	--	--	126	473	671312	6707713	1.41597	2.6617	7.21286e-19	3.34794e-17
11	2138282	2138379	-	--	--	--	97	321	671341	6707865	1.59982	3.01931	7.99203e-18	3.24397e-16
11	2138496	2138807	-	--	--	--	312	688	671126	6707498	2.17768	4.53234	6.08364e-86	6.21237e-83
11	2138809	2139267	-	--	--	--	616	1636	670822	6706550	1.90831	3.76434	1.41412e-137	2.49426e-134
11	2138835	2139416	-	--	--	--	706	1791	670732	6706395	1.97424	3.94139	8.55484e-166	1.84424e-162
11	2139205	2139421	-	--	--	--	192	616	671246	6707570	1.63936	3.11461	4.94932e-35	1.03255e-32
11	2666271	2666337	-	KCNQ1OT1	ENSG00000269821	lncRNA	22	56	671416	6708130	2.0067	3.92504	1.11553e-06	1.12085e-05
11	2699416	2699498	-	KCNQ1OT1	ENSG00000269821	lncRNA	26	32	671412	6708154	3.02652	8.11778	1.01649e-12	1.91104e-11
11	2699565	2699744	-	KCNQ1OT1	ENSG00000269821	lncRNA	75	43	671363	6708143	4.10452	17.4276	4.57239e-48	1.70603e-45
11	2699798	2699956	-	KCNQ1OT1	ENSG00000269821	lncRNA	40	66	671398	6708120	2.60749	6.05532	1.29329e-15	3.73399e-14
11	6614273	6614373	-	--	--	--	24	23	671414	6708163	3.37492	10.4255	2.04828e-13	4.21877e-12
11	6614462	6614562	-	--	--	--	24	22	671414	6708164	3.43632	10.8994	1.0979e-13	2.35896e-12
11	10306751	10306800	+	ADM	ENSG00000148926	protein_coding	22	5	765368	6785485	5.0843	39.0089	6.53183e-18	2.41774e-16
11	10509573	10509677	-	--	--	--	25	10	671413	6708176	4.55703	24.9778	6.92819e-19	3.23127e-17
11	10807361	10807468	-	EIF4G2	ENSG00000110321	protein_coding	22	24	671416	6708162	3.19573	9.15848	1.11559e-11	1.80249e-10
11	10808732	10808920	-	EIF4G2	ENSG00000110321	protein_coding	37	128	671401	6708058	1.55273	2.88806	2.30878e-07	2.43716e-06
11	14644265	14644290	+	PDE3B	ENSG00000152270	protein_coding	22	19	765368	6785471	3.34734	10.2655	4.76545e-12	7.59189e-11
11	16842288	16842334	+	RN7SKP90	ENSG00000199883	misc_RNA	26	8	765364	6785482	4.73067	28.8135	1.13563e-19	5.66075e-18
11	17013672	17013776	-	PLEKHA7	ENSG00000166689	protein_coding	21	24	671417	6708162	3.1316	8.74217	5.89468e-11	8.6643e-10
11	46381830	46381855	+	MDK	ENSG00000110492	protein_coding	31	148	765359	6785342	0.926535	1.85698	0.00220031	0.0184436
11	46381891	46381916	+	MDK	ENSG00000110492	protein_coding	31	142	765359	6785348	0.985832	1.93544	0.00126165	0.0106712
11	46382320	46382349	+	MDK	ENSG00000110492	protein_coding	48	207	765342	6785283	1.05997	2.05581	2.06249e-05	0.000190857
11	46383523	46383587	+	MDK	ENSG00000110492	protein_coding	194	327	765196	6785163	2.39548	5.26068	9.72567e-61	5.19419e-58
11	46383615	46383674	+	MDK	ENSG00000110492	protein_coding	122	783	765268	6784707	0.473508	1.38139	0.000805786	0.00686723
11	46383621	46383674	+	MDK	ENSG00000110492	protein_coding	119	774	765271	6784716	0.454542	1.36308	0.00139012	0.0117401
11	47552645	47552779	-	CELF1	ENSG00000149187	protein_coding	32	36	671406	6708150	3.15097	8.88106	4.45679e-16	1.40185e-14
11	57487219	57487296	-	SLC43A1	ENSG00000149150	protein_coding	24	54	671414	6708132	2.17852	4.44047	6.02662e-08	6.6211e-07
11	57487219	57487301	-	SLC43A1	ENSG00000149150	protein_coding	24	54	671414	6708132	2.17852	4.44047	6.02662e-08	6.6211e-07
11	57491316	57491391	-	SLC43A1	ENSG00000149150	protein_coding	28	77	671410	6708109	1.8886	3.63312	1.51597e-07	1.62323e-06
11	57491524	57491594	-	SLC43A1	ENSG00000149150	protein_coding	28	46	671410	6708140	2.61942	6.08155	2.06264e-11	3.22477e-10
11	57496151	57496266	-	SLC43A1	ENSG00000149150	protein_coding	32	119	671406	6708067	1.45353	2.68668	5.20124e-06	5.02563e-05
11	57498870	57498898	-	SLC43A1	ENSG00000149150	protein_coding	24	41	671414	6708145	2.56756	5.84843	9.83303e-10	1.27272e-08
11	57499637	57499724	-	SLC43A1	ENSG00000149150	protein_coding	39	54	671399	6708132	2.85659	7.21592	4.1243e-17	1.49569e-15
11	57499790	57499887	-	SLC43A1	ENSG00000149150	protein_coding	21	91	671417	6708095	1.25189	2.3056	0.00111332	0.00984984
11	57638915	57638944	+	ENSG00000254602	ENSG00000254602	lncRNA	31	61	765359	6785429	2.19151	4.50551	8.48875e-10	1.06375e-08
11	57673005	57673060	+	ZDHHC5	ENSG00000156599	protein_coding	31	82	765359	6785408	1.77066	3.35165	1.89673e-07	1.96424e-06
11	57716667	57716693	+	--	--	--	22	28	765368	6785462	2.81128	6.96584	6.93816e-10	8.80258e-09
11	57741808	57741838	+	--	--	--	21	23	765369	6785467	3.02017	8.09469	2.59149e-10	3.42341e-09
11	57742801	57742841	+	--	--	--	28	34	765362	6785456	2.8744	7.30115	1.55266e-12	2.65051e-11
11	57791357	57791403	+	--	--	--	22	100	765368	6785390	1.01105	1.95042	0.00546821	0.045261
11	59550975	59551075	-	Val	tRNA.24596	tRNA	36	129	671402	6708057	1.50311	2.78822	6.7296e-07	6.86116e-06
11	59551791	59551820	+	--	--	--	102	46	765288	6785444	4.27762	19.6606	1.47674e-65	8.28119e-63
11	59615357	59615472	-	OSBP	ENSG00000110048	protein_coding	50	55	671388	6708131	3.1811	9.08312	1.4656e-24	1.335e-22
11	59615544	59615647	-	OSBP	ENSG00000110048	protein_coding	42	71	671396	6708115	2.57236	5.91034	4.83098e-16	1.51179e-14
11	60922350	60922387	+	TMEM109	ENSG00000110108	protein_coding	31	58	765359	6785432	2.26306	4.73856	3.30891e-10	4.33034e-09
11	60922406	60922438	+	TMEM109	ENSG00000110108	protein_coding	36	156	765354	6785334	1.06054	2.04591	0.000222524	0.00195589
11	60922750	60922777	+	TMEM109	ENSG00000110108	protein_coding	33	55	765357	6785435	2.42581	5.31943	8.98674e-12	1.39288e-10
11	60936622	60936673	+	TMEM132A	ENSG00000006118	protein_coding	60	87	765330	6785403	2.61701	6.11447	2.41747e-22	1.83196e-20
11	61258962	61259051	-	VWCE	ENSG00000167992	protein_coding	25	55	671413	6708131	2.20911	4.54139	2.27872e-08	2.59611e-07
11	61265059	61265171	-	VWCE	ENSG00000167992	protein_coding	31	53	671407	6708133	2.56114	5.84388	3.84185e-12	6.64939e-11
11	61273262	61273383	-	VWCE	ENSG00000167992	protein_coding	24	34	671414	6708152	2.8306	7.05253	5.99467e-11	8.7714e-10
11	61281152	61281266	-	VWCE	ENSG00000167992	protein_coding	37	54	671401	6708132	2.78259	6.84585	8.70039e-16	2.57718e-14
11	61281166	61281266	-	VWCE	ENSG00000167992	protein_coding	37	45	671401	6708141	3.04039	8.21503	1.35596e-17	5.33637e-16
11	61294139	61294260	-	VWCE	ENSG00000167992	protein_coding	26	27	671412	6708159	3.26356	9.62108	7.05137e-14	1.54939e-12
11	61294956	61295111	-	VWCE	ENSG00000167992	protein_coding	32	77	671406	6708109	2.07502	4.15216	1.54248e-09	1.95859e-08
11	61294956	61295127	-	VWCE	ENSG00000167992	protein_coding	32	88	671406	6708098	1.88469	3.63313	2.04523e-08	2.34525e-07
11	61300020	61300131	-	DDB1	ENSG00000167986	protein_coding	38	56	671400	6708130	2.76854	6.77978	4.50253e-16	1.41356e-14
11	61404023	61404118	-	CPSF7	ENSG00000149532	protein_coding	29	60	671409	6708126	2.29218	4.82904	5.90215e-10	7.83803e-09
11	61429843	61429948	-	CPSF7	ENSG00000149532	protein_coding	22	22	671416	6708164	3.31602	9.99107	3.56611e-12	6.17766e-11
11	61446131	61446160	+	--	--	--	29	23	765361	6785467	3.46763	11.1785	4.89256e-16	1.33186e-14
11	61517353	61517472	-	SYT7	ENSG00000011347	protein_coding	28	49	671410	6708137	2.53015	5.70921	6.22646e-11	9.09683e-10
11	61517805	61517905	-	SYT7	ENSG00000011347	protein_coding	25	23	671413	6708163	3.4315	10.8599	3.56445e-14	8.13619e-13
11	61769491	61769528	+	MYRF	ENSG00000124920	protein_coding	22	33	765368	6785457	2.5818	5.91041	6.13002e-09	7.07316e-08
11	61771621	61771646	+	MYRF	ENSG00000124920	protein_coding	24	62	765366	6785428	1.81228	3.43184	3.13551e-06	3.02116e-05
11	61788399	61788432	+	MYRF	ENSG00000124920	protein_coding	24	43	765366	6785447	2.33013	4.94826	1.681e-08	1.88313e-07
11	61792431	61792566	-	--	--	--	22	22	671416	6708164	3.31602	9.99107	3.56611e-12	6.17766e-11
11	61810848	61810904	-	FADS1	ENSG00000149485	protein_coding	21	104	671417	6708082	1.06121	2.0174	0.00443345	0.0387119
11	61811043	61811147	-	FADS1	ENSG00000149485	protein_coding	46	197	671392	6707989	1.24126	2.33296	1.59119e-06	1.58727e-05
11	61813240	61813279	-	FADS1	ENSG00000149485	protein_coding	32	73	671406	6708113	2.15097	4.37968	5.41189e-10	7.20176e-09
11	61815246	61815372	-	FADS1	ENSG00000149485	protein_coding	28	134	671410	6708052	1.09719	2.08767	0.000731694	0.00651209
11	61815500	61815594	-	FADS1	ENSG00000149485	protein_coding	48	164	671390	6708022	1.56441	2.92427	2.98479e-09	3.66757e-08
11	61815500	61815645	-	FADS1	ENSG00000149485	protein_coding	50	176	671388	6708010	1.52084	2.83843	3.25603e-09	3.99075e-08
11	61815687	61815796	-	FADS1	ENSG00000149485	protein_coding	52	163	671386	6708023	1.68639	3.18741	5.35532e-11	7.90144e-10
11	61816099	61816176	-	FADS1	ENSG00000149485	protein_coding	45	143	671393	6708043	1.66966	3.14409	1.43059e-09	1.81889e-08
11	61816769	61816868	-	FADS1	ENSG00000149485	protein_coding	61	386	671377	6707800	0.674031	1.57891	0.00102403	0.00907645
11	61830449	61830474	+	FADS2	ENSG00000134824	protein_coding	24	51	765366	6785439	2.08912	4.17205	1.98003e-07	2.04862e-06
11	61832811	61832836	+	FADS2	ENSG00000134824	protein_coding	22	62	765368	6785428	1.69199	3.14585	2.37937e-05	0.000218682
11	61837781	61837808	+	FADS2	ENSG00000134824	protein_coding	30	134	765360	6785356	1.02308	1.98483	0.00106669	0.0090358
11	61840291	61840316	+	FADS2	ENSG00000134824	protein_coding	28	137	765362	6785353	0.89516	1.81194	0.00465685	0.0386594
11	61840594	61840628	+	FADS2	ENSG00000134824	protein_coding	76	376	765314	6785114	0.85407	1.79202	8.77127e-06	8.28064e-05
11	61851306	61851331	+	FADS2	ENSG00000134824	protein_coding	34	51	765356	6785439	2.57455	5.91049	4.99895e-13	9.16105e-12
11	61853567	61853592	+	FADS2	ENSG00000134824	protein_coding	42	68	765348	6785422	2.46344	5.47594	6.82252e-15	1.61771e-13
11	61862964	61862989	+	FADS2	ENSG00000134824	protein_coding	47	183	765343	6785307	1.2071	2.27698	2.59737e-06	2.51127e-05
11	61865850	61865929	+	FADS2	ENSG00000134824	protein_coding	390	1962	765000	6783528	0.817884	1.76262	5.67509e-22	4.00307e-20
11	61866121	61866182	+	FADS2	ENSG00000134824	protein_coding	354	1041	765036	6784449	1.59224	3.01568	3.02858e-59	1.47682e-56
11	61966787	61966874	-	FTH1	ENSG00000167996	protein_coding	36	80	671402	6708106	2.18563	4.49604	2.62089e-11	4.03576e-10
11	61967456	61967597	-	FTH1	ENSG00000167996	protein_coding	207	1087	671231	6707099	0.929002	1.90285	2.11683e-15	5.86725e-14
11	61967456	61967631	-	FTH1	ENSG00000167996	protein_coding	207	1087	671231	6707099	0.929002	1.90285	2.11683e-15	5.86725e-14
11	62625181	62625205	-	GANAB	ENSG00000089597	protein_coding	30	118	671408	6708068	1.3754	2.5401	2.48987e-05	0.000232141
11	62625323	62625427	-	GANAB	ENSG00000089597	protein_coding	52	231	671386	6707955	1.18596	2.2491	9.01423e-07	9.10908e-06
11	62625429	62625518	-	GANAB	ENSG00000089597	protein_coding	32	129	671406	6708057	1.33805	2.4784	2.06825e-05	0.00019395
11	62625616	62625633	-	GANAB	ENSG00000089597	protein_coding	33	94	671405	6708092	1.83363	3.50752	2.47641e-08	2.81473e-07
11	62629659	62629759	-	GANAB	ENSG00000089597	protein_coding	29	85	671409	6708101	1.79665	3.40872	2.75265e-07	2.88999e-06
11	62630793	62630892	-	GANAB	ENSG00000089597	protein_coding	41	179	671397	6708007	1.21649	2.28847	8.38887e-06	8.00202e-05
11	62634224	62634300	-	GANAB	ENSG00000089597	protein_coding	25	67	671413	6708119	1.929	3.728	4.65213e-07	4.79855e-06
11	62634551	62634642	-	GANAB	ENSG00000089597	protein_coding	21	65	671417	6708121	1.73106	3.22786	2.25573e-05	0.000210818
11	62726602	62726726	-	--	--	--	22	25	671416	6708161	3.13915	8.79214	1.91566e-11	3.01441e-10
11	62885197	62885230	+	SLC3A2	ENSG00000168003	protein_coding	28	64	765362	6785426	1.98132	3.87872	6.65867e-08	7.13278e-07
11	63671361	63671444	-	ATL3	ENSG00000184743	protein_coding	22	78	671416	6708108	1.53581	2.81797	8.04704e-05	0.000735762
11	63681621	63681650	+	RTN3	ENSG00000133318	protein_coding	32	145	765358	6785345	1.00027	1.95654	0.000914016	0.007766
11	63764172	63764272	-	ZFTA	ENSG00000188070	protein_coding	26	13	671412	6708173	4.26356	19.9823	2.11606e-18	9.14385e-17
11	63998412	63998438	+	OTUB1	ENSG00000167770	protein_coding	34	2	765356	6785488	6.69002	150.718	8.11189e-32	1.74959e-29
11	64136626	64136726	-	MACROD1	ENSG00000133315	protein_coding	26	12	671412	6708174	4.37047	21.6475	7.72965e-19	3.55381e-17
11	64764902	64765032	-	SF1	ENSG00000168066	protein_coding	36	42	671402	6708144	3.09921	8.56393	1.48081e-17	5.74483e-16
11	64765204	64765279	-	SF1	ENSG00000168066	protein_coding	22	14	671416	6708172	3.9327	15.7003	1.32958e-14	3.20851e-13
11	65127629	65127729	-	SYVN1	ENSG00000162298	protein_coding	26	36	671412	6708150	2.86146	7.2158	6.68345e-12	1.11787e-10
11	65423403	65423429	+	NEAT1	ENSG00000245532	lncRNA	67	171	765323	6785319	1.8069	3.4738	6.23901e-15	1.48249e-13
11	65428004	65428038	+	NEAT1	ENSG00000245532	lncRNA	36	64	765354	6785426	2.33279	4.98698	4.26883e-12	6.88877e-11
11	65428753	65428778	+	NEAT1	ENSG00000245532	lncRNA	34	96	765356	6785394	1.67507	3.13992	1.76131e-07	1.82738e-06
11	65434719	65434744	+	NEAT1	ENSG00000245532	lncRNA	22	52	765368	6785438	1.94135	3.75083	2.52883e-06	2.44711e-05
11	65445459	65445486	+	NEAT1	ENSG00000245532	lncRNA	49	142	765341	6785348	1.62969	3.05932	8.21238e-10	1.0349e-08
11	65500872	65500916	+	MALAT1	ENSG00000251562	lncRNA	298	1166	765092	6784324	1.18112	2.26626	3.58222e-31	6.92695e-29
11	65501238	65501267	+	MALAT1	ENSG00000251562	lncRNA	91	500	765299	6784990	0.700599	1.61358	4.31448e-05	0.000391496
11	65503089	65503114	+	MALAT1	ENSG00000251562	lncRNA	68	413	765322	6785077	0.560741	1.45972	0.00334652	0.0279263
11	65503683	65503723	+	MALAT1	ENSG00000251562	lncRNA	167	636	765223	6784854	1.22287	2.32815	3.41971e-19	1.59807e-17
11	65504617	65504648	+	MALAT1	ENSG00000251562	lncRNA	222	1023	765168	6784467	0.946604	1.92414	1.24866e-16	3.7345e-15
11	65504756	65504810	+	MALAT1	ENSG00000251562	lncRNA	317	1575	765073	6783915	0.836535	1.78466	7.58203e-19	3.40144e-17
11	65505464	65505499	+	MALAT1	ENSG00000251562	lncRNA	284	1165	765106	6784325	1.11317	2.16161	4.51864e-27	6.18033e-25
11	65505534	65505561	+	MALAT1	ENSG00000251562	lncRNA	164	937	765226	6784553	0.638582	1.5518	4.89054e-07	4.93697e-06
11	65505568	65505618	+	MALAT1	ENSG00000251562	lncRNA	243	1394	765147	6784096	0.630392	1.54558	1.59362e-09	1.94485e-08
11	65538845	65538956	-	LTBP3	ENSG00000168056	protein_coding	24	45	671414	6708141	2.43632	5.32857	3.96979e-09	4.82291e-08
11	65538856	65538956	-	LTBP3	ENSG00000168056	protein_coding	24	45	671414	6708141	2.43632	5.32857	3.96979e-09	4.82291e-08
11	65557911	65558199	-	LTBP3	ENSG00000168056	protein_coding	52	74	671386	6708112	2.81513	7.02101	6.51873e-22	4.53321e-20
11	65557996	65558199	-	LTBP3	ENSG00000168056	protein_coding	33	53	671405	6708133	2.6486	6.22093	2.17665e-13	4.44074e-12
11	65613932	65614104	-	MAP3K11	ENSG00000173327	protein_coding	21	44	671417	6708142	2.2836	4.76844	1.56376e-07	1.67071e-06
11	65624478	65624518	+	PCNX3	ENSG00000197136	protein_coding	26	64	765364	6785426	1.87822	3.60166	5.99188e-07	6.02707e-06
11	65624957	65624982	+	PCNX3	ENSG00000197136	protein_coding	24	46	765366	6785444	2.23497	4.62554	4.47188e-08	4.85521e-07
11	65636474	65636503	+	PCNX3	ENSG00000197136	protein_coding	30	64	765360	6785426	2.07753	4.15578	6.73678e-09	7.75731e-08
11	65778373	65778488	-	AP5B1	ENSG00000254470	protein_coding	26	29	671412	6708157	3.16402	8.95755	2.14863e-13	4.40209e-12
11	65778754	65778854	-	AP5B1	ENSG00000254470	protein_coding	24	21	671414	6708165	3.50045	11.4184	5.75143e-14	1.28559e-12
11	65780061	65780176	-	AP5B1	ENSG00000254470	protein_coding	28	37	671410	6708149	2.92608	7.56086	4.68179e-13	9.20327e-12
11	65780076	65780176	-	AP5B1	ENSG00000254470	protein_coding	26	32	671412	6708154	3.02652	8.11778	1.01649e-12	1.91104e-11
11	65780536	65780689	-	AP5B1	ENSG00000254470	protein_coding	30	30	671408	6708156	3.31602	9.99118	4.39399e-16	1.39074e-14
11	65855231	65855236	-	CFL1	ENSG00000172757	protein_coding	23	66	671415	6708120	1.8349	3.48172	3.37236e-06	3.30125e-05
11	65855246	65855328	-	CFL1	ENSG00000172757	protein_coding	50	140	671388	6708046	1.8489	3.56833	4.56863e-12	7.86518e-11
11	66070423	66070448	+	PACS1	ENSG00000175115	protein_coding	21	14	765369	6785476	3.69824	13.2984	7.43387e-13	1.31713e-11
11	66112314	66112339	+	PACS1	ENSG00000175115	protein_coding	21	41	765369	6785449	2.21282	4.54091	3.85601e-07	3.90316e-06
11	66119105	66119140	+	PACS1	ENSG00000175115	protein_coding	31	33	765359	6785457	3.05824	8.3284	8.98454e-15	2.04809e-13
11	66152676	66152701	+	PACS1	ENSG00000175115	protein_coding	21	17	765369	6785473	3.43521	10.9517	6.80383e-12	1.06471e-10
11	66233878	66233903	+	PACS1	ENSG00000175115	protein_coding	22	31	765368	6785459	2.66927	6.29173	2.66852e-09	3.19069e-08
11	66244376	66244401	+	PACS1	ENSG00000175115	protein_coding	31	77	765359	6785413	1.8603	3.56929	6.14489e-08	6.59501e-07
11	66277070	66277107	+	RAB1B	ENSG00000174903	protein_coding	28	80	765362	6785410	1.66383	3.10297	2.47058e-06	2.39695e-05
11	66288276	66288375	-	YIF1A	ENSG00000174851	protein_coding	35	108	671403	6708078	1.71777	3.23787	4.91458e-08	5.47375e-07
11	66288800	66288920	-	YIF1A	ENSG00000174851	protein_coding	51	103	671387	6708083	2.31602	4.94719	1.09302e-16	3.76006e-15
11	66346756	66346824	-	B4GAT1	ENSG00000174684	protein_coding	24	62	671414	6708124	1.9826	3.8675	4.59038e-07	4.7399e-06
11	66347538	66347635	-	B4GAT1	ENSG00000174684	protein_coding	41	139	671397	6708047	1.57906	2.94704	3.35934e-08	3.78942e-07
11	66347538	66347698	-	B4GAT1	ENSG00000174684	protein_coding	50	146	671388	6708040	1.78878	3.42168	1.57478e-11	2.51059e-10
11	66348156	66348184	+	--	--	--	224	97	765166	6785393	4.34478	20.4784	8.45169e-144	9.47898e-141
11	66360816	66360841	+	ENSG00000255468	ENSG00000255468	lncRNA	27	86	765363	6785404	1.51012	2.78339	1.8791e-05	0.000174752
11	66362552	66362637	-	SLC29A2	ENSG00000174669	protein_coding	21	84	671417	6708102	1.36607	2.49774	0.000462156	0.00413978
11	66363328	66363375	-	SLC29A2	ENSG00000174669	protein_coding	25	73	671413	6708113	1.80701	3.42159	1.67295e-06	1.66711e-05
11	66363411	66363598	-	SLC29A2	ENSG00000174669	protein_coding	101	194	671337	6707992	2.38112	5.20201	8.41684e-33	1.45807e-30
11	66363411	66363627	-	SLC29A2	ENSG00000174669	protein_coding	101	206	671337	6707980	2.29496	4.89898	3.63812e-31	5.47185e-29
11	66364118	66364170	-	SLC29A2	ENSG00000174669	protein_coding	29	70	671409	6708116	2.07317	4.13917	9.3071e-09	1.09974e-07
11	66364349	66364506	-	SLC29A2	ENSG00000174669	protein_coding	79	261	671359	6707925	1.60453	3.02427	7.43349e-15	1.87527e-13
11	66365985	66366052	-	SLC29A2	ENSG00000174669	protein_coding	49	112	671389	6708074	2.1397	4.37121	1.81599e-14	4.32848e-13
11	66366199	66366313	-	SLC29A2	ENSG00000174669	protein_coding	54	281	671384	6707905	0.957833	1.92001	2.95913e-05	0.000274967
11	66366199	66366320	-	SLC29A2	ENSG00000174669	protein_coding	54	285	671384	6707901	0.937513	1.89306	4.11509e-05	0.000380015
11	66367540	66367636	-	SLC29A2	ENSG00000174669	protein_coding	35	165	671403	6708021	1.11091	2.11931	0.000136164	0.00123915
11	66367844	66367951	-	SLC29A2	ENSG00000174669	protein_coding	34	167	671404	6708019	1.05299	2.0341	0.000323996	0.00291567
11	66368620	66368716	-	SLC29A2	ENSG00000174669	protein_coding	48	281	671390	6707905	0.791183	1.70666	0.000811273	0.00720711
11	66368740	66368778	-	SLC29A2	ENSG00000174669	protein_coding	36	147	671402	6708039	1.31602	2.4468	8.36685e-06	7.98494e-05
11	66369090	66369098	-	SLC29A2	ENSG00000174669	protein_coding	23	78	671415	6708108	1.59721	2.94606	3.1532e-05	0.000292579
11	66369115	66369418	-	SLC29A2	ENSG00000174669	protein_coding	193	546	671245	6707640	1.82054	3.53227	2.69778e-41	7.8123e-39
11	66371165	66371223	-	SLC29A2	ENSG00000174669	protein_coding	32	152	671406	6708034	1.10303	2.10337	0.000287397	0.00259473
11	66371605	66371734	-	SLC29A2	ENSG00000174669	protein_coding	85	211	671353	6707975	2.01437	4.0251	4.774e-22	3.36819e-20
11	66371607	66371734	-	SLC29A2	ENSG00000174669	protein_coding	84	201	671354	6707985	2.0672	4.17565	1.273e-22	9.68577e-21
11	66371749	66371841	-	SLC29A2	ENSG00000174669	protein_coding	25	48	671413	6708138	2.40175	5.20369	2.74697e-09	3.38607e-08
11	66497383	66497408	+	DPP3	ENSG00000254986	protein_coding	21	33	765369	6785457	2.51767	5.64175	2.43964e-08	2.69308e-07
11	66599513	66599538	+	CCS	ENSG00000173992	protein_coding	25	50	765365	6785440	2.17372	4.43281	4.48262e-08	4.86216e-07
11	66617186	66617226	+	--	--	--	46	91	765344	6785399	2.17673	4.48162	9.57262e-14	1.90357e-12
11	66624561	66624602	+	--	--	--	60	148	765330	6785342	1.85727	3.59429	4.73108e-14	9.75392e-13
11	66624561	66624623	+	--	--	--	73	172	765317	6785318	1.92053	3.76291	1.36161e-17	4.80225e-16
11	66624734	66624760	+	--	--	--	41	94	765349	6785396	1.96817	3.86698	7.44247e-11	1.02923e-09
11	66624774	66624802	+	--	--	--	52	93	765338	6785397	2.31904	4.95727	1.04642e-16	3.17191e-15
11	66624810	66624835	+	--	--	--	33	80	765357	6785410	1.89332	3.65709	1.47116e-08	1.65993e-07
11	66625856	66625881	+	--	--	--	27	106	765363	6785384	1.21159	2.25821	0.000352847	0.00306297
11	66644138	66644201	+	--	--	--	38	104	765352	6785386	1.71686	3.23939	1.77118e-08	1.97855e-07
11	66685453	66685553	-	SPTBN2	ENSG00000173898	protein_coding	22	84	671416	6708102	1.4302	2.61668	0.000197826	0.00178855
11	66691381	66691482	-	SPTBN2	ENSG00000173898	protein_coding	22	32	671416	6708154	2.79519	6.86885	5.34895e-10	7.12289e-09
11	66691382	66691482	-	SPTBN2	ENSG00000173898	protein_coding	22	32	671416	6708154	2.79519	6.86885	5.34895e-10	7.12289e-09
11	66721432	66721550	-	SPTBN2	ENSG00000173898	protein_coding	26	43	671412	6708143	2.61148	6.04113	1.18238e-10	1.68805e-09
11	66728336	66728463	-	SPTBN2	ENSG00000173898	protein_coding	22	8	671416	6708178	4.66966	27.4755	3.53582e-17	1.29438e-15
11	66844813	66844842	+	RCE1	ENSG00000173653	protein_coding	22	77	765368	6785413	1.38386	2.53302	0.000324408	0.00282704
11	66852875	66852955	-	PC	ENSG00000173599	protein_coding	22	48	671416	6708138	2.22488	4.57922	1.38812e-07	1.48797e-06
11	66915629	66915729	-	PC	ENSG00000173599	protein_coding	22	24	671416	6708162	3.19573	9.15848	1.11559e-11	1.80249e-10
11	67118527	67118560	+	--	--	--	43	72	765347	6785418	2.41531	5.29486	7.88179e-15	1.8378e-13
11	67119343	67119388	+	KDM2A	ENSG00000173120	protein_coding	23	69	765367	6785421	1.60138	2.95519	3.52303e-05	0.00032124
11	67119592	67119644	+	KDM2A	ENSG00000173120	protein_coding	49	127	765341	6785363	1.78956	3.42066	3.72714e-11	5.31828e-10
11	67119613	67119645	+	KDM2A	ENSG00000173120	protein_coding	41	101	765349	6785389	1.8656	3.59897	4.17276e-10	5.41661e-09
11	67119765	67119790	+	KDM2A	ENSG00000173120	protein_coding	29	79	765361	6785411	1.73067	3.25447	7.54165e-07	7.55207e-06
11	67119792	67119819	+	KDM2A	ENSG00000173120	protein_coding	55	103	765335	6785387	2.25262	4.73422	6.4718e-17	2.06205e-15
11	67250236	67250276	+	KDM2A	ENSG00000173120	protein_coding	52	110	765338	6785380	2.07921	4.19113	1.98073e-14	4.34733e-13
11	67254990	67255015	+	KDM2A	ENSG00000173120	protein_coding	30	23	765360	6785467	3.51494	11.564	8.73497e-17	2.70627e-15
11	67255527	67255552	+	KDM2A	ENSG00000173120	protein_coding	60	120	765330	6785370	2.15758	4.43297	2.80632e-17	9.42344e-16
11	67257480	67257505	+	KDM2A	ENSG00000173120	protein_coding	22	44	765368	6785446	2.17741	4.4328	2.82617e-07	2.90265e-06
11	67273382	67273407	+	GRK2	ENSG00000173020	protein_coding	23	52	765367	6785438	2.00275	3.92132	8.24775e-07	8.23709e-06
11	67275722	67275747	+	GRK2	ENSG00000173020	protein_coding	27	37	765363	6785453	2.70513	6.46954	2.744e-11	3.98156e-10
11	67280815	67280868	+	GRK2	ENSG00000173020	protein_coding	48	34	765342	6785456	3.63113	12.5166	7.11287e-27	9.38521e-25
11	67285571	67285609	+	GRK2	ENSG00000173020	protein_coding	48	89	765342	6785401	2.26856	4.78158	4.34769e-15	1.04863e-13
11	67286397	67286433	+	GRK2	ENSG00000173020	protein_coding	31	62	765359	6785428	2.16842	4.43284	1.14927e-09	1.42585e-08
11	67286434	67286465	+	GRK2	ENSG00000173020	protein_coding	53	53	765337	6785437	3.1457	8.86595	5.00555e-25	5.39804e-23
11	67289014	67289074	+	--	--	--	31	36	765359	6785454	2.93625	7.63436	4.4268e-14	9.21125e-13
11	67289713	67289769	+	ANKRD13D	ENSG00000172932	protein_coding	47	28	765343	6785462	3.87269	14.8821	3.18943e-28	4.76946e-26
11	67289731	67289778	+	ANKRD13D	ENSG00000172932	protein_coding	39	29	765351	6785461	3.56074	11.923	1.14372e-21	7.8216e-20
11	67299364	67299389	+	ANKRD13D	ENSG00000172932	protein_coding	24	47	765366	6785443	2.2046	4.52712	6.10432e-08	6.55775e-07
11	67304950	67304975	+	SSH3	ENSG00000172830	protein_coding	25	10	765365	6785480	4.38671	22.1642	9.24265e-18	3.36561e-16
11	67312064	67312095	+	SSH3	ENSG00000172830	protein_coding	22	18	765368	6785472	3.42134	10.8358	2.44445e-12	4.0258e-11
11	67367616	67367732	-	--	--	--	22	12	671416	6708174	4.13915	18.317	2.30305e-15	6.32915e-14
11	67434688	67434713	+	RPS6KB2	ENSG00000175634	protein_coding	23	29	765367	6785461	2.82378	7.03136	2.51004e-10	3.33151e-09
11	67440911	67440981	-	CORO1B	ENSG00000172725	protein_coding	30	41	671408	6708145	2.8779	7.31061	1.29739e-13	2.76009e-12
11	67443393	67443505	-	CORO1B	ENSG00000172725	protein_coding	34	61	671404	6708125	2.49111	5.56886	9.96557e-13	1.88269e-11
11	67495105	67495205	-	PITPNM1	ENSG00000110697	protein_coding	24	47	671414	6708139	2.37492	5.10182	7.61312e-09	9.08425e-08
11	67498599	67498688	-	PITPNM1	ENSG00000110697	protein_coding	24	57	671414	6708129	2.1019	4.20676	1.33984e-07	1.4394e-06
11	67506626	67506689	-	CDK2AP2	ENSG00000167797	protein_coding	22	35	671416	6708151	2.66966	6.28009	1.82323e-09	2.30152e-08
11	67506628	67506759	-	CDK2AP2	ENSG00000167797	protein_coding	30	44	671408	6708142	2.77837	6.81215	4.82285e-13	9.45182e-12
11	67609525	67609559	+	NDUFV1	ENSG00000167792	protein_coding	32	54	765358	6785436	2.40874	5.25375	2.34473e-11	3.42858e-10
11	67610342	67610369	+	NDUFV1	ENSG00000167792	protein_coding	24	46	765366	6785444	2.23497	4.62554	4.47188e-08	4.85521e-07
11	68042982	68043007	+	TCIRG1	ENSG00000110719	protein_coding	32	99	765358	6785391	1.54624	2.86566	2.02346e-06	1.97683e-05
11	68043103	68043160	+	TCIRG1	ENSG00000110719	protein_coding	95	150	765295	6785340	2.49226	5.61533	2.78834e-32	6.25451e-30
11	68043215	68043248	+	TCIRG1	ENSG00000110719	protein_coding	86	157	765304	6785333	2.28487	4.85664	4.19914e-26	5.06402e-24
11	68044499	68044526	+	TCIRG1	ENSG00000110719	protein_coding	28	55	765362	6785435	2.19633	4.51342	5.28485e-09	6.13584e-08
11	68047384	68047424	+	TCIRG1	ENSG00000110719	protein_coding	30	63	765360	6785427	2.0999	4.22175	5.08071e-09	5.91106e-08
11	68049047	68049072	+	TCIRG1	ENSG00000110719	protein_coding	29	56	765361	6785434	2.2197	4.59115	2.10787e-09	2.54476e-08
11	68049336	68049361	+	TCIRG1	ENSG00000110719	protein_coding	32	76	765358	6785414	1.92331	3.73292	1.64269e-08	1.84605e-07
11	68049632	68049664	+	TCIRG1	ENSG00000110719	protein_coding	41	107	765349	6785383	1.78313	3.39715	1.63686e-09	1.99546e-08
11	68049739	68049764	+	TCIRG1	ENSG00000110719	protein_coding	44	94	765346	6785396	2.0677	4.14994	2.45437e-12	4.03031e-11
11	68089857	68089935	-	CHKA	ENSG00000110721	protein_coding	28	88	671410	6708098	1.69827	3.17897	1.37191e-06	1.37206e-05
11	68120932	68120995	-	CHKA	ENSG00000110721	protein_coding	32	83	671406	6708103	1.9681	3.852	6.64072e-09	7.94349e-08
11	68271804	68272009	-	C11orf24	ENSG00000171067	protein_coding	48	97	671390	6708089	2.31602	4.94417	8.61689e-16	2.55635e-14
11	68312939	68312964	+	LRP5	ENSG00000162337	protein_coding	28	90	765362	6785400	1.49589	2.75819	1.5273e-05	0.000142271
11	68316811	68316836	+	LRP5	ENSG00000162337	protein_coding	34	74	765356	6785416	2.04617	4.07343	1.03317e-09	1.28893e-08
11	68316961	68316986	+	LRP5	ENSG00000162337	protein_coding	24	81	765366	6785409	1.43201	2.62684	0.00011237	0.00100341
11	68317543	68317568	+	LRP5	ENSG00000162337	protein_coding	22	72	765368	6785418	1.47944	2.70892	0.000147548	0.00131335
11	68325422	68325447	+	LRP5	ENSG00000162337	protein_coding	22	77	765368	6785413	1.38386	2.53302	0.000324408	0.00282704
11	68326985	68327019	+	LRP5	ENSG00000162337	protein_coding	36	80	765354	6785410	2.01531	3.98957	5.29016e-10	6.8041e-09
11	68327074	68327099	+	LRP5	ENSG00000162337	protein_coding	30	90	765360	6785400	1.59211	2.95521	2.49518e-06	2.41873e-05
11	68327806	68327831	+	LRP5	ENSG00000162337	protein_coding	26	74	765364	6785416	1.67177	3.11494	5.24437e-06	4.9973e-05
11	68328968	68328993	+	LRP5	ENSG00000162337	protein_coding	32	82	765358	6785408	1.81506	3.45977	6.77005e-08	7.24517e-07
11	68329723	68329748	+	LRP5	ENSG00000162337	protein_coding	30	93	765360	6785397	1.54531	2.85988	4.28891e-06	4.10428e-05
11	68337724	68337749	+	LRP5	ENSG00000162337	protein_coding	22	81	765368	6785409	1.31171	2.40793	0.000578963	0.00499873
11	68337828	68337853	+	LRP5	ENSG00000162337	protein_coding	24	71	765366	6785419	1.61963	2.99682	1.99763e-05	0.000185007
11	68340668	68340693	+	LRP5	ENSG00000162337	protein_coding	24	70	765366	6785420	1.63981	3.03963	1.65102e-05	0.000153668
11	68342341	68342381	+	LRP5	ENSG00000162337	protein_coding	36	71	765354	6785419	2.18523	4.4953	4.06676e-11	5.78815e-10
11	68345137	68345162	+	LRP5	ENSG00000162337	protein_coding	24	65	765366	6785425	1.74517	3.27345	6.02375e-06	5.71568e-05
11	68357757	68357789	+	LRP5	ENSG00000162337	protein_coding	31	67	765359	6785423	2.05824	4.10203	4.84225e-09	5.6571e-08
11	68365648	68365673	+	LRP5	ENSG00000162337	protein_coding	37	177	765353	6785313	0.917898	1.85326	0.000917429	0.00778911
11	68406584	68406609	+	LRP5	ENSG00000162337	protein_coding	30	89	765360	6785401	1.60805	2.98842	2.0718e-06	2.0223e-05
11	68433680	68433705	+	LRP5	ENSG00000162337	protein_coding	27	118	765363	6785372	1.05824	2.02856	0.00140337	0.0118431
11	68448503	68448528	+	LRP5	ENSG00000162337	protein_coding	22	9	765368	6785481	4.34734	21.6716	1.08538e-15	2.80486e-14
11	68448752	68448800	+	LRP5	ENSG00000162337	protein_coding	40	35	765350	6785455	3.33333	10.1324	1.3273e-20	7.63398e-19
11	68448970	68448999	+	LRP5	ENSG00000162337	protein_coding	29	55	765361	6785435	2.24524	4.67462	1.53822e-09	1.87929e-08
11	69067440	69067499	+	TPCN2	ENSG00000162341	protein_coding	28	48	765362	6785442	2.38897	5.17164	5.27993e-10	6.79874e-09
11	69641256	69641281	+	CCND1	ENSG00000110092	protein_coding	22	93	765368	6785397	1.11468	2.09722	0.00260743	0.0218236
11	69642996	69643021	+	CCND1	ENSG00000110092	protein_coding	21	68	765369	6785422	1.49661	2.73789	0.000182804	0.00161563
11	69672159	69672259	-	LTO1	ENSG00000149716	protein_coding	24	20	671414	6708166	3.56756	11.9893	2.93994e-14	6.79057e-13
11	70435154	70435184	+	CTTN	ENSG00000085733	protein_coding	30	33	765360	6785457	3.01244	8.05973	4.31136e-14	8.98774e-13
11	70637497	70637597	-	SHANK2	ENSG00000162105	protein_coding	31	59	671407	6708127	2.40913	5.24959	3.06276e-11	4.67168e-10
11	70697426	70697526	-	SHANK2	ENSG00000162105	protein_coding	21	19	671417	6708167	3.45353	11.0427	3.22304e-12	5.6694e-11
11	71205899	71206037	-	SHANK2	ENSG00000162105	protein_coding	32	69	671406	6708117	2.23114	4.63358	1.77771e-10	2.47782e-09
11	71434497	71434509	-	DHCR7	ENSG00000172893	protein_coding	38	68	671400	6708118	2.4929	5.58334	4.49085e-14	1.01316e-12
11	71434519	71434678	-	DHCR7	ENSG00000172893	protein_coding	129	478	671309	6707708	1.43451	2.69658	1.14903e-19	6.17549e-18
11	71434592	71434678	-	DHCR7	ENSG00000172893	protein_coding	71	335	671367	6707851	1.09363	2.11757	8.38797e-08	9.1224e-07
11	71434687	71434699	-	DHCR7	ENSG00000172893	protein_coding	22	108	671416	6708078	1.0714	2.03519	0.00332977	0.0291536
11	71434702	71434825	-	DHCR7	ENSG00000172893	protein_coding	135	491	671303	6707695	1.46097	2.74731	4.34972e-21	2.74897e-19
11	71434743	71434839	-	DHCR7	ENSG00000172893	protein_coding	118	428	671320	6707758	1.46601	2.75477	1.00559e-18	4.55853e-17
11	71434994	71435091	-	DHCR7	ENSG00000172893	protein_coding	54	292	671384	6707894	0.902628	1.84768	7.17678e-05	0.000657432
11	71435455	71435461	-	DHCR7	ENSG00000172893	protein_coding	42	249	671396	6707937	0.776505	1.68523	0.00201478	0.0177686
11	71435499	71435531	-	DHCR7	ENSG00000172893	protein_coding	46	270	671392	6707916	0.788465	1.70218	0.00107419	0.00951234
11	71435564	71435597	-	DHCR7	ENSG00000172893	protein_coding	60	274	671378	6707912	1.14347	2.18787	3.11353e-07	3.24779e-06
11	72006086	72006202	-	NUMA1	ENSG00000137497	protein_coding	23	27	671415	6708159	3.09363	8.51092	1.05345e-11	1.72336e-10
11	72097431	72097566	-	LAMTOR1	ENSG00000149357	protein_coding	32	23	671406	6708163	3.77546	13.9008	1.08698e-19	5.85821e-18
11	72225060	72225085	+	INPPL1	ENSG00000165458	protein_coding	22	25	765368	6785465	2.96883	7.80175	1.57174e-10	2.10357e-09
11	75400394	75400460	+	--	--	--	99	625	765291	6784865	0.499541	1.40433	0.00148461	0.0124911
11	75404427	75404471	+	--	--	--	91	531	765299	6784959	0.613983	1.51937	0.00026557	0.00232695
11	76796115	76796164	+	TSKU	ENSG00000182704	protein_coding	40	46	765350	6785444	2.94867	7.7094	7.76969e-18	2.84774e-16
11	86068771	86068878	-	PICALM	ENSG00000073921	protein_coding	30	36	671408	6708150	3.06077	8.32597	1.18146e-14	2.90898e-13
11	86954957	86955097	-	FZD4	ENSG00000174804	protein_coding	21	25	671417	6708161	3.07502	8.39248	9.90911e-11	1.42412e-09
11	88337565	88337702	-	CTSC	ENSG00000109861	protein_coding	54	220	671384	6707966	1.30948	2.4524	5.38181e-08	5.95653e-07
11	102452636	102452740	-	TMEM123	ENSG00000152558	protein_coding	34	136	671404	6708050	1.34728	2.49777	1.01426e-05	9.64646e-05
11	102452640	102452740	-	TMEM123	ENSG00000152558	protein_coding	34	136	671404	6708050	1.34728	2.49777	1.01426e-05	9.64646e-05
11	111300482	111300509	+	COLCA2	ENSG00000214290	protein_coding	28	9	765362	6785481	4.68176	27.5822	7.19596e-21	4.20345e-19
11	116835768	116836181	-	APOA1	ENSG00000118137	protein_coding	174	1181	671264	6707005	0.560222	1.47209	3.27608e-06	3.21186e-05
11	116836336	116836431	-	APOA1	ENSG00000118137	protein_coding	52	216	671386	6707970	1.28239	2.4053	1.56943e-07	1.67584e-06
11	117144342	117144368	+	PAFAH1B2	ENSG00000168092	protein_coding	28	25	765362	6785465	3.30324	9.92958	1.01026e-14	2.289e-13
11	118896345	118896429	-	BCL9L	ENSG00000186174	protein_coding	31	55	671407	6708131	2.50867	5.63138	7.87141e-12	1.30643e-10
11	118896793	118896893	-	BCL9L	ENSG00000186174	protein_coding	33	46	671405	6708140	2.8489	7.1676	1.18893e-14	2.92365e-13
11	118897833	118897934	-	BCL9L	ENSG00000186174	protein_coding	21	47	671417	6708139	2.19049	4.46407	3.69119e-07	3.83592e-06
11	118898003	118898056	-	BCL9L	ENSG00000186174	protein_coding	21	37	671417	6708149	2.52753	5.67059	1.61589e-08	1.86505e-07
11	118900745	118900847	-	BCL9L	ENSG00000186174	protein_coding	22	72	671416	6708114	1.64976	3.0528	2.96336e-05	0.000275097
11	118900747	118900847	-	BCL9L	ENSG00000186174	protein_coding	22	72	671416	6708114	1.64976	3.0528	2.96336e-05	0.000275097
11	118900852	118900957	-	BCL9L	ENSG00000186174	protein_coding	30	74	671408	6708112	2.0414	4.05045	7.7555e-09	9.24277e-08
11	118901982	118902085	-	BCL9L	ENSG00000186174	protein_coding	21	37	671417	6708149	2.52753	5.67059	1.61589e-08	1.86505e-07
11	118901985	118902085	-	BCL9L	ENSG00000186174	protein_coding	21	35	671417	6708151	2.60553	5.99462	7.79586e-09	9.28518e-08
11	118902603	118902688	-	BCL9L	ENSG00000186174	protein_coding	25	68	671413	6708118	1.90794	3.67318	5.81257e-07	5.94494e-06
11	118910256	118910356	-	BCL9L	ENSG00000186174	protein_coding	31	45	671407	6708141	2.79246	6.88281	1.62741e-13	3.42464e-12
11	118917654	118917828	-	BCL9L	ENSG00000186174	protein_coding	41	20	671397	6708166	4.31602	20.4823	2.01791e-28	2.61011e-26
11	118922933	118923033	-	BCL9L	ENSG00000186174	protein_coding	21	24	671417	6708162	3.1316	8.74217	5.89468e-11	8.6643e-10
11	119044693	119044763	-	HYOU1	ENSG00000149428	protein_coding	29	145	671409	6708041	1.03309	1.9982	0.00107956	0.00955546
11	119045037	119045060	-	HYOU1	ENSG00000149428	protein_coding	26	85	671412	6708101	1.64465	3.05608	5.7934e-06	5.56729e-05
11	119045063	119045097	-	HYOU1	ENSG00000149428	protein_coding	24	68	671414	6708118	1.85136	3.52625	1.74065e-06	1.73191e-05
11	119045328	119045356	-	HYOU1	ENSG00000149428	protein_coding	23	49	671415	6708137	2.25713	4.68967	5.17953e-08	5.73919e-07
11	119096886	119096958	-	DPAGT1	ENSG00000172269	protein_coding	21	39	671417	6708147	2.45353	5.37979	3.22372e-08	3.63855e-07
11	119336413	119336448	+	RNF26	ENSG00000173456	protein_coding	21	14	765369	6785476	3.69824	13.2984	7.43387e-13	1.31713e-11
11	124636495	124636526	+	RNA5SP352	ENSG00000200278	rRNA_pseudogene	52	109	765338	6785381	2.09226	4.22959	1.49257e-14	3.33464e-13
11	124800120	124800233	-	MSANTD2	ENSG00000120458	protein_coding	33	27	671405	6708159	3.59613	12.2115	3.21727e-19	1.57233e-17
11	126263655	126263737	-	SRPRA	ENSG00000182934	protein_coding	24	75	671414	6708111	1.71195	3.19713	6.9512e-06	6.65683e-05
12	753051	753113	+	WNK1	ENSG00000060237	protein_coding	76	85	765314	6785405	2.98623	7.9274	5.16857e-33	1.20767e-30
12	753088	753117	+	WNK1	ENSG00000060237	protein_coding	59	51	765331	6785439	3.35215	10.2568	7.78274e-30	1.36386e-27
12	753130	753162	+	WNK1	ENSG00000060237	protein_coding	44	46	765346	6785444	3.08297	8.48038	1.52434e-20	8.6783e-19
12	753168	753206	+	WNK1	ENSG00000060237	protein_coding	51	48	765339	6785442	3.23143	9.42005	6.37697e-25	6.6223e-23
12	753251	753276	+	WNK1	ENSG00000060237	protein_coding	39	43	765351	6785447	3.0082	8.04107	7.50555e-18	2.75995e-16
12	753364	753400	+	WNK1	ENSG00000060237	protein_coding	46	81	765344	6785409	2.34274	5.03492	3.79222e-15	9.18609e-14
12	753990	754015	+	WNK1	ENSG00000060237	protein_coding	33	89	765357	6785401	1.74131	3.28727	1.12291e-07	1.18031e-06
12	6329896	6329996	-	TNFRSF1A	ENSG00000067182	protein_coding	32	93	671406	6708093	1.80583	3.4378	5.8453e-08	6.44013e-07
12	6534673	6534706	+	GAPDH	ENSG00000111640	protein_coding	23	66	765367	6785424	1.66458	3.08952	1.98642e-05	0.000184273
12	6534773	6534825	+	GAPDH	ENSG00000111640	protein_coding	32	118	765358	6785372	1.29528	2.40424	3.93341e-05	0.000357208
12	6534873	6534921	+	GAPDH	ENSG00000111640	protein_coding	46	65	765344	6785425	2.6559	6.27429	8.23683e-18	3.00912e-16
12	6536439	6536466	+	GAPDH	ENSG00000111640	protein_coding	21	29	765369	6785461	2.69824	6.41992	4.72686e-09	5.52805e-08
12	6599825	6599878	-	--	--	--	22	67	671416	6708119	1.75212	3.28063	1.18162e-05	0.000112107
12	6748180	6748325	-	MLF2	ENSG00000089693	protein_coding	26	39	671412	6708147	2.74898	6.66074	2.43002e-11	3.76576e-10
12	6766557	6766585	+	PTMS	ENSG00000159335	protein_coding	39	35	765351	6785455	3.29771	9.87904	7.0023e-20	3.58604e-18
12	6766601	6766626	+	PTMS	ENSG00000159335	protein_coding	35	33	765355	6785457	3.22817	9.40308	1.45419e-17	5.09669e-16
12	6766644	6766682	+	PTMS	ENSG00000159335	protein_coding	42	33	765348	6785457	3.48451	11.2838	1.15463e-22	9.05578e-21
12	6770524	6770549	+	PTMS	ENSG00000159335	protein_coding	33	105	765357	6785385	1.50525	2.78635	2.34076e-06	2.27296e-05
12	6770625	6770680	+	PTMS	ENSG00000159335	protein_coding	39	59	765351	6785431	2.56074	5.86043	1.23538e-14	2.7822e-13
12	6770761	6770791	+	PTMS	ENSG00000159335	protein_coding	33	75	765357	6785415	1.98524	3.9009	4.20742e-09	4.94118e-08
12	6967542	6967576	-	--	--	--	33	194	671405	6707992	0.796157	1.6995	0.00505743	0.0441008
12	7158490	7158539	+	CLSTN3	ENSG00000139182	protein_coding	26	56	765364	6785434	2.0677	4.11619	7.70668e-08	8.20837e-07
12	7158669	7158713	+	CLSTN3	ENSG00000139182	protein_coding	56	134	765334	6785356	1.90178	3.70514	1.19224e-13	2.35e-12
12	9091388	9091439	-	A2M	ENSG00000175899	protein_coding	23	100	671415	6708086	1.24278	2.29792	0.000692231	0.00616935
12	9322782	9322818	+	--	--	--	22	3	765368	6785487	5.66927	65.0148	2.28161e-19	1.09826e-17
12	11109311	11109456	-	--	--	--	24	27	671414	6708159	3.15253	8.88097	2.02669e-12	3.65784e-11
12	16347660	16347688	+	MGST1	ENSG00000008394	protein_coding	24	92	765366	6785398	1.2504	2.31275	0.000546675	0.00472359
12	16363847	16363879	+	MGST1	ENSG00000008394	protein_coding	24	31	765366	6785459	2.78956	6.86372	1.45497e-10	1.96369e-09
12	31324708	31324847	-	SINHCAF	ENSG00000139146	protein_coding	35	30	671403	6708156	3.53175	11.6565	6.86901e-20	3.85181e-18
12	46185669	46185769	-	SLC38A1	ENSG00000111371	protein_coding	24	27	671414	6708159	3.15253	8.88097	2.02669e-12	3.65784e-11
12	46268527	46268595	-	SLC38A1	ENSG00000111371	protein_coding	22	14	671416	6708172	3.9327	15.7003	1.32958e-14	3.20851e-13
12	46363050	46363150	-	SLC38A2	ENSG00000134294	protein_coding	26	42	671412	6708144	2.64465	6.18497	8.07112e-11	1.17213e-09
12	46371392	46371441	-	SLC38A2	ENSG00000134294	protein_coding	28	90	671410	6708096	1.66621	3.10833	1.97258e-06	1.95565e-05
12	46371459	46371464	-	SLC38A2	ENSG00000134294	protein_coding	30	82	671408	6708104	1.89518	3.65528	4.98754e-08	5.54865e-07
12	46371476	46371526	-	SLC38A2	ENSG00000134294	protein_coding	38	90	671400	6708096	2.09363	4.21851	3.31498e-11	5.00524e-10
12	46372256	46372382	-	SLC38A2	ENSG00000134294	protein_coding	52	136	671386	6708050	1.94591	3.82022	2.08943e-13	4.2944e-12
12	46372273	46372382	-	SLC38A2	ENSG00000134294	protein_coding	44	126	671394	6708060	1.81919	3.48901	1.50108e-10	2.1135e-09
12	46372387	46372415	-	SLC38A2	ENSG00000134294	protein_coding	23	90	671415	6708096	1.39319	2.55325	0.000194603	0.00176023
12	48925367	48925545	-	--	--	--	37	154	671401	6708032	1.28783	2.40046	9.12197e-06	8.68424e-05
12	49026356	49026465	-	KMT2D	ENSG00000167548	protein_coding	21	58	671417	6708128	1.89281	3.61743	5.46435e-06	5.25891e-05
12	49029114	49029211	-	KMT2D	ENSG00000167548	protein_coding	29	68	671409	6708118	2.11439	4.26091	5.56035e-09	6.70074e-08
12	49031601	49031687	-	KMT2D	ENSG00000167548	protein_coding	21	63	671417	6708123	1.77546	3.33033	1.53476e-05	0.000144832
12	49037383	49037425	-	KMT2D	ENSG00000167548	protein_coding	22	75	671416	6708111	1.59166	2.93069	4.94874e-05	0.000455482
12	49040329	49040642	-	KMT2D	ENSG00000167548	protein_coding	62	159	671376	6708027	1.97138	3.89604	5.36574e-16	1.66304e-14
12	49041113	49041261	-	KMT2D	ENSG00000167548	protein_coding	51	162	671387	6708024	1.66774	3.14541	1.19952e-10	1.71126e-09
12	49041113	49041280	-	KMT2D	ENSG00000167548	protein_coding	58	174	671380	6708012	1.74746	3.33046	1.00302e-12	1.89307e-11
12	49041248	49041379	-	KMT2D	ENSG00000167548	protein_coding	44	112	671394	6708074	1.9877	3.92514	6.77227e-12	1.13175e-10
12	49041277	49041379	-	KMT2D	ENSG00000167548	protein_coding	42	91	671396	6708095	2.21873	4.61135	3.18086e-13	6.35583e-12
12	49041277	49041382	-	KMT2D	ENSG00000167548	protein_coding	42	92	671396	6708094	2.20313	4.56123	4.22371e-13	8.31965e-12
12	49046681	49046772	-	KMT2D	ENSG00000167548	protein_coding	32	84	671406	6708102	1.95103	3.80614	8.36905e-09	9.91309e-08
12	49050217	49050329	-	KMT2D	ENSG00000167548	protein_coding	30	61	671408	6708125	2.31602	4.91367	2.17622e-10	3.01163e-09
12	49050420	49050610	-	KMT2D	ENSG00000167548	protein_coding	62	122	671376	6708064	2.35079	5.07766	2.23726e-20	1.31938e-18
12	49050691	49050808	-	KMT2D	ENSG00000167548	protein_coding	24	72	671414	6708114	1.77006	3.33034	3.92008e-06	3.81815e-05
12	49051138	49051180	-	KMT2D	ENSG00000167548	protein_coding	25	58	671413	6708128	2.13382	4.30649	5.17016e-08	5.73919e-07
12	49051266	49051364	-	KMT2D	ENSG00000167548	protein_coding	44	57	671394	6708129	2.9499	7.71262	6.81369e-20	3.83186e-18
12	49051457	49051521	-	KMT2D	ENSG00000167548	protein_coding	31	102	671407	6708084	1.62952	3.03651	8.7104e-07	8.81583e-06
12	49051619	49051712	-	KMT2D	ENSG00000167548	protein_coding	40	106	671398	6708080	1.93211	3.77027	1.56535e-10	2.2008e-09
12	49051621	49051720	-	KMT2D	ENSG00000167548	protein_coding	43	111	671395	6708075	1.9681	3.87048	1.67614e-11	2.66344e-10
12	49053014	49053121	-	KMT2D	ENSG00000167548	protein_coding	36	34	671402	6708152	3.3962	10.579	1.56118e-19	8.09896e-18
12	49059619	49059722	-	KMT2D	ENSG00000167548	protein_coding	37	57	671401	6708129	2.70597	6.48554	3.0213e-15	8.1529e-14
12	49059936	49060140	-	KMT2D	ENSG00000167548	protein_coding	40	152	671398	6708034	1.41619	2.62925	6.01876e-07	6.15259e-06
12	49060201	49060277	-	KMT2D	ENSG00000167548	protein_coding	27	57	671411	6708129	2.2654	4.73262	3.19055e-09	3.91296e-08
12	49060208	49060277	-	KMT2D	ENSG00000167548	protein_coding	27	55	671411	6708131	2.31602	4.90472	1.75245e-09	2.21939e-08
12	49758423	49758448	+	TMBIM6	ENSG00000139644	protein_coding	30	80	765360	6785410	1.76005	3.32462	3.40503e-07	3.47489e-06
12	49764482	49764507	+	TMBIM6	ENSG00000139644	protein_coding	39	209	765351	6785281	0.753386	1.65434	0.0039605	0.0329761
12	51819834	51820035	-	FIGNL2	ENSG00000261308	protein_coding	34	22	671404	6708164	3.92175	15.441	1.12805e-21	7.70648e-20
12	51819907	51820035	-	FIGNL2	ENSG00000261308	protein_coding	34	8	671404	6708178	5.27538	42.4629	2.2662e-28	2.89269e-26
12	51820758	51820881	-	FIGNL2	ENSG00000261308	protein_coding	26	10	671412	6708176	4.61148	25.977	8.71506e-20	4.80369e-18
12	51822240	51822378	-	FIGNL2	ENSG00000261308	protein_coding	26	20	671412	6708166	3.67859	12.9885	7.70142e-16	2.30948e-14
12	51951856	51951881	+	ACVR1B	ENSG00000135503	protein_coding	24	35	765366	6785455	2.61963	6.07929	8.42051e-10	1.05756e-08
12	51951974	51952005	+	ACVR1B	ENSG00000135503	protein_coding	22	27	765368	6785463	2.86191	7.22384	4.29969e-10	5.55566e-09
12	53171699	53171878	-	CSAD	ENSG00000139631	protein_coding	29	16	671409	6708170	4.13545	18.109	9.58191e-20	5.25165e-18
12	53452219	53452280	+	--	--	--	118	137	765272	6785353	2.932	7.63692	3.52711e-49	1.46512e-46
12	53452312	53452354	+	--	--	--	49	82	765341	6785408	2.41452	5.29789	1.08848e-16	3.29052e-15
12	53452687	53452732	+	--	--	--	43	38	765347	6785452	3.31973	10.0324	6.26165e-22	4.38922e-20
12	53468736	53468766	+	PCBP2	ENSG00000197111	protein_coding	26	38	765364	6785452	2.61519	6.06597	1.74793e-10	2.33379e-09
12	53468781	53468806	+	PCBP2	ENSG00000197111	protein_coding	34	53	765356	6785437	2.5201	5.68745	1.10431e-12	1.93219e-11
12	55727298	55727303	-	CD63	ENSG00000135404	protein_coding	23	93	671415	6708093	1.3464	2.47089	0.000290888	0.00262381
12	55727305	55727377	-	CD63	ENSG00000135404	protein_coding	31	128	671407	6708058	1.3048	2.41971	4.06273e-05	0.000375358
12	55727306	55727383	-	CD63	ENSG00000135404	protein_coding	31	128	671407	6708058	1.3048	2.41971	4.06273e-05	0.000375358
12	56144147	56144172	+	ESYT1	ENSG00000139641	protein_coding	36	45	765354	6785445	2.8316	7.09261	2.00138e-15	5.12477e-14
12	56164555	56164667	-	--	--	--	27	33	671411	6708153	3.03592	8.17456	3.33775e-13	6.66246e-12
12	56190401	56190428	+	Ser	tRNA.25812	tRNA	80	52	765310	6785438	3.75763	13.6404	2.37415e-45	8.87576e-43
12	56258266	56258388	-	ANKRD52	ENSG00000139645	protein_coding	30	32	671408	6708154	3.22583	9.36673	1.3941e-15	3.98944e-14
12	56601562	56601642	-	BAZ2A	ENSG00000076108	protein_coding	32	54	671406	6708132	2.57906	5.92069	1.34106e-12	2.47332e-11
12	56687951	56688111	-	PTGES3	ENSG00000110958	protein_coding	42	67	671396	6708119	2.65483	6.2632	1.05607e-16	3.63942e-15
12	56688036	56688193	-	PTGES3	ENSG00000110958	protein_coding	38	53	671400	6708133	2.84654	7.16355	1.2287e-16	4.11733e-15
12	56688093	56688193	-	PTGES3	ENSG00000110958	protein_coding	22	26	671416	6708160	3.0847	8.45398	3.23034e-11	4.88885e-10
12	56688093	56688215	-	PTGES3	ENSG00000110958	protein_coding	22	27	671416	6708159	3.03223	8.14087	5.3549e-11	7.90144e-10
12	57057483	57057600	-	NEMP1	ENSG00000166881	protein_coding	24	23	671414	6708163	3.37492	10.4255	2.04828e-13	4.21877e-12
12	57134400	57134425	+	LRP1	ENSG00000123384	protein_coding	24	48	765366	6785442	2.17485	4.43281	8.27421e-08	8.78781e-07
12	57136028	57136053	+	LRP1	ENSG00000123384	protein_coding	24	58	765366	6785432	1.90692	3.66853	1.23351e-06	1.21782e-05
12	57138263	57138288	+	LRP1	ENSG00000123384	protein_coding	32	48	765358	6785442	2.57539	5.91047	2.38694e-12	3.96016e-11
12	57138416	57138466	+	LRP1	ENSG00000123384	protein_coding	22	49	765368	6785441	2.02541	3.98047	1.16596e-06	1.15331e-05
12	57154580	57154622	+	LRP1	ENSG00000123384	protein_coding	24	44	765366	6785446	2.29771	4.83579	2.34733e-08	2.60143e-07
12	57201702	57201727	+	LRP1	ENSG00000123384	protein_coding	22	33	765368	6785457	2.5818	5.91041	6.13002e-09	7.07316e-08
12	57204599	57204624	+	LRP1	ENSG00000123384	protein_coding	22	12	765368	6785478	3.96883	16.2537	2.17558e-14	4.61251e-13
12	57212718	57212743	+	LRP1	ENSG00000123384	protein_coding	24	35	765366	6785455	2.61963	6.07929	8.42051e-10	1.05756e-08
12	57212782	57212807	+	LRP1	ENSG00000123384	protein_coding	30	54	765360	6785436	2.31854	4.92538	3.14139e-10	4.11591e-09
12	57233522	57233547	+	SHMT2	ENSG00000182199	protein_coding	25	25	765365	6785465	3.1457	8.86566	1.37332e-12	2.35511e-11
12	57526184	57526209	+	MBD6	ENSG00000166987	protein_coding	23	20	765367	6785470	3.33835	10.1955	1.70579e-12	2.88556e-11
12	64610584	64610611	+	RASSF3	ENSG00000153179	protein_coding	22	9	765368	6785481	4.34734	21.6716	1.08538e-15	2.80486e-14
12	64759189	64759224	-	GNS	ENSG00000135677	protein_coding	39	123	671399	6708063	1.68376	3.16793	1.43489e-08	1.66906e-07
12	64759257	64759387	-	GNS	ENSG00000135677	protein_coding	64	213	671374	6707973	1.59693	3.00211	3.16743e-12	5.60205e-11
12	65825866	65825909	+	HMGA2	ENSG00000149948	protein_coding	32	26	765358	6785464	3.43521	10.9117	2.32715e-17	7.93315e-16
12	74539913	74539952	+	ATXN7L3B	ENSG00000253719	protein_coding	21	34	765369	6785456	2.47585	5.47581	3.56786e-08	3.89632e-07
12	89708686	89708868	-	ATP2B1	ENSG00000070961	protein_coding	48	91	671390	6708095	2.40717	5.27016	1.27904e-16	4.26392e-15
12	96400135	96400211	-	CDK17	ENSG00000059758	protein_coding	25	22	671413	6708164	3.4929	11.3535	1.87111e-14	4.44349e-13
12	98503526	98503557	+	Asp	tRNA.35974	tRNA	4006	2266	761384	6783224	3.96744	15.7501	0	0
12	98515758	98515792	+	TMPO	ENSG00000120802	protein_coding	22	34	765368	6785456	2.53998	5.73657	9.12512e-09	1.04431e-07
12	99984504	99984686	-	ANKS1B	ENSG00000185046	protein_coding	26	35	671412	6708151	2.90099	7.42197	4.25125e-12	7.32531e-11
12	101877860	101877894	+	DRAM1	ENSG00000136048	protein_coding	24	37	765366	6785453	2.54163	5.75068	1.88823e-09	2.28945e-08
12	102205431	102205456	+	HELLPAR	ENSG00000281344	lncRNA	22	4	765368	6785486	5.34734	48.7611	1.33935e-18	5.75534e-17
12	102851741	102851841	-	PAH	ENSG00000171759	protein_coding	26	39	671412	6708147	2.74898	6.66074	2.43002e-11	3.76576e-10
12	103930428	103930461	+	--	--	--	27	93	765363	6785397	1.39847	2.57388	5.81989e-05	0.000525809
12	103931477	103931515	+	HSP90B1	ENSG00000166598	protein_coding	29	142	765361	6785348	0.892723	1.81057	0.00407156	0.0338757
12	106247454	106247596	-	CKAP4	ENSG00000136026	protein_coding	114	317	671324	6707869	1.84863	3.59334	1.26713e-25	1.27383e-23
12	106247892	106248018	-	CKAP4	ENSG00000136026	protein_coding	58	168	671380	6708018	1.79779	3.44941	3.05221e-13	6.11767e-12
12	110281303	110281328	+	ATP2A2	ENSG00000174437	protein_coding	33	48	765357	6785442	2.61846	6.09518	5.90541e-13	1.06826e-11
12	110281355	110281380	+	ATP2A2	ENSG00000174437	protein_coding	30	58	765360	6785432	2.21726	4.58569	1.14622e-09	1.42363e-08
12	110281409	110281434	+	ATP2A2	ENSG00000174437	protein_coding	22	71	765368	6785419	1.49934	2.74708	0.000124883	0.00111337
12	110281472	110281516	+	ATP2A2	ENSG00000174437	protein_coding	45	118	765345	6785372	1.77445	3.38101	3.071e-10	4.02839e-09
12	110340710	110340735	+	ATP2A2	ENSG00000174437	protein_coding	22	71	765368	6785419	1.49934	2.74708	0.000124883	0.00111337
12	111362012	111362112	-	PHETA1	ENSG00000198324	protein_coding	22	39	671416	6708147	2.51766	5.63597	8.05991e-09	9.56444e-08
12	111362862	111363032	-	PHETA1	ENSG00000198324	protein_coding	24	13	671414	6708173	4.15253	18.4451	1.12568e-16	3.79835e-15
12	111597795	111597909	-	ATXN2	ENSG00000204842	protein_coding	30	36	671408	6708150	3.06077	8.32597	1.18146e-14	2.90898e-13
12	111598827	111598910	-	ATXN2	ENSG00000204842	protein_coding	28	47	671410	6708139	2.58904	5.95216	3.00407e-11	4.58576e-10
12	112013442	112013468	+	ERP29	ENSG00000089248	protein_coding	24	37	765366	6785453	2.54163	5.75068	1.88823e-09	2.28945e-08
12	113388969	113388994	+	PLBD2	ENSG00000151176	protein_coding	22	50	765368	6785440	1.99684	3.90086	1.5182e-06	1.49232e-05
12	120198956	120199049	-	RPLP0	ENSG00000089157	protein_coding	21	19	671417	6708167	3.45353	11.0427	3.22304e-12	5.6694e-11
12	120200826	120200960	-	RPLP0	ENSG00000089157	protein_coding	38	95	671400	6708091	2.01646	3.99648	1.16022e-10	1.66008e-09
12	120469513	120469613	-	SRSF9	ENSG00000111786	protein_coding	38	53	671400	6708133	2.84654	7.16355	1.2287e-16	4.11733e-15
12	120469513	120469626	-	SRSF9	ENSG00000111786	protein_coding	38	59	671400	6708127	2.69454	6.43504	1.54759e-15	4.4027e-14
12	120496168	120496193	+	DYNLL1	ENSG00000088986	protein_coding	24	19	765366	6785471	3.46763	11.1987	1.58912e-13	3.06232e-12
12	120687386	120687413	+	MLEC	ENSG00000110917	protein_coding	23	57	765367	6785433	1.87269	3.57734	2.86037e-06	2.75842e-05
12	121793562	121793662	-	RHOF	ENSG00000139725	protein_coding	28	22	671410	6708164	3.65044	12.716	8.35254e-17	2.93049e-15
12	124356683	124356793	-	NCOR2	ENSG00000196498	protein_coding	26	19	671412	6708167	3.74898	13.6721	3.66904e-16	1.17277e-14
12	124356693	124356793	-	NCOR2	ENSG00000196498	protein_coding	26	19	671412	6708167	3.74898	13.6721	3.66904e-16	1.17277e-14
12	124778445	124778579	-	SCARB1	ENSG00000073060	protein_coding	104	341	671334	6707845	1.61242	3.04736	3.1852e-19	1.56059e-17
12	124792986	124793086	-	SCARB1	ENSG00000073060	protein_coding	22	22	671416	6708164	3.31602	9.99107	3.56611e-12	6.17766e-11
12	124814975	124815072	-	SCARB1	ENSG00000073060	protein_coding	28	56	671410	6708130	2.34112	4.99555	6.41916e-10	8.49554e-09
12	124863650	124863673	-	SCARB1	ENSG00000073060	protein_coding	22	92	671416	6708094	1.30043	2.38914	0.000574355	0.00513532
12	124863693	124863888	-	SCARB1	ENSG00000073060	protein_coding	95	339	671343	6707847	1.4916	2.80003	9.09647e-16	2.67004e-14
12	124939631	124939732	-	Asp	tRNA.31483	tRNA	80	66	671358	6708120	3.58979	12.1114	3.14875e-44	9.69715e-42
12	128823585	128823727	-	SLC15A4	ENSG00000139370	protein_coding	58	45	671380	6708141	3.67511	12.878	2.16957e-33	3.8976e-31
12	130872540	130872606	+	RAN	ENSG00000132341	protein_coding	24	26	765366	6785464	3.03467	8.18367	1.1822e-11	1.80149e-10
12	131902807	131902857	+	ULK1	ENSG00000177169	protein_coding	24	11	765366	6785479	4.2046	19.3433	1.87444e-16	5.43223e-15
12	131913739	131913778	+	ULK1	ENSG00000177169	protein_coding	26	40	765364	6785450	2.54304	5.76267	3.91982e-10	5.11193e-09
12	131915839	131915864	+	ULK1	ENSG00000177169	protein_coding	24	23	765366	6785467	3.2046	9.25111	2.12889e-12	3.55305e-11
12	131916049	131916074	+	ULK1	ENSG00000177169	protein_coding	22	30	765368	6785460	2.71507	6.50145	1.72713e-09	2.10093e-08
12	131922677	131922715	+	ULK1	ENSG00000177169	protein_coding	29	20	765361	6785470	3.66028	12.8553	5.33745e-17	1.72017e-15
12	132548567	132548592	+	FBRSL1	ENSG00000112787	protein_coding	22	14	765368	6785476	3.76238	13.9317	1.22897e-13	2.40131e-12
12	132548602	132548627	+	FBRSL1	ENSG00000112787	protein_coding	31	16	765359	6785474	4.05824	17.1774	4.38196e-20	2.29653e-18
12	132549244	132549308	+	FBRSL1	ENSG00000112787	protein_coding	23	17	765367	6785473	3.56074	11.9947	2.13851e-13	4.07899e-12
12	132549749	132549778	+	FBRSL1	ENSG00000112787	protein_coding	22	7	765368	6785483	4.66927	27.8635	1.03007e-16	3.13082e-15
12	132551578	132551611	+	--	--	--	39	17	765351	6785473	4.29771	20.3393	2.83508e-26	3.57267e-24
12	132552202	132552227	+	--	--	--	22	10	765368	6785480	4.20983	19.5044	3.13711e-15	7.81872e-14
12	132552849	132552897	+	--	--	--	21	6	765369	6785484	4.79778	31.0297	2.13688e-16	6.06738e-15
12	132572240	132572273	+	FBRSL1	ENSG00000112787	protein_coding	32	25	765358	6785465	3.48966	11.3481	1.15658e-17	4.11795e-16
12	132572546	132572588	+	FBRSL1	ENSG00000112787	protein_coding	24	45	765366	6785445	2.266	4.72833	3.25218e-08	3.57947e-07
12	132668712	132668810	-	POLE	ENSG00000177084	protein_coding	25	30	671413	6708156	3.06227	8.32592	1.87697e-12	3.42909e-11
12	132668718	132668813	-	POLE	ENSG00000177084	protein_coding	25	28	671413	6708158	3.15848	8.92063	6.59732e-13	1.26986e-11
12	132828747	132828847	-	--	--	--	36	53	671402	6708133	2.77059	6.7865	2.56969e-15	7.0024e-14
13	37059488	37059617	-	SUPT20H	ENSG00000102710	protein_coding	32	16	671406	6708170	4.27296	19.9825	2.50372e-22	1.82621e-20
13	39013516	39013631	-	PROSER1	ENSG00000120685	protein_coding	24	24	671414	6708162	3.31602	9.9911	3.74012e-13	7.40468e-12
13	44917914	44918015	-	Glu	tRNA.28963	tRNA	1022	1862	670416	6706324	2.4512	5.49049	0	0
13	45340703	45340762	-	TPT1	ENSG00000133112	protein_coding	40	137	671398	6708049	1.56505	2.91713	6.15487e-08	6.75817e-07
13	45341116	45341222	-	TPT1	ENSG00000133112	protein_coding	38	112	671400	6708074	1.78125	3.38986	4.88087e-09	5.89289e-08
13	48233208	48233268	+	ITM2B	ENSG00000136156	protein_coding	70	178	765320	6785312	1.81164	3.48662	1.36303e-15	3.5062e-14
13	51452026	51452213	-	INTS6	ENSG00000102786	protein_coding	36	47	671402	6708139	2.94052	7.65287	1.76631e-16	5.81833e-15
13	51452886	51452986	-	INTS6	ENSG00000102786	protein_coding	44	85	671394	6708101	2.38161	5.17197	3.85046e-15	1.02478e-13
13	52011798	52011993	-	ATP7B	ENSG00000123191	protein_coding	36	54	671402	6708132	2.74412	6.66082	3.90531e-15	1.03654e-13
13	81246504	81246582	-	--	--	--	24	39	671414	6708147	2.63795	6.14835	4.64778e-10	6.24058e-09
13	109784427	109784592	-	IRS2	ENSG00000185950	protein_coding	24	10	671414	6708176	4.50045	23.9787	5.4478e-18	2.24413e-16
13	111154051	111154087	+	ARHGEF7	ENSG00000102606	protein_coding	24	10	765366	6785480	4.33013	21.2776	6.52487e-17	2.06722e-15
13	112690109	112690134	+	ATP11A	ENSG00000068650	protein_coding	26	15	765364	6785475	3.90059	15.3672	1.93576e-16	5.55254e-15
13	113297332	113297378	+	LAMP1	ENSG00000185896	protein_coding	34	54	765356	6785436	2.49363	5.58212	1.6234e-12	2.75449e-11
13	113320385	113320410	+	LAMP1	ENSG00000185896	protein_coding	24	67	765366	6785423	1.7021	3.17573	9.12013e-06	8.60275e-05
13	113322688	113322722	+	LAMP1	ENSG00000185896	protein_coding	27	48	765363	6785442	2.33835	4.98693	1.93439e-09	2.34036e-08
13	113322730	113322755	+	LAMP1	ENSG00000185896	protein_coding	35	30	765355	6785460	3.36143	10.3434	2.15914e-18	8.7107e-17
13	113322842	113322871	+	LAMP1	ENSG00000185896	protein_coding	53	70	765337	6785420	2.75084	6.71277	3.20353e-21	1.99606e-19
14	19097374	19097404	+	DUXAP9	ENSG00000225210	transcribed_processed_pseudogene	39	31	765351	6785459	3.46763	11.1538	4.82626e-21	2.94079e-19
14	19097449	19097474	+	DUXAP9	ENSG00000225210	transcribed_processed_pseudogene	35	33	765355	6785457	3.22817	9.40308	1.45419e-17	5.09669e-16
14	19098680	19098719	+	DUXAP9	ENSG00000225210	transcribed_processed_pseudogene	28	12	765362	6785478	4.30324	20.6867	2.37369e-19	1.13286e-17
14	20625405	20625434	+	Leu	tRNA.30788	tRNA	136	145	765254	6785345	3.05391	8.31644	2.11711e-59	1.07929e-56
14	21269241	21269347	-	HNRNPC	ENSG00000092199	protein_coding	29	36	671409	6708150	3.01346	8.04843	5.92801e-14	1.3205e-12
14	21397343	21397414	-	--	--	--	58	379	671380	6707807	0.628812	1.52898	0.00251655	0.0221233
14	22981478	22981540	-	--	--	--	27	54	671411	6708132	2.34202	4.99555	1.28749e-09	1.64449e-08
14	22981931	22981980	-	--	--	--	29	61	671409	6708125	2.26872	4.74987	7.94814e-10	1.04126e-08
14	22982387	22982399	-	AJUBA	ENSG00000129474	protein_coding	24	31	671414	6708155	2.95988	7.73503	1.52691e-11	2.43828e-10
14	22982409	22982465	-	AJUBA	ENSG00000129474	protein_coding	27	61	671411	6708125	2.16918	4.42228	9.90746e-09	1.16749e-07
14	22982466	22982543	-	AJUBA	ENSG00000129474	protein_coding	22	46	671416	6708140	2.285	4.77832	7.76382e-08	8.47209e-07
14	30874682	30874725	+	COCH	ENSG00000100473	protein_coding	42	94	765348	6785396	2.00211	3.9613	2.42435e-11	3.5404e-10
14	30874813	30874838	+	COCH	ENSG00000100473	protein_coding	28	89	765362	6785401	1.51183	2.78918	1.28901e-05	0.000120675
14	31008427	31008503	-	STRN3	ENSG00000196792	protein_coding	26	80	671412	6708106	1.73106	3.24709	2.32896e-06	2.29606e-05
14	31025431	31025496	-	STRN3	ENSG00000196792	protein_coding	27	58	671411	6708128	2.24074	4.65102	4.26903e-09	5.17674e-08
14	31025790	31025902	-	STRN3	ENSG00000196792	protein_coding	73	174	671365	6708012	2.07427	4.19188	5.94176e-20	3.36099e-18
14	31026049	31026091	-	STRN3	ENSG00000196792	protein_coding	26	122	671412	6708064	1.1284	2.12923	0.000864527	0.00766967
14	31026178	31026214	-	STRN3	ENSG00000196792	protein_coding	26	79	671412	6708107	1.74898	3.28819	1.92396e-06	1.90939e-05
14	31026230	31026330	-	STRN3	ENSG00000196792	protein_coding	45	124	671393	6708062	1.8738	3.62586	3.35562e-11	5.05088e-10
14	31121448	31121552	-	HECTD1	ENSG00000092148	protein_coding	28	43	671410	6708143	2.71457	6.50585	6.35374e-12	1.07141e-10
14	31206856	31206962	-	HECTD1	ENSG00000092148	protein_coding	44	80	671394	6708106	2.46803	5.49522	7.2948e-16	2.20802e-14
14	31207186	31207255	-	HECTD1	ENSG00000092148	protein_coding	28	139	671410	6708047	1.04472	2.01257	0.00118524	0.0104766
14	31207427	31207511	-	HECTD1	ENSG00000092148	protein_coding	38	139	671400	6708047	1.47214	2.73139	5.16045e-07	5.31439e-06
14	32077257	32077303	+	ARHGAP5	ENSG00000100852	protein_coding	24	109	765366	6785381	1.0082	1.95204	0.00380493	0.0317044
14	32077478	32077512	+	ARHGAP5	ENSG00000100852	protein_coding	49	159	765341	6785331	1.46763	2.73222	1.68408e-08	1.88313e-07
14	32077771	32077802	+	ARHGAP5	ENSG00000100852	protein_coding	56	91	765334	6785399	2.45503	5.45596	2.78819e-19	1.3139e-17
14	32078152	32078177	+	ARHGAP5	ENSG00000100852	protein_coding	30	70	765360	6785420	1.95015	3.79957	3.317e-08	3.64009e-07
14	32090458	32090493	+	ARHGAP5	ENSG00000100852	protein_coding	26	43	765364	6785447	2.44116	5.36062	1.22569e-09	1.50897e-08
14	32090458	32090512	+	ARHGAP5	ENSG00000100852	protein_coding	27	55	765363	6785435	2.1457	4.35222	1.77543e-08	1.98132e-07
14	32128593	32128618	+	ARHGAP5	ENSG00000100852	protein_coding	21	83	765369	6785407	1.21282	2.24309	0.00161837	0.0135961
14	52695382	52695527	-	ERO1A	ENSG00000197930	protein_coding	44	73	671394	6708113	2.59842	6.02217	5.89243e-17	2.09386e-15
14	55062902	55062927	+	MAPK1IP1L	ENSG00000168175	protein_coding	23	35	765367	6785455	2.56074	5.82598	3.40494e-09	4.04107e-08
14	58239882	58239983	-	--	--	--	76	164	671362	6708022	2.21649	4.63028	1.01646e-22	7.79501e-21
14	60165244	60165352	-	DHRS7	ENSG00000100612	protein_coding	60	121	671378	6708065	2.31602	4.95446	2.25162e-19	1.14661e-17
14	67690214	67690413	-	--	--	--	28	36	671410	6708150	2.96455	7.77089	2.92038e-13	5.86556e-12
14	68789995	68790035	-	ZFP36L1	ENSG00000185650	protein_coding	22	59	671416	6708127	1.9327	3.72546	2.23612e-06	2.20678e-05
14	69770421	69770456	+	SRSF5	ENSG00000100650	protein_coding	40	17	765350	6785473	4.33333	20.8608	4.08995e-27	5.73385e-25
14	73458248	73458360	-	--	--	--	24	8	671414	6708178	4.78996	29.9734	5.24499e-19	2.48233e-17
14	73718164	73718300	-	MIDEAS	ENSG00000156030	protein_coding	26	32	671412	6708154	3.02652	8.11778	1.01649e-12	1.91104e-11
14	73726929	73727056	-	MIDEAS	ENSG00000156030	protein_coding	24	31	671414	6708155	2.95988	7.73503	1.52691e-11	2.43828e-10
14	74018683	74018871	-	ENTPD5	ENSG00000187097	protein_coding	30	20	671408	6708166	3.8779	14.9868	4.38999e-19	2.12406e-17
14	89712571	89712600	+	RN7SKP255	ENSG00000200312	misc_RNA	40	21	765350	6785469	4.04382	16.8873	2.35267e-25	2.63863e-23
14	91509737	91509902	-	PPP4R3A	ENSG00000100796	protein_coding	36	46	671402	6708140	2.97089	7.81923	1.09695e-16	3.76691e-15
14	91509910	91509963	-	PPP4R3A	ENSG00000100796	protein_coding	34	51	671404	6708135	2.74487	6.6608	2.23251e-14	5.225e-13
14	94380973	94381013	-	SERPINA1	ENSG00000197249	protein_coding	42	214	671396	6707972	0.994097	1.96087	0.000141844	0.00128902
14	94381052	94381152	-	SERPINA1	ENSG00000197249	protein_coding	48	183	671390	6708003	1.40717	2.62065	5.30641e-08	5.87644e-07
14	94382824	94382907	-	SERPINA1	ENSG00000197249	protein_coding	116	637	671322	6707549	0.868977	1.8195	2.00926e-08	2.30673e-07
14	94383165	94383266	-	SERPINA1	ENSG00000197249	protein_coding	247	1541	671191	6706645	0.679634	1.6016	5.10753e-11	7.58197e-10
14	94590196	94590221	+	SERPINA5	ENSG00000188488	protein_coding	23	27	765367	6785463	2.92331	7.55221	9.41639e-11	1.28792e-09
14	102044636	102044661	+	DYNC1H1	ENSG00000197102	protein_coding	26	43	765364	6785447	2.44116	5.36062	1.22569e-09	1.50897e-08
14	102081644	102081744	-	HSP90AA1	ENSG00000080824	protein_coding	22	16	671416	6708170	3.75212	13.7377	6.49577e-14	1.43707e-12
14	102086564	102086676	-	HSP90AA1	ENSG00000080824	protein_coding	34	32	671404	6708154	3.40091	10.6157	1.46555e-18	6.49194e-17
14	102933686	102933762	-	CDC42BPB	ENSG00000198752	protein_coding	28	41	671410	6708145	2.78169	6.82321	2.77205e-12	4.92072e-11
14	103102528	103102589	+	EXOC3L4	ENSG00000205436	protein_coding	34	51	765356	6785439	2.57455	5.91049	4.99895e-13	9.16105e-12
14	103102667	103102692	+	EXOC3L4	ENSG00000205436	protein_coding	27	89	765363	6785401	1.46121	2.68956	3.09737e-05	0.000283812
14	103107928	103107954	+	EXOC3L4	ENSG00000205436	protein_coding	28	9	765362	6785481	4.68176	27.5822	7.19596e-21	4.20345e-19
14	103108763	103108788	+	EXOC3L4	ENSG00000205436	protein_coding	23	13	765367	6785477	3.92331	15.6854	8.37085e-15	1.93175e-13
14	103520193	103520261	-	CKB	ENSG00000166165	protein_coding	22	58	671416	6708128	1.95694	3.7897	1.78181e-06	1.77104e-05
14	103521254	103521296	-	CKB	ENSG00000166165	protein_coding	38	113	671400	6708073	1.76854	3.35986	5.94956e-09	7.13433e-08
14	103521401	103521520	-	CKB	ENSG00000166165	protein_coding	48	111	671390	6708075	2.12338	4.32057	4.69281e-14	1.05749e-12
14	103521576	103521616	-	CKB	ENSG00000166165	protein_coding	29	51	671409	6708135	2.52248	5.68123	3.12447e-11	4.75459e-10
14	103521737	103521833	-	CKB	ENSG00000166165	protein_coding	48	73	671390	6708113	2.72128	6.56967	1.73573e-19	8.93279e-18
14	103521908	103521997	-	CKB	ENSG00000166165	protein_coding	38	121	671400	6708065	1.67069	3.13772	2.68657e-08	3.04646e-07
14	103522166	103522224	-	CKB	ENSG00000166165	protein_coding	26	55	671412	6708131	2.26356	4.72306	6.39793e-09	7.66252e-08
14	105449302	105449327	+	--	--	--	28	26	765362	6785464	3.2488	9.54767	1.8936e-14	4.16425e-13
14	105466993	105467018	+	MTA1	ENSG00000182979	protein_coding	23	15	765367	6785475	3.73067	13.594	4.57116e-14	9.44157e-13
14	105468936	105468961	+	MTA1	ENSG00000182979	protein_coding	28	21	765362	6785469	3.54425	11.8209	6.58022e-16	1.77405e-14
15	26082222	26082319	-	Glu	tRNA.22641	tRNA	40	198	671398	6707988	1.03695	2.0184	0.000118893	0.00108298
15	31327984	31328009	+	KLF13	ENSG00000169926	protein_coding	29	26	765361	6785464	3.29771	9.88867	3.62687e-15	8.84286e-14
15	31372261	31372286	+	KLF13	ENSG00000169926	protein_coding	28	14	765362	6785476	4.09679	17.7314	1.82847e-18	7.62347e-17
15	31372290	31372338	+	KLF13	ENSG00000169926	protein_coding	52	17	765338	6785473	4.7037	27.1195	2.03177e-37	5.84289e-35
15	39595458	39595505	+	THBS1	ENSG00000137801	protein_coding	28	30	765362	6785460	3.04949	8.27464	1.945e-13	3.72254e-12
15	40088603	40088704	-	BMF	ENSG00000104081	protein_coding	26	25	671412	6708161	3.37047	10.3908	2.1561e-14	5.05384e-13
15	40090469	40090666	-	BMF	ENSG00000104081	protein_coding	26	32	671412	6708154	3.02652	8.11778	1.01649e-12	1.91104e-11
15	41116094	41116212	-	INO80	ENSG00000128908	protein_coding	26	11	671412	6708175	4.48595	23.6154	2.67495e-19	1.34454e-17
15	43746434	43746485	+	PDIA3	ENSG00000167004	protein_coding	31	84	765359	6785406	1.73631	3.27185	2.90788e-07	2.98111e-06
15	43746580	43746618	+	PDIA3	ENSG00000167004	protein_coding	35	97	765355	6785393	1.70092	3.19896	8.11129e-08	8.63112e-07
15	43793833	43793862	+	SERF2	ENSG00000140264	protein_coding	31	45	765359	6785445	2.62214	6.10748	2.82076e-12	4.61842e-11
15	43793914	43793980	+	SERF2	ENSG00000140264	protein_coding	59	164	765331	6785326	1.68627	3.18955	4.28194e-12	6.9e-11
15	44711515	44711561	+	B2M	ENSG00000166710	protein_coding	24	56	765366	6785434	1.95667	3.79955	7.51482e-07	7.53193e-06
15	45198595	45198738	-	--	--	--	116	38	671322	6708148	4.90099	30.5033	8.27718e-87	8.9219e-84
15	52786743	52786843	-	ONECUT1	ENSG00000169856	protein_coding	24	19	671414	6708167	3.63795	12.6203	1.46379e-14	3.51058e-13
15	58749635	58749713	-	ADAM10	ENSG00000137845	protein_coding	26	89	671412	6708097	1.57906	2.91873	1.1435e-05	0.000108597
15	64155918	64156040	-	PPIB	ENSG00000166794	protein_coding	82	371	671356	6707815	1.15191	2.20835	1.76808e-09	2.23772e-08
15	64162903	64163056	-	PPIB	ENSG00000166794	protein_coding	64	170	671374	6708016	1.92054	3.7615	7.12121e-16	2.16222e-14
15	65869049	65869149	-	Gln	tRNA.26291	tRNA	102	374	671336	6707812	1.45178	2.72502	3.73416e-16	1.19162e-14
15	66502860	66502953	-	--	--	--	185	1407	671253	6706779	0.395752	1.31373	0.00041907	0.00375557
15	66704097	66704122	+	SMAD6	ENSG00000137834	protein_coding	23	32	765367	6785458	2.68627	6.37217	9.79104e-10	1.22284e-08
15	66711622	66711664	+	SMAD6	ENSG00000137834	protein_coding	25	23	765365	6785467	3.26118	9.63659	4.12518e-13	7.67261e-12
15	66853997	66854033	+	--	--	--	34	24	765356	6785466	3.63113	12.5598	1.69403e-19	8.40679e-18
15	68206383	68206492	-	ENSG00000260007	ENSG00000260007	protein_coding	22	14	671416	6708172	3.9327	15.7003	1.32958e-14	3.20851e-13
15	69452820	69452873	+	RPLP1	ENSG00000137818	protein_coding	153	647	765237	6784843	1.07264	2.09667	1.80797e-14	3.99159e-13
15	69452880	69452906	+	RPLP1	ENSG00000137818	protein_coding	144	604	765246	6784886	1.08482	2.11382	6.0137e-14	1.21307e-12
15	72200602	72200706	-	PKM	ENSG00000067225	protein_coding	34	88	671404	6708098	1.96957	3.86022	2.184e-09	2.73028e-08
15	72200606	72200706	-	PKM	ENSG00000067225	protein_coding	32	79	671406	6708107	2.03849	4.04704	2.54515e-09	3.16952e-08
15	72208804	72208963	-	PKM	ENSG00000067225	protein_coding	32	43	671406	6708143	2.90099	7.4353	1.44183e-14	3.47076e-13
15	72230991	72231091	-	PKM	ENSG00000067225	protein_coding	28	82	671410	6708104	1.79897	3.41158	4.31822e-07	4.46838e-06
15	72756288	72756491	-	ADPGK	ENSG00000159322	protein_coding	22	14	671416	6708172	3.9327	15.7003	1.32958e-14	3.20851e-13
15	72756297	72756491	-	ADPGK	ENSG00000159322	protein_coding	22	14	671416	6708172	3.9327	15.7003	1.32958e-14	3.20851e-13
15	72783490	72783626	-	ADPGK	ENSG00000159322	protein_coding	26	64	671412	6708122	2.04854	4.05887	7.2477e-08	7.93567e-07
15	73633142	73633355	-	NPTN	ENSG00000156642	protein_coding	74	187	671364	6707999	1.99025	3.95389	4.60664e-19	2.22334e-17
15	73702319	73702345	+	CD276	ENSG00000103855	protein_coding	30	26	765360	6785464	3.34501	10.2297	6.83887e-16	1.83496e-14
15	73703740	73703774	+	CD276	ENSG00000103855	protein_coding	21	38	765369	6785452	2.31973	4.89941	1.47003e-07	1.53654e-06
15	73713665	73713701	+	CD276	ENSG00000103855	protein_coding	37	72	765353	6785418	2.20381	4.556	1.63146e-11	2.45936e-10
15	74782205	74782230	+	CSK	ENSG00000103653	protein_coding	22	9	765368	6785481	4.34734	21.6716	1.08538e-15	2.80486e-14
15	74906453	74906555	-	FAM219B	ENSG00000178761	protein_coding	22	15	671416	6708171	3.83959	14.6536	2.99496e-14	6.88487e-13
15	75208201	75208241	+	C15orf39	ENSG00000167173	protein_coding	32	45	765358	6785445	2.66654	6.30451	6.8418e-13	1.22578e-11
15	75208495	75208520	+	C15orf39	ENSG00000167173	protein_coding	21	18	765369	6785472	3.35721	10.3432	1.33211e-11	2.01895e-10
15	79922689	79922789	-	--	--	--	24	13	671414	6708173	4.15253	18.4451	1.12568e-16	3.79835e-15
15	81002056	81002081	+	TLNRD1	ENSG00000140406	protein_coding	26	13	765364	6785477	4.09324	17.7314	3.04255e-17	1.0066e-15
15	82536848	82536919	-	--	--	--	22	36	671416	6708150	2.63013	6.10564	2.68363e-09	3.31642e-08
15	84981725	84981774	+	PDE8A	ENSG00000073417	protein_coding	25	27	765365	6785463	3.03879	8.20894	4.23017e-12	6.84609e-11
15	89334092	89334196	-	POLG	ENSG00000140521	protein_coding	24	20	671414	6708166	3.56756	11.9893	2.93994e-14	6.79057e-13
15	89334599	89334701	-	POLG	ENSG00000140521	protein_coding	30	48	671408	6708138	2.65551	6.24447	2.4503e-12	4.39379e-11
15	89622897	89622922	+	TICRR	ENSG00000140534	protein_coding	21	3	765369	6785487	5.60514	62.0595	1.98217e-18	8.05472e-17
15	89804614	89804748	-	ANPEP	ENSG00000166825	protein_coding	21	52	671417	6708134	2.04754	4.03483	1.36201e-06	1.36426e-05
15	90874127	90874152	+	FURIN	ENSG00000140564	protein_coding	25	92	765365	6785398	1.30698	2.40912	0.000253173	0.0022218
15	90875588	90875637	+	FURIN	ENSG00000140564	protein_coding	96	359	765294	6785131	1.25376	2.37086	4.09001e-12	6.62881e-11
15	90879932	90879957	+	FURIN	ENSG00000140564	protein_coding	29	126	765361	6785364	1.06391	2.04049	0.000886441	0.00753743
15	90880216	90880244	+	FURIN	ENSG00000140564	protein_coding	103	507	765287	6784983	0.857459	1.80117	2.17074e-07	2.23767e-06
15	90880648	90880685	+	FURIN	ENSG00000140564	protein_coding	52	274	765338	6785216	0.770336	1.68253	0.000733043	0.0062568
15	90881325	90881358	+	FURIN	ENSG00000140564	protein_coding	75	280	765315	6785210	1.2592	2.3748	7.68789e-10	9.70985e-09
15	90881636	90881662	+	FURIN	ENSG00000140564	protein_coding	76	163	765314	6785327	2.05494	4.13387	4.46708e-20	2.33025e-18
15	90881673	90881721	+	FURIN	ENSG00000140564	protein_coding	137	454	765253	6785036	1.42451	2.67554	3.12659e-20	1.67781e-18
15	90882322	90882356	+	FURIN	ENSG00000140564	protein_coding	80	327	765310	6785163	1.128	2.16903	7.05985e-09	8.12098e-08
15	90882468	90882494	+	FURIN	ENSG00000140564	protein_coding	96	333	765294	6785157	1.36191	2.55599	1.08285e-13	2.14571e-12
15	90882541	90882568	+	FURIN	ENSG00000140564	protein_coding	84	142	765306	6785348	2.39522	5.24479	3.13024e-27	4.44395e-25
15	90882623	90882650	+	FURIN	ENSG00000140564	protein_coding	88	189	765302	6785301	2.05158	4.12817	5.95201e-23	4.83729e-21
15	90882820	90882863	+	FURIN	ENSG00000140564	protein_coding	88	253	765302	6785237	1.63275	3.08386	1.57936e-16	4.63697e-15
15	90883238	90883294	+	FURIN	ENSG00000140564	protein_coding	82	440	765308	6785050	0.736108	1.65226	4.96223e-05	0.000449909
15	90905412	90905441	+	MAN2A2	ENSG00000196547	protein_coding	48	53	765342	6785437	3.00553	8.02948	1.34173e-21	8.95724e-20
15	90912886	90912911	+	MAN2A2	ENSG00000196547	protein_coding	24	34	765366	6785456	2.66028	6.2581	5.52969e-10	7.08779e-09
15	98957245	98957284	+	IGF1R	ENSG00000140443	protein_coding	24	14	765366	6785476	3.88267	15.1983	3.19764e-15	7.89937e-14
15	101393325	101393425	-	PCSK6	ENSG00000140479	protein_coding	26	60	671412	6708126	2.14017	4.32946	2.59076e-08	2.93953e-07
15	101488796	101489059	-	PCSK6	ENSG00000140479	protein_coding	28	56	671410	6708130	2.34112	4.99555	6.41916e-10	8.49554e-09
16	61271	61373	-	RHBDF1	ENSG00000007384	protein_coding	23	13	671415	6708173	4.09363	17.6766	8.04353e-16	2.39357e-14
16	264649	264680	+	FAM234A	ENSG00000167930	protein_coding	38	35	765352	6785455	3.26118	9.62572	3.65097e-19	1.69906e-17
16	374652	374740	-	PGAP6	ENSG00000129925	protein_coding	22	36	671416	6708150	2.63013	6.10564	2.68363e-09	3.31642e-08
16	377714	377832	-	PGAP6	ENSG00000129925	protein_coding	38	72	671400	6708114	2.4116	5.27315	1.74201e-13	3.65389e-12
16	377714	377925	-	PGAP6	ENSG00000129925	protein_coding	44	82	671394	6708104	2.43284	5.36119	1.43702e-15	4.1062e-14
16	406094	406128	+	--	--	--	21	10	765369	6785480	4.1457	18.6178	2.1327e-14	4.56475e-13
16	407103	407128	+	--	--	--	21	29	765369	6785461	2.69824	6.41992	4.72686e-09	5.52805e-08
16	408167	408227	+	--	--	--	22	29	765368	6785461	2.76238	6.72564	1.10261e-09	1.37251e-08
16	527860	527885	+	CAPN15	ENSG00000103326	protein_coding	22	24	765368	6785466	3.02541	8.12682	9.25261e-11	1.26706e-09
16	527889	527914	+	CAPN15	ENSG00000103326	protein_coding	21	16	765369	6785474	3.51767	11.6361	3.3685e-12	5.49119e-11
16	534442	534467	+	CAPN15	ENSG00000103326	protein_coding	24	17	765366	6785473	3.61963	12.5162	3.69048e-14	7.73654e-13
16	540539	540564	+	CAPN15	ENSG00000103326	protein_coding	21	26	765369	6785464	2.85025	7.16069	1.19325e-09	1.47551e-08
16	547834	547859	+	CAPN15	ENSG00000103326	protein_coding	24	23	765366	6785467	3.2046	9.25111	2.12889e-12	3.55305e-11
16	553666	553712	+	CAPN15	ENSG00000103326	protein_coding	24	19	765366	6785471	3.46763	11.1987	1.58912e-13	3.06232e-12
16	627300	627339	+	RAB40C	ENSG00000197562	protein_coding	21	12	765369	6785478	3.9047	15.5149	1.3927e-13	2.71177e-12
16	628740	628765	+	RAB40C	ENSG00000197562	protein_coding	22	12	765368	6785478	3.96883	16.2537	2.17558e-14	4.61251e-13
16	635279	635423	-	METTL26	ENSG00000130731	protein_coding	30	22	671408	6708164	3.74666	13.6243	2.09664e-18	9.10045e-17
16	636723	636824	-	Gly	tRNA.26992	tRNA	84	166	671354	6708020	2.34171	5.05608	6.36594e-27	7.48558e-25
16	673664	673689	+	RHOT2	ENSG00000140983	protein_coding	24	40	765366	6785450	2.43201	5.31938	5.87148e-09	6.79582e-08
16	683424	683503	-	JMJD8	ENSG00000161999	protein_coding	26	36	671412	6708150	2.86146	7.2158	6.68345e-12	1.11787e-10
16	791087	791160	+	CHTF18	ENSG00000127586	protein_coding	33	103	765357	6785387	1.53273	2.84045	1.65816e-06	1.62846e-05
16	796647	796698	+	CHTF18	ENSG00000127586	protein_coding	26	45	765364	6785445	2.37703	5.12237	2.50944e-09	3.00369e-08
16	1376039	1376175	-	UNKL	ENSG00000059145	protein_coding	24	8	671414	6708178	4.78996	29.9734	5.24499e-19	2.48233e-17
16	1379208	1379308	-	UNKL	ENSG00000059145	protein_coding	22	37	671416	6708149	2.59166	5.94062	3.90965e-09	4.75879e-08
16	1446521	1446637	-	CLCN7	ENSG00000103249	protein_coding	43	94	671395	6708092	2.2056	4.57048	2.12401e-13	4.36085e-12
16	1772400	1772500	-	MRPS34	ENSG00000074071	protein_coding	22	18	671416	6708168	3.59166	12.2113	2.76192e-13	5.57035e-12
16	1779018	1779047	+	EME2	ENSG00000197774	protein_coding	23	14	765367	6785476	3.82378	14.565	1.99795e-14	4.35105e-13
16	2002348	2002480	-	ZNF598	ENSG00000167962	protein_coding	39	25	671399	6708161	3.93751	15.5865	9.88339e-25	9.21912e-23
16	2084542	2084597	+	TSC2	ENSG00000103197	protein_coding	26	27	765364	6785463	3.09324	8.53731	8.69876e-13	1.53157e-11
16	2089314	2089462	-	PKD1	ENSG00000008710	protein_coding	42	46	671396	6708140	3.1877	9.12252	6.30434e-21	3.94571e-19
16	2089574	2089785	-	PKD1	ENSG00000008710	protein_coding	40	48	671398	6708138	3.05887	8.32608	4.85803e-19	2.33885e-17
16	2089842	2090086	-	PKD1	ENSG00000008710	protein_coding	47	105	671391	6708081	2.17307	4.4723	3.15229e-14	7.22088e-13
16	2089842	2090112	-	PKD1	ENSG00000008710	protein_coding	50	110	671388	6708076	2.19403	4.54153	3.0558e-15	8.23454e-14
16	2090402	2090631	-	PKD1	ENSG00000008710	protein_coding	43	92	671395	6708094	2.2363	4.66984	1.19923e-13	2.57099e-12
16	2090892	2091186	-	PKD1	ENSG00000008710	protein_coding	67	67	671371	6708119	3.31602	9.99167	4.95263e-34	9.23953e-32
16	2090949	2091251	-	PKD1	ENSG00000008710	protein_coding	53	61	671385	6708125	3.11672	8.68112	2.62163e-25	2.53059e-23
16	2091409	2091634	-	PKD1	ENSG00000008710	protein_coding	63	54	671375	6708132	3.53467	11.6569	1.42399e-34	2.84828e-32
16	2091434	2091648	-	PKD1	ENSG00000008710	protein_coding	63	48	671375	6708138	3.70131	13.114	2.0631e-36	4.49757e-34
16	2092142	2092274	-	PKD1	ENSG00000008710	protein_coding	23	31	671415	6708155	2.90099	7.41273	7.36552e-11	1.07448e-09
16	2092551	2092627	-	PKD1	ENSG00000008710	protein_coding	21	27	671417	6708159	2.9681	7.77081	2.65815e-10	3.65251e-09
16	2092999	2093100	-	PKD1	ENSG00000008710	protein_coding	22	44	671416	6708142	2.34773	4.99552	4.22435e-08	4.72398e-07
16	2093055	2093262	-	PKD1	ENSG00000008710	protein_coding	43	44	671395	6708142	3.2836	9.76427	3.76803e-22	2.70768e-20
16	2093866	2094134	-	PKD1	ENSG00000008710	protein_coding	86	65	671352	6708121	3.71457	13.2201	2.79096e-49	1.10511e-46
16	2103471	2103715	-	PKD1	ENSG00000008710	protein_coding	21	71	671417	6708115	1.60553	2.95508	6.5768e-05	0.00060361
16	2103760	2103924	-	PKD1	ENSG00000008710	protein_coding	30	39	671408	6708147	2.94829	7.68551	5.14328e-14	1.15632e-12
16	2105902	2106052	-	PKD1	ENSG00000008710	protein_coding	55	73	671383	6708113	2.91393	7.52783	4.08357e-24	3.5689e-22
16	2106454	2106548	-	PKD1	ENSG00000008710	protein_coding	28	46	671410	6708140	2.61942	6.08155	2.06264e-11	3.22477e-10
16	2108457	2108632	-	PKD1	ENSG00000008710	protein_coding	25	47	671413	6708139	2.4315	5.3144	1.9779e-09	2.4919e-08
16	2108872	2108951	-	PKD1	ENSG00000008710	protein_coding	23	49	671415	6708137	2.25713	4.68967	5.17953e-08	5.73919e-07
16	2108986	2109141	-	PKD1	ENSG00000008710	protein_coding	46	87	671392	6708099	2.41118	5.28277	5.06116e-16	1.58127e-14
16	2109198	2109322	-	PKD1	ENSG00000008710	protein_coding	26	48	671412	6708138	2.4562	5.41184	7.05618e-10	9.28794e-09
16	2109198	2109441	-	PKD1	ENSG00000008710	protein_coding	50	75	671388	6708111	2.74052	6.66094	2.02632e-20	1.22095e-18
16	2109524	2109657	-	PKD1	ENSG00000008710	protein_coding	31	43	671407	6708143	2.85659	7.20294	6.79268e-14	1.49763e-12
16	2110040	2110161	-	PKD1	ENSG00000008710	protein_coding	44	34	671394	6708152	3.67859	12.93	9.52672e-26	9.83179e-24
16	2110848	2110998	-	PKD1	ENSG00000008710	protein_coding	36	35	671402	6708151	3.35555	10.2767	2.88736e-19	1.42546e-17
16	2110854	2111056	-	PKD1	ENSG00000008710	protein_coding	46	38	671392	6708148	3.58521	12.0949	4.32181e-26	4.60725e-24
16	2111722	2111846	-	PKD1	ENSG00000008710	protein_coding	29	60	671409	6708126	2.29218	4.82904	5.90215e-10	7.83803e-09
16	2111746	2111921	-	PKD1	ENSG00000008710	protein_coding	41	61	671397	6708125	2.75415	6.71546	4.08361e-17	1.48371e-15
16	2114249	2114430	-	PKD1	ENSG00000008710	protein_coding	56	58	671382	6708128	3.26627	9.64699	3.37023e-28	4.27381e-26
16	2117152	2117263	-	PKD1	ENSG00000008710	protein_coding	24	16	671414	6708170	3.87242	14.9867	1.51073e-15	4.30415e-14
16	2117561	2117718	-	PKD1	ENSG00000008710	protein_coding	22	13	671416	6708173	4.03223	16.908	5.66212e-15	1.46475e-13
16	2118009	2118298	-	PKD1	ENSG00000008710	protein_coding	51	88	671387	6708098	2.54073	5.79047	7.3347e-19	3.38829e-17
16	2214618	2214718	-	PGP	ENSG00000184207	protein_coding	23	56	671415	6708130	2.0681	4.10346	3.4424e-07	3.58121e-06
16	2230446	2230560	-	--	--	--	22	2	671416	6708184	6.25462	109.902	2.87789e-21	1.83674e-19
16	2234301	2234422	-	--	--	--	25	8	671413	6708178	4.84654	31.2223	6.29116e-20	3.54829e-18
16	2234821	2234921	-	--	--	--	25	4	671413	6708182	5.69454	62.4446	1.55166e-22	1.16688e-20
16	2235075	2235339	-	--	--	--	39	25	671399	6708161	3.93751	15.5865	9.88339e-25	9.21912e-23
16	2235079	2235339	-	--	--	--	39	23	671399	6708163	4.05299	16.9418	1.77049e-25	1.7526e-23
16	2236157	2236344	-	ENSG00000259780	ENSG00000259780	lncRNA	46	24	671392	6708162	4.22676	19.1502	4.84941e-31	7.17041e-29
16	2236181	2236368	-	ENSG00000259780	ENSG00000259780	lncRNA	48	26	671390	6708160	4.17585	18.4458	6.25943e-32	9.95456e-30
16	2236480	2236724	-	ENSG00000259780	ENSG00000259780	lncRNA	31	30	671407	6708156	3.36183	10.3242	7.84071e-17	2.77096e-15
16	2236759	2236971	-	ENSG00000259780	ENSG00000259780	lncRNA	43	33	671395	6708153	3.68799	13.0191	2.86751e-25	2.75424e-23
16	2236784	2236971	-	ENSG00000259780	ENSG00000259780	lncRNA	43	27	671395	6708159	3.9681	15.9122	2.53762e-27	3.05807e-25
16	2237293	2237435	-	--	--	--	35	10	671403	6708176	5.02652	34.9695	4.62813e-28	5.79323e-26
16	2237586	2237798	-	--	--	--	29	29	671409	6708157	3.31602	9.99116	1.35055e-15	3.88773e-14
16	2237820	2238017	-	--	--	--	48	19	671390	6708167	4.60881	25.2416	4.39503e-35	9.26875e-33
16	2237820	2238023	-	--	--	--	48	21	671390	6708165	4.4713	22.8376	4.07437e-34	7.75009e-32
16	2239027	2239134	-	--	--	--	21	15	671417	6708171	3.77546	13.9875	1.96339e-13	4.08294e-12
16	2239178	2239284	-	--	--	--	23	9	671415	6708177	4.57906	25.5328	1.40534e-17	5.47521e-16
16	2243393	2243501	-	ECI1	ENSG00000167969	protein_coding	36	37	671402	6708149	3.27755	9.72122	9.47055e-19	4.32348e-17
16	2244509	2244604	-	ECI1	ENSG00000167969	protein_coding	24	29	671414	6708157	3.05299	8.26849	5.73468e-12	9.74294e-11
16	2246415	2246582	-	ECI1	ENSG00000167969	protein_coding	29	14	671409	6708172	4.31602	20.696	1.3958e-20	8.43658e-19
16	2251426	2251526	-	ECI1	ENSG00000167969	protein_coding	23	28	671415	6708158	3.04301	8.20695	1.7523e-11	2.77537e-10
16	2514305	2514330	+	--	--	--	21	17	765369	6785473	3.43521	10.9517	6.80383e-12	1.06471e-10
16	2514428	2514453	+	--	--	--	25	12	765365	6785478	4.1457	18.4702	7.60011e-17	2.39435e-15
16	2519896	2519937	+	--	--	--	45	60	765345	6785430	2.73853	6.64938	3.8382e-18	1.51043e-16
16	2756376	2756406	+	SRRM2	ENSG00000167978	protein_coding	22	51	765368	6785439	1.96883	3.82437	1.96508e-06	1.92483e-05
16	2760239	2760264	+	SRRM2	ENSG00000167978	protein_coding	21	77	765369	6785413	1.31973	2.41788	0.000729161	0.00623315
16	2761837	2761862	+	SRRM2	ENSG00000167978	protein_coding	34	34	765356	6785456	3.1457	8.86575	1.33624e-16	3.97522e-15
16	2762070	2762095	+	SRRM2	ENSG00000167978	protein_coding	34	87	765356	6785403	1.81556	3.46475	2.60858e-08	2.87675e-07
16	2762202	2762230	+	SRRM2	ENSG00000167978	protein_coding	34	99	765356	6785391	1.63113	3.04477	3.16612e-07	3.24017e-06
16	2764876	2764901	+	SRRM2	ENSG00000167978	protein_coding	24	47	765366	6785443	2.2046	4.52712	6.10432e-08	6.55775e-07
16	2768030	2768062	+	SRRM2	ENSG00000167978	protein_coding	57	162	765333	6785328	1.65496	3.11947	1.97998e-11	2.9219e-10
16	2769131	2769156	+	SRRM2	ENSG00000167978	protein_coding	39	45	765351	6785445	2.94407	7.68369	2.14788e-17	7.36682e-16
16	2769172	2769237	+	SRRM2	ENSG00000167978	protein_coding	100	124	765290	6785366	2.83813	7.15032	3.13086e-40	1.00326e-37
16	2769753	2769778	+	SRRM2	ENSG00000167978	protein_coding	26	118	765364	6785372	1.00577	1.95343	0.00265498	0.022205
16	2769832	2769861	+	SRRM2	ENSG00000167978	protein_coding	48	149	765342	6785341	1.53159	2.85608	7.43553e-09	8.52689e-08
16	3020406	3020440	+	TNFRSF12A	ENSG00000006327	protein_coding	44	69	765346	6785421	2.50827	5.65357	6.73492e-16	1.8114e-14
16	3020690	3020719	+	TNFRSF12A	ENSG00000006327	protein_coding	43	62	765347	6785428	2.62786	6.14887	1.60129e-16	4.68908e-15
16	3192013	3192043	+	--	--	--	35	15	765355	6785475	4.31563	20.6868	7.6316e-24	7.13268e-22
16	3770827	3770927	-	CREBBP	ENSG00000005339	protein_coding	28	44	671410	6708142	2.68215	6.35799	9.48883e-12	1.56284e-10
16	3880372	3880524	-	CREBBP	ENSG00000005339	protein_coding	34	36	671404	6708150	3.23585	9.43616	1.57727e-17	6.09097e-16
16	3977535	3977646	-	ADCY9	ENSG00000162104	protein_coding	52	46	671386	6708140	3.48936	11.2947	2.12131e-28	2.72567e-26
16	4351083	4351138	-	--	--	--	22	22	671416	6708164	3.31602	9.99107	3.56611e-12	6.17766e-11
16	4611251	4611351	-	UBALD1	ENSG00000153443	protein_coding	24	21	671414	6708165	3.50045	11.4184	5.75143e-14	1.28559e-12
16	4690672	4690707	+	MGRN1	ENSG00000102858	protein_coding	24	3	765366	6785487	5.78956	70.9254	2.97766e-21	1.86569e-19
16	8868583	8868712	-	CARHSP1	ENSG00000153048	protein_coding	26	26	671412	6708160	3.31602	9.99112	3.93575e-14	8.9521e-13
16	9091853	9091880	+	C16orf72	ENSG00000182831	protein_coding	22	26	765368	6785464	2.91438	7.50168	2.62193e-10	3.44739e-09
16	11915839	11915942	-	GSPT1	ENSG00000103342	protein_coding	28	23	671410	6708163	3.58904	12.1631	1.68983e-16	5.59489e-15
16	14889054	14889104	+	NOMO1	ENSG00000103512	protein_coding	29	16	765361	6785474	3.96513	16.0691	1.84189e-18	7.651e-17
16	16169708	16169808	-	ABCC6	ENSG00000091262	protein_coding	28	60	671410	6708126	2.24327	4.66251	2.13151e-09	2.67327e-08
16	16169708	16169814	-	ABCC6	ENSG00000091262	protein_coding	28	60	671410	6708126	2.24327	4.66251	2.13151e-09	2.67327e-08
16	16321176	16321202	+	--	--	--	22	19	765368	6785471	3.34734	10.2655	4.76545e-12	7.59189e-11
16	19114617	19114648	+	--	--	--	26	11	765364	6785479	4.31563	20.9553	3.93148e-18	1.52572e-16
16	19114649	19114674	+	--	--	--	30	14	765360	6785476	4.19301	18.998	4.07045e-20	2.1534e-18
16	21520377	21520494	-	SMG1P3	ENSG00000180747	transcribed_unprocessed_pseudogene	36	55	671402	6708131	2.71812	6.53971	5.89204e-15	1.51816e-13
16	22195698	22195800	-	Leu	tRNA.35832	tRNA	258	190	671180	6707996	3.7554	13.5713	5.65092e-146	1.09639e-142
16	27461297	27461385	-	GTF3C1	ENSG00000077235	protein_coding	26	92	671412	6708094	1.53175	2.82355	1.85468e-05	0.000174428
16	28836337	28836367	+	ATXN2L	ENSG00000168488	protein_coding	29	45	765361	6785445	2.52903	5.71344	4.53485e-11	6.42991e-10
16	28836835	28836860	+	ATXN2L	ENSG00000168488	protein_coding	24	49	765366	6785441	2.1457	4.34234	1.11394e-07	1.17199e-06
16	28836977	28837023	+	ATXN2L	ENSG00000168488	protein_coding	40	102	765350	6785388	1.81676	3.47676	1.50568e-09	1.84154e-08
16	28975114	28975150	+	--	--	--	26	58	765364	6785432	2.01795	3.97425	1.32645e-07	1.38776e-06
16	29695215	29695243	+	QPRT	ENSG00000103485	protein_coding	25	48	765365	6785442	2.23143	4.61752	2.42436e-08	2.67886e-07
16	29697146	29697210	+	QPRT	ENSG00000103485	protein_coding	38	62	765352	6785428	2.45383	5.43385	1.5282e-13	2.96531e-12
16	29806946	29807003	+	MAZ	ENSG00000103495	protein_coding	57	130	765333	6785360	1.97026	3.88735	1.46002e-14	3.26843e-13
16	29806959	29807005	+	MAZ	ENSG00000103495	protein_coding	53	129	765337	6785361	1.87822	3.64256	8.94899e-13	1.57315e-11
16	29807043	29807068	+	MAZ	ENSG00000103495	protein_coding	34	40	765356	6785450	2.91743	7.53588	3.47075e-15	8.48064e-14
16	30065870	30065895	+	--	--	--	26	71	765364	6785419	1.73067	3.24656	2.84797e-06	2.74883e-05
16	30069809	30069836	+	--	--	--	36	55	765354	6785435	2.5478	5.80303	1.56481e-13	3.03111e-12
16	30070270	30070325	+	--	--	--	34	54	765356	6785436	2.49363	5.58212	1.6234e-12	2.75449e-11
16	30194685	30194725	+	--	--	--	22	62	765368	6785428	1.69199	3.14585	2.37937e-05	0.000218682
16	30445375	30445489	-	SEPHS2	ENSG00000179918	protein_coding	49	90	671389	6708096	2.45209	5.43975	2.36113e-17	8.96491e-16
16	30930267	30930293	+	FBXL19	ENSG00000099364	protein_coding	22	2	765368	6785488	6.0843	97.5222	3.03176e-20	1.63474e-18
16	30930498	30930531	+	FBXL19	ENSG00000099364	protein_coding	24	20	765366	6785470	3.39724	10.6388	3.15706e-13	5.94094e-12
16	30947944	30947980	+	FBXL19	ENSG00000099364	protein_coding	22	12	765368	6785478	3.96883	16.2537	2.17558e-14	4.61251e-13
16	31094687	31094787	-	--	--	--	22	27	671416	6708159	3.03223	8.14087	5.3549e-11	7.90144e-10
16	31493410	31493510	-	RUSF1	ENSG00000140688	protein_coding	34	49	671404	6708137	2.80145	6.93267	9.58594e-15	2.39594e-13
16	31493512	31493612	-	RUSF1	ENSG00000140688	protein_coding	24	36	671414	6708150	2.75043	6.66072	1.40445e-10	1.98465e-09
16	57300455	57300564	-	Leu	tRNA.27082	tRNA	68	230	671370	6707956	1.5728	2.95399	1.2703e-12	2.35176e-11
16	58025841	58025866	+	MMP15	ENSG00000102996	protein_coding	21	19	765369	6785471	3.28321	9.79884	2.53426e-11	3.6865e-10
16	58045613	58045638	+	MMP15	ENSG00000102996	protein_coding	26	3	765364	6785487	5.90059	76.8361	3.81792e-23	3.14851e-21
16	58045899	58045924	+	MMP15	ENSG00000102996	protein_coding	26	32	765364	6785458	2.8562	7.20335	1.18745e-11	1.80459e-10
16	58046182	58046207	+	MMP15	ENSG00000102996	protein_coding	24	26	765366	6785464	3.03467	8.18367	1.1822e-11	1.80149e-10
16	58046258	58046295	+	MMP15	ENSG00000102996	protein_coding	42	51	765348	6785439	2.87153	7.30127	4.63972e-18	1.76395e-16
16	67166204	67166243	+	HSF4	ENSG00000102878	protein_coding	22	14	765368	6785476	3.76238	13.9317	1.22897e-13	2.40131e-12
16	70253423	70253531	-	AARS1	ENSG00000090861	protein_coding	36	69	671402	6708117	2.3962	5.2128	9.61842e-13	1.82065e-11
16	70380696	70380818	-	ST3GAL2	ENSG00000157350	protein_coding	68	99	671370	6708087	2.78069	6.86294	9.71234e-28	1.18515e-25
16	70380696	70380833	-	ST3GAL2	ENSG00000157350	protein_coding	68	109	671370	6708077	2.64319	6.23331	5.7305e-26	6.04258e-24
16	70380894	70380970	-	ST3GAL2	ENSG00000157350	protein_coding	34	72	671404	6708114	2.25548	4.71805	3.33452e-11	5.02691e-10
16	70381495	70381532	-	ST3GAL2	ENSG00000157350	protein_coding	22	29	671416	6708157	2.9327	7.57942	1.40315e-10	1.98465e-09
16	70381534	70381540	-	ST3GAL2	ENSG00000157350	protein_coding	24	38	671414	6708148	2.67448	6.31015	3.15055e-10	4.28661e-09
16	70398298	70398371	-	ST3GAL2	ENSG00000157350	protein_coding	33	36	671405	6708150	3.19403	9.15861	8.44845e-17	2.95879e-15
16	70398396	70398499	-	ST3GAL2	ENSG00000157350	protein_coding	58	141	671380	6708045	2.04892	4.10995	6.95658e-16	2.11886e-14
16	70398618	70398760	-	ST3GAL2	ENSG00000157350	protein_coding	51	50	671387	6708136	3.34404	10.1913	1.51306e-26	1.67751e-24
16	70398772	70398884	-	ST3GAL2	ENSG00000157350	protein_coding	34	35	671404	6708151	3.27538	9.70577	8.89551e-18	3.58072e-16
16	70398784	70398884	-	ST3GAL2	ENSG00000157350	protein_coding	34	35	671404	6708151	3.27538	9.70577	8.89551e-18	3.58072e-16
16	70421014	70421114	-	ST3GAL2	ENSG00000157350	protein_coding	25	21	671413	6708165	3.55703	11.8942	9.59512e-15	2.39594e-13
16	70663435	70663535	-	MTSS2	ENSG00000132613	protein_coding	27	31	671411	6708155	3.12338	8.70195	1.1954e-13	2.56563e-12
16	70679037	70679106	-	MTSS2	ENSG00000132613	protein_coding	24	34	671414	6708152	2.8306	7.05253	5.99467e-11	8.7714e-10
16	74606800	74606842	-	GLG1	ENSG00000090863	protein_coding	21	57	671417	6708129	1.91748	3.6809	4.38747e-06	4.26269e-05
16	75235109	75235203	-	BCAR1	ENSG00000050820	protein_coding	22	40	671416	6708146	2.48203	5.49507	1.14145e-08	1.33332e-07
16	75235384	75235552	-	BCAR1	ENSG00000050820	protein_coding	61	64	671377	6708122	3.24785	9.52323	2.28026e-30	3.27716e-28
16	75235715	75235909	-	BCAR1	ENSG00000050820	protein_coding	70	121	671368	6708065	2.53503	5.78029	2.98735e-25	2.8552e-23
16	75242504	75242528	-	BCAR1	ENSG00000050820	protein_coding	22	20	671416	6708166	3.44727	10.9902	1.04393e-12	1.95694e-11
16	75242534	75242604	-	BCAR1	ENSG00000050820	protein_coding	30	40	671408	6708146	2.91267	7.49337	8.21172e-14	1.79824e-12
16	75249355	75249404	-	--	--	--	22	19	671416	6708167	3.51766	11.5686	5.44305e-13	1.06137e-11
16	75251308	75251360	-	BCAR1	ENSG00000050820	protein_coding	21	28	671417	6708158	2.91748	7.49328	4.25014e-10	5.72251e-09
16	75265062	75265162	-	BCAR1	ENSG00000050820	protein_coding	29	24	671409	6708162	3.57906	12.0727	5.53823e-17	1.97524e-15
16	75265659	75265802	-	BCAR1	ENSG00000050820	protein_coding	48	25	671390	6708161	4.23029	19.1836	2.41419e-32	4.03795e-30
16	85171037	85171092	+	GSE1	ENSG00000131149	protein_coding	45	64	765345	6785426	2.6469	6.23379	2.21682e-17	7.58009e-16
16	85171410	85171457	+	GSE1	ENSG00000131149	protein_coding	29	53	765361	6785437	2.29771	4.85103	8.03999e-10	1.01431e-08
16	85593368	85593402	+	--	--	--	21	11	765369	6785479	4.02017	16.9253	5.60532e-14	1.13682e-12
16	85653575	85653600	+	GSE1	ENSG00000131149	protein_coding	23	13	765367	6785477	3.92331	15.6854	8.37085e-15	1.93175e-13
16	85654873	85654898	+	GSE1	ENSG00000131149	protein_coding	23	31	765367	6785459	2.73067	6.57772	6.30505e-10	8.0357e-09
16	87491662	87491762	-	ZCCHC14	ENSG00000140948	protein_coding	24	20	671414	6708166	3.56756	11.9893	2.93994e-14	6.79057e-13
16	87492793	87492902	-	ZCCHC14	ENSG00000140948	protein_coding	23	19	671415	6708167	3.57906	12.0945	9.01006e-14	1.96199e-12
16	87700504	87700638	-	KLHDC4	ENSG00000104731	protein_coding	22	8	671416	6708178	4.66966	27.4755	3.53582e-17	1.29438e-15
16	87736455	87736555	-	KLHDC4	ENSG00000104731	protein_coding	22	4	671416	6708182	5.51766	54.951	1.29945e-19	6.88851e-18
16	87830105	87830163	-	SLC7A5	ENSG00000103257	protein_coding	27	35	671411	6708151	2.95345	7.70744	8.83596e-13	1.67745e-11
16	87830211	87830295	-	SLC7A5	ENSG00000103257	protein_coding	41	93	671397	6708093	2.15375	4.40474	1.92366e-12	3.5045e-11
16	87830389	87830494	-	SLC7A5	ENSG00000103257	protein_coding	26	49	671412	6708137	2.42706	5.30139	9.86105e-10	1.27465e-08
16	87830790	87831021	-	SLC7A5	ENSG00000103257	protein_coding	52	247	671386	6707939	1.08975	2.10341	4.79106e-06	4.63854e-05
16	87831693	87831757	-	SLC7A5	ENSG00000103257	protein_coding	32	32	671406	6708154	3.31602	9.9912	4.65849e-17	1.67378e-15
16	87831849	87831993	-	SLC7A5	ENSG00000103257	protein_coding	64	90	671374	6708096	2.8306	7.10513	8.39003e-27	9.5755e-25
16	87832738	87832765	-	SLC7A5	ENSG00000103257	protein_coding	23	22	671415	6708164	3.37743	10.4452	6.32078e-13	1.21904e-11
16	87837865	87838015	-	SLC7A5	ENSG00000103257	protein_coding	24	62	671414	6708124	1.9826	3.8675	4.59038e-07	4.7399e-06
16	87869411	87869518	-	SLC7A5	ENSG00000103257	protein_coding	24	60	671414	6708126	2.02914	3.99642	2.84498e-07	2.97566e-06
16	88643315	88643335	-	CYBA	ENSG00000051523	protein_coding	36	83	671402	6708103	2.13316	4.33353	5.92683e-11	8.70496e-10
16	88643346	88643400	-	CYBA	ENSG00000051523	protein_coding	55	198	671383	6707988	1.48676	2.77536	1.09682e-09	1.41117e-08
16	88643503	88643632	-	CYBA	ENSG00000051523	protein_coding	75	243	671363	6707943	1.63321	3.08381	1.52039e-14	3.63283e-13
16	88643859	88643947	-	CYBA	ENSG00000051523	protein_coding	27	112	671411	6708074	1.3032	2.40855	0.000131039	0.00119307
16	88644069	88644096	-	CYBA	ENSG00000051523	protein_coding	28	94	671410	6708092	1.60415	2.97606	3.95475e-06	3.84806e-05
16	88645164	88645264	-	CYBA	ENSG00000051523	protein_coding	53	125	671385	6708061	2.09363	4.23634	4.45654e-15	1.16846e-13
16	88646119	88646262	-	CYBA	ENSG00000051523	protein_coding	66	289	671372	6707897	1.2022	2.28176	2.17192e-08	2.48905e-07
16	88646701	88646726	-	CYBA	ENSG00000051523	protein_coding	32	96	671406	6708090	1.76051	3.33037	1.06199e-07	1.14598e-06
16	88650494	88650594	-	CYBA	ENSG00000051523	protein_coding	42	113	671396	6708073	1.9094	3.71356	8.12797e-11	1.17862e-09
16	88650993	88651089	-	CYBA	ENSG00000051523	protein_coding	32	83	671406	6708103	1.9681	3.852	6.64072e-09	7.94349e-08
16	88652115	88652199	-	MVD	ENSG00000167508	protein_coding	21	104	671417	6708082	1.06121	2.0174	0.00443345	0.0387119
16	88652343	88652445	-	MVD	ENSG00000167508	protein_coding	52	188	671386	6707998	1.4817	2.76354	3.4443e-09	4.21617e-08
16	88653364	88653447	-	MVD	ENSG00000167508	protein_coding	23	93	671415	6708093	1.3464	2.47089	0.000290888	0.00262381
16	88657889	88657969	-	MVD	ENSG00000167508	protein_coding	28	105	671410	6708081	1.44609	2.66428	2.21511e-05	0.000207321
16	88659429	88659598	-	MVD	ENSG00000167508	protein_coding	55	118	671383	6708068	2.22856	4.65702	5.61516e-17	1.999e-15
16	88662890	88662990	-	MVD	ENSG00000167508	protein_coding	56	126	671382	6708060	2.16023	4.44063	1.52495e-16	5.06629e-15
16	88677391	88677420	+	SNAI3-AS1	ENSG00000260630	lncRNA	23	5	765367	6785485	5.1457	40.782	8.05175e-19	3.59778e-17
16	88677431	88677461	+	SNAI3-AS1	ENSG00000260630	lncRNA	23	8	765367	6785482	4.56074	25.4888	4.75835e-17	1.54688e-15
16	88716036	88716068	-	PIEZO1	ENSG00000103335	protein_coding	22	33	671416	6708153	2.75212	6.6607	8.14412e-10	1.06263e-08
16	88716079	88716136	-	PIEZO1	ENSG00000103335	protein_coding	27	48	671411	6708138	2.50867	5.62	1.77008e-10	2.46895e-09
16	88716877	88716923	-	PIEZO1	ENSG00000103335	protein_coding	23	99	671415	6708087	1.25713	2.32113	0.000615112	0.00549467
16	88737502	88737552	-	PIEZO1	ENSG00000103335	protein_coding	29	42	671409	6708144	2.79665	6.89865	9.3406e-13	1.76979e-11
16	88738071	88738077	-	PIEZO1	ENSG00000103335	protein_coding	24	52	671414	6708134	2.23196	4.61126	3.44142e-08	3.87975e-07
16	88738079	88738111	-	PIEZO1	ENSG00000103335	protein_coding	21	101	671417	6708085	1.10303	2.07732	0.00330733	0.0289832
16	88738278	88738352	-	PIEZO1	ENSG00000103335	protein_coding	33	121	671405	6708065	1.47275	2.72484	2.90318e-06	2.85203e-05
16	88742329	88742429	-	PIEZO1	ENSG00000103335	protein_coding	39	100	671399	6708086	1.97974	3.89657	1.21235e-10	1.72829e-09
16	89280706	89280797	-	ANKRD11	ENSG00000167522	protein_coding	35	84	671403	6708102	2.07656	4.16299	2.56674e-10	3.53693e-09
16	89281229	89281385	-	ANKRD11	ENSG00000167522	protein_coding	44	109	671394	6708077	2.02652	4.03317	3.28258e-12	5.75847e-11
16	89288565	89288735	-	ANKRD11	ENSG00000167522	protein_coding	28	49	671410	6708137	2.53015	5.70921	6.22646e-11	9.09683e-10
16	89304959	89305069	-	ANKRD11	ENSG00000167522	protein_coding	24	31	671414	6708155	2.95988	7.73503	1.52691e-11	2.43828e-10
16	89489600	89489700	-	ANKRD11	ENSG00000167522	protein_coding	24	15	671414	6708171	3.95988	15.9858	6.61972e-16	2.0258e-14
16	89489861	89489961	-	ANKRD11	ENSG00000167522	protein_coding	22	24	671416	6708162	3.19573	9.15848	1.11559e-11	1.80249e-10
16	89490352	89490572	-	ANKRD11	ENSG00000167522	protein_coding	37	100	671401	6708086	1.90574	3.69674	1.15101e-09	1.47991e-08
16	89524333	89524358	+	SPG7	ENSG00000197912	protein_coding	26	15	765364	6785475	3.90059	15.3672	1.93576e-16	5.55254e-15
16	89537391	89537416	+	SPG7	ENSG00000197912	protein_coding	23	6	765367	6785484	4.92331	33.985	3.51401e-18	1.39263e-16
16	89560897	89560954	+	RPL13	ENSG00000167526	protein_coding	29	117	765361	6785373	1.16995	2.19745	0.000321333	0.00280678
16	89694665	89694690	+	CDK10	ENSG00000185324	protein_coding	24	26	765366	6785464	3.03467	8.18367	1.1822e-11	1.80149e-10
16	89904791	89904832	+	TCF25	ENSG00000141002	protein_coding	34	34	765356	6785456	3.1457	8.86575	1.33624e-16	3.97522e-15
16	89963258	89963287	+	DEF8	ENSG00000140995	protein_coding	22	11	765368	6785479	4.0843	17.7313	8.50079e-15	1.94572e-13
17	1484538	1484665	-	MYO1C	ENSG00000197879	protein_coding	22	5	671416	6708181	5.25462	43.9608	6.4068e-19	3.00253e-17
17	1745851	1745876	+	SERPINF2	ENSG00000167711	protein_coding	21	86	765369	6785404	1.16219	2.16484	0.00233381	0.019548
17	1754705	1754733	+	SERPINF2	ENSG00000167711	protein_coding	44	40	765346	6785450	3.28	9.75245	4.28239e-22	3.07879e-20
17	1754750	1754775	+	SERPINF2	ENSG00000167711	protein_coding	28	41	765362	6785449	2.61137	6.05461	3.63839e-11	5.19825e-10
17	1754943	1754972	+	SERPINF2	ENSG00000167711	protein_coding	32	42	765358	6785448	2.76383	6.75483	1.80733e-13	3.47686e-12
17	1755144	1755173	+	SERPINF2	ENSG00000167711	protein_coding	42	60	765348	6785430	2.64123	6.20607	2.82331e-16	7.97602e-15
17	1769961	1769986	+	SERPINF1	ENSG00000132386	protein_coding	22	45	765368	6785445	2.1457	4.33429	3.80429e-07	3.85777e-06
17	1936217	1936317	-	RTN4RL1	ENSG00000185924	protein_coding	22	13	671416	6708173	4.03223	16.908	5.66212e-15	1.46475e-13
17	3590726	3590898	-	--	--	--	22	9	671416	6708177	4.51766	24.4227	1.11206e-16	3.79835e-15
17	4548218	4548318	-	MYBBP1A	ENSG00000132382	protein_coding	21	14	671417	6708172	3.86857	14.9866	8.95639e-14	1.95689e-12
17	4947890	4947953	-	PFN1	ENSG00000108518	protein_coding	22	75	671416	6708111	1.59166	2.93069	4.94874e-05	0.000455482
17	4947935	4947959	-	PFN1	ENSG00000108518	protein_coding	23	34	671415	6708152	2.7717	6.75866	2.74388e-10	3.75701e-09
17	4947965	4948004	-	PFN1	ENSG00000108518	protein_coding	21	43	671417	6708143	2.31602	4.87934	1.15811e-07	1.24763e-06
17	4948429	4948551	-	PFN1	ENSG00000108518	protein_coding	42	131	671396	6708055	1.6979	3.20329	3.13797e-09	3.85092e-08
17	5023882	5023907	+	KIF1C	ENSG00000129250	protein_coding	22	48	765368	6785442	2.05456	4.0634	8.89925e-07	8.84051e-06
17	7014438	7014472	+	--	--	--	29	68	765361	6785422	1.94407	3.78094	6.05883e-08	6.52138e-07
17	7108858	7108887	-	ASGR2	ENSG00000161944	protein_coding	25	117	671413	6708069	1.13382	2.13482	0.00103995	0.00921335
17	7179252	7179359	-	ASGR1	ENSG00000141505	protein_coding	32	49	671406	6708137	2.71656	6.52485	1.92769e-13	4.013e-12
17	7224820	7224845	+	ACADVL	ENSG00000072778	protein_coding	21	16	765369	6785474	3.51767	11.6361	3.3685e-12	5.49119e-11
17	7251428	7251579	-	--	--	--	41	76	671397	6708110	2.44156	5.39003	1.13206e-14	2.80513e-13
17	7251428	7251641	-	--	--	--	47	76	671391	6708110	2.6342	6.17887	2.47396e-18	1.0643e-16
17	7308151	7308188	+	EIF5A	ENSG00000132507	protein_coding	26	22	765364	6785468	3.37703	10.4776	4.08102e-14	8.52339e-13
17	7311856	7311898	+	EIF5A	ENSG00000132507	protein_coding	48	127	765342	6785363	1.76041	3.35085	1.03189e-10	1.40281e-09
17	7312182	7312207	+	EIF5A	ENSG00000132507	protein_coding	43	74	765347	6785416	2.37632	5.15175	1.60909e-14	3.58069e-13
17	7312238	7312269	+	EIF5A	ENSG00000132507	protein_coding	54	173	765336	6785317	1.48412	2.76736	2.26192e-09	2.71902e-08
17	7842890	7842915	+	KDM6B	ENSG00000132510	protein_coding	37	9	765353	6785481	5.0717	36.4484	7.13627e-29	1.12728e-26
17	7930558	7930676	-	--	--	--	22	6	671416	6708180	5.03223	36.634	2.72988e-18	1.16152e-16
17	8221572	8221602	+	Gly	tRNA.20279	tRNA	302	124	765088	6785366	4.42309	21.5997	1.70536e-196	2.12516e-193
17	8222222	8222325	-	--	--	--	178	216	671260	6707970	3.03829	8.23506	1.62786e-78	1.50399e-75
17	8234845	8234982	-	CTC1	ENSG00000178971	protein_coding	24	11	671414	6708175	4.37492	21.7988	1.58223e-17	6.09097e-16
17	14301552	14301598	+	HS3ST3B1	ENSG00000125430	protein_coding	23	15	765367	6785475	3.73067	13.594	4.57116e-14	9.44157e-13
17	14302528	14302558	+	HS3ST3B1	ENSG00000125430	protein_coding	27	21	765363	6785469	3.49363	11.3987	3.72123e-15	9.03364e-14
17	16441746	16441806	+	SNHG29	ENSG00000175061	lncRNA	64	135	765326	6785355	2.08061	4.20313	1.93865e-17	6.77348e-16
17	17228651	17228751	-	--	--	--	28	25	671410	6708161	3.47357	11.1901	6.46173e-16	1.98371e-14
17	17229227	17229355	-	--	--	--	26	35	671412	6708151	2.90099	7.42197	4.25125e-12	7.32531e-11
17	17794465	17794490	+	RAI1	ENSG00000108557	protein_coding	29	19	765361	6785471	3.73067	13.5319	2.41456e-17	8.20619e-16
17	17797910	17797941	+	RAI1	ENSG00000108557	protein_coding	22	35	765368	6785455	2.49934	5.57267	1.34316e-08	1.51703e-07
17	17810782	17810873	-	SREBF1	ENSG00000072310	protein_coding	22	8	671416	6708178	4.66966	27.4755	3.53582e-17	1.29438e-15
17	17812700	17812805	-	SREBF1	ENSG00000072310	protein_coding	47	131	671391	6708055	1.85659	3.58466	1.71894e-11	2.72921e-10
17	17812705	17812805	-	SREBF1	ENSG00000072310	protein_coding	46	129	671392	6708057	1.84825	3.56278	3.30707e-11	4.99719e-10
17	17813459	17813570	-	--	--	--	27	95	671411	6708091	1.53842	2.83956	1.18952e-05	0.000112801
17	17817313	17817432	-	SREBF1	ENSG00000072310	protein_coding	77	197	671361	6707989	1.97207	3.90536	1.61004e-19	8.33015e-18
17	17819263	17819292	-	SREBF1	ENSG00000072310	protein_coding	22	35	671416	6708151	2.66966	6.28009	1.82323e-09	2.30152e-08
17	17819673	17819737	-	SREBF1	ENSG00000072310	protein_coding	33	138	671405	6708048	1.28455	2.38917	2.90925e-05	0.000270491
17	18970922	18971022	-	FAM83G	ENSG00000188522	protein_coding	24	21	671414	6708165	3.50045	11.4184	5.75143e-14	1.28559e-12
17	20784631	20784671	+	SCDP1	ENSG00000226549	processed_pseudogene	26	96	765364	6785394	1.30068	2.40109	0.000201535	0.00177697
17	20999908	21000011	-	USP22	ENSG00000124422	protein_coding	22	111	671416	6708075	1.03223	1.98019	0.00441783	0.0386103
17	21002874	21002953	-	USP22	ENSG00000124422	protein_coding	32	52	671406	6708134	2.6325	6.14841	6.30917e-13	1.21904e-11
17	21015868	21015915	-	USP22	ENSG00000124422	protein_coding	21	43	671417	6708143	2.31602	4.87934	1.15811e-07	1.24763e-06
17	21042203	21042303	-	USP22	ENSG00000124422	protein_coding	32	64	671406	6708122	2.33805	4.99558	3.98908e-11	5.96732e-10
17	21042203	21042305	-	USP22	ENSG00000124422	protein_coding	32	64	671406	6708122	2.33805	4.99558	3.98908e-11	5.96732e-10
17	21042787	21042870	-	USP22	ENSG00000124422	protein_coding	27	64	671411	6708122	2.10101	4.21499	2.19916e-08	2.51582e-07
17	21042881	21042987	-	USP22	ENSG00000124422	protein_coding	38	78	671400	6708108	2.29765	4.86752	1.15686e-12	2.16237e-11
17	27294262	27294289	+	WSB1	ENSG00000109046	protein_coding	37	38	765353	6785452	3.10823	8.63247	1.10318e-17	3.9656e-16
17	28367300	28367404	-	--	--	--	84	259	671354	6707927	1.70305	3.24053	3.98412e-17	1.45301e-15
17	28367969	28368039	-	--	--	--	58	263	671380	6707923	1.15427	2.20339	3.96537e-07	4.11423e-06
17	28368958	28368978	-	VTN	ENSG00000109072	protein_coding	23	59	671415	6708127	1.9941	3.89481	7.15632e-07	7.27329e-06
17	28398515	28398615	-	SLC46A1	ENSG00000076351	protein_coding	22	15	671416	6708171	3.83959	14.6536	2.99496e-14	6.88487e-13
17	28406019	28406119	-	SLC46A1	ENSG00000076351	protein_coding	21	26	671417	6708160	3.02057	8.06969	1.63654e-10	2.29257e-09
17	28614948	28615048	-	KIAA0100	ENSG00000007202	protein_coding	26	46	671412	6708140	2.51632	5.64714	3.53509e-10	4.78965e-09
17	28745602	28745631	+	TRAF4	ENSG00000076604	protein_coding	24	28	765366	6785462	2.93158	7.59912	3.38297e-11	4.85187e-10
17	28812210	28812321	-	FAM222B	ENSG00000173065	protein_coding	30	18	671408	6708168	4.02229	16.652	8.18413e-20	4.56289e-18
17	29293187	29293296	-	NUFIP2	ENSG00000108256	protein_coding	30	25	671408	6708161	3.56978	11.9894	1.81511e-17	6.94613e-16
17	29566084	29566194	-	ABHD15	ENSG00000168792	protein_coding	21	19	671417	6708167	3.45353	11.0427	3.22304e-12	5.6694e-11
17	29566311	29566432	-	ABHD15	ENSG00000168792	protein_coding	25	36	671413	6708150	2.80701	6.93826	3.09838e-11	4.72229e-10
17	29566320	29566432	-	ABHD15	ENSG00000168792	protein_coding	25	34	671413	6708152	2.88718	7.34639	1.27963e-11	2.06379e-10
17	29566822	29567056	-	ABHD15	ENSG00000168792	protein_coding	46	17	671392	6708169	4.70069	27.0356	2.68784e-34	5.21495e-32
17	29568826	29568860	+	--	--	--	26	21	765364	6785469	3.44116	10.9766	2.07203e-14	4.48627e-13
17	30379670	30379695	+	CPD	ENSG00000108582	protein_coding	24	60	765366	6785430	1.85882	3.54624	1.98508e-06	1.94104e-05
17	30731720	30731798	+	SUZ12P1	ENSG00000264538	transcribed_unprocessed_pseudogene	50	39	765340	6785451	3.4962	11.3666	8.86223e-27	1.15575e-24
17	35088949	35089049	-	--	--	--	22	18	671416	6708168	3.59166	12.2113	2.76192e-13	5.57035e-12
17	35151147	35151316	-	--	--	--	70	4	671368	6708182	7.14384	174.857	1.05751e-67	7.89146e-65
17	39153722	39153863	-	--	--	--	27	7	671411	6708179	5.12338	38.5374	2.2067e-22	1.62793e-20
17	40033603	40033704	-	MED24	ENSG00000008838	protein_coding	22	10	671416	6708176	4.38016	21.9804	3.24942e-16	1.04901e-14
17	40121976	40122003	+	MSL1	ENSG00000188895	protein_coding	22	4	765368	6785486	5.34734	48.7611	1.33935e-18	5.75534e-17
17	40122345	40122374	+	MSL1	ENSG00000188895	protein_coding	25	21	765365	6785469	3.38671	10.5544	1.13495e-13	2.24102e-12
17	41689166	41689191	+	EIF1	ENSG00000173812	protein_coding	22	19	765368	6785471	3.34734	10.2655	4.76545e-12	7.59189e-11
17	43015876	43015976	-	VAT1	ENSG00000108828	protein_coding	22	43	671416	6708143	2.38016	5.11169	3.08201e-08	3.48468e-07
17	43021268	43021368	-	VAT1	ENSG00000108828	protein_coding	22	13	671416	6708173	4.03223	16.908	5.66212e-15	1.46475e-13
17	43240053	43240175	-	--	--	--	383	30	671055	6708156	6.94679	127.621	0	0
17	44092237	44092379	-	HDAC5	ENSG00000108840	protein_coding	24	13	671414	6708173	4.15253	18.4451	1.12568e-16	3.79835e-15
17	46192561	46192674	-	KANSL1	ENSG00000120071	protein_coding	44	14	671394	6708172	4.90099	31.4016	4.30613e-34	8.11141e-32
17	48051210	48051235	+	NFE2L1	ENSG00000082641	protein_coding	22	28	765368	6785462	2.81128	6.96584	6.93816e-10	8.80258e-09
17	49054150	49054179	+	IGF2BP1	ENSG00000159217	protein_coding	26	13	765364	6785477	4.09324	17.7314	3.04255e-17	1.0066e-15
17	49192555	49192583	+	Gln	tRNA.20332	tRNA	52	76	765338	6785414	2.60684	6.06615	1.81188e-19	8.95205e-18
17	58083516	58083562	+	DYNLL2	ENSG00000264364	protein_coding	25	20	765365	6785470	3.45383	11.0821	5.73866e-14	1.15967e-12
17	67078283	67078428	-	HELZ	ENSG00000198265	protein_coding	32	4	671406	6708182	6.03849	79.93	1.97938e-29	2.68559e-27
17	72121245	72121270	+	SOX9	ENSG00000125398	protein_coding	21	28	765369	6785462	2.74715	6.64921	3.03298e-09	3.60343e-08
17	72121318	72121346	+	SOX9	ENSG00000125398	protein_coding	33	25	765357	6785465	3.53273	11.7028	2.05487e-18	8.32e-17
17	72121479	72121504	+	SOX9	ENSG00000125398	protein_coding	30	25	765360	6785465	3.39946	10.6389	3.51935e-16	9.74597e-15
17	74447223	74447250	+	GPRC5C	ENSG00000170412	protein_coding	24	36	765366	6785454	2.58011	5.91042	1.2678e-09	1.55739e-08
17	74748664	74748702	+	--	--	--	23	15	765367	6785475	3.73067	13.594	4.57116e-14	9.44157e-13
17	75891001	75891114	-	TRIM65	ENSG00000141569	protein_coding	30	16	671408	6708170	4.18276	18.7335	1.33433e-20	8.1156e-19
17	77498987	77499012	+	SEPTIN9	ENSG00000184640	protein_coding	26	34	765364	6785456	2.77131	6.77962	3.05441e-11	4.42022e-10
17	78117804	78117916	-	TMC6	ENSG00000141524	protein_coding	36	63	671402	6708123	2.52548	5.70927	1.24545e-13	2.65542e-12
17	78124148	78124285	-	TMC6	ENSG00000141524	protein_coding	21	37	671417	6708149	2.52753	5.67059	1.61589e-08	1.86505e-07
17	78124384	78124484	-	TMC6	ENSG00000141524	protein_coding	41	24	671397	6708162	4.06449	17.0686	8.86717e-27	1.00609e-24
17	78125226	78125317	-	TMC6	ENSG00000141524	protein_coding	22	34	671416	6708152	2.7103	6.4648	1.22543e-09	1.56936e-08
17	79933035	79933231	-	TBC1D16	ENSG00000167291	protein_coding	26	23	671412	6708163	3.48595	11.2943	6.09037e-15	1.56097e-13
17	79934705	79934897	-	TBC1D16	ENSG00000167291	protein_coding	32	9	671406	6708177	5.03849	35.5244	7.42034e-26	7.78214e-24
17	79938190	79938290	-	TBC1D16	ENSG00000167291	protein_coding	22	27	671416	6708159	3.03223	8.14087	5.3549e-11	7.90144e-10
17	79938190	79938296	-	TBC1D16	ENSG00000167291	protein_coding	22	27	671416	6708159	3.03223	8.14087	5.3549e-11	7.90144e-10
17	79940097	79940202	-	TBC1D16	ENSG00000167291	protein_coding	22	3	671416	6708183	5.83959	73.2681	2.1896e-20	1.29917e-18
17	79952686	79952899	-	TBC1D16	ENSG00000167291	protein_coding	25	22	671413	6708164	3.4929	11.3535	1.87111e-14	4.44349e-13
17	80010177	80010277	-	TBC1D16	ENSG00000167291	protein_coding	24	13	671414	6708173	4.15253	18.4451	1.12568e-16	3.79835e-15
17	80730589	80730631	+	RPTOR	ENSG00000141564	protein_coding	22	4	765368	6785486	5.34734	48.7611	1.33935e-18	5.75534e-17
17	81246511	81246611	-	SLC38A10	ENSG00000157637	protein_coding	30	66	671408	6708120	2.20413	4.54142	9.42304e-10	1.2221e-08
17	81251375	81251475	-	SLC38A10	ENSG00000157637	protein_coding	32	92	671406	6708094	1.82126	3.47517	4.76477e-08	5.30995e-07
17	81252180	81252219	-	SLC38A10	ENSG00000157637	protein_coding	24	53	671414	6708133	2.20499	4.52425	4.56728e-08	5.09572e-07
17	81277127	81277202	-	SLC38A10	ENSG00000157637	protein_coding	25	48	671413	6708138	2.40175	5.20369	2.74697e-09	3.38607e-08
17	81278612	81278651	-	SLC38A10	ENSG00000157637	protein_coding	22	45	671416	6708141	2.31602	4.88451	5.74736e-08	6.33581e-07
17	81295063	81295111	-	SLC38A10	ENSG00000157637	protein_coding	27	63	671411	6708123	2.12338	4.28189	1.69386e-08	1.95272e-07
17	81390409	81390595	-	--	--	--	26	30	671412	6708156	3.11672	8.65897	3.66086e-13	7.27747e-12
17	81399863	81399890	+	BAHCC1	ENSG00000266074	protein_coding	24	3	765366	6785487	5.78956	70.9254	2.97766e-21	1.86569e-19
17	81511459	81511509	-	ACTG1	ENSG00000184009	protein_coding	43	155	671395	6708031	1.49005	2.77175	6.8398e-08	7.50175e-07
17	81557927	81558026	-	NPLOC4	ENSG00000182446	protein_coding	22	23	671416	6708163	3.25462	9.55667	6.37258e-12	1.07141e-10
17	81558760	81558867	-	NPLOC4	ENSG00000182446	protein_coding	23	40	671415	6708146	2.54344	5.74486	2.82081e-09	3.47048e-08
17	81684038	81684080	+	HGS	ENSG00000185359	protein_coding	37	12	765353	6785478	4.69319	27.3363	4.37685e-27	6.06031e-25
17	81685351	81685382	+	HGS	ENSG00000185359	protein_coding	24	3	765366	6785487	5.78956	70.9254	2.97766e-21	1.86569e-19
17	81843383	81843464	-	P4HB	ENSG00000185624	protein_coding	88	413	671350	6707773	1.09827	2.12893	2.15154e-09	2.69317e-08
17	81843807	81843868	-	P4HB	ENSG00000185624	protein_coding	66	238	671372	6707948	1.48125	2.77073	2.76678e-11	4.25702e-10
17	81843820	81843868	-	P4HB	ENSG00000185624	protein_coding	60	183	671378	6708003	1.7232	3.27587	7.36453e-13	1.40775e-11
17	81860394	81860572	-	P4HB	ENSG00000185624	protein_coding	193	677	671245	6707509	1.5108	2.84871	4.87833e-31	7.17041e-29
17	81867893	81867993	-	ARHGDIA	ENSG00000141522	protein_coding	28	76	671410	6708110	1.90722	3.68092	1.21747e-07	1.30866e-06
17	81867893	81868006	-	ARHGDIA	ENSG00000141522	protein_coding	30	82	671408	6708104	1.89518	3.65528	4.98754e-08	5.54865e-07
17	81868376	81868460	-	ARHGDIA	ENSG00000141522	protein_coding	50	89	671388	6708097	2.4966	5.61314	4.22586e-18	1.7824e-16
17	81868412	81868469	-	ARHGDIA	ENSG00000141522	protein_coding	33	84	671405	6708102	1.9941	3.92509	2.67388e-09	3.31493e-08
17	81901494	81901624	-	PCYT2	ENSG00000185813	protein_coding	24	21	671414	6708165	3.50045	11.4184	5.75143e-14	1.28559e-12
17	81902391	81902610	-	PCYT2	ENSG00000185813	protein_coding	50	42	671388	6708144	3.56219	11.8946	5.11895e-28	6.36653e-26
17	81903242	81903313	-	PCYT2	ENSG00000185813	protein_coding	24	54	671414	6708132	2.17852	4.44047	6.02662e-08	6.6211e-07
17	81903779	81903852	-	PCYT2	ENSG00000185813	protein_coding	21	24	671417	6708162	3.1316	8.74217	5.89468e-11	8.6643e-10
17	81904774	81904895	-	PCYT2	ENSG00000185813	protein_coding	24	26	671414	6708160	3.20499	9.22255	1.17515e-12	2.17975e-11
17	81904795	81904923	-	PCYT2	ENSG00000185813	protein_coding	24	29	671414	6708157	3.05299	8.26849	5.73468e-12	9.74294e-11
17	81906255	81906355	-	PCYT2	ENSG00000185813	protein_coding	24	27	671414	6708159	3.15253	8.88097	2.02669e-12	3.65784e-11
17	81919753	81919853	-	--	--	--	22	21	671416	6708165	3.38016	10.4668	1.95226e-12	3.5433e-11
17	81935526	81935697	-	PYCR1	ENSG00000183010	protein_coding	30	14	671408	6708172	4.36333	21.4097	1.85966e-21	1.23144e-19
17	82019416	82019548	-	CENPX	ENSG00000169689	protein_coding	24	15	671414	6708171	3.95988	15.9858	6.61972e-16	2.0258e-14
17	82078574	82078704	-	FASN	ENSG00000169710	protein_coding	116	516	671322	6707670	1.17237	2.2462	3.74541e-13	7.40761e-12
17	82078876	82078949	-	FASN	ENSG00000169710	protein_coding	61	254	671377	6707932	1.27587	2.39949	1.54354e-08	1.79221e-07
17	82078989	82079094	-	FASN	ENSG00000169710	protein_coding	59	267	671379	6707919	1.15683	2.20781	2.99674e-07	3.12763e-06
17	82081246	82081379	-	FASN	ENSG00000169710	protein_coding	68	338	671370	6707848	1.01941	2.01008	7.83568e-07	7.9471e-06
17	82081510	82081544	-	FASN	ENSG00000169710	protein_coding	41	84	671397	6708102	2.29895	4.87669	1.45727e-13	3.07326e-12
17	82081552	82081593	-	FASN	ENSG00000169710	protein_coding	37	85	671401	6708101	2.13769	4.34911	2.9856e-11	4.56475e-10
17	82082138	82082171	-	FASN	ENSG00000169710	protein_coding	38	156	671400	6708030	1.30681	2.43373	5.32269e-06	5.13275e-05
17	82082138	82082177	-	FASN	ENSG00000169710	protein_coding	38	157	671400	6708029	1.29765	2.41823	6.03387e-06	5.79264e-05
17	82083850	82083932	-	FASN	ENSG00000169710	protein_coding	88	389	671350	6707797	1.18443	2.26029	1.73883e-10	2.42886e-09
17	82084260	82084334	-	FASN	ENSG00000169710	protein_coding	66	339	671372	6707847	0.972723	1.9452	2.93492e-06	2.88175e-05
17	82084630	82084646	-	FASN	ENSG00000169710	protein_coding	47	271	671391	6707915	0.813524	1.73277	0.000689276	0.00614584
17	82084941	82084980	-	FASN	ENSG00000169710	protein_coding	46	161	671392	6708025	1.53076	2.85463	1.16147e-08	1.35588e-07
17	82084941	82084993	-	FASN	ENSG00000169710	protein_coding	47	162	671391	6708024	1.55226	2.89869	5.44469e-09	6.56545e-08
17	82085393	82085414	-	FASN	ENSG00000169710	protein_coding	39	165	671399	6708021	1.26291	2.36153	7.3788e-06	7.05935e-05
17	82085529	82085570	-	FASN	ENSG00000169710	protein_coding	47	244	671391	6707942	0.964349	1.92452	8.81138e-05	0.00080489
17	82085622	82085628	-	FASN	ENSG00000169710	protein_coding	33	105	671405	6708081	1.67557	3.14006	2.09258e-07	2.21496e-06
17	82085638	82085689	-	FASN	ENSG00000169710	protein_coding	77	237	671361	6707949	1.70661	3.24621	7.18488e-16	2.17814e-14
17	82086895	82086971	-	FASN	ENSG00000169710	protein_coding	69	90	671369	6708096	2.93751	7.66028	3.65651e-30	5.17837e-28
17	82087800	82087858	-	FASN	ENSG00000169710	protein_coding	64	165	671374	6708021	1.96335	3.87548	2.26113e-16	7.39806e-15
17	82087994	82088107	-	FASN	ENSG00000169710	protein_coding	52	205	671386	6707981	1.35744	2.53436	3.84153e-08	4.31828e-07
17	82088219	82088337	-	FASN	ENSG00000169710	protein_coding	64	224	671374	6707962	1.52461	2.85468	1.90888e-11	3.01441e-10
17	82088219	82088343	-	FASN	ENSG00000169710	protein_coding	66	224	671372	6707962	1.56833	2.9439	3.04071e-12	5.39267e-11
17	82088461	82088522	-	FASN	ENSG00000169710	protein_coding	43	237	671395	6707949	0.880639	1.81272	0.000512105	0.00458297
17	82089136	82089237	-	FASN	ENSG00000169710	protein_coding	75	251	671363	6707935	1.58667	2.98551	5.98247e-14	1.3311e-12
17	82089400	82089525	-	FASN	ENSG00000169710	protein_coding	96	183	671342	6708003	2.39238	5.24167	1.84676e-31	2.86647e-29
17	82089574	82089673	-	FASN	ENSG00000169710	protein_coding	46	276	671392	6707910	0.756871	1.66517	0.00158249	0.0139752
17	82090578	82090644	-	FASN	ENSG00000169710	protein_coding	30	69	671408	6708117	2.14094	4.34396	2.14459e-09	2.68621e-08
17	82090996	82091098	-	FASN	ENSG00000169710	protein_coding	80	409	671358	6707777	0.976395	1.9543	2.45533e-07	2.58343e-06
17	82090996	82091101	-	FASN	ENSG00000169710	protein_coding	80	409	671358	6707777	0.976395	1.9543	2.45533e-07	2.58343e-06
17	82091226	82091326	-	FASN	ENSG00000169710	protein_coding	81	466	671357	6707720	0.806298	1.73668	1.07424e-05	0.000102068
17	82091362	82091493	-	FASN	ENSG00000169710	protein_coding	89	366	671349	6707820	1.28824	2.42964	5.58942e-12	9.53792e-11
17	82091570	82091579	-	FASN	ENSG00000169710	protein_coding	28	140	671410	6708046	1.03445	1.9982	0.00130062	0.0114912
17	82091670	82091758	-	FASN	ENSG00000169710	protein_coding	65	203	671373	6707983	1.68799	3.19923	2.06e-13	4.23842e-12
17	82092354	82092409	-	FASN	ENSG00000169710	protein_coding	43	176	671395	6708010	1.30785	2.44102	1.25863e-06	1.26332e-05
17	82093343	82093450	-	FASN	ENSG00000169710	protein_coding	70	370	671368	6707816	0.930497	1.89024	3.58538e-06	3.49741e-05
17	82093669	82093704	-	FASN	ENSG00000169710	protein_coding	45	193	671393	6707993	1.23967	2.32954	2.11805e-06	2.09879e-05
17	82093902	82094120	-	FASN	ENSG00000169710	protein_coding	114	381	671324	6707805	1.58409	2.9897	2.23538e-20	1.31938e-18
17	82094134	82094238	-	FASN	ENSG00000169710	protein_coding	45	215	671393	6707971	1.0847	2.09117	2.24636e-05	0.000210145
17	82095201	82095223	-	FASN	ENSG00000169710	protein_coding	34	202	671404	6707984	0.779972	1.68165	0.00517042	0.0450659
17	82096451	82096528	-	FASN	ENSG00000169710	protein_coding	35	132	671403	6708054	1.43067	2.64916	2.53275e-06	2.49317e-05
17	82096456	82096528	-	FASN	ENSG00000169710	protein_coding	29	126	671409	6708060	1.23423	2.29952	0.000150473	0.0013636
17	82097038	82097138	-	FASN	ENSG00000169710	protein_coding	35	131	671403	6708055	1.44156	2.66938	2.19316e-06	2.1688e-05
17	82097344	82097444	-	FASN	ENSG00000169710	protein_coding	25	125	671413	6708061	1.03918	1.99819	0.00228181	0.020087
17	82097560	82097680	-	FASN	ENSG00000169710	protein_coding	58	149	671380	6708037	1.96985	3.88928	4.83601e-15	1.26453e-13
17	82097850	82097855	-	FASN	ENSG00000169710	protein_coding	25	78	671413	6708108	1.71268	3.20225	4.41862e-06	4.28865e-05
17	82097942	82098119	-	FASN	ENSG00000169710	protein_coding	79	141	671359	6708045	2.48821	5.59821	1.34476e-27	1.63069e-25
17	82237030	82237055	+	SLC16A3	ENSG00000141526	protein_coding	23	32	765367	6785458	2.68627	6.37217	9.79104e-10	1.22284e-08
17	82237294	82237319	+	SLC16A3	ENSG00000141526	protein_coding	22	33	765368	6785457	2.5818	5.91041	6.13002e-09	7.07316e-08
17	82248868	82248929	-	CSNK1D	ENSG00000141551	protein_coding	22	42	671416	6708144	2.41332	5.2334	2.23133e-08	2.54811e-07
17	82248976	82249076	-	CSNK1D	ENSG00000141551	protein_coding	22	44	671416	6708142	2.34773	4.99552	4.22435e-08	4.72398e-07
17	82927900	82927936	+	TBCD	ENSG00000141556	protein_coding	24	4	765366	6785486	5.46763	53.194	1.88164e-20	1.04473e-18
18	709241	709349	-	ENOSF1	ENSG00000132199	protein_coding	28	35	671410	6708151	3.00408	7.99291	1.80014e-13	3.75149e-12
18	2920644	2920783	-	LPIN2	ENSG00000101577	protein_coding	25	5	671413	6708181	5.4315	49.9557	8.49597e-22	5.84536e-20
18	14095245	14095359	-	ZNF519	ENSG00000175322	protein_coding	22	8	671416	6708178	4.66966	27.4755	3.53582e-17	1.29438e-15
18	21111040	21111111	-	ROCK1	ENSG00000067900	protein_coding	26	36	671412	6708150	2.86146	7.2158	6.68345e-12	1.11787e-10
18	48948839	48948941	-	SMAD7	ENSG00000101665	protein_coding	25	15	671413	6708171	4.01646	16.6519	9.61321e-17	3.33064e-15
18	48951883	48952014	-	--	--	--	30	34	671408	6708152	3.14094	8.81574	4.16934e-15	1.09464e-13
18	49814006	49814031	+	SNHG22	ENSG00000267322	lncRNA	28	53	765362	6785437	2.2488	4.68374	2.82858e-09	3.37848e-08
18	51030365	51030390	+	--	--	--	28	34	765362	6785456	2.8744	7.30115	1.55266e-12	2.65051e-11
18	57435603	57435639	+	ONECUT2	ENSG00000119547	protein_coding	30	14	765360	6785476	4.19301	18.998	4.07045e-20	2.1534e-18
18	59359130	59359274	-	LMAN1	ENSG00000074695	protein_coding	22	52	671416	6708134	2.11167	4.22697	4.11576e-07	4.26343e-06
18	62747551	62747594	+	PHLPP1	ENSG00000081913	protein_coding	22	0	765368	6785490	7.66927	Inf	1.34697e-22	1.02768e-20
18	76425039	76425164	-	ZNF516	ENSG00000101493	protein_coding	23	14	671415	6708172	3.9941	16.4139	1.94086e-15	5.39492e-14
18	79867807	79867907	-	--	--	--	24	0	671414	6708186	7.95988	Inf	1.03552e-25	1.05743e-23
19	424226	424279	-	SHC2	ENSG00000129946	protein_coding	21	40	671417	6708146	2.4179	5.24529	4.49302e-08	5.01575e-07
19	433790	433902	-	SHC2	ENSG00000129946	protein_coding	35	8	671403	6708178	5.31602	43.7119	2.53146e-29	3.41079e-27
19	436058	436138	-	SHC2	ENSG00000129946	protein_coding	21	23	671417	6708163	3.19049	9.12227	3.44122e-11	5.17169e-10
19	436548	436637	-	SHC2	ENSG00000129946	protein_coding	27	60	671411	6708126	2.19264	4.49599	7.52165e-09	8.98617e-08
19	580604	580639	+	BSG	ENSG00000172270	protein_coding	24	97	765366	6785393	1.17485	2.19354	0.00102414	0.00868856
19	581514	581547	+	BSG	ENSG00000172270	protein_coding	46	121	765344	6785369	1.76956	3.37046	2.13524e-10	2.84078e-09
19	582945	582978	+	BSG	ENSG00000172270	protein_coding	75	244	765315	6785246	1.45699	2.72519	3.85305e-12	6.26287e-11
19	583195	583220	+	BSG	ENSG00000172270	protein_coding	39	187	765351	6785303	0.913043	1.84898	0.000707412	0.00605647
19	617645	617763	-	POLRMT	ENSG00000099821	protein_coding	40	32	671398	6708154	3.62918	12.4892	3.33491e-23	2.71866e-21
19	648046	648115	-	RNF126	ENSG00000070423	protein_coding	24	28	671414	6708158	3.1019	8.56379	3.43659e-12	5.99073e-11
19	788864	788895	+	--	--	--	24	39	765366	6785451	2.46763	5.45577	4.06182e-09	4.78521e-08
19	797668	797693	+	PTBP1	ENSG00000011304	protein_coding	24	42	765366	6785448	2.3633	5.06607	1.19404e-08	1.35819e-07
19	797741	797786	+	PTBP1	ENSG00000011304	protein_coding	57	43	765333	6785447	3.54425	11.7526	9.07342e-31	1.64133e-28
19	797753	797825	+	PTBP1	ENSG00000011304	protein_coding	73	51	765317	6785439	3.65472	12.6908	2.71142e-40	8.9441e-38
19	797835	797871	+	PTBP1	ENSG00000011304	protein_coding	53	48	765337	6785442	3.28588	9.78949	2.39076e-26	3.047e-24
19	797878	797909	+	PTBP1	ENSG00000011304	protein_coding	61	71	765329	6785419	2.92997	7.61728	3.43471e-26	4.28022e-24
19	798179	798204	+	PTBP1	ENSG00000011304	protein_coding	39	76	765351	6785414	2.20085	4.54953	4.85706e-12	7.72684e-11
19	798236	798261	+	PTBP1	ENSG00000011304	protein_coding	26	70	765364	6785420	1.75084	3.29294	2.30667e-06	2.2418e-05
19	806233	806258	+	PTBP1	ENSG00000011304	protein_coding	22	26	765368	6785464	2.91438	7.50168	2.62193e-10	3.44739e-09
19	806340	806372	+	PTBP1	ENSG00000011304	protein_coding	29	37	765361	6785453	2.80467	6.94878	1.47274e-12	2.52176e-11
19	811015	811040	+	PTBP1	ENSG00000011304	protein_coding	23	39	765367	6785451	2.40874	5.22844	1.53973e-08	1.73382e-07
19	811377	811403	+	PTBP1	ENSG00000011304	protein_coding	34	65	765356	6785425	2.23059	4.63745	7.36554e-11	1.01985e-09
19	885113	885213	-	MED16	ENSG00000175221	protein_coding	24	8	671414	6708178	4.78996	29.9734	5.24499e-19	2.48233e-17
19	896614	896736	-	R3HDM4	ENSG00000198858	protein_coding	22	50	671416	6708136	2.16716	4.39605	2.41901e-07	2.54798e-06
19	932503	932528	+	ARID3A	ENSG00000116017	protein_coding	22	48	765368	6785442	2.05456	4.0634	8.89925e-07	8.84051e-06
19	941246	941271	+	ARID3A	ENSG00000116017	protein_coding	22	53	765368	6785437	1.91438	3.68006	3.23617e-06	3.11013e-05
19	952854	952879	+	ARID3A	ENSG00000116017	protein_coding	29	42	765361	6785448	2.62633	6.12154	1.34994e-11	2.04047e-10
19	955195	955221	+	ARID3A	ENSG00000116017	protein_coding	32	57	765358	6785433	2.33212	4.97723	6.68637e-11	9.29255e-10
19	960232	960257	+	ARID3A	ENSG00000116017	protein_coding	23	31	765367	6785459	2.73067	6.57772	6.30505e-10	8.0357e-09
19	961449	961476	+	ARID3A	ENSG00000116017	protein_coding	23	34	765367	6785456	2.60138	5.99733	2.27399e-09	2.73061e-08
19	973694	973719	+	ARID3A	ENSG00000116017	protein_coding	43	48	765347	6785442	2.99043	7.94231	2.17429e-19	1.05566e-17
19	974159	974193	+	ARID3A	ENSG00000116017	protein_coding	54	71	765336	6785419	2.75714	6.74311	1.17885e-21	8.01294e-20
19	1010141	1010321	-	TMEM259	ENSG00000182087	protein_coding	74	266	671364	6707920	1.48415	2.77958	1.628e-12	2.98831e-11
19	1010235	1010396	-	TMEM259	ENSG00000182087	protein_coding	90	317	671348	6707869	1.51094	2.83674	2.6478e-15	7.20513e-14
19	1010474	1010527	-	TMEM259	ENSG00000182087	protein_coding	29	87	671409	6708099	1.76348	3.33036	4.092e-07	4.24335e-06
19	1011208	1011227	-	TMEM259	ENSG00000182087	protein_coding	23	34	671415	6708152	2.7717	6.75866	2.74388e-10	3.75701e-09
19	1011465	1011569	-	TMEM259	ENSG00000182087	protein_coding	37	81	671401	6708105	2.2064	4.56388	9.94791e-12	1.63429e-10
19	1012159	1012294	-	TMEM259	ENSG00000182087	protein_coding	24	121	671414	6708065	1.02914	1.98168	0.00302208	0.0265195
19	1012298	1012365	-	TMEM259	ENSG00000182087	protein_coding	28	58	671410	6708128	2.29136	4.82329	1.18271e-09	1.51966e-08
19	1012402	1012420	-	TMEM259	ENSG00000182087	protein_coding	25	63	671413	6708123	2.01646	3.9647	1.83243e-07	1.9481e-06
19	1012447	1012516	-	TMEM259	ENSG00000182087	protein_coding	31	114	671407	6708072	1.47053	2.71687	5.98544e-06	5.74899e-05
19	1014380	1014526	-	TMEM259	ENSG00000182087	protein_coding	41	101	671397	6708085	2.03592	4.05585	1.52507e-11	2.43828e-10
19	1014398	1014526	-	TMEM259	ENSG00000182087	protein_coding	40	81	671398	6708105	2.31602	4.93395	2.14243e-13	4.39403e-12
19	1015307	1015407	-	TMEM259	ENSG00000182087	protein_coding	30	33	671408	6708153	3.18276	9.08288	2.42796e-15	6.65357e-14
19	1019763	1019849	-	TMEM259	ENSG00000182087	protein_coding	24	20	671414	6708166	3.56756	11.9893	2.93994e-14	6.79057e-13
19	1020659	1020720	-	TMEM259	ENSG00000182087	protein_coding	34	31	671404	6708155	3.44531	10.9581	7.79261e-19	3.57429e-17
19	1088349	1088427	-	POLR2E	ENSG00000099817	protein_coding	24	84	671414	6708102	1.55049	2.85457	3.29026e-05	0.000305152
19	1088524	1088621	-	POLR2E	ENSG00000099817	protein_coding	31	52	671407	6708134	2.5881	5.95627	2.65686e-12	4.74664e-11
19	1088524	1088631	-	POLR2E	ENSG00000099817	protein_coding	31	56	671407	6708130	2.48313	5.53082	1.11575e-11	1.80249e-10
19	1094908	1095092	-	POLR2E	ENSG00000099817	protein_coding	27	11	671411	6708175	4.53842	24.5238	3.42012e-20	1.97492e-18
19	1112870	1112970	-	SBNO2	ENSG00000064932	protein_coding	22	13	671416	6708173	4.03223	16.908	5.66212e-15	1.46475e-13
19	1205989	1206037	+	STK11	ENSG00000118046	protein_coding	33	20	765357	6785470	3.84085	14.6285	3.99407e-20	2.13311e-18
19	1223014	1223050	+	STK11	ENSG00000118046	protein_coding	24	21	765366	6785469	3.33013	10.1322	6.10929e-13	1.0963e-11
19	1272096	1272133	+	CIRBP	ENSG00000099622	protein_coding	23	14	765367	6785476	3.82378	14.565	1.99795e-14	4.35105e-13
19	1275528	1275579	+	FAM174C	ENSG00000228300	protein_coding	43	14	765347	6785476	4.69824	27.2309	3.19753e-31	6.29156e-29
19	1275586	1275611	+	FAM174C	ENSG00000228300	protein_coding	23	18	765367	6785472	3.48274	11.3283	4.39949e-13	8.14231e-12
19	1394908	1395011	-	ENSG00000248015	ENSG00000248015	lncRNA	22	4	671416	6708182	5.51766	54.951	1.29945e-19	6.88851e-18
19	1400044	1400158	-	GAMT	ENSG00000130005	protein_coding	22	23	671416	6708163	3.25462	9.55667	6.37258e-12	1.07141e-10
19	1407954	1408000	+	DAZAP1	ENSG00000071626	protein_coding	24	34	765366	6785456	2.66028	6.2581	5.52969e-10	7.08779e-09
19	1408426	1408451	+	DAZAP1	ENSG00000071626	protein_coding	24	37	765366	6785453	2.54163	5.75068	1.88823e-09	2.28945e-08
19	1408722	1408753	+	DAZAP1	ENSG00000071626	protein_coding	30	24	765360	6785466	3.45604	11.0821	1.77312e-16	5.1653e-15
19	1411492	1411517	+	DAZAP1	ENSG00000071626	protein_coding	24	18	765366	6785472	3.54163	11.8209	7.77581e-14	1.54901e-12
19	1415480	1415505	+	DAZAP1	ENSG00000071626	protein_coding	22	21	765368	6785469	3.20983	9.2878	1.6726e-11	2.50454e-10
19	1555328	1555436	-	MEX3D	ENSG00000181588	protein_coding	29	62	671409	6708124	2.24564	4.67326	1.06479e-09	1.37179e-08
19	1555626	1555991	-	MEX3D	ENSG00000181588	protein_coding	114	209	671324	6707977	2.44727	5.45027	3.08862e-38	7.68274e-36
19	1555995	1556087	-	MEX3D	ENSG00000181588	protein_coding	52	116	671386	6708070	2.17358	4.47889	1.35509e-15	3.89504e-14
19	1556002	1556096	-	MEX3D	ENSG00000181588	protein_coding	56	122	671382	6708064	2.2064	4.58623	5.01018e-17	1.7935e-15
19	1556707	1556735	-	MEX3D	ENSG00000181588	protein_coding	25	69	671413	6708117	1.88718	3.61994	7.23433e-07	7.34873e-06
19	1556752	1556799	-	MEX3D	ENSG00000181588	protein_coding	25	82	671413	6708104	1.64143	3.04604	9.09175e-06	8.65972e-05
19	1567665	1567801	-	MEX3D	ENSG00000181588	protein_coding	44	39	671394	6708147	3.48595	11.2723	3.01789e-24	2.64947e-22
19	1576705	1576805	-	MBD3	ENSG00000071655	protein_coding	27	22	671411	6708164	3.59982	12.2619	5.15591e-16	1.6057e-14
19	1577247	1577350	-	MBD3	ENSG00000071655	protein_coding	36	21	671402	6708165	4.06605	17.1279	1.01576e-23	8.68187e-22
19	1577402	1577515	-	MBD3	ENSG00000071655	protein_coding	34	52	671404	6708134	2.71739	6.53271	3.36741e-14	7.70455e-13
19	1577402	1577552	-	MBD3	ENSG00000071655	protein_coding	41	63	671397	6708123	2.70834	6.50227	9.30521e-17	3.24712e-15
19	1577578	1577678	-	MBD3	ENSG00000071655	protein_coding	22	36	671416	6708150	2.63013	6.10564	2.68363e-09	3.31642e-08
19	1577780	1577938	-	MBD3	ENSG00000071655	protein_coding	33	39	671405	6708147	3.08156	8.4541	4.18211e-16	1.32801e-14
19	1577944	1578054	-	MBD3	ENSG00000071655	protein_coding	35	38	671403	6708148	3.20055	9.20246	9.01925e-18	3.61087e-16
19	1577944	1578081	-	MBD3	ENSG00000071655	protein_coding	37	43	671401	6708143	3.10452	8.59713	4.86303e-18	2.03346e-16
19	1578338	1578522	-	--	--	--	24	41	671414	6708145	2.56756	5.84843	9.83303e-10	1.27272e-08
19	1592095	1592195	-	--	--	--	22	24	671416	6708162	3.19573	9.15848	1.11559e-11	1.80249e-10
19	1611834	1611934	-	TCF3	ENSG00000071564	protein_coding	21	5	671417	6708181	5.19049	41.9625	5.74348e-18	2.36091e-16
19	1612141	1612251	-	TCF3	ENSG00000071564	protein_coding	28	20	671410	6708166	3.78169	13.9876	1.89212e-17	7.22656e-16
19	1614443	1614646	-	TCF3	ENSG00000071564	protein_coding	26	30	671412	6708156	3.11672	8.65897	3.66086e-13	7.27747e-12
19	1651853	1651953	-	TCF3	ENSG00000071564	protein_coding	32	18	671406	6708168	4.11249	17.7622	1.667e-21	1.11145e-19
19	1815413	1815634	-	REXO1	ENSG00000079313	protein_coding	28	86	671410	6708100	1.73106	3.2529	9.43915e-07	9.51864e-06
19	1815688	1815963	-	REXO1	ENSG00000079313	protein_coding	66	50	671372	6708136	3.70969	13.189	3.67168e-38	9.01746e-36
19	1815688	1815969	-	REXO1	ENSG00000079313	protein_coding	66	52	671372	6708134	3.65419	12.6817	1.58455e-37	3.79549e-35
19	1816008	1816096	-	REXO1	ENSG00000079313	protein_coding	24	34	671414	6708152	2.8306	7.05253	5.99467e-11	8.7714e-10
19	1822407	1822507	-	REXO1	ENSG00000079313	protein_coding	24	32	671414	6708154	2.91549	7.49331	2.43993e-11	3.76608e-10
19	1824563	1824660	-	REXO1	ENSG00000079313	protein_coding	22	14	671416	6708172	3.9327	15.7003	1.32958e-14	3.20851e-13
19	1844349	1844449	-	REXO1	ENSG00000079313	protein_coding	21	21	671417	6708165	3.31602	9.99106	1.10275e-11	1.79342e-10
19	1846775	1846895	-	REXO1	ENSG00000079313	protein_coding	23	18	671415	6708168	3.65306	12.7664	4.46397e-14	1.00826e-12
19	1875734	1875881	-	ENSG00000261526	ENSG00000261526	lncRNA	28	7	671410	6708179	5.17401	39.9647	2.50743e-23	2.07018e-21
19	1907951	1907992	+	--	--	--	26	19	765364	6785471	3.57866	12.132	4.93979e-15	1.18128e-13
19	1918149	1918193	+	SCAMP4	ENSG00000227500	protein_coding	26	35	765364	6785455	2.73067	6.58592	4.80677e-11	6.76839e-10
19	1924826	1924851	+	SCAMP4	ENSG00000227500	protein_coding	31	60	765359	6785430	2.21497	4.5806	6.23598e-10	7.97486e-09
19	1925610	1925638	+	SCAMP4	ENSG00000227500	protein_coding	37	51	765353	6785439	2.69319	6.43202	7.24246e-15	1.71366e-13
19	1925661	1925686	+	SCAMP4	ENSG00000227500	protein_coding	38	60	765352	6785430	2.50037	5.61498	7.17955e-14	1.4379e-12
19	1925807	1925832	+	SCAMP4	ENSG00000227500	protein_coding	32	40	765358	6785450	2.83255	7.09258	7.0786e-14	1.42021e-12
19	1925838	1925863	+	SCAMP4	ENSG00000227500	protein_coding	46	38	765344	6785452	3.41489	10.7324	4.06526e-24	3.86388e-22
19	1978413	1978459	+	CSNK1G2	ENSG00000133275	protein_coding	24	15	765366	6785475	3.78956	14.1851	7.50693e-15	1.76507e-13
19	1981011	1981036	+	CSNK1G2	ENSG00000133275	protein_coding	33	72	765357	6785418	2.04334	4.06344	1.89327e-09	2.29308e-08
19	2038620	2038711	-	MKNK2	ENSG00000099875	protein_coding	22	61	671416	6708125	1.88539	3.60332	3.47489e-06	3.39134e-05
19	2041881	2041968	-	MKNK2	ENSG00000099875	protein_coding	30	75	671408	6708111	2.02229	3.99644	9.91061e-09	1.16749e-07
19	2222107	2222141	+	DOT1L	ENSG00000104885	protein_coding	28	65	765362	6785425	1.95929	3.81905	8.60436e-08	9.11256e-07
19	2235531	2235657	-	PLEKHJ1	ENSG00000104886	protein_coding	24	26	671414	6708160	3.20499	9.22255	1.17515e-12	2.17975e-11
19	2235557	2235657	-	PLEKHJ1	ENSG00000104886	protein_coding	24	26	671414	6708160	3.20499	9.22255	1.17515e-12	2.17975e-11
19	2235557	2235733	-	PLEKHJ1	ENSG00000104886	protein_coding	26	38	671412	6708148	2.78551	6.83602	1.59715e-11	2.54417e-10
19	2248081	2248117	+	SF3A2	ENSG00000104897	protein_coding	32	83	765358	6785407	1.79778	3.41809	8.46815e-08	8.98528e-07
19	2270526	2270554	+	--	--	--	47	102	765343	6785388	2.04417	4.08523	6.99512e-13	1.25125e-11
19	2270902	2270945	+	--	--	--	38	48	765352	6785442	2.8164	7.01874	4.28226e-16	1.18294e-14
19	2271085	2271110	+	--	--	--	58	67	765332	6785423	2.94088	7.67503	4.28257e-25	4.66321e-23
19	2271116	2271141	+	--	--	--	52	85	765338	6785405	2.44736	5.42384	6.16411e-18	2.32773e-16
19	2271328	2271366	+	--	--	--	34	75	765356	6785415	2.02706	4.01912	1.35491e-09	1.66258e-08
19	2271408	2271433	+	--	--	--	37	136	765353	6785354	1.2956	2.41198	9.74742e-06	9.17902e-05
19	2273154	2273187	+	--	--	--	52	203	765338	6785287	1.2012	2.27103	8.4951e-07	8.47657e-06
19	2345291	2345316	+	SPPL2B	ENSG00000005206	protein_coding	26	16	765364	6785474	3.81313	14.4067	4.58654e-16	1.25159e-14
19	2351488	2351525	+	SPPL2B	ENSG00000005206	protein_coding	24	22	765366	6785468	3.266	9.67162	1.15358e-12	2.00279e-11
19	2353344	2353416	+	SPPL2B	ENSG00000005206	protein_coding	43	59	765347	6785431	2.69824	6.46153	4.41188e-17	1.45107e-15
19	2354729	2354754	+	SPPL2B	ENSG00000005206	protein_coding	26	8	765364	6785482	4.73067	28.8135	1.13563e-19	5.66075e-18
19	2757791	2757891	-	SGTA	ENSG00000104969	protein_coding	23	17	671415	6708169	3.73106	13.5174	2.14638e-14	5.05384e-13
19	2785622	2785657	+	THOP1	ENSG00000172009	protein_coding	25	32	765365	6785458	2.80175	6.92629	5.28202e-11	7.40505e-10
19	3053341	3053425	-	TLE5	ENSG00000104964	protein_coding	52	158	671386	6708028	1.73106	3.28828	2.1008e-11	3.28179e-10
19	3061740	3061849	-	TLE5	ENSG00000104964	protein_coding	31	27	671407	6708159	3.50867	11.4714	1.16561e-17	4.61535e-16
19	3186094	3186148	+	NCLN	ENSG00000125912	protein_coding	71	103	765319	6785387	2.61519	6.11158	3.932e-26	4.79339e-24
19	3193565	3193590	+	NCLN	ENSG00000125912	protein_coding	23	58	765367	6785432	1.84802	3.51567	3.61189e-06	3.46231e-05
19	3193822	3193847	+	NCLN	ENSG00000125912	protein_coding	39	47	765351	6785443	2.88267	7.35672	5.90232e-17	1.89135e-15
19	3196155	3196180	+	NCLN	ENSG00000125912	protein_coding	25	44	765365	6785446	2.35429	5.03729	6.50743e-09	7.50092e-08
19	3208203	3208228	+	NCLN	ENSG00000125912	protein_coding	36	57	765354	6785433	2.49718	5.59942	3.41177e-13	6.35625e-12
19	3208279	3208324	+	NCLN	ENSG00000125912	protein_coding	32	54	765358	6785436	2.40874	5.25375	2.34473e-11	3.42858e-10
19	3208446	3208487	+	NCLN	ENSG00000125912	protein_coding	28	111	765362	6785379	1.19633	2.23636	0.000317274	0.00277348
19	3208493	3208520	+	NCLN	ENSG00000125912	protein_coding	26	96	765364	6785394	1.30068	2.40109	0.000201535	0.00177697
19	3209017	3209051	+	NCLN	ENSG00000125912	protein_coding	24	83	765366	6785407	1.39724	2.56354	0.000153247	0.001363
19	3209318	3209343	+	NCLN	ENSG00000125912	protein_coding	32	56	765358	6785434	2.35721	5.06611	4.7456e-11	6.69487e-10
19	3536806	3536831	+	FZR1	ENSG00000105325	protein_coding	24	21	765366	6785469	3.33013	10.1322	6.10929e-13	1.0963e-11
19	3633000	3633191	-	PIP5K1C	ENSG00000186111	protein_coding	30	37	671408	6708149	3.02229	8.10095	1.95179e-14	4.62943e-13
19	3976728	3976778	-	EEF2	ENSG00000167658	protein_coding	43	261	671395	6707925	0.742033	1.64603	0.00264286	0.0232232
19	3978177	3978196	-	EEF2	ENSG00000167658	protein_coding	26	114	671412	6708072	1.22542	2.27865	0.000361376	0.00324904
19	3980573	3980655	-	EEF2	ENSG00000167658	protein_coding	52	165	671386	6708021	1.66891	3.14877	7.70599e-11	1.12246e-09
19	3984176	3984270	-	EEF2	ENSG00000167658	protein_coding	68	297	671370	6707889	1.20538	2.28758	1.23693e-08	1.44312e-07
19	3985390	3985490	-	EEF2	ENSG00000167658	protein_coding	41	190	671397	6707996	1.13091	2.15597	2.77688e-05	0.000258652
19	4051712	4051812	-	ZBTB7A	ENSG00000178951	protein_coding	22	8	671416	6708178	4.66966	27.4755	3.53582e-17	1.29438e-15
19	4053852	4053997	-	ZBTB7A	ENSG00000178951	protein_coding	30	23	671408	6708163	3.68526	13.032	4.40699e-18	1.84675e-16
19	4055050	4055152	-	ZBTB7A	ENSG00000178951	protein_coding	24	23	671414	6708163	3.37492	10.4255	2.04828e-13	4.21877e-12
19	4099427	4099528	-	MAP2K2	ENSG00000126934	protein_coding	28	28	671410	6708158	3.31602	9.99115	4.15344e-15	1.09342e-13
19	4100924	4101063	-	MAP2K2	ENSG00000126934	protein_coding	38	20	671400	6708166	4.20911	18.9835	7.96688e-26	8.31041e-24
19	4361240	4361376	-	SH3GL1	ENSG00000141985	protein_coding	31	43	671407	6708143	2.85659	7.20294	6.79268e-14	1.49763e-12
19	4442966	4443009	+	CHAF1A	ENSG00000167670	protein_coding	26	14	765364	6785476	3.9937	16.4648	7.84621e-17	2.45123e-15
19	4543828	4544055	-	SEMA6B	ENSG00000167680	protein_coding	44	120	671394	6708066	1.88901	3.66346	4.19755e-11	6.26951e-10
19	4544063	4544163	-	SEMA6B	ENSG00000167680	protein_coding	30	43	671408	6708143	2.81079	6.97057	3.14302e-13	6.28669e-12
19	4579026	4579126	-	SEMA6B	ENSG00000167680	protein_coding	22	11	671416	6708175	4.25462	19.9822	8.90148e-16	2.61677e-14
19	4670242	4670328	-	MYDGF	ENSG00000074842	protein_coding	27	64	671411	6708122	2.10101	4.21499	2.19916e-08	2.51582e-07
19	4724094	4724124	+	Gly	tRNA.25289	tRNA	658	466	764732	6785024	3.64256	12.528	0	0
19	5707986	5708086	-	LONP1	ENSG00000196365	protein_coding	26	42	671412	6708144	2.64465	6.18497	8.07112e-11	1.17213e-09
19	5786856	5786986	-	DUS3L	ENSG00000141994	protein_coding	22	17	671416	6708169	3.66966	12.9296	1.36091e-13	2.87317e-12
19	5895248	5895348	-	--	--	--	22	47	671416	6708139	2.25462	4.67665	1.04158e-07	1.12458e-06
19	6212486	6212593	-	MLLT1	ENSG00000130382	protein_coding	26	25	671412	6708161	3.37047	10.3908	2.1561e-14	5.05384e-13
19	6220553	6220653	-	MLLT1	ENSG00000130382	protein_coding	26	21	671412	6708165	3.61148	12.37	1.57306e-15	4.45556e-14
19	6220553	6220663	-	MLLT1	ENSG00000130382	protein_coding	26	22	671412	6708164	3.54735	11.8077	3.13232e-15	8.41737e-14
19	6414107	6414213	-	KHSRP	ENSG00000088247	protein_coding	24	67	671414	6708119	1.87242	3.57888	1.40793e-06	1.40735e-05
19	6415017	6415143	-	KHSRP	ENSG00000088247	protein_coding	40	126	671398	6708060	1.68489	3.1718	9.18972e-09	1.08719e-07
19	6677877	6677941	-	C3	ENSG00000125730	protein_coding	32	48	671406	6708138	2.74571	6.66079	1.27837e-13	2.72261e-12
19	6703127	6703224	-	C3	ENSG00000125730	protein_coding	23	88	671415	6708098	1.42525	2.61128	0.000147231	0.00133548
19	6704525	6704566	-	C3	ENSG00000125730	protein_coding	22	104	671416	6708082	1.12534	2.11347	0.00223581	0.0196999
19	6713304	6713372	-	C3	ENSG00000125730	protein_coding	22	45	671416	6708141	2.31602	4.88451	5.74736e-08	6.33581e-07
19	6713484	6713584	-	C3	ENSG00000125730	protein_coding	24	73	671414	6708113	1.75043	3.28472	4.76046e-06	4.61351e-05
19	6716989	6717056	-	--	--	--	33	101	671405	6708085	1.73106	3.26442	9.96615e-08	1.07904e-06
19	6720568	6720685	-	C3	ENSG00000125730	protein_coding	104	377	671334	6707809	1.46803	2.75635	1.02174e-16	3.52737e-15
19	7132220	7132331	-	INSR	ENSG00000171105	protein_coding	26	36	671412	6708150	2.86146	7.2158	6.68345e-12	1.11787e-10
19	7294230	7294347	-	INSR	ENSG00000171105	protein_coding	33	62	671405	6708124	2.42621	5.31788	5.51278e-12	9.43169e-11
19	7616456	7616506	+	CAMSAP3	ENSG00000076826	protein_coding	24	43	765366	6785447	2.33013	4.94826	1.681e-08	1.88313e-07
19	7627415	7627539	-	XAB2	ENSG00000076924	protein_coding	44	37	671394	6708149	3.55995	11.8816	7.9144e-25	7.45415e-23
19	7932505	7932611	-	TIMM44	ENSG00000104980	protein_coding	30	5	671408	6708181	5.68526	59.9473	1.20279e-26	1.34119e-24
19	8302336	8302486	-	CD320	ENSG00000167775	protein_coding	58	64	671380	6708122	3.1763	9.05484	3.44973e-28	4.34622e-26
19	8403627	8403653	+	RAB11B	ENSG00000185236	protein_coding	30	19	765360	6785471	3.77797	13.9985	3.98771e-18	1.54221e-16
19	8404341	8404390	+	RAB11B	ENSG00000185236	protein_coding	22	21	765368	6785469	3.20983	9.2878	1.6726e-11	2.50454e-10
19	9854363	9854463	-	OLFM2	ENSG00000105088	protein_coding	22	15	671416	6708171	3.83959	14.6536	2.99496e-14	6.88487e-13
19	10109769	10109794	+	--	--	--	24	94	765366	6785396	1.2197	2.26355	0.000707137	0.00605647
19	10116206	10116342	-	EIF3G	ENSG00000130811	protein_coding	24	42	671414	6708144	2.53362	5.70918	1.41121e-09	1.79661e-08
19	10353173	10353378	-	TYK2	ENSG00000105397	protein_coding	48	59	671390	6708127	3.02384	8.1286	3.11913e-22	2.24972e-20
19	10395330	10395437	-	CDC37	ENSG00000105401	protein_coding	31	70	671407	6708116	2.16628	4.42464	8.21675e-10	1.07066e-08
19	10502346	10502504	-	KEAP1	ENSG00000079999	protein_coding	28	25	671410	6708161	3.47357	11.1901	6.46173e-16	1.98371e-14
19	10689393	10689421	+	ILF3	ENSG00000129351	protein_coding	24	25	765366	6785465	3.08912	8.51102	6.80665e-12	1.06471e-10
19	10701735	10701773	+	QTRT1	ENSG00000213339	protein_coding	26	16	765364	6785474	3.81313	14.4067	4.58654e-16	1.25159e-14
19	10718591	10718617	+	DNM2	ENSG00000079805	protein_coding	22	13	765368	6785477	3.86191	15.0034	5.29089e-14	1.07891e-12
19	11090154	11090179	+	LDLR	ENSG00000130164	protein_coding	27	30	765363	6785460	2.99886	7.97911	9.3064e-13	1.63087e-11
19	11093285	11093310	+	LDLR	ENSG00000130164	protein_coding	28	26	765362	6785464	3.2488	9.54767	1.8936e-14	4.16425e-13
19	11100294	11100319	+	LDLR	ENSG00000130164	protein_coding	26	27	765364	6785463	3.09324	8.53731	8.69876e-13	1.53157e-11
19	11106514	11106551	+	LDLR	ENSG00000130164	protein_coding	22	53	765368	6785437	1.91438	3.68006	3.23617e-06	3.11013e-05
19	11112126	11112151	+	LDLR	ENSG00000130164	protein_coding	21	23	765369	6785467	3.02017	8.09469	2.59149e-10	3.42341e-09
19	11123266	11123309	+	LDLR	ENSG00000130164	protein_coding	25	83	765365	6785407	1.45383	2.67036	6.5731e-05	0.000592133
19	11132092	11132118	+	LDLR	ENSG00000130164	protein_coding	26	54	765364	6785436	2.11923	4.26864	4.37919e-08	4.76379e-07
19	11143192	11143292	-	SPC24	ENSG00000161888	protein_coding	22	7	671416	6708179	4.83959	31.4006	1.03264e-17	4.09719e-16
19	11325212	11325319	-	RAB3D	ENSG00000105514	protein_coding	32	26	671406	6708160	3.60553	12.2969	9.78445e-19	4.44586e-17
19	11436099	11436172	+	PRKCSH	ENSG00000130175	protein_coding	88	253	765302	6785237	1.63275	3.08386	1.57936e-16	4.63697e-15
19	11449064	11449089	+	PRKCSH	ENSG00000130175	protein_coding	28	56	765362	6785434	2.17079	4.43283	7.15817e-09	8.21723e-08
19	11450742	11450773	+	PRKCSH	ENSG00000130175	protein_coding	60	255	765330	6785235	1.07644	2.08606	1.43042e-06	1.40851e-05
19	11450847	11450898	+	PRKCSH	ENSG00000130175	protein_coding	84	178	765306	6785312	2.07128	4.18402	2.82149e-22	2.12378e-20
19	12643879	12643989	-	--	--	--	28	56	671410	6708130	2.34112	4.99555	6.41916e-10	8.49554e-09
19	12699833	12699933	-	TNPO2	ENSG00000105576	protein_coding	29	47	671409	6708139	2.63795	6.16474	7.11817e-12	1.18751e-10
19	12700821	12700893	-	TNPO2	ENSG00000105576	protein_coding	23	36	671415	6708150	2.69153	6.38318	6.21686e-10	8.24468e-09
19	12938635	12938722	+	CALR	ENSG00000179218	protein_coding	249	830	765141	6784660	1.41278	2.66016	5.46996e-35	1.39428e-32
19	12938686	12938722	+	CALR	ENSG00000179218	protein_coding	217	669	765173	6784821	1.52587	2.87616	1.26242e-34	3.14637e-32
19	12944144	12944174	+	CALR	ENSG00000179218	protein_coding	31	135	765359	6785355	1.05824	2.0358	0.000623552	0.00536718
19	13140804	13140829	+	NACC1	ENSG00000160877	protein_coding	21	40	765369	6785450	2.24758	4.65444	2.81989e-07	2.90151e-06
19	13150057	13150159	-	STX10	ENSG00000104915	protein_coding	30	25	671408	6708161	3.56978	11.9894	1.81511e-17	6.94613e-16
19	14150178	14150298	-	ADGRL1	ENSG00000072071	protein_coding	27	29	671411	6708157	3.21649	9.30209	4.03756e-14	9.17294e-13
19	15252559	15252725	-	BRD4	ENSG00000141867	protein_coding	30	24	671408	6708162	3.62636	12.489	9.04483e-18	3.61087e-16
19	15256999	15257099	-	BRD4	ENSG00000141867	protein_coding	24	43	671414	6708143	2.50045	5.57641	2.00823e-09	2.52356e-08
19	15263385	15263561	-	BRD4	ENSG00000141867	protein_coding	22	44	671416	6708142	2.34773	4.99552	4.22435e-08	4.72398e-07
19	15332006	15332106	-	BRD4	ENSG00000141867	protein_coding	34	29	671404	6708157	3.53842	11.7139	2.09524e-19	1.06979e-17
19	15332006	15332114	-	BRD4	ENSG00000141867	protein_coding	34	32	671404	6708154	3.40091	10.6157	1.46555e-18	6.49194e-17
19	15398661	15398761	-	AKAP8L	ENSG00000011243	protein_coding	27	28	671411	6708158	3.2654	9.63431	2.29114e-14	5.33006e-13
19	15403526	15403653	-	AKAP8L	ENSG00000011243	protein_coding	24	22	671414	6708164	3.43632	10.8994	1.0979e-13	2.35896e-12
19	16077183	16077214	+	TPM4	ENSG00000167460	protein_coding	21	10	765369	6785480	4.1457	18.6178	2.1327e-14	4.56475e-13
19	16077218	16077266	+	TPM4	ENSG00000167460	protein_coding	26	10	765364	6785480	4.44116	23.0508	1.29503e-18	5.69583e-17
19	16568042	16568143	-	--	--	--	31	13	671407	6708173	4.50867	23.8252	8.36637e-23	6.49298e-21
19	16875705	16875734	+	SIN3B	ENSG00000127511	protein_coding	22	14	765368	6785476	3.76238	13.9317	1.22897e-13	2.40131e-12
19	17100414	17100439	+	MYO9B	ENSG00000099331	protein_coding	22	9	765368	6785481	4.34734	21.6716	1.08538e-15	2.80486e-14
19	17211813	17211846	+	MYO9B	ENSG00000099331	protein_coding	22	62	765368	6785428	1.69199	3.14585	2.37937e-05	0.000218682
19	17232434	17232536	-	NR2F6	ENSG00000160113	protein_coding	40	141	671398	6708045	1.52383	2.83437	1.16857e-07	1.25819e-06
19	17232588	17232648	-	NR2F6	ENSG00000160113	protein_coding	24	83	671414	6708103	1.56756	2.88897	2.79935e-05	0.000260619
19	17235329	17235470	-	NR2F6	ENSG00000160113	protein_coding	28	39	671410	6708147	2.85208	7.17312	1.16338e-12	2.17038e-11
19	17235526	17235599	-	NR2F6	ENSG00000160113	protein_coding	26	46	671412	6708140	2.51632	5.64714	3.53509e-10	4.78965e-09
19	17235526	17235720	-	NR2F6	ENSG00000160113	protein_coding	55	109	671383	6708077	2.34202	5.04155	3.75126e-18	1.58913e-16
19	17235560	17235827	-	NR2F6	ENSG00000160113	protein_coding	99	184	671339	6708002	2.4285	5.37612	4.55775e-33	7.96662e-31
19	17240329	17240409	-	--	--	--	25	72	671413	6708114	1.82664	3.46911	1.36392e-06	1.36547e-05
19	17240763	17240838	-	--	--	--	27	98	671411	6708088	1.49402	2.75263	1.89566e-05	0.000177851
19	17244306	17244397	-	--	--	--	27	77	671411	6708109	1.83798	3.50336	4.49833e-07	4.64979e-06
19	17244873	17244958	-	--	--	--	26	84	671412	6708102	1.66152	3.09246	4.85546e-06	4.69854e-05
19	17245196	17245257	-	--	--	--	37	83	671401	6708103	2.17163	4.45391	1.73607e-11	2.75415e-10
19	17245361	17245504	-	--	--	--	70	149	671368	6708037	2.23695	4.69404	2.58834e-21	1.67956e-19
19	17245415	17245529	-	--	--	--	64	139	671374	6708047	2.20911	4.60041	2.7877e-19	1.3833e-17
19	17245558	17245744	-	--	--	--	78	159	671360	6708027	2.29788	4.90159	1.81746e-24	1.63252e-22
19	17338909	17338946	+	GTPBP3	ENSG00000130299	protein_coding	24	15	765366	6785475	3.78956	14.1851	7.50693e-15	1.76507e-13
19	17555777	17555802	+	COLGALT1	ENSG00000130309	protein_coding	25	31	765365	6785459	2.84614	7.14972	3.28359e-11	4.73965e-10
19	17555832	17555879	+	COLGALT1	ENSG00000130309	protein_coding	27	50	765363	6785440	2.28063	4.78745	3.76788e-09	4.46709e-08
19	18280065	18280255	-	JUND	ENSG00000130522	protein_coding	112	190	671326	6707996	2.55877	5.89011	5.93724e-40	1.66949e-37
19	18280065	18280256	-	JUND	ENSG00000130522	protein_coding	112	191	671326	6707995	2.55124	5.85928	8.57098e-40	2.30964e-37
19	18280415	18280530	-	JUND	ENSG00000130522	protein_coding	113	402	671325	6707784	1.49428	2.80866	1.61143e-18	7.10567e-17
19	18280693	18280802	-	JUND	ENSG00000130522	protein_coding	61	193	671377	6707993	1.67031	3.1579	1.73232e-12	3.1738e-11
19	18280810	18280932	-	JUND	ENSG00000130522	protein_coding	68	237	671370	6707949	1.52973	2.86674	3.94463e-12	6.8212e-11
19	18281130	18281304	-	JUND	ENSG00000130522	protein_coding	119	374	671319	6707812	1.67217	3.17927	5.43098e-23	4.37229e-21
19	18281388	18281489	-	JUND	ENSG00000130522	protein_coding	55	167	671383	6708019	1.73106	3.29056	5.56095e-12	9.49769e-11
19	18434084	18434120	+	SSBP4	ENSG00000130511	protein_coding	24	23	765366	6785467	3.2046	9.25111	2.12889e-12	3.55305e-11
19	18771446	18771486	+	CRTC1	ENSG00000105662	protein_coding	25	25	765365	6785465	3.1457	8.86566	1.37332e-12	2.35511e-11
19	18866462	18866492	+	UPF1	ENSG00000005007	protein_coding	22	20	765368	6785470	3.27695	9.75219	9.04122e-12	1.39288e-10
19	18870323	18870453	-	--	--	--	26	16	671412	6708170	3.98345	16.2356	3.29656e-17	1.23e-15
19	18870325	18870478	-	--	--	--	28	17	671410	6708169	4.00408	16.456	1.64221e-18	7.22499e-17
19	18903292	18903319	-	COPE	ENSG00000105669	protein_coding	21	24	671417	6708162	3.1316	8.74217	5.89468e-11	8.6643e-10
19	18905617	18905717	-	COPE	ENSG00000105669	protein_coding	29	61	671409	6708125	2.26872	4.74987	7.94814e-10	1.04126e-08
19	18907350	18907450	-	--	--	--	24	41	671414	6708145	2.56756	5.84843	9.83303e-10	1.27272e-08
19	18994489	18994588	-	SUGP2	ENSG00000064607	protein_coding	54	159	671384	6708027	1.77546	3.39329	3.26913e-12	5.74007e-11
19	19080161	19080186	+	SLC25A42	ENSG00000181035	protein_coding	22	10	765368	6785480	4.20983	19.5044	3.13711e-15	7.81872e-14
19	19086822	19086847	+	SLC25A42	ENSG00000181035	protein_coding	22	3	765368	6785487	5.66927	65.0148	2.28161e-19	1.09826e-17
19	19090900	19090925	+	SLC25A42	ENSG00000181035	protein_coding	24	6	765366	6785484	4.9822	35.4627	4.44723e-19	2.03583e-17
19	19119692	19119756	-	TMEM161A	ENSG00000064545	protein_coding	34	69	671404	6708117	2.31602	4.92319	1.35803e-11	2.18117e-10
19	19119953	19120047	-	TMEM161A	ENSG00000064545	protein_coding	38	108	671400	6708078	1.83324	3.51542	2.16118e-09	2.7035e-08
19	19119960	19120047	-	TMEM161A	ENSG00000064545	protein_coding	38	96	671400	6708090	2.00151	3.95485	1.47702e-10	2.08113e-09
19	19121542	19121642	-	TMEM161A	ENSG00000064545	protein_coding	24	80	671414	6708106	1.62003	2.9973	1.69644e-05	0.000159778
19	19179008	19179094	-	--	--	--	24	22	671414	6708164	3.43632	10.8994	1.0979e-13	2.35896e-12
19	19179008	19179145	-	--	--	--	24	33	671414	6708153	2.87242	7.26624	3.84834e-11	5.76568e-10
19	19647739	19647840	-	ATP13A1	ENSG00000105726	protein_coding	27	37	671411	6708149	2.87545	7.29082	2.22803e-12	4.00633e-11
19	19647740	19647840	-	ATP13A1	ENSG00000105726	protein_coding	27	36	671411	6708150	2.91393	7.49334	1.41128e-12	2.60035e-11
19	19649774	19649853	-	ATP13A1	ENSG00000105726	protein_coding	30	65	671408	6708121	2.22583	4.61129	7.09837e-10	9.33081e-09
19	19653814	19653922	-	ATP13A1	ENSG00000105726	protein_coding	47	140	671391	6708046	1.76144	3.35421	1.08146e-10	1.54967e-09
19	19655738	19655828	-	ATP13A1	ENSG00000105726	protein_coding	23	47	671415	6708139	2.31602	4.88924	2.85496e-08	3.23362e-07
19	19655881	19655980	-	ATP13A1	ENSG00000105726	protein_coding	35	72	671403	6708114	2.29613	4.85683	9.21051e-12	1.52607e-10
19	19663385	19663470	-	ATP13A1	ENSG00000105726	protein_coding	23	75	671415	6708111	1.65306	3.06391	1.88344e-05	0.00017679
19	24053610	24053647	+	--	--	--	24	16	765366	6785474	3.7021	13.2985	1.69461e-14	3.7487e-13
19	33194919	33194944	+	LRP3	ENSG00000130881	protein_coding	29	17	765361	6785473	3.88267	15.1239	4.4966e-18	1.72121e-16
19	33204932	33204957	+	LRP3	ENSG00000130881	protein_coding	26	59	765364	6785431	1.9937	3.90689	1.72646e-07	1.79454e-06
19	33205193	33205218	+	LRP3	ENSG00000130881	protein_coding	35	48	765355	6785442	2.70092	6.46461	3.43481e-14	7.2548e-13
19	33205501	33205552	+	LRP3	ENSG00000130881	protein_coding	41	43	765349	6785447	3.07859	8.45346	3.25712e-19	1.52846e-17
19	33207097	33207137	+	--	--	--	58	109	765332	6785381	2.24699	4.71765	1.0681e-17	3.85184e-16
19	33212598	33212708	-	SLC7A10	ENSG00000130876	protein_coding	21	16	671417	6708170	3.68799	13.1133	4.14726e-13	8.17736e-12
19	33300082	33300298	-	CEBPA	ENSG00000245848	protein_coding	71	199	671367	6707987	1.84209	3.56482	1.90292e-16	6.24713e-15
19	33300678	33300745	-	CEBPA	ENSG00000245848	protein_coding	41	147	671397	6708039	1.49889	2.78665	1.20291e-07	1.29445e-06
19	33300684	33300757	-	CEBPA	ENSG00000245848	protein_coding	40	151	671398	6708035	1.42565	2.64666	5.22243e-07	5.37537e-06
19	33301088	33301195	-	CEBPA	ENSG00000245848	protein_coding	54	176	671384	6708010	1.62978	3.06552	7.72852e-11	1.1249e-09
19	33301095	33301210	-	CEBPA	ENSG00000245848	protein_coding	59	176	671379	6708010	1.75531	3.34939	5.30537e-13	1.03765e-11
19	33301223	33301264	-	CEBPA	ENSG00000245848	protein_coding	40	100	671398	6708086	2.01537	3.99649	3.83045e-11	5.74776e-10
19	33301275	33301375	-	CEBPA	ENSG00000245848	protein_coding	57	215	671381	6707971	1.41912	2.64886	2.33902e-09	2.92219e-08
19	33301289	33301375	-	CEBPA	ENSG00000245848	protein_coding	41	188	671397	6707998	1.1461	2.17891	2.25307e-05	0.000210671
19	33301677	33301777	-	CEBPA	ENSG00000245848	protein_coding	64	153	671374	6708033	2.07161	4.17945	1.20831e-17	4.77469e-16
19	33301785	33301885	-	CEBPA	ENSG00000245848	protein_coding	52	151	671386	6708035	1.79602	3.44072	5.30744e-12	9.08871e-11
19	33301925	33301952	-	CEBPA	ENSG00000245848	protein_coding	45	130	671393	6708056	1.80616	3.45851	1.18201e-10	1.68805e-09
19	33301958	33302026	-	CEBPA	ENSG00000245848	protein_coding	67	222	671371	6707964	1.60259	3.01544	8.50944e-13	1.62181e-11
19	33302030	33302082	-	CEBPA	ENSG00000245848	protein_coding	36	137	671402	6708049	1.41695	2.6254	2.18899e-06	2.16577e-05
19	33302164	33302433	-	CEBPA	ENSG00000245848	protein_coding	67	352	671371	6707834	0.939963	1.90174	4.78385e-06	4.63387e-05
19	33302438	33302538	-	CEBPA	ENSG00000245848	protein_coding	23	111	671415	6708075	1.09363	2.0702	0.00226669	0.019963
19	34254901	34254926	+	GARRE1	ENSG00000166398	protein_coding	22	16	765368	6785474	3.5818	12.1902	5.87524e-13	1.06452e-11
19	35042231	35042263	+	HPN	ENSG00000105707	protein_coding	22	82	765368	6785408	1.29423	2.37856	0.000664804	0.00570474
19	35043370	35043395	+	HPN	ENSG00000105707	protein_coding	24	23	765366	6785467	3.2046	9.25111	2.12889e-12	3.55305e-11
19	35043402	35043427	+	HPN	ENSG00000105707	protein_coding	23	24	765367	6785466	3.08681	8.49624	1.9062e-11	2.83164e-10
19	35732834	35732859	+	KMT2B	ENSG00000272333	protein_coding	21	36	765369	6785454	2.39568	5.1716	7.38817e-08	7.87661e-07
19	35733240	35733286	+	KMT2B	ENSG00000272333	protein_coding	32	20	765358	6785470	3.79778	14.1852	2.45871e-19	1.16353e-17
19	36010665	36010765	-	--	--	--	22	52	671416	6708134	2.11167	4.22697	4.11576e-07	4.26343e-06
19	38130559	38130586	+	SIPA1L3	ENSG00000105738	protein_coding	28	23	765362	6785467	3.41872	10.793	2.70056e-15	6.8525e-14
19	38712352	38712377	+	ACTN4	ENSG00000130402	protein_coding	21	82	765369	6785408	1.2301	2.27044	0.00142582	0.0120235
19	38722067	38722092	+	ACTN4	ENSG00000130402	protein_coding	22	59	765368	6785431	1.76238	3.30581	1.27589e-05	0.000119646
19	38728215	38728240	+	ACTN4	ENSG00000130402	protein_coding	22	57	765368	6785433	1.81128	3.4218	8.23562e-06	7.7815e-05
19	38729613	38729650	+	ACTN4	ENSG00000130402	protein_coding	95	126	765295	6785364	2.74198	6.68494	1.23638e-36	3.46665e-34
19	39413729	39413754	+	PLEKHG2	ENSG00000090924	protein_coding	24	24	765366	6785466	3.1457	8.86565	3.84526e-12	6.25928e-11
19	39415315	39415365	+	PLEKHG2	ENSG00000090924	protein_coding	29	24	765361	6785466	3.40874	10.7127	9.74893e-16	2.57875e-14
19	39435865	39435984	-	RPS16	ENSG00000105193	protein_coding	63	142	671375	6708044	2.15615	4.43285	2.21996e-18	9.57148e-17
19	40236509	40236609	-	AKT2	ENSG00000105221	protein_coding	22	36	671416	6708150	2.63013	6.10564	2.68363e-09	3.31642e-08
19	40374452	40374493	+	PLD3	ENSG00000105223	protein_coding	35	44	765355	6785446	2.82378	7.0523	5.49715e-15	1.30899e-13
19	40374495	40374520	+	PLD3	ENSG00000105223	protein_coding	31	44	765359	6785446	2.65385	6.24629	1.85096e-12	3.12642e-11
19	40378228	40378255	+	PLD3	ENSG00000105223	protein_coding	38	49	765352	6785441	2.78725	6.8755	6.85524e-16	1.83496e-14
19	40378279	40378315	+	PLD3	ENSG00000105223	protein_coding	52	128	765338	6785362	1.8624	3.60175	2.04707e-12	3.44728e-11
19	40799751	40799785	+	--	--	--	24	14	765366	6785476	3.88267	15.1983	3.19764e-15	7.89937e-14
19	41323028	41323076	+	CCDC97	ENSG00000142039	protein_coding	23	12	765367	6785478	4.03023	16.9925	3.34718e-15	8.19657e-14
19	41353325	41353545	-	TGFB1	ENSG00000105329	protein_coding	43	118	671395	6708068	1.88064	3.64088	8.11657e-11	1.17785e-09
19	41353325	41353632	-	TGFB1	ENSG00000105329	protein_coding	60	139	671378	6708047	2.11748	4.31286	3.83096e-17	1.39978e-15
19	42247988	42248108	-	--	--	--	59	117	671379	6708069	2.34027	5.03844	2.40326e-19	1.21427e-17
19	42248475	42248595	-	--	--	--	36	92	671402	6708094	1.98632	3.90959	5.68547e-10	7.56063e-09
19	42248984	42249032	-	--	--	--	33	74	671405	6708112	2.17467	4.45552	2.06978e-10	2.87048e-09
19	42248993	42249084	-	--	--	--	45	124	671393	6708062	1.8738	3.62586	3.35562e-11	5.05088e-10
19	42249027	42249093	-	--	--	--	45	102	671393	6708084	2.15309	4.40792	1.62988e-13	3.42611e-12
19	42249246	42249316	-	--	--	--	50	106	671388	6708080	2.24698	4.71291	9.73035e-16	2.8432e-14
19	42249246	42249387	-	--	--	--	67	182	671371	6708004	1.88779	3.67819	3.74617e-16	1.19349e-14
19	42249287	42249387	-	--	--	--	45	141	671393	6708045	1.68984	3.18869	9.93901e-10	1.28387e-08
19	42249403	42249503	-	--	--	--	46	109	671392	6708077	2.08925	4.21651	3.09242e-13	6.19187e-12
19	42249608	42249646	-	--	--	--	22	61	671416	6708125	1.88539	3.60332	3.47489e-06	3.39134e-05
19	42250806	42250928	-	--	--	--	53	112	671385	6708074	2.25073	4.72807	1.23918e-16	4.13813e-15
19	42252875	42252957	-	--	--	--	39	101	671399	6708085	1.96553	3.85799	1.53257e-10	2.15627e-09
19	42253212	42253399	-	--	--	--	64	118	671374	6708068	2.44357	5.41915	4.1495e-22	2.94465e-20
19	42253468	42253488	-	--	--	--	26	34	671412	6708152	2.94163	7.64026	2.67219e-12	4.75215e-11
19	42253493	42253499	-	--	--	--	23	22	671415	6708164	3.37743	10.4452	6.32078e-13	1.21904e-11
19	42253843	42253918	-	--	--	--	26	27	671412	6708159	3.26356	9.62108	7.05137e-14	1.54939e-12
19	42254033	42254097	-	--	--	--	30	31	671408	6708155	3.27022	9.66888	7.88747e-16	2.35798e-14
19	42254178	42254234	-	--	--	--	21	38	671417	6708148	2.49005	5.52136	2.29282e-08	2.60758e-07
19	42254580	42254680	-	--	--	--	54	134	671384	6708052	2.02057	4.02638	1.32023e-14	3.20851e-13
19	42353828	42353880	+	MEGF8	ENSG00000105429	protein_coding	33	32	765357	6785458	3.18877	9.1428	2.06318e-16	5.90294e-15
19	42354560	42354591	+	MEGF8	ENSG00000105429	protein_coding	21	28	765369	6785462	2.74715	6.64921	3.03298e-09	3.60343e-08
19	42362387	42362414	+	MEGF8	ENSG00000105429	protein_coding	23	24	765367	6785466	3.08681	8.49624	1.9062e-11	2.83164e-10
19	43592379	43592503	-	--	--	--	28	41	671410	6708145	2.78169	6.82321	2.77205e-12	4.92072e-11
19	44644567	44644592	+	PVR	ENSG00000073008	protein_coding	26	21	765364	6785469	3.44116	10.9766	2.07203e-14	4.48627e-13
19	44645931	44645956	+	PVR	ENSG00000073008	protein_coding	26	19	765364	6785471	3.57866	12.132	4.93979e-15	1.18128e-13
19	44647216	44647251	+	PVR	ENSG00000073008	protein_coding	44	41	765346	6785449	3.24524	9.51458	8.00034e-22	5.53875e-20
19	44748938	44748963	+	BCL3	ENSG00000069399	protein_coding	26	14	765364	6785476	3.9937	16.4648	7.84621e-17	2.45123e-15
19	44819611	44819636	+	BCAM	ENSG00000187244	protein_coding	31	124	765359	6785366	1.17992	2.2164	0.000179869	0.00159345
19	44821248	44821275	+	BCAM	ENSG00000187244	protein_coding	59	101	765331	6785389	2.38017	5.17912	2.0256e-19	9.87744e-18
19	44846557	44846582	+	NECTIN2	ENSG00000130202	protein_coding	32	130	765358	6785360	1.15667	2.1823	0.000181687	0.00160829
19	44847729	44847754	+	NECTIN2	ENSG00000130202	protein_coding	21	72	765369	6785418	1.41531	2.58579	0.000348489	0.00302748
19	44851885	44851910	+	NECTIN2	ENSG00000130202	protein_coding	21	69	765369	6785421	1.47585	2.69821	0.000215847	0.00190018
19	44873945	44873970	+	NECTIN2	ENSG00000130202	protein_coding	26	85	765364	6785405	1.47433	2.71183	3.83112e-05	0.000348482
19	44877455	44877488	+	NECTIN2	ENSG00000130202	protein_coding	36	57	765354	6785433	2.49718	5.59942	3.41177e-13	6.35625e-12
19	44907878	44907905	+	APOE	ENSG00000130203	protein_coding	97	564	765293	6784926	0.618306	1.52479	0.000154159	0.00137002
19	44909312	44909344	+	APOE	ENSG00000130203	protein_coding	226	1064	765164	6784426	0.915614	1.88333	4.9652e-16	1.34836e-14
19	44915244	44915269	+	APOC1	ENSG00000130208	protein_coding	23	49	765367	6785441	2.08681	4.16141	3.65415e-07	3.71897e-06
19	44916180	44916209	+	APOC1	ENSG00000130208	protein_coding	36	68	765354	6785422	2.24663	4.69362	1.59548e-11	2.40836e-10
19	44949328	44949353	+	--	--	--	28	54	765362	6785436	2.22232	4.59701	3.87837e-09	4.58353e-08
19	44987324	44987349	+	CLPTM1	ENSG00000104853	protein_coding	28	27	765362	6785463	3.19633	9.19405	3.48122e-14	7.32524e-13
19	44990479	44990504	+	CLPTM1	ENSG00000104853	protein_coding	26	25	765364	6785465	3.20015	9.2203	2.71853e-13	5.16774e-12
19	44992938	44992963	+	CLPTM1	ENSG00000104853	protein_coding	36	64	765354	6785426	2.33279	4.98698	4.26883e-12	6.88877e-11
19	45165178	45165281	-	TRAPPC6A	ENSG00000007255	protein_coding	22	10	671416	6708176	4.38016	21.9804	3.24942e-16	1.04901e-14
19	45352196	45352255	-	ERCC2	ENSG00000104884	protein_coding	24	18	671414	6708168	3.71195	13.3215	7.08493e-15	1.7922e-13
19	45478622	45478727	-	--	--	--	190	250	671248	6707936	2.92191	7.59486	1.42987e-79	1.38712e-76
19	45507648	45507676	+	VASP	ENSG00000125753	protein_coding	22	20	765368	6785470	3.27695	9.75219	9.04122e-12	1.39288e-10
19	45695459	45695484	+	QPCTL	ENSG00000011478	protein_coding	22	39	765368	6785451	2.34734	5.00111	5.68833e-08	6.14027e-07
19	45712159	45712320	-	FBXO46	ENSG00000177051	protein_coding	34	30	671404	6708156	3.49111	11.3234	4.07578e-19	1.98191e-17
19	45713436	45713532	-	FBXO46	ENSG00000177051	protein_coding	26	36	671412	6708150	2.86146	7.2158	6.68345e-12	1.11787e-10
19	45714056	45714156	-	FBXO46	ENSG00000177051	protein_coding	22	11	671416	6708175	4.25462	19.9822	8.90148e-16	2.61677e-14
19	45766802	45766976	-	SIX5	ENSG00000177045	protein_coding	34	72	671404	6708114	2.25548	4.71805	3.33452e-11	5.02691e-10
19	45766865	45766976	-	SIX5	ENSG00000177045	protein_coding	32	52	671406	6708134	2.6325	6.14841	6.30917e-13	1.21904e-11
19	45786002	45786108	-	DMWD	ENSG00000185800	protein_coding	36	42	671402	6708144	3.09921	8.56393	1.48081e-17	5.74483e-16
19	45792656	45792756	-	DMWD	ENSG00000185800	protein_coding	28	35	671410	6708151	3.00408	7.99291	1.80014e-13	3.75149e-12
19	46387509	46387540	+	PPP5C	ENSG00000011485	protein_coding	28	7	765362	6785483	5.00368	35.4629	4.77839e-22	3.3919e-20
19	46610307	46610335	+	CALM3	ENSG00000160014	protein_coding	31	82	765359	6785408	1.77066	3.35165	1.89673e-07	1.96424e-06
19	46716295	46716445	-	PRKD2	ENSG00000105287	protein_coding	39	45	671399	6708141	3.11439	8.65912	5.24562e-19	2.48233e-17
19	46746254	46746443	-	STRN4	ENSG00000090372	protein_coding	50	62	671388	6708124	3.01117	8.0576	5.62305e-23	4.50821e-21
19	46774997	46775011	-	SLC1A5	ENSG00000105281	protein_coding	22	69	671416	6708117	1.7103	3.18554	1.72439e-05	0.000162332
19	46775018	46775080	-	SLC1A5	ENSG00000105281	protein_coding	38	96	671400	6708090	2.00151	3.95485	1.47702e-10	2.08113e-09
19	46787451	46787613	-	SLC1A5	ENSG00000105281	protein_coding	64	259	671374	6707927	1.31602	2.4689	2.74565e-09	3.38607e-08
19	46787615	46787649	-	SLC1A5	ENSG00000105281	protein_coding	24	88	671414	6708098	1.48415	2.72482	6.12219e-05	0.000562419
19	46787678	46787727	-	SLC1A5	ENSG00000105281	protein_coding	33	100	671405	6708086	1.74528	3.29707	8.23046e-08	8.95612e-07
19	46787678	46787746	-	SLC1A5	ENSG00000105281	protein_coding	35	112	671403	6708074	1.66577	3.12223	1.0245e-07	1.10861e-06
19	46787988	46788003	-	SLC1A5	ENSG00000105281	protein_coding	28	86	671410	6708100	1.73106	3.2529	9.43915e-07	9.51864e-06
19	46788006	46788062	-	SLC1A5	ENSG00000105281	protein_coding	42	145	671396	6708041	1.55246	2.894	3.53377e-08	3.97923e-07
19	46788336	46788437	-	SLC1A5	ENSG00000105281	protein_coding	68	353	671370	6707833	0.956944	1.92466	2.88109e-06	2.8332e-05
19	46861060	46861089	+	ARHGAP35	ENSG00000160007	protein_coding	36	29	765354	6785461	3.44827	11.0058	2.01718e-19	9.87744e-18
19	46861452	46861483	+	ARHGAP35	ENSG00000160007	protein_coding	21	14	765369	6785476	3.69824	13.2984	7.43387e-13	1.31713e-11
19	47000529	47000568	+	ARHGAP35	ENSG00000160007	protein_coding	46	45	765344	6785445	3.17673	9.0629	3.49566e-22	2.59639e-20
19	47001156	47001181	+	ARHGAP35	ENSG00000160007	protein_coding	25	32	765365	6785458	2.80175	6.92629	5.28202e-11	7.40505e-10
19	47001560	47001594	+	ARHGAP35	ENSG00000160007	protein_coding	25	21	765365	6785469	3.38671	10.5544	1.13495e-13	2.24102e-12
19	47001980	47002005	+	ARHGAP35	ENSG00000160007	protein_coding	24	30	765366	6785460	2.83536	7.09251	9.07909e-11	1.24634e-09
19	47002325	47002352	+	ARHGAP35	ENSG00000160007	protein_coding	30	60	765360	6785430	2.16916	4.43284	2.11341e-09	2.5487e-08
19	47004098	47004123	+	ARHGAP35	ENSG00000160007	protein_coding	36	29	765354	6785461	3.44827	11.0058	2.01718e-19	9.87744e-18
19	47004311	47004336	+	ARHGAP35	ENSG00000160007	protein_coding	33	26	765357	6785464	3.47828	11.2527	4.2054e-18	1.61526e-16
19	47093988	47094177	-	ZC3H4	ENSG00000130749	protein_coding	24	27	671414	6708159	3.15253	8.88097	2.02669e-12	3.65784e-11
19	47755860	47755913	+	--	--	--	127	488	765263	6785002	1.21201	2.3074	9.16094e-15	2.08406e-13
19	47756412	47756437	+	NOP53	ENSG00000105373	protein_coding	26	26	765364	6785464	3.1457	8.86567	4.90852e-13	9.02482e-12
19	48382816	48382870	-	KDELR1	ENSG00000105438	protein_coding	55	131	671383	6708055	2.07899	4.19486	1.92139e-15	5.37158e-14
19	48382877	48382889	-	KDELR1	ENSG00000105438	protein_coding	25	67	671413	6708119	1.929	3.728	4.65213e-07	4.79855e-06
19	48384284	48384359	-	KDELR1	ENSG00000105438	protein_coding	22	31	671416	6708155	2.83959	7.09043	3.46983e-10	4.7111e-09
19	48390563	48390664	-	KDELR1	ENSG00000105438	protein_coding	24	56	671414	6708130	2.12699	4.28188	1.03204e-07	1.11553e-06
19	48391356	48391398	-	KDELR1	ENSG00000105438	protein_coding	30	115	671408	6708071	1.41224	2.60636	1.6471e-05	0.000155207
19	48391407	48391538	-	KDELR1	ENSG00000105438	protein_coding	60	236	671378	6707950	1.35802	2.54017	3.43926e-09	4.21267e-08
19	48391430	48391538	-	KDELR1	ENSG00000105438	protein_coding	51	188	671387	6707998	1.45422	2.71039	8.28602e-09	9.82074e-08
19	48922730	48922792	+	NUCB1	ENSG00000104805	protein_coding	87	120	765303	6785370	2.68627	6.42803	8.4701e-33	1.9387e-30
19	48922807	48922839	+	NUCB1	ENSG00000104805	protein_coding	43	49	765347	6785441	2.96128	7.78022	3.6792e-19	1.70513e-17
19	48923187	48923234	+	NUCB1	ENSG00000104805	protein_coding	28	54	765362	6785436	2.22232	4.59701	3.87837e-09	4.58353e-08
19	48965416	48965456	+	FTL	ENSG00000087086	protein_coding	138	425	765252	6785065	1.52994	2.87899	1.05946e-22	8.36784e-21
19	48966539	48966580	+	FTL	ENSG00000087086	protein_coding	85	329	765305	6785161	1.20565	2.2906	2.73067e-10	3.58616e-09
19	49086434	49086459	+	SNRNP70	ENSG00000104852	protein_coding	26	50	765364	6785440	2.22817	4.61013	1.31525e-08	1.49001e-07
19	49103336	49103361	+	SNRNP70	ENSG00000104852	protein_coding	25	61	765365	6785429	1.89195	3.63345	8.60083e-07	8.56683e-06
19	49104553	49104604	+	SNRNP70	ENSG00000104852	protein_coding	91	216	765299	6785274	1.90771	3.73529	2.37278e-21	1.52942e-19
19	49108094	49108139	+	SNRNP70	ENSG00000104852	protein_coding	21	76	765369	6785414	1.33835	2.44969	0.000632645	0.00543711
19	49361003	49361133	-	TEAD2	ENSG00000074219	protein_coding	35	19	671403	6708167	4.16402	18.405	1.15877e-23	9.86078e-22
19	49361249	49361355	-	TEAD2	ENSG00000074219	protein_coding	34	44	671404	6708142	2.95345	7.72048	9.9797e-16	2.9073e-14
19	49497490	49497515	+	RPS11	ENSG00000142534	protein_coding	30	42	765360	6785448	2.67364	6.33264	3.26477e-12	5.33761e-11
19	49651079	49651115	+	SCAF1	ENSG00000126461	protein_coding	30	43	765360	6785447	2.64047	6.18537	5.00181e-12	7.94586e-11
19	49658437	49658494	+	SCAF1	ENSG00000126461	protein_coding	28	14	765362	6785476	4.09679	17.7314	1.82847e-18	7.62347e-17
19	49801731	49801761	+	AP2A1	ENSG00000196961	protein_coding	22	13	765368	6785477	3.86191	15.0034	5.29089e-14	1.07891e-12
19	49802524	49802567	+	AP2A1	ENSG00000196961	protein_coding	23	10	765367	6785480	4.27123	20.391	4.55275e-16	1.2515e-14
19	49851187	49851218	+	PTOV1	ENSG00000104960	protein_coding	26	11	765364	6785479	4.31563	20.9553	3.93148e-18	1.52572e-16
19	49855305	49855330	+	PTOV1	ENSG00000104960	protein_coding	22	53	765368	6785437	1.91438	3.68006	3.23617e-06	3.11013e-05
19	49856725	49856825	-	--	--	--	24	8	671414	6708178	4.78996	29.9734	5.24499e-19	2.48233e-17
19	49856755	49856786	+	PTOV1	ENSG00000104960	protein_coding	30	61	765360	6785429	2.1457	4.36017	2.8461e-09	3.39218e-08
19	49859053	49859078	+	PTOV1	ENSG00000104960	protein_coding	29	21	765361	6785469	3.59316	12.2431	1.14662e-16	3.43849e-15
19	49861845	49861995	-	PNKP	ENSG00000039650	protein_coding	24	42	671414	6708144	2.53362	5.70918	1.41121e-09	1.79661e-08
19	49869754	49869809	-	--	--	--	22	23	671416	6708163	3.25462	9.55667	6.37258e-12	1.07141e-10
19	49876235	49876335	-	--	--	--	24	27	671414	6708159	3.15253	8.88097	2.02669e-12	3.65784e-11
19	49912939	49913110	-	--	--	--	26	21	671412	6708165	3.61148	12.37	1.57306e-15	4.45556e-14
19	49928997	49929192	-	--	--	--	22	80	671416	6708106	1.49974	2.74752	0.000109739	0.00100055
19	49929001	49929192	-	--	--	--	22	78	671416	6708108	1.53581	2.81797	8.04704e-05	0.000735762
19	50798203	50798303	-	C19orf48	ENSG00000167747	transcribed_unitary_pseudogene	29	74	671409	6708112	1.9941	3.91543	2.48375e-08	2.82142e-07
19	50798926	50798940	-	C19orf48	ENSG00000167747	transcribed_unitary_pseudogene	21	58	671417	6708128	1.89281	3.61743	5.46435e-06	5.25891e-05
19	50799493	50799563	-	--	--	--	208	1093	671230	6707093	0.927987	1.90154	1.92978e-15	5.38728e-14
19	50804290	50804343	-	C19orf48	ENSG00000167747	transcribed_unitary_pseudogene	27	28	671411	6708158	3.2654	9.63431	2.29114e-14	5.33006e-13
19	51693522	51693554	+	SPACA6	ENSG00000182310	protein_coding	24	18	765366	6785472	3.54163	11.8209	7.77581e-14	1.54901e-12
19	53874230	53874269	+	MYADM	ENSG00000179820	protein_coding	26	17	765364	6785473	3.73067	13.5593	1.04717e-15	2.75048e-14
19	53875063	53875088	+	MYADM	ENSG00000179820	protein_coding	27	64	765363	6785426	1.93069	3.74019	2.02207e-07	2.08826e-06
19	54179055	54179148	-	MBOAT7	ENSG00000125505	protein_coding	22	31	671416	6708155	2.83959	7.09043	3.46983e-10	4.7111e-09
19	54180777	54180881	-	MBOAT7	ENSG00000125505	protein_coding	32	43	671406	6708143	2.90099	7.4353	1.44183e-14	3.47076e-13
19	54180790	54181033	-	MBOAT7	ENSG00000125505	protein_coding	47	105	671391	6708081	2.17307	4.4723	3.15229e-14	7.22088e-13
19	54180828	54181033	-	MBOAT7	ENSG00000125505	protein_coding	39	96	671399	6708090	2.03804	4.05893	4.61529e-11	6.86175e-10
19	54187218	54187316	-	MBOAT7	ENSG00000125505	protein_coding	27	61	671411	6708125	2.16918	4.42228	9.90746e-09	1.16749e-07
19	54206761	54206789	+	RPS9	ENSG00000170889	protein_coding	21	55	765369	6785435	1.79778	3.38504	1.49344e-05	0.000139232
19	54458576	54458601	+	LENG8	ENSG00000167615	protein_coding	38	92	765352	6785398	1.89195	3.66193	1.21053e-09	1.49523e-08
19	54458811	54458836	+	LENG8	ENSG00000167615	protein_coding	38	97	765352	6785393	1.8164	3.47317	3.89084e-09	4.59343e-08
19	54460060	54460085	+	LENG8	ENSG00000167615	protein_coding	24	90	765366	6785400	1.28177	2.36415	0.000418944	0.00363111
19	54460495	54460530	+	LENG8	ENSG00000167615	protein_coding	74	148	765316	6785342	2.15535	4.43303	6.25123e-21	3.76938e-19
19	54460748	54460806	+	LENG8	ENSG00000167615	protein_coding	72	122	765318	6785368	2.39301	5.23244	1.55724e-23	1.35389e-21
19	54461205	54461238	+	LENG8	ENSG00000167615	protein_coding	58	73	765332	6785417	2.81889	7.0442	8.38966e-24	7.71263e-22
19	54461213	54461265	+	LENG8	ENSG00000167615	protein_coding	80	142	765310	6785348	2.32568	4.99501	5.4692e-25	5.73268e-23
19	54461238	54461272	+	LENG8	ENSG00000167615	protein_coding	73	131	765317	6785359	2.31076	4.94064	9.74291e-23	7.74975e-21
19	55109985	55110054	-	PPP1R12C	ENSG00000125503	protein_coding	22	17	671416	6708169	3.66966	12.9296	1.36091e-13	2.87317e-12
19	55117244	55117344	-	PPP1R12C	ENSG00000125503	protein_coding	31	55	671407	6708131	2.50867	5.63138	7.87141e-12	1.30643e-10
19	55227450	55227568	-	--	--	--	46	67	671392	6708119	2.78315	6.85974	2.81165e-19	1.39162e-17
19	55228289	55228389	-	--	--	--	24	55	671414	6708131	2.15253	4.35973	7.90793e-08	8.60998e-07
19	55242402	55242514	-	PPP6R1	ENSG00000105063	protein_coding	34	38	671404	6708148	3.15991	8.93952	4.76876e-17	1.71023e-15
19	55258509	55258895	-	PPP6R1	ENSG00000105063	protein_coding	88	122	671350	6708064	2.84924	7.20727	1.44247e-36	3.21688e-34
19	55258576	55258895	-	PPP6R1	ENSG00000105063	protein_coding	80	104	671358	6708082	2.94163	7.68601	8.86546e-35	1.81061e-32
19	55312854	55313036	-	TMEM150B	ENSG00000180061	protein_coding	22	40	671416	6708146	2.48203	5.49507	1.14145e-08	1.33332e-07
19	55385949	55385974	+	RPL28	ENSG00000108107	protein_coding	35	70	765355	6785420	2.16588	4.43286	1.0097e-10	1.3743e-09
19	55386327	55386372	+	RPL28	ENSG00000108107	protein_coding	32	79	765358	6785411	1.86817	3.59116	3.3892e-08	3.71206e-07
19	55407722	55407822	-	UBE2S	ENSG00000108106	protein_coding	22	34	671416	6708152	2.7103	6.4648	1.22543e-09	1.56936e-08
19	55486591	55486616	+	NAT14	ENSG00000090971	protein_coding	25	25	765365	6785465	3.1457	8.86566	1.37332e-12	2.35511e-11
19	55614417	55614442	+	ZNF865	ENSG00000261221	protein_coding	22	10	765368	6785480	4.20983	19.5044	3.13711e-15	7.81872e-14
19	55614571	55614596	+	ZNF865	ENSG00000261221	protein_coding	31	16	765359	6785474	4.05824	17.1774	4.38196e-20	2.29653e-18
19	55614640	55614674	+	ZNF865	ENSG00000261221	protein_coding	35	19	765355	6785471	3.9937	16.3317	4.1145e-22	2.97717e-20
19	55614980	55615018	+	ZNF865	ENSG00000261221	protein_coding	56	26	765334	6785464	4.22371	19.096	2.31447e-36	6.18045e-34
19	55615566	55615594	+	ZNF865	ENSG00000261221	protein_coding	28	14	765362	6785476	4.09679	17.7314	1.82847e-18	7.62347e-17
19	55615607	55615639	+	ZNF865	ENSG00000261221	protein_coding	29	11	765361	6785479	4.46763	23.3733	1.10179e-20	6.36967e-19
19	55616120	55616168	+	ZNF865	ENSG00000261221	protein_coding	23	13	765367	6785477	3.92331	15.6854	8.37085e-15	1.93175e-13
19	55616182	55616214	+	ZNF865	ENSG00000261221	protein_coding	21	15	765369	6785475	3.60514	12.4119	1.61207e-12	2.74358e-11
19	55670468	55670500	+	U2AF2	ENSG00000063244	protein_coding	26	53	765364	6785437	2.1457	4.34918	3.27228e-08	3.59806e-07
19	55691875	55691900	+	EPN1	ENSG00000063245	protein_coding	23	25	765367	6785465	3.03023	8.15638	3.30613e-11	4.75383e-10
19	56087795	56087912	-	ZNF787	ENSG00000142409	protein_coding	34	97	671404	6708089	1.8306	3.50205	1.58387e-08	1.83793e-07
19	56088154	56088326	-	ZNF787	ENSG00000142409	protein_coding	32	62	671406	6708124	2.38314	5.15673	2.11868e-11	3.30706e-10
19	56088395	56088482	-	ZNF787	ENSG00000142409	protein_coding	31	28	671407	6708158	3.45804	11.0617	2.24022e-17	8.53927e-16
19	56160208	56160237	+	ZNF444	ENSG00000167685	protein_coding	21	65	765369	6785425	1.56074	2.86426	0.000108776	0.000972863
19	56160483	56160520	+	ZNF444	ENSG00000167685	protein_coding	35	42	765355	6785448	2.88936	7.38813	2.07522e-15	5.30174e-14
19	58349928	58350054	-	--	--	--	22	5	671416	6708181	5.25462	43.9608	6.4068e-19	3.00253e-17
19	58351825	58351925	-	--	--	--	21	14	671417	6708172	3.86857	14.9866	8.95639e-14	1.95689e-12
19	58550620	58550647	+	TRIM28	ENSG00000130726	protein_coding	35	120	765355	6785370	1.39677	2.58581	4.74569e-06	4.53366e-05
19	58571178	58571331	-	MZF1	ENSG00000099326	protein_coding	32	20	671406	6708166	3.9681	15.986	9.67488e-21	5.92152e-19
19	58571183	58571331	-	MZF1	ENSG00000099326	protein_coding	32	20	671406	6708166	3.9681	15.986	9.67488e-21	5.92152e-19
2	3519124	3519241	-	ADI1	ENSG00000182551	protein_coding	26	10	671412	6708176	4.61148	25.977	8.71506e-20	4.80369e-18
2	20201912	20202021	-	SDC1	ENSG00000115884	protein_coding	52	107	671386	6708079	2.28906	4.85563	1.01022e-16	3.49382e-15
2	20202410	20202434	-	SDC1	ENSG00000115884	protein_coding	23	42	671415	6708144	2.47472	5.47129	5.68642e-09	6.82723e-08
2	21011136	21011229	-	APOB	ENSG00000084674	protein_coding	42	180	671396	6708006	1.24244	2.33126	4.44839e-06	4.31539e-05
2	21043948	21044100	-	APOB	ENSG00000084674	protein_coding	295	1490	671143	6706696	0.983414	1.97847	2.49962e-23	2.07018e-21
2	36356649	36356674	+	CRIM1	ENSG00000150938	protein_coding	22	6	765368	6785484	4.86191	32.5074	2.75296e-17	9.29993e-16
2	42763439	42763552	-	OXER1	ENSG00000162881	protein_coding	24	19	671414	6708167	3.63795	12.6203	1.46379e-14	3.51058e-13
2	43224389	43224589	-	ZFP36L2	ENSG00000152518	protein_coding	36	73	671402	6708113	2.31602	4.92717	3.40116e-12	5.96109e-11
2	43224489	43224607	-	ZFP36L2	ENSG00000152518	protein_coding	31	45	671407	6708141	2.79246	6.88281	1.62741e-13	3.42464e-12
2	43224829	43224933	-	ZFP36L2	ENSG00000152518	protein_coding	34	78	671404	6708108	2.14153	4.35512	1.79014e-10	2.49156e-09
2	43226454	43226619	-	ZFP36L2	ENSG00000152518	protein_coding	40	59	671398	6708127	2.76669	6.77375	7.89967e-17	2.78672e-15
2	54557907	54557945	+	SPTBN1	ENSG00000115306	protein_coding	32	48	765358	6785442	2.57539	5.91047	2.38694e-12	3.96016e-11
2	54558386	54558420	+	SPTBN1	ENSG00000115306	protein_coding	48	200	765342	6785290	1.10936	2.12777	9.65044e-06	9.09533e-05
2	54599521	54599546	+	SPTBN1	ENSG00000115306	protein_coding	22	63	765368	6785427	1.66927	3.09591	2.90417e-05	0.000266326
2	54604985	54605010	+	SPTBN1	ENSG00000115306	protein_coding	24	58	765366	6785432	1.90692	3.66853	1.23351e-06	1.21782e-05
2	54629008	54629033	+	SPTBN1	ENSG00000115306	protein_coding	52	260	765338	6785230	0.845718	1.77313	0.000255674	0.00224199
2	54653782	54653807	+	SPTBN1	ENSG00000115306	protein_coding	36	88	765354	6785402	1.87942	3.62688	3.97807e-09	4.69148e-08
2	54668437	54668474	+	SPTBN1	ENSG00000115306	protein_coding	52	249	765338	6785241	0.90784	1.85147	0.000102639	0.000919448
2	54668712	54668738	+	SPTBN1	ENSG00000115306	protein_coding	26	15	765364	6785475	3.90059	15.3672	1.93576e-16	5.55254e-15
2	55049785	55049946	-	RTN4	ENSG00000115310	protein_coding	76	152	671362	6708034	2.32542	4.99584	2.84267e-24	2.50698e-22
2	55050351	55050413	-	RTN4	ENSG00000115310	protein_coding	33	113	671405	6708073	1.5706	2.91775	8.30226e-07	8.41152e-06
2	61178057	61178082	+	AHSA2P	ENSG00000173209	transcribed_unitary_pseudogene	30	10	765360	6785480	4.64047	26.5972	4.53344e-22	3.23852e-20
2	61537874	61538039	-	XPO1	ENSG00000082898	protein_coding	44	108	671394	6708078	2.03969	4.07052	2.56526e-12	4.59145e-11
2	61537897	61538039	-	XPO1	ENSG00000082898	protein_coding	38	91	671400	6708095	2.07787	4.17215	4.28568e-11	6.39622e-10
2	62705861	62705909	+	EHBP1	ENSG00000115504	protein_coding	26	22	765364	6785468	3.37703	10.4776	4.08102e-14	8.52339e-13
2	65432174	65432305	-	SPRED2	ENSG00000198369	protein_coding	25	26	671413	6708160	3.26158	9.60683	2.17164e-13	4.43985e-12
2	74442148	74442256	-	RTKN	ENSG00000114993	protein_coding	22	3	671416	6708183	5.83959	73.2681	2.1896e-20	1.29917e-18
2	85322365	85322428	-	TGOLN2	ENSG00000152291	protein_coding	29	52	671409	6708134	2.49499	5.57198	4.44165e-11	6.61374e-10
2	86623235	86623411	-	--	--	--	46	36	671392	6708150	3.66116	12.7668	1.04991e-26	1.17748e-24
2	96208279	96208381	-	STARD7	ENSG00000084090	protein_coding	24	49	671414	6708137	2.31602	4.89358	1.41942e-08	1.65304e-07
2	96208595	96208703	-	STARD7	ENSG00000084090	protein_coding	25	52	671413	6708134	2.28854	4.8034	9.55126e-09	1.12721e-07
2	96208595	96208802	-	STARD7	ENSG00000084090	protein_coding	32	71	671406	6708115	2.19049	4.50305	3.12861e-10	4.26873e-09
2	96252847	96252896	-	TMEM127	ENSG00000135956	protein_coding	24	50	671414	6708136	2.28746	4.79571	1.9189e-08	2.20429e-07
2	96861066	96861166	-	SEMA4C	ENSG00000168758	protein_coding	25	63	671413	6708123	2.01646	3.9647	1.83243e-07	1.9481e-06
2	96867884	96867999	-	SEMA4C	ENSG00000168758	protein_coding	27	59	671411	6708127	2.21649	4.57219	5.68142e-09	6.82723e-08
2	101697888	101697913	+	MAP4K4	ENSG00000071054	protein_coding	24	30	765366	6785460	2.83536	7.09251	9.07909e-11	1.24634e-09
2	101871586	101871630	+	MAP4K4	ENSG00000071054	protein_coding	26	50	765364	6785440	2.22817	4.61013	1.31525e-08	1.49001e-07
2	117012449	117012481	+	--	--	--	42	16	765348	6785474	4.48451	23.2729	2.66404e-29	4.45948e-27
2	127719805	127719947	-	WDR33	ENSG00000136709	protein_coding	26	19	671412	6708167	3.74898	13.6721	3.66904e-16	1.17277e-14
2	152335798	152335834	+	FMNL2	ENSG00000157827	protein_coding	33	18	765357	6785472	3.98524	16.2539	6.7717e-21	4.06138e-19
2	157875812	157875891	-	ACVR1	ENSG00000115170	protein_coding	24	37	671414	6708149	2.71195	6.4807	2.11448e-10	2.93037e-09
2	175181431	175181537	-	ATP5MC3	ENSG00000154518	protein_coding	30	30	671408	6708156	3.31602	9.99118	4.39399e-16	1.39074e-14
2	177264633	177264727	-	NFE2L2	ENSG00000116044	protein_coding	25	39	671413	6708147	2.69454	6.40454	1.07513e-10	1.54174e-09
2	183038225	183038285	-	NCKAP1	ENSG00000061676	protein_coding	21	37	671417	6708149	2.52753	5.67059	1.61589e-08	1.86505e-07
2	186590143	186590179	+	ITGAV	ENSG00000138448	protein_coding	49	83	765341	6785407	2.39724	5.23406	1.55987e-16	4.60387e-15
2	186590285	186590312	+	ITGAV	ENSG00000138448	protein_coding	24	49	765366	6785441	2.1457	4.34234	1.11394e-07	1.17199e-06
2	186590385	186590410	+	ITGAV	ENSG00000138448	protein_coding	24	64	765366	6785426	1.76719	3.3246	4.86605e-06	4.64469e-05
2	191245759	191245785	+	MYO1B	ENSG00000128641	protein_coding	24	9	765366	6785481	4.46763	23.6418	2.12558e-17	7.31271e-16
2	195657691	195657716	+	SLC39A10	ENSG00000196950	protein_coding	22	9	765368	6785481	4.34734	21.6716	1.08538e-15	2.80486e-14
2	200307075	200307100	+	SPATS2L	ENSG00000196141	protein_coding	22	19	765368	6785471	3.34734	10.2655	4.76545e-12	7.59189e-11
2	200307563	200307588	+	SPATS2L	ENSG00000196141	protein_coding	29	18	765361	6785472	3.80467	14.2837	1.05932e-17	3.83251e-16
2	202377477	202377505	+	BMPR2	ENSG00000204217	protein_coding	32	44	765358	6785446	2.69824	6.44779	4.43186e-13	8.1887e-12
2	207767694	207767771	-	FZD5	ENSG00000163251	protein_coding	24	68	671414	6708118	1.85136	3.52625	1.74065e-06	1.73191e-05
2	207767879	207767949	-	FZD5	ENSG00000163251	protein_coding	26	115	671412	6708071	1.21293	2.25883	0.000405147	0.00363583
2	207767955	207768049	-	FZD5	ENSG00000163251	protein_coding	35	84	671403	6708102	2.07656	4.16299	2.56674e-10	3.53693e-09
2	207769219	207769254	-	FZD5	ENSG00000163251	protein_coding	21	21	671417	6708165	3.31602	9.99106	1.10275e-11	1.79342e-10
2	207769506	207769639	-	FZD5	ENSG00000163251	protein_coding	70	106	671368	6708080	2.7243	6.59827	9.20976e-28	1.13814e-25
2	210002792	210002823	+	RPE	ENSG00000197713	protein_coding	28	12	765362	6785478	4.30324	20.6867	2.37369e-19	1.13286e-17
2	215362036	215362139	-	FN1	ENSG00000115414	protein_coding	60	351	671378	6707835	0.78733	1.70789	0.000198885	0.00179729
2	215362543	215362566	-	FN1	ENSG00000115414	protein_coding	48	168	671390	6708018	1.52986	2.85464	5.68146e-09	6.82723e-08
2	218275400	218275500	-	TMBIM1	ENSG00000135926	protein_coding	28	71	671410	6708115	2.00408	3.94015	3.85364e-08	4.32938e-07
2	218285441	218285541	-	TMBIM1	ENSG00000135926	protein_coding	23	68	671415	6708118	1.79246	3.37931	5.06491e-06	4.89633e-05
2	218286004	218286156	-	TMBIM1	ENSG00000135926	protein_coding	21	70	671417	6708116	1.62571	2.99729	5.5486e-05	0.000510209
2	218402240	218402265	+	CTDSP1	ENSG00000144579	protein_coding	22	10	765368	6785480	4.20983	19.5044	3.13711e-15	7.81872e-14
2	218402270	218402295	+	CTDSP1	ENSG00000144579	protein_coding	32	8	765358	6785482	5.02017	35.463	5.18442e-25	5.53769e-23
2	219565248	219565332	-	OBSL1	ENSG00000124006	protein_coding	22	17	671416	6708169	3.66966	12.9296	1.36091e-13	2.87317e-12
2	219567324	219567508	-	OBSL1	ENSG00000124006	protein_coding	22	45	671416	6708141	2.31602	4.88451	5.74736e-08	6.33581e-07
2	219571163	219571277	-	OBSL1	ENSG00000124006	protein_coding	32	26	671406	6708160	3.60553	12.2969	9.78445e-19	4.44586e-17
2	219571284	219571379	-	OBSL1	ENSG00000124006	protein_coding	28	40	671410	6708146	2.81645	6.99379	1.80489e-12	3.30364e-11
2	222919096	222919138	+	ACSL3	ENSG00000123983	protein_coding	22	59	765368	6785431	1.76238	3.30581	1.27589e-05	0.000119646
2	222920802	222920834	+	ACSL3	ENSG00000123983	protein_coding	21	34	765369	6785456	2.47585	5.47581	3.56786e-08	3.89632e-07
2	224039121	224039323	-	SERPINE2	ENSG00000135919	protein_coding	30	59	671408	6708127	2.36333	5.08024	1.16777e-10	1.66964e-09
2	226796470	226796537	-	IRS1	ENSG00000169047	protein_coding	22	68	671416	6708118	1.73106	3.23238	1.42995e-05	0.000135138
2	226796902	226797007	-	IRS1	ENSG00000169047	protein_coding	40	63	671398	6708123	2.67358	6.34367	4.04915e-16	1.2879e-14
2	226796902	226797118	-	IRS1	ENSG00000169047	protein_coding	48	101	671390	6708085	2.25831	4.74836	2.87049e-15	7.78928e-14
2	226797409	226797614	-	IRS1	ENSG00000169047	protein_coding	98	185	671340	6708001	2.40622	5.29304	2.44558e-32	4.05548e-30
2	226797448	226797614	-	IRS1	ENSG00000169047	protein_coding	94	177	671344	6708009	2.41015	5.30644	3.7475e-31	5.59301e-29
2	226797621	226797753	-	IRS1	ENSG00000169047	protein_coding	61	114	671377	6708072	2.42473	5.34634	6.33043e-21	3.9493e-19
[truncated: 1,586 more rows]

## Sheet: WT_IP_SMI_signif_LFC2
chr	start	end	strand	gene_name	gene_id	biotype	count.IP	count.SM	noPeak.IP	noPeak.SM	log2FC(IP/SM)	oddsRatio	p.value	p.adjusted
1	921099	921202	-	--	--	--	22	32	671416	6708154	2.79519	6.86885	5.34895e-10	7.12289e-09
1	921390	921516	-	--	--	--	32	36	671406	6708150	3.15097	8.88106	4.45679e-16	1.40185e-14
1	921663	921789	-	--	--	--	38	23	671400	6708163	4.01646	16.5074	1.22599e-24	1.1327e-22
1	921973	922084	-	--	--	--	24	23	671414	6708163	3.37492	10.4255	2.04828e-13	4.21877e-12
1	923541	923648	-	--	--	--	27	14	671411	6708172	4.21649	19.2687	7.60772e-19	3.50606e-17
1	957256	957439	-	NOC2L	ENSG00000188976	protein_coding	34	44	671404	6708142	2.95345	7.72048	9.9797e-16	2.9073e-14
1	999127	999227	-	HES4	ENSG00000188290	protein_coding	26	39	671412	6708147	2.74898	6.66074	2.43002e-11	3.76576e-10
1	999738	999804	-	HES4	ENSG00000188290	protein_coding	24	40	671414	6708146	2.60233	5.99464	6.79137e-10	8.95152e-09
1	999965	1000065	-	HES4	ENSG00000188290	protein_coding	28	43	671410	6708143	2.71457	6.50585	6.35374e-12	1.07141e-10
1	1045931	1045957	+	AGRN	ENSG00000188157	protein_coding	25	46	765365	6785444	2.29155	4.81828	1.27502e-08	1.44883e-07
1	1232284	1232368	+	B3GALT6	ENSG00000176022	protein_coding	24	53	765366	6785437	2.03467	4.01462	3.43401e-07	3.4981e-06
1	1232845	1232881	+	B3GALT6	ENSG00000176022	protein_coding	36	27	765354	6785463	3.5478	11.821	4.84358e-20	2.51496e-18
1	1232922	1232947	+	B3GALT6	ENSG00000176022	protein_coding	25	41	765365	6785449	2.45383	5.40588	2.23174e-09	2.68562e-08
1	1233026	1233051	+	B3GALT6	ENSG00000176022	protein_coding	24	8	765366	6785482	4.61963	26.597	6.42096e-18	2.38458e-16
1	1233508	1233544	+	B3GALT6	ENSG00000176022	protein_coding	35	25	765355	6785465	3.61519	12.4121	6.24936e-20	3.21512e-18
1	1298912	1298987	-	ACAP3	ENSG00000131584	protein_coding	21	37	671417	6708149	2.52753	5.67059	1.61589e-08	1.86505e-07
1	1299681	1299798	-	ACAP3	ENSG00000131584	protein_coding	28	60	671410	6708126	2.24327	4.66251	2.13151e-09	2.67327e-08
1	1304795	1304895	-	ACAP3	ENSG00000131584	protein_coding	24	40	671414	6708146	2.60233	5.99464	6.79137e-10	8.95152e-09
1	1306180	1306303	-	ACAP3	ENSG00000131584	protein_coding	42	38	671396	6708148	3.45689	11.0431	5.37823e-23	4.34786e-21
1	1306848	1307045	-	ACAP3	ENSG00000131584	protein_coding	30	51	671408	6708135	2.56978	5.87714	7.62636e-12	1.2701e-10
1	1307479	1307584	-	ACAP3	ENSG00000131584	protein_coding	26	52	671412	6708134	2.34299	4.99554	2.58398e-09	3.21169e-08
1	1319716	1319816	-	INTS11	ENSG00000127054	protein_coding	21	11	671417	6708175	4.19049	19.0739	6.53716e-15	1.66449e-13
1	1320764	1320864	-	INTS11	ENSG00000127054	protein_coding	21	42	671417	6708144	2.34919	4.99551	8.51324e-08	9.24827e-07
1	1335658	1335758	-	DVL1	ENSG00000107404	protein_coding	24	45	671414	6708141	2.43632	5.32857	3.96979e-09	4.82291e-08
1	1387197	1387309	-	CCNL2	ENSG00000221978	protein_coding	26	21	671412	6708165	3.61148	12.37	1.57306e-15	4.45556e-14
1	1387772	1387874	-	CCNL2	ENSG00000221978	protein_coding	25	32	671413	6708154	2.97207	7.80555	5.03371e-12	8.6505e-11
1	1495768	1495793	+	ATAD3B	ENSG00000160072	protein_coding	24	10	765366	6785480	4.33013	21.2776	6.52487e-17	2.06722e-15
1	1563240	1563342	-	SSU72	ENSG00000160075	protein_coding	22	13	671416	6708173	4.03223	16.908	5.66212e-15	1.46475e-13
1	1665014	1665146	-	SLC35E2B	ENSG00000189339	protein_coding	36	74	671402	6708112	2.29666	4.86058	4.61102e-12	7.93113e-11
1	1753834	1754000	-	NADK	ENSG00000008130	protein_coding	26	13	671412	6708173	4.26356	19.9823	2.11606e-18	9.14385e-17
1	1755690	1755812	-	NADK	ENSG00000008130	protein_coding	25	17	671413	6708169	3.84654	14.6928	5.06999e-16	1.58148e-14
1	1890444	1890544	-	GNB1	ENSG00000078369	protein_coding	26	39	671412	6708147	2.74898	6.66074	2.43002e-11	3.76576e-10
1	2228204	2228229	+	--	--	--	24	5	765366	6785485	5.2046	42.5552	9.85231e-20	4.95509e-18
1	2229046	2229073	+	SKI	ENSG00000157933	protein_coding	45	17	765345	6785473	4.49934	23.4686	2.30536e-31	4.61709e-29
1	2230446	2230472	+	SKI	ENSG00000157933	protein_coding	24	42	765366	6785448	2.3633	5.06607	1.19404e-08	1.35819e-07
1	2255447	2255472	+	SKI	ENSG00000157933	protein_coding	22	20	765368	6785470	3.27695	9.75219	9.04122e-12	1.39288e-10
1	2270205	2270247	+	SKI	ENSG00000157933	protein_coding	24	25	765366	6785465	3.08912	8.51102	6.80665e-12	1.06471e-10
1	2270222	2270272	+	SKI	ENSG00000157933	protein_coding	30	36	765360	6785454	2.89045	7.38809	2.03001e-13	3.87863e-12
1	2274295	2274331	+	SKI	ENSG00000157933	protein_coding	26	13	765364	6785477	4.09324	17.7314	3.04255e-17	1.0066e-15
1	2303300	2303325	+	SKI	ENSG00000157933	protein_coding	24	50	765366	6785440	2.11713	4.2555	1.48987e-07	1.55293e-06
1	2303940	2303992	+	SKI	ENSG00000157933	protein_coding	38	31	765352	6785459	3.43111	10.8678	2.65927e-20	1.46201e-18
1	2306153	2306184	+	SKI	ENSG00000157933	protein_coding	28	14	765362	6785476	4.09679	17.7314	1.82847e-18	7.62347e-17
1	2309592	2309617	+	SKI	ENSG00000157933	protein_coding	21	7	765369	6785483	4.60514	26.5969	7.72163e-16	2.05218e-14
1	2309652	2309677	+	SKI	ENSG00000157933	protein_coding	22	16	765368	6785474	3.5818	12.1902	5.87524e-13	1.06452e-11
1	3127833	3127870	+	PRDM16	ENSG00000142611	protein_coding	22	7	765368	6785483	4.66927	27.8635	1.03007e-16	3.13082e-15
1	3740181	3740363	-	TP73-AS1	ENSG00000227372	transcribed_unitary_pseudogene	22	3	671416	6708183	5.83959	73.2681	2.1896e-20	1.29917e-18
1	6199234	6199336	-	RPL22	ENSG00000116251	protein_coding	21	38	671417	6708148	2.49005	5.52136	2.29282e-08	2.60758e-07
1	6235773	6236040	-	ICMT	ENSG00000116237	protein_coding	24	54	671414	6708132	2.17852	4.44047	6.02662e-08	6.6211e-07
1	8356138	8356307	-	RERE	ENSG00000142599	protein_coding	37	57	671401	6708129	2.70597	6.48554	3.0213e-15	8.1529e-14
1	8356350	8356412	-	RERE	ENSG00000142599	protein_coding	27	15	671411	6708171	4.12338	17.9841	1.94361e-18	8.52081e-17
1	8360271	8360392	-	RERE	ENSG00000142599	protein_coding	34	79	671404	6708107	2.12338	4.29999	2.336e-10	3.22584e-09
1	8360735	8360841	-	RERE	ENSG00000142599	protein_coding	30	60	671408	6708126	2.33948	4.99557	1.59851e-10	2.24255e-09
1	8361233	8361285	-	RERE	ENSG00000142599	protein_coding	21	36	671417	6708150	2.566	5.8281	1.12799e-08	1.32317e-07
1	8379254	8379410	-	RERE	ENSG00000142599	protein_coding	26	20	671412	6708166	3.67859	12.9885	7.70142e-16	2.30948e-14
1	8501758	8501858	-	RERE	ENSG00000142599	protein_coding	23	24	671415	6708162	3.25713	9.57479	2.06434e-12	3.72234e-11
1	9247185	9247224	+	H6PD	ENSG00000049239	protein_coding	24	34	765366	6785456	2.66028	6.2581	5.52969e-10	7.08779e-09
1	9262558	9262583	+	H6PD	ENSG00000049239	protein_coding	23	12	765367	6785478	4.03023	16.9925	3.34718e-15	8.19657e-14
1	9263467	9263500	+	H6PD	ENSG00000049239	protein_coding	28	15	765362	6785475	4.00368	16.5493	4.7296e-18	1.79205e-16
1	9263839	9263879	+	H6PD	ENSG00000049239	protein_coding	25	26	765365	6785464	3.09126	8.52467	2.43242e-12	4.02371e-11
1	9264391	9264416	+	H6PD	ENSG00000049239	protein_coding	28	51	765362	6785439	2.30324	4.86742	1.47564e-09	1.80677e-08
1	9264922	9264966	+	H6PD	ENSG00000049239	protein_coding	100	64	765290	6785426	3.78155	13.8539	1.23382e-56	5.53516e-54
1	9730460	9730562	-	CLSTN1	ENSG00000171603	protein_coding	27	68	671411	6708118	2.01486	3.96704	5.97714e-08	6.58164e-07
1	9731300	9731348	-	CLSTN1	ENSG00000171603	protein_coding	29	48	671409	6708138	2.60821	6.03631	1.04203e-11	1.70611e-10
1	11925581	11925632	-	KIAA2013	ENSG00000116685	protein_coding	22	41	671416	6708145	2.44727	5.36105	1.60257e-08	1.85742e-07
1	12580535	12580540	-	DHRS3	ENSG00000162496	protein_coding	25	12	671413	6708174	4.31602	20.8149	5.82318e-18	2.38357e-16
1	15759311	15759340	+	FBLIM1	ENSG00000162458	protein_coding	24	53	765366	6785437	2.03467	4.01462	3.43401e-07	3.4981e-06
1	16135112	16135177	-	EPHA2	ENSG00000142627	protein_coding	22	50	671416	6708136	2.16716	4.39605	2.41901e-07	2.54798e-06
1	16155913	16155961	-	EPHA2	ENSG00000142627	protein_coding	26	54	671412	6708132	2.28955	4.81052	4.75754e-09	5.74757e-08
1	16644397	16644567	-	CROCCP2	ENSG00000215908	transcribed_unprocessed_pseudogene	30	24	671408	6708162	3.62636	12.489	9.04483e-18	3.61087e-16
1	16872608	16872636	+	--	--	--	38	22	765352	6785468	3.90754	15.3137	2.40696e-23	2.0607e-21
1	17005394	17005494	-	--	--	--	24	17	671414	6708169	3.78996	14.1051	3.32611e-15	8.91345e-14
1	17424840	17424977	-	RCC2	ENSG00000179051	protein_coding	22	14	671416	6708172	3.9327	15.7003	1.32958e-14	3.20851e-13
1	19105739	19105895	-	UBR4	ENSG00000127481	protein_coding	38	33	671400	6708153	3.51396	11.5051	2.42163e-21	1.58197e-19
1	19110690	19110786	-	UBR4	ENSG00000127481	protein_coding	28	23	671410	6708163	3.58904	12.1631	1.68983e-16	5.59489e-15
1	19139095	19139232	-	UBR4	ENSG00000127481	protein_coding	26	62	671412	6708124	2.09363	4.1898	4.37402e-08	4.88572e-07
1	19484942	19485059	-	CAPZB	ENSG00000077549	protein_coding	31	26	671407	6708160	3.56114	11.9126	5.94908e-18	2.42998e-16
1	20485765	20485865	-	CAMK2N1	ENSG00000162545	protein_coding	28	39	671410	6708147	2.85208	7.17312	1.16338e-12	2.17038e-11
1	20652487	20652563	-	DDOST	ENSG00000244038	protein_coding	24	60	671414	6708126	2.02914	3.99642	2.84498e-07	2.97566e-06
1	20941684	20941815	-	EIF4G3	ENSG00000075151	protein_coding	38	35	671400	6708151	3.4315	10.8477	8.8876e-21	5.47421e-19
1	21176383	21176451	-	EIF4G3	ENSG00000075151	protein_coding	22	39	671416	6708147	2.51766	5.63597	8.05991e-09	9.56444e-08
1	21176659	21176746	-	EIF4G3	ENSG00000075151	protein_coding	28	45	671410	6708141	2.65044	6.2167	1.40486e-11	2.25266e-10
1	21218108	21218198	-	ECE1	ENSG00000117298	protein_coding	28	48	671410	6708138	2.5593	5.82815	4.34121e-11	6.47412e-10
1	21218484	21218584	-	ECE1	ENSG00000117298	protein_coding	46	100	671392	6708086	2.2124	4.596	2.70355e-14	6.28196e-13
1	21843323	21843423	-	HSPG2	ENSG00000142798	protein_coding	24	60	671414	6708126	2.02914	3.99642	2.84498e-07	2.97566e-06
1	21846226	21846277	-	HSPG2	ENSG00000142798	protein_coding	24	56	671414	6708130	2.12699	4.28188	1.03204e-07	1.11553e-06
1	21847487	21847561	-	HSPG2	ENSG00000142798	protein_coding	24	35	671414	6708151	2.78996	6.85103	9.22784e-11	1.32917e-09
1	21851890	21851998	-	HSPG2	ENSG00000142798	protein_coding	21	37	671417	6708149	2.52753	5.67059	1.61589e-08	1.86505e-07
1	21854956	21855048	-	HSPG2	ENSG00000142798	protein_coding	22	33	671416	6708153	2.75212	6.6607	8.14412e-10	1.06263e-08
1	21864962	21865066	-	HSPG2	ENSG00000142798	protein_coding	38	58	671400	6708128	2.71878	6.54599	1.03245e-15	3.00325e-14
1	21878173	21878273	-	HSPG2	ENSG00000142798	protein_coding	22	37	671416	6708149	2.59166	5.94062	3.90965e-09	4.75879e-08
1	21886035	21886135	-	HSPG2	ENSG00000142798	protein_coding	32	14	671406	6708172	4.45353	22.8371	3.2031e-23	2.62222e-21
1	23976633	23976819	-	SRSF10	ENSG00000188529	protein_coding	27	25	671411	6708161	3.42294	10.7904	3.76457e-15	1.0033e-13
1	25800333	25800358	+	SELENON	ENSG00000162430	protein_coding	21	20	765369	6785470	3.21282	9.3089	4.69486e-11	6.63162e-10
1	26697487	26697522	+	ARID1A	ENSG00000117713	protein_coding	26	32	765364	6785458	2.8562	7.20335	1.18745e-11	1.80459e-10
1	26994476	26994501	+	TRNP1	ENSG00000253368	protein_coding	47	37	765343	6785453	3.48274	11.2621	3.69015e-25	4.05753e-23
1	27548734	27548834	-	AHDC1	ENSG00000126705	protein_coding	25	4	671413	6708182	5.69454	62.4446	1.55166e-22	1.16688e-20
1	27549320	27549454	-	AHDC1	ENSG00000126705	protein_coding	30	10	671408	6708176	4.81079	29.9736	1.98168e-23	1.65727e-21
1	27550142	27550291	-	AHDC1	ENSG00000126705	protein_coding	35	21	671403	6708165	4.02652	16.6521	7.06296e-23	5.548e-21
1	29181492	29181640	-	SRSF4	ENSG00000116350	protein_coding	43	74	671395	6708112	2.54664	5.80576	3.52522e-16	1.13427e-14
1	30876680	30876787	-	SDC3	ENSG00000162512	protein_coding	34	15	671404	6708171	4.44531	22.6469	1.5838e-24	1.43593e-22
1	31413889	31413914	+	SERINC2	ENSG00000168528	protein_coding	23	36	765367	6785454	2.52121	5.66415	5.04235e-09	5.87862e-08
1	32335944	32336037	-	MARCKSL1	ENSG00000175130	protein_coding	28	59	671410	6708127	2.26712	4.74154	1.59201e-09	2.02016e-08
1	33349219	33349319	-	PHC2	ENSG00000134686	protein_coding	28	30	671410	6708156	3.21981	9.32507	1.31409e-14	3.20851e-13
1	36467867	36467983	-	CSF3R	ENSG00000119535	protein_coding	26	26	671412	6708160	3.31602	9.99112	3.93575e-14	8.9521e-13
1	39576442	39576617	-	PABPC4	ENSG00000090621	protein_coding	44	74	671394	6708112	2.57906	5.94078	8.56361e-17	2.99372e-15
1	43367935	43368035	-	ELOVL1	ENSG00000066322	protein_coding	22	26	671416	6708160	3.0847	8.45398	3.23034e-11	4.88885e-10
1	43530928	43530966	+	PTPRF	ENSG00000142949	protein_coding	53	86	765337	6785404	2.45765	5.46387	2.35934e-18	9.48429e-17
1	43592873	43592898	+	PTPRF	ENSG00000142949	protein_coding	32	51	765358	6785439	2.48966	5.5628	7.73563e-12	1.20331e-10
1	44776010	44776038	+	RPS8	ENSG00000142937	protein_coding	33	51	765357	6785439	2.53273	5.73664	1.9839e-12	3.34593e-11
1	54280651	54280785	-	SSBP3	ENSG00000157216	protein_coding	22	2	671416	6708184	6.25462	109.902	2.87789e-21	1.83674e-19
1	54849689	54849694	-	DHCR24	ENSG00000116133	protein_coding	22	33	671416	6708153	2.75212	6.6607	8.14412e-10	1.06263e-08
1	55039570	55039595	+	PCSK9	ENSG00000169174	protein_coding	26	57	765364	6785433	2.04261	4.04397	1.01379e-07	1.07064e-06
1	55063665	55063700	+	PCSK9	ENSG00000169174	protein_coding	78	163	765312	6785327	2.09193	4.24267	4.38536e-21	2.70241e-19
1	58783783	58783941	-	JUN	ENSG00000177606	protein_coding	44	61	671394	6708125	2.85368	7.20687	4.30501e-19	2.08815e-17
1	58783784	58783941	-	JUN	ENSG00000177606	protein_coding	40	60	671398	6708126	2.74284	6.66085	1.2002e-16	4.03577e-15
1	70221558	70221585	+	SRSF11	ENSG00000116754	protein_coding	26	18	765364	6785472	3.65266	12.806	2.31057e-15	5.87624e-14
1	70221590	70221615	+	SRSF11	ENSG00000116754	protein_coding	27	28	765363	6785462	3.09508	8.54905	3.11291e-13	5.88749e-12
1	81801580	81801633	+	ADGRL2	ENSG00000117114	protein_coding	28	58	765362	6785432	2.12104	4.27997	1.29062e-08	1.46508e-07
1	86914960	86915006	+	HS2ST1	ENSG00000153936	protein_coding	34	37	765356	6785453	3.02706	8.1469	7.21037e-16	1.92542e-14
1	89821203	89821231	+	--	--	--	22	14	765368	6785476	3.76238	13.9317	1.22897e-13	2.40131e-12
1	93180330	93180432	-	TMED5	ENSG00000117500	protein_coding	30	19	671408	6708167	3.94829	15.7756	1.92516e-19	9.85542e-18
1	100038378	100038411	+	--	--	--	22	10	765368	6785480	4.20983	19.5044	3.13711e-15	7.81872e-14
1	100038414	100038439	+	--	--	--	25	12	765365	6785478	4.1457	18.4702	7.60011e-17	2.39435e-15
1	109100314	109100360	+	--	--	--	586	830	764804	6784660	2.64422	6.26322	2.25146e-206	3.15641e-203
1	109627121	109627155	+	AMPD2	ENSG00000116337	protein_coding	33	31	765357	6785459	3.23317	9.43773	1.12615e-16	3.39525e-15
1	111619981	111620006	+	RAP1A	ENSG00000116473	protein_coding	24	3	765366	6785487	5.78956	70.9254	2.97766e-21	1.86569e-19
1	116373407	116373437	+	ATP1A1	ENSG00000163399	protein_coding	31	61	765359	6785429	2.19151	4.50551	8.48875e-10	1.06375e-08
1	117088392	117088428	+	TTF2	ENSG00000116830	protein_coding	22	22	765368	6785468	3.1457	8.86563	3.02237e-11	4.3795e-10
1	145287796	145287821	+	Asn	tRNA.28529	tRNA	70	76	765320	6785414	3.02866	8.16616	4.52112e-31	8.56776e-29
1	146035719	146035749	+	Glu	tRNA.24302	tRNA	898	216	764492	6785274	5.19633	36.8992	0	0
1	150265710	150265807	-	APH1A	ENSG00000117362	protein_coding	22	30	671416	6708156	2.88539	7.32678	2.2217e-10	3.07238e-09
1	150266629	150266704	-	APH1A	ENSG00000117362	protein_coding	21	23	671417	6708163	3.19049	9.12227	3.44122e-11	5.17169e-10
1	150965524	150965567	-	CERS2	ENSG00000143418	protein_coding	24	60	671414	6708126	2.02914	3.99642	2.84498e-07	2.97566e-06
1	150965759	150965825	-	CERS2	ENSG00000143418	protein_coding	30	70	671408	6708116	2.12047	4.28191	2.79626e-09	3.44245e-08
1	150966087	150966145	-	CERS2	ENSG00000143418	protein_coding	21	51	671417	6708135	2.07502	4.11395	1.06123e-06	1.06795e-05
1	150966582	150966691	-	CERS2	ENSG00000143418	protein_coding	35	80	671403	6708106	2.1461	4.37114	9.00685e-11	1.29926e-09
1	150971096	150971196	-	CERS2	ENSG00000143418	protein_coding	27	50	671411	6708136	2.45095	5.3952	3.52335e-10	4.78042e-09
1	150972418	150972518	-	CERS2	ENSG00000143418	protein_coding	23	45	671415	6708141	2.37743	5.10654	1.53112e-08	1.77992e-07
1	151405313	151405413	-	POGZ	ENSG00000143442	protein_coding	24	7	671414	6708179	4.95988	34.2553	1.43659e-19	7.51285e-18
1	151993667	151993846	-	S100A10	ENSG00000197747	protein_coding	22	25	671416	6708161	3.13915	8.79214	1.91566e-11	3.01441e-10
1	153946568	153946719	-	DENND4B	ENSG00000198837	protein_coding	42	26	671396	6708160	3.9874	16.1399	7.36841e-27	8.50964e-25
1	153977495	153977621	-	--	--	--	22	49	671416	6708137	2.19573	4.48577	1.83813e-07	1.94989e-06
1	154974010	154974206	-	SHC1	ENSG00000160691	protein_coding	28	11	671410	6708175	4.58904	25.4321	4.32811e-21	2.74425e-19
1	155002845	155002878	+	ZBTB7B	ENSG00000160685	protein_coding	27	14	765363	6785476	4.04617	17.0981	1.20505e-17	4.27696e-16
1	155017470	155017499	+	ZBTB7B	ENSG00000160685	protein_coding	24	40	765366	6785450	2.43201	5.31938	5.87148e-09	6.79582e-08
1	155248238	155248315	-	FAM189B	ENSG00000160767	protein_coding	23	36	671415	6708150	2.69153	6.38318	6.21686e-10	8.24468e-09
1	155250477	155250577	-	FAM189B	ENSG00000160767	protein_coding	40	64	671398	6708122	2.65121	6.24455	5.99829e-16	1.85022e-14
1	155250477	155250579	-	FAM189B	ENSG00000160767	protein_coding	40	65	671398	6708121	2.62918	6.14848	8.83317e-16	2.61252e-14
1	155251847	155251947	-	FAM189B	ENSG00000160767	protein_coding	23	53	671415	6708133	2.1461	4.33573	1.58159e-07	1.68512e-06
1	155251847	155251967	-	FAM189B	ENSG00000160767	protein_coding	23	53	671415	6708133	2.1461	4.33573	1.58159e-07	1.68512e-06
1	155256234	155256334	-	SCAMP3	ENSG00000116521	protein_coding	32	38	671406	6708148	3.07502	8.41364	1.27368e-15	3.68286e-14
1	155268805	155268951	-	CLK2	ENSG00000176444	protein_coding	39	68	671399	6708118	2.52943	5.73028	1.11523e-14	2.76698e-13
1	155269101	155269201	-	CLK2	ENSG00000176444	protein_coding	31	40	671407	6708146	2.95847	7.74316	1.70342e-14	4.06517e-13
1	155273253	155273391	-	CLK2	ENSG00000176444	protein_coding	36	50	671402	6708136	2.85305	7.19369	6.99165e-16	2.12621e-14
1	155309198	155309245	+	FDPS	ENSG00000160752	protein_coding	37	42	765353	6785448	2.96737	7.81033	9.78675e-17	3.00721e-15
1	155309220	155309267	+	FDPS	ENSG00000160752	protein_coding	37	48	765353	6785442	2.77892	6.83403	1.87455e-15	4.81098e-14
1	156076835	156076979	-	MEX3A	ENSG00000254726	protein_coding	38	57	671400	6708129	2.74345	6.66084	6.84171e-16	2.08715e-14
1	156076835	156077056	-	MEX3A	ENSG00000254726	protein_coding	45	72	671393	6708114	2.64976	6.24459	9.50347e-18	3.78617e-16
1	156114974	156115005	+	LMNA	ENSG00000160789	protein_coding	28	14	765362	6785476	4.09679	17.7314	1.82847e-18	7.62347e-17
1	156260488	156260588	-	SMG5	ENSG00000198952	protein_coding	32	52	671406	6708134	2.6325	6.14841	6.30917e-13	1.21904e-11
1	156338204	156338280	-	CCT3	ENSG00000163468	protein_coding	24	39	671414	6708147	2.63795	6.14835	4.64778e-10	6.24058e-09
1	156526071	156526186	-	IQGAP3	ENSG00000183856	protein_coding	28	44	671410	6708142	2.68215	6.35799	9.48883e-12	1.56284e-10
1	156563760	156563860	-	IQGAP3	ENSG00000183856	protein_coding	22	14	671416	6708172	3.9327	15.7003	1.32958e-14	3.20851e-13
1	156677055	156677092	-	NES	ENSG00000132688	protein_coding	32	63	671406	6708123	2.36042	5.07487	2.91483e-11	4.4671e-10
1	156677094	156677121	-	NES	ENSG00000132688	protein_coding	22	49	671416	6708137	2.19573	4.48577	1.83813e-07	1.94989e-06
1	156742422	156742509	-	HDGF	ENSG00000143321	protein_coding	28	43	671410	6708143	2.71457	6.50585	6.35374e-12	1.07141e-10
1	156743091	156743197	-	HDGF	ENSG00000143321	protein_coding	57	139	671381	6708047	2.04472	4.0972	1.36601e-15	3.92062e-14
1	159918424	159918524	-	TAGLN2	ENSG00000158710	protein_coding	24	38	671414	6708148	2.67448	6.31015	3.15055e-10	4.28661e-09
1	160262192	160262292	-	--	--	--	24	22	671414	6708164	3.43632	10.8994	1.0979e-13	2.35896e-12
1	161531137	161531167	+	--	--	--	60	36	765330	6785454	3.86699	14.7767	1.64749e-35	4.29707e-33
1	169106654	169106698	+	ATP1B1	ENSG00000143153	protein_coding	40	70	765350	6785420	2.35351	5.06616	1.94479e-13	3.72254e-12
1	169107026	169107075	+	ATP1B1	ENSG00000143153	protein_coding	31	21	765359	6785469	3.68627	13.0875	3.34172e-18	1.33377e-16
1	179229314	179229414	-	ABL2	ENSG00000143322	protein_coding	26	37	671412	6708149	2.82298	7.02078	1.03882e-11	1.70374e-10
1	185317158	185317283	-	IVNS1ABP	ENSG00000116679	protein_coding	26	5	671412	6708181	5.48595	51.954	9.20971e-23	7.09076e-21
1	200409696	200409848	-	ZNF281	ENSG00000162702	protein_coding	27	32	671411	6708154	3.07899	8.43002	2.01147e-13	4.17397e-12
1	201135054	201135102	-	TMEM9	ENSG00000116857	protein_coding	22	40	671416	6708146	2.48203	5.49507	1.14145e-08	1.33332e-07
1	201143910	201143984	-	TMEM9	ENSG00000116857	protein_coding	22	35	671416	6708151	2.66966	6.28009	1.82323e-09	2.30152e-08
1	203796064	203796104	+	--	--	--	23	8	765367	6785482	4.56074	25.4888	4.75835e-17	1.54688e-15
1	203796064	203796120	+	--	--	--	23	12	765367	6785478	4.03023	16.9925	3.34718e-15	8.19657e-14
1	204257432	204257564	-	PLEKHA6	ENSG00000143850	protein_coding	24	5	671414	6708181	5.37492	47.9574	7.78775e-21	4.81204e-19
1	204411737	204411843	-	PPP1R15B	ENSG00000158615	protein_coding	24	24	671414	6708162	3.31602	9.9911	3.74012e-13	7.40468e-12
1	205749976	205750085	-	NUCKS1	ENSG00000069275	protein_coding	38	39	671400	6708147	3.2795	9.7351	1.00973e-19	5.49496e-18
1	211830306	211830411	-	LPGAT1	ENSG00000123684	protein_coding	25	26	671413	6708160	3.26158	9.60683	2.17164e-13	4.43985e-12
1	211830592	211830638	-	LPGAT1	ENSG00000123684	protein_coding	28	19	671410	6708167	3.85208	14.7238	8.64116e-18	3.49283e-16
1	213997960	213997991	+	PROX1	ENSG00000117707	protein_coding	26	27	765364	6785463	3.09324	8.53731	8.69876e-13	1.53157e-11
1	213997995	213998020	+	PROX1	ENSG00000117707	protein_coding	23	22	765367	6785468	3.2071	9.26862	5.96457e-12	9.4352e-11
1	224433921	224433997	-	WDR26	ENSG00000162923	protein_coding	26	44	671412	6708142	2.57906	5.90383	1.71733e-10	2.40056e-09
1	224434539	224434653	-	WDR26	ENSG00000162923	protein_coding	28	44	671410	6708142	2.68215	6.35799	9.48883e-12	1.56284e-10
1	225848940	225849020	-	TMEM63A	ENSG00000196187	protein_coding	26	47	671412	6708139	2.48595	5.52699	5.01301e-10	6.71239e-09
1	228101228	228101331	-	C1orf35	ENSG00000143793	protein_coding	24	10	671414	6708176	4.50045	23.9787	5.4478e-18	2.24413e-16
1	228140557	228140583	+	GUK1	ENSG00000143774	protein_coding	28	9	765362	6785481	4.68176	27.5822	7.19596e-21	4.20345e-19
1	228494500	228494525	+	RNF187	ENSG00000168159	protein_coding	24	9	765366	6785481	4.46763	23.6418	2.12558e-17	7.31271e-16
1	234608780	234608826	-	IRF2BP2	ENSG00000168264	protein_coding	25	55	671413	6708131	2.20911	4.54139	2.27872e-08	2.59611e-07
1	234608972	234609079	-	IRF2BP2	ENSG00000168264	protein_coding	40	98	671398	6708088	2.04422	4.07805	2.34351e-11	3.64919e-10
1	234609262	234609562	-	IRF2BP2	ENSG00000168264	protein_coding	168	335	671270	6707851	2.32459	5.0113	1.10154e-51	4.97024e-49
1	234609262	234609600	-	IRF2BP2	ENSG00000168264	protein_coding	168	340	671270	6707846	2.30328	4.9376	5.16026e-51	2.27544e-48
1	234609682	234609920	-	IRF2BP2	ENSG00000168264	protein_coding	93	96	671345	6708090	3.2707	9.67977	7.93192e-46	2.6084e-43
1	236064744	236064781	-	NID1	ENSG00000116962	protein_coding	25	43	671413	6708143	2.55703	5.80877	4.93175e-10	6.60815e-09
1	246931595	246931777	-	AHCTF1	ENSG00000153207	protein_coding	44	45	671394	6708141	3.28432	9.76933	1.23267e-22	9.4159e-21
1	248873913	248873944	+	Leu	tRNA.30031	tRNA	1302	157	764088	6785333	6.18954	73.6443	0	0
1	248874272	248874300	+	Glu	tRNA.30032	tRNA	32	22	765358	6785468	3.66654	12.8956	1.23901e-18	5.51433e-17
10	14603791	14603919	-	FAM107B	ENSG00000065809	protein_coding	23	16	671415	6708170	3.81352	14.3622	9.99077e-15	2.48514e-13
10	15213639	15213739	-	FAM171A1	ENSG00000148468	protein_coding	26	42	671412	6708144	2.64465	6.18497	8.07112e-11	1.17213e-09
10	15214326	15214426	-	FAM171A1	ENSG00000148468	protein_coding	21	31	671417	6708155	2.77546	6.76812	1.59399e-09	2.02135e-08
10	22003524	22003659	-	DNAJC1	ENSG00000136770	protein_coding	24	14	671414	6708172	4.05299	17.1276	2.78911e-16	9.06438e-15
10	24952252	24952443	-	PRTFDC1	ENSG00000099256	protein_coding	24	10	671414	6708176	4.50045	23.9787	5.4478e-18	2.24413e-16
10	28677614	28677639	+	BAMBI	ENSG00000095739	protein_coding	33	44	765357	6785446	2.74131	6.6493	1.04288e-13	2.07016e-12
10	32055583	32055683	-	KIF5B	ENSG00000170759	protein_coding	24	34	671414	6708152	2.8306	7.05253	5.99467e-11	8.7714e-10
10	32056162	32056321	-	KIF5B	ENSG00000170759	protein_coding	37	25	671401	6708161	3.86351	14.7871	4.40396e-23	3.57513e-21
10	34707110	34707210	-	PARD3	ENSG00000148498	protein_coding	22	45	671416	6708141	2.31602	4.88451	5.74736e-08	6.33581e-07
10	34811354	34811504	-	PARD3	ENSG00000148498	protein_coding	26	25	671412	6708161	3.37047	10.3908	2.1561e-14	5.05384e-13
10	34814183	34814298	-	PARD3	ENSG00000148498	protein_coding	44	62	671394	6708124	2.8306	7.09063	6.70762e-19	3.13594e-17
10	34814584	34814813	-	PARD3	ENSG00000148498	protein_coding	34	78	671404	6708108	2.14153	4.35512	1.79014e-10	2.49156e-09
10	43397280	43397455	-	HNRNPF	ENSG00000169813	protein_coding	34	53	671404	6708133	2.69042	6.40945	5.0414e-14	1.13473e-12
10	58562962	58562987	+	BICC1	ENSG00000122870	protein_coding	21	10	765369	6785480	4.1457	18.6178	2.1327e-14	4.56475e-13
10	68332353	68332389	+	HNRNPH3	ENSG00000096746	protein_coding	24	21	765366	6785469	3.33013	10.1322	6.10929e-13	1.0963e-11
10	68332663	68332689	+	HNRNPH3	ENSG00000096746	protein_coding	29	10	765361	6785480	4.59316	25.7106	3.35861e-21	2.08113e-19
10	70404428	70404453	+	EIF4EBP2	ENSG00000148730	protein_coding	21	37	765369	6785453	2.35721	5.03183	1.04714e-07	1.10481e-06
10	71819027	71819127	-	PSAP	ENSG00000197746	protein_coding	41	102	671397	6708084	2.02184	4.01608	1.94955e-11	3.06525e-10
10	77807808	77807872	-	DLG5	ENSG00000151208	protein_coding	24	10	671414	6708176	4.50045	23.9787	5.4478e-18	2.24413e-16
10	77811193	77811258	-	DLG5	ENSG00000151208	protein_coding	22	43	671416	6708143	2.38016	5.11169	3.08201e-08	3.48468e-07
10	77821217	77821356	-	DLG5	ENSG00000151208	protein_coding	31	71	671407	6708115	2.1461	4.36232	1.07724e-09	1.3869e-08
10	77821449	77821514	-	DLG5	ENSG00000151208	protein_coding	22	37	671416	6708149	2.59166	5.94062	3.90965e-09	4.75879e-08
10	77873347	77873447	-	DLG5	ENSG00000151208	protein_coding	24	22	671414	6708164	3.43632	10.8994	1.0979e-13	2.35896e-12
10	77888681	77888781	-	DLG5	ENSG00000151208	protein_coding	28	15	671410	6708171	4.17401	18.6502	2.71044e-19	1.35536e-17
10	77893834	77893934	-	DLG5	ENSG00000151208	protein_coding	22	16	671416	6708170	3.75212	13.7377	6.49577e-14	1.43707e-12
10	77901723	77901823	-	DLG5	ENSG00000151208	protein_coding	24	22	671414	6708164	3.43632	10.8994	1.0979e-13	2.35896e-12
10	77926216	77926238	-	DLG5	ENSG00000151208	protein_coding	26	22	671412	6708164	3.54735	11.8077	3.13232e-15	8.41737e-14
10	77926251	77926316	-	DLG5	ENSG00000151208	protein_coding	22	28	671416	6708158	2.98161	7.85012	8.73461e-11	1.26187e-09
10	77926251	77926401	-	DLG5	ENSG00000151208	protein_coding	36	51	671402	6708135	2.82504	7.05264	1.08754e-15	3.15875e-14
10	77926690	77926870	-	DLG5	ENSG00000151208	protein_coding	29	34	671409	6708152	3.09363	8.52187	2.15678e-14	5.05384e-13
10	79310677	79310730	+	ZMIZ1	ENSG00000108175	protein_coding	30	9	765360	6785481	4.77797	29.5525	1.25648e-22	9.78614e-21
10	93591944	93592053	-	RBP4	ENSG00000138207	protein_coding	80	181	671358	6708005	2.14808	4.41622	8.16126e-23	6.38488e-21
10	96832708	96832749	+	LCOR	ENSG00000196233	protein_coding	21	6	765369	6785484	4.79778	31.0297	2.13688e-16	6.06738e-15
10	97334044	97334144	-	FRAT2	ENSG00000181274	protein_coding	27	65	671411	6708121	2.07899	4.15014	2.84223e-08	3.22109e-07
10	99834399	99834428	+	ABCC2	ENSG00000023839	protein_coding	24	20	765366	6785470	3.39724	10.6388	3.15706e-13	5.94094e-12
10	100361869	100361894	+	SCD	ENSG00000099194	protein_coding	68	140	765322	6785350	2.11468	4.30635	7.44633e-19	3.35398e-17
10	102366394	102366434	+	GBF1	ENSG00000107862	protein_coding	22	20	765368	6785470	3.27695	9.75219	9.04122e-12	1.39288e-10
10	102379535	102379560	+	GBF1	ENSG00000107862	protein_coding	23	23	765367	6785467	3.1457	8.86564	1.07756e-11	1.651e-10
10	102450686	102450714	+	C10orf95-AS1	ENSG00000269609	lncRNA	24	4	765366	6785486	5.46763	53.194	1.88164e-20	1.04473e-18
10	102480412	102480554	-	ACTR1A	ENSG00000138107	protein_coding	32	36	671406	6708150	3.15097	8.88106	4.45679e-16	1.40185e-14
10	102643777	102643810	+	--	--	--	28	24	765362	6785466	3.35983	10.3433	5.2804e-15	1.26005e-13
10	102657745	102657773	+	TRIM8	ENSG00000171206	protein_coding	22	17	765368	6785473	3.49934	11.4732	1.21762e-12	2.10419e-11
10	103692657	103692767	-	SH3PXD2A	ENSG00000107957	protein_coding	24	22	671414	6708164	3.43632	10.8994	1.0979e-13	2.35896e-12
10	103855188	103855295	-	SH3PXD2A	ENSG00000107957	protein_coding	22	41	671416	6708145	2.44727	5.36105	1.60257e-08	1.85742e-07
10	103855390	103855490	-	SH3PXD2A	ENSG00000107957	protein_coding	24	33	671414	6708153	2.87242	7.26624	3.84834e-11	5.76568e-10
10	110498832	110498881	+	DUSP5	ENSG00000138166	protein_coding	37	17	765353	6785473	4.22371	19.2962	1.33128e-24	1.35736e-22
10	113018014	113018039	+	TCF7L2	ENSG00000148737	protein_coding	22	8	765368	6785482	4.49934	24.3805	3.4888e-16	9.68529e-15
10	113018040	113018065	+	TCF7L2	ENSG00000148737	protein_coding	22	8	765368	6785482	4.49934	24.3805	3.4888e-16	9.68529e-15
10	117375110	117375210	-	PDZD8	ENSG00000165650	protein_coding	22	37	671416	6708149	2.59166	5.94062	3.90965e-09	4.75879e-08
10	119080128	119080370	-	EIF3A	ENSG00000107581	protein_coding	55	34	671383	6708152	3.9941	16.1628	1.01176e-34	2.0448e-32
10	119595863	119595935	-	TIAL1	ENSG00000151923	protein_coding	22	21	671416	6708165	3.38016	10.4668	1.95226e-12	3.5433e-11
10	119596463	119596559	-	TIAL1	ENSG00000151923	protein_coding	38	23	671400	6708163	4.01646	16.5074	1.22599e-24	1.1327e-22
10	119596584	119596681	-	TIAL1	ENSG00000151923	protein_coding	35	84	671403	6708102	2.07656	4.16299	2.56674e-10	3.53693e-09
10	119596706	119596920	-	TIAL1	ENSG00000151923	protein_coding	77	119	671361	6708067	2.69454	6.46525	6.01092e-30	8.33029e-28
10	119596742	119596923	-	TIAL1	ENSG00000151923	protein_coding	76	104	671362	6708082	2.86857	7.30166	4.46236e-32	7.27552e-30
10	122375045	122375083	+	PLEKHA1	ENSG00000107679	protein_coding	28	9	765362	6785481	4.68176	27.5822	7.19596e-21	4.20345e-19
10	129770775	129770820	+	MGMT	ENSG00000170430	protein_coding	33	8	765357	6785482	5.06324	36.5713	6.52354e-26	7.62132e-24
10	132219659	132219765	-	STK32C	ENSG00000165752	protein_coding	26	11	671412	6708175	4.48595	23.6154	2.67495e-19	1.34454e-17
10	132224476	132224663	-	STK32C	ENSG00000165752	protein_coding	33	6	671405	6708180	5.59613	54.9519	8.28841e-29	1.09396e-26
10	132504553	132504696	-	--	--	--	52	22	671386	6708164	4.52038	23.6163	3.42677e-37	7.91504e-35
10	132504778	132504947	-	--	--	--	36	43	671402	6708143	3.06605	8.36476	2.48052e-17	9.38149e-16
10	132504812	132504947	-	--	--	--	36	40	671402	6708146	3.16793	8.99213	5.10724e-18	2.13098e-16
10	132505076	132505204	-	--	--	--	38	28	671400	6708158	3.74345	13.5596	7.01455e-23	5.53237e-21
10	132507903	132508037	-	--	--	--	21	13	671417	6708173	3.9681	16.1394	3.92228e-14	8.94245e-13
10	133280374	133280520	-	TUBGCP2	ENSG00000130640	protein_coding	23	13	671415	6708173	4.09363	17.6766	8.04353e-16	2.39357e-14
11	419717	419829	-	ANO9	ENSG00000185101	protein_coding	24	30	671414	6708156	3.00568	7.99287	9.42525e-12	1.55766e-10
11	529027	529069	+	ENSG00000254739	ENSG00000254739	lncRNA	22	4	765368	6785486	5.34734	48.7611	1.33935e-18	5.75534e-17
11	709319	709353	+	EPS8L2	ENSG00000177106	protein_coding	22	19	765368	6785471	3.34734	10.2655	4.76545e-12	7.59189e-11
11	747895	747920	+	TALDO1	ENSG00000177156	protein_coding	21	14	765369	6785476	3.69824	13.2984	7.43387e-13	1.31713e-11
11	754823	754848	+	TALDO1	ENSG00000177156	protein_coding	21	18	765369	6785472	3.35721	10.3432	1.33211e-11	2.01895e-10
11	779160	779185	+	ENSG00000255284	ENSG00000255284	lncRNA	22	11	765368	6785479	4.0843	17.7313	8.50079e-15	1.94572e-13
11	779870	779895	+	--	--	--	22	30	765368	6785460	2.71507	6.50145	1.72713e-09	2.10093e-08
11	779953	779990	+	--	--	--	39	37	765351	6785453	3.2197	9.34504	2.43491e-19	1.15715e-17
11	780236	780262	+	--	--	--	24	22	765366	6785468	3.266	9.67162	1.15358e-12	2.00279e-11
11	809972	809998	+	RPLP2	ENSG00000177600	protein_coding	35	36	765355	6785454	3.10618	8.61949	8.53608e-17	2.65197e-15
11	810178	810220	+	RPLP2	ENSG00000177600	protein_coding	33	63	765357	6785427	2.23317	4.64394	1.35149e-10	1.83063e-09
11	995545	995571	+	AP2A2	ENSG00000183020	protein_coding	25	6	765365	6785484	5.03879	36.9403	5.58374e-20	2.88591e-18
11	1275231	1275371	-	TOLLIP	ENSG00000078902	protein_coding	22	11	671416	6708175	4.25462	19.9822	8.90148e-16	2.61677e-14
11	1557123	1557229	-	DUSP8	ENSG00000184545	protein_coding	29	22	671409	6708164	3.69935	13.1702	1.33284e-17	5.25605e-16
11	1557286	1557392	-	DUSP8	ENSG00000184545	protein_coding	30	32	671408	6708154	3.22583	9.36673	1.3941e-15	3.98944e-14
11	1558919	1559052	-	DUSP8	ENSG00000184545	protein_coding	54	97	671384	6708089	2.48267	5.56224	2.74468e-19	1.36544e-17
11	1558919	1559065	-	DUSP8	ENSG00000184545	protein_coding	54	97	671384	6708089	2.48267	5.56224	2.74468e-19	1.36544e-17
11	2130430	2130456	-	IGF2	ENSG00000167244	protein_coding	92	226	671346	6707960	2.02864	4.06746	5.60995e-24	4.85912e-22
11	2138496	2138807	-	--	--	--	312	688	671126	6707498	2.17768	4.53234	6.08364e-86	6.21237e-83
11	2666271	2666337	-	KCNQ1OT1	ENSG00000269821	lncRNA	22	56	671416	6708130	2.0067	3.92504	1.11553e-06	1.12085e-05
11	2699416	2699498	-	KCNQ1OT1	ENSG00000269821	lncRNA	26	32	671412	6708154	3.02652	8.11778	1.01649e-12	1.91104e-11
11	2699565	2699744	-	KCNQ1OT1	ENSG00000269821	lncRNA	75	43	671363	6708143	4.10452	17.4276	4.57239e-48	1.70603e-45
11	2699798	2699956	-	KCNQ1OT1	ENSG00000269821	lncRNA	40	66	671398	6708120	2.60749	6.05532	1.29329e-15	3.73399e-14
11	6614273	6614373	-	--	--	--	24	23	671414	6708163	3.37492	10.4255	2.04828e-13	4.21877e-12
11	6614462	6614562	-	--	--	--	24	22	671414	6708164	3.43632	10.8994	1.0979e-13	2.35896e-12
11	10306751	10306800	+	ADM	ENSG00000148926	protein_coding	22	5	765368	6785485	5.0843	39.0089	6.53183e-18	2.41774e-16
11	10509573	10509677	-	--	--	--	25	10	671413	6708176	4.55703	24.9778	6.92819e-19	3.23127e-17
11	10807361	10807468	-	EIF4G2	ENSG00000110321	protein_coding	22	24	671416	6708162	3.19573	9.15848	1.11559e-11	1.80249e-10
11	14644265	14644290	+	PDE3B	ENSG00000152270	protein_coding	22	19	765368	6785471	3.34734	10.2655	4.76545e-12	7.59189e-11
11	16842288	16842334	+	RN7SKP90	ENSG00000199883	misc_RNA	26	8	765364	6785482	4.73067	28.8135	1.13563e-19	5.66075e-18
11	17013672	17013776	-	PLEKHA7	ENSG00000166689	protein_coding	21	24	671417	6708162	3.1316	8.74217	5.89468e-11	8.6643e-10
11	46383523	46383587	+	MDK	ENSG00000110492	protein_coding	194	327	765196	6785163	2.39548	5.26068	9.72567e-61	5.19419e-58
11	47552645	47552779	-	CELF1	ENSG00000149187	protein_coding	32	36	671406	6708150	3.15097	8.88106	4.45679e-16	1.40185e-14
11	57487219	57487296	-	SLC43A1	ENSG00000149150	protein_coding	24	54	671414	6708132	2.17852	4.44047	6.02662e-08	6.6211e-07
11	57487219	57487301	-	SLC43A1	ENSG00000149150	protein_coding	24	54	671414	6708132	2.17852	4.44047	6.02662e-08	6.6211e-07
11	57491524	57491594	-	SLC43A1	ENSG00000149150	protein_coding	28	46	671410	6708140	2.61942	6.08155	2.06264e-11	3.22477e-10
11	57498870	57498898	-	SLC43A1	ENSG00000149150	protein_coding	24	41	671414	6708145	2.56756	5.84843	9.83303e-10	1.27272e-08
11	57499637	57499724	-	SLC43A1	ENSG00000149150	protein_coding	39	54	671399	6708132	2.85659	7.21592	4.1243e-17	1.49569e-15
11	57638915	57638944	+	ENSG00000254602	ENSG00000254602	lncRNA	31	61	765359	6785429	2.19151	4.50551	8.48875e-10	1.06375e-08
11	57716667	57716693	+	--	--	--	22	28	765368	6785462	2.81128	6.96584	6.93816e-10	8.80258e-09
11	57741808	57741838	+	--	--	--	21	23	765369	6785467	3.02017	8.09469	2.59149e-10	3.42341e-09
11	57742801	57742841	+	--	--	--	28	34	765362	6785456	2.8744	7.30115	1.55266e-12	2.65051e-11
11	59551791	59551820	+	--	--	--	102	46	765288	6785444	4.27762	19.6606	1.47674e-65	8.28119e-63
11	59615357	59615472	-	OSBP	ENSG00000110048	protein_coding	50	55	671388	6708131	3.1811	9.08312	1.4656e-24	1.335e-22
11	59615544	59615647	-	OSBP	ENSG00000110048	protein_coding	42	71	671396	6708115	2.57236	5.91034	4.83098e-16	1.51179e-14
11	60922350	60922387	+	TMEM109	ENSG00000110108	protein_coding	31	58	765359	6785432	2.26306	4.73856	3.30891e-10	4.33034e-09
11	60922750	60922777	+	TMEM109	ENSG00000110108	protein_coding	33	55	765357	6785435	2.42581	5.31943	8.98674e-12	1.39288e-10
11	60936622	60936673	+	TMEM132A	ENSG00000006118	protein_coding	60	87	765330	6785403	2.61701	6.11447	2.41747e-22	1.83196e-20
11	61258962	61259051	-	VWCE	ENSG00000167992	protein_coding	25	55	671413	6708131	2.20911	4.54139	2.27872e-08	2.59611e-07
11	61265059	61265171	-	VWCE	ENSG00000167992	protein_coding	31	53	671407	6708133	2.56114	5.84388	3.84185e-12	6.64939e-11
11	61273262	61273383	-	VWCE	ENSG00000167992	protein_coding	24	34	671414	6708152	2.8306	7.05253	5.99467e-11	8.7714e-10
11	61281152	61281266	-	VWCE	ENSG00000167992	protein_coding	37	54	671401	6708132	2.78259	6.84585	8.70039e-16	2.57718e-14
11	61281166	61281266	-	VWCE	ENSG00000167992	protein_coding	37	45	671401	6708141	3.04039	8.21503	1.35596e-17	5.33637e-16
11	61294139	61294260	-	VWCE	ENSG00000167992	protein_coding	26	27	671412	6708159	3.26356	9.62108	7.05137e-14	1.54939e-12
11	61294956	61295111	-	VWCE	ENSG00000167992	protein_coding	32	77	671406	6708109	2.07502	4.15216	1.54248e-09	1.95859e-08
11	61300020	61300131	-	DDB1	ENSG00000167986	protein_coding	38	56	671400	6708130	2.76854	6.77978	4.50253e-16	1.41356e-14
11	61404023	61404118	-	CPSF7	ENSG00000149532	protein_coding	29	60	671409	6708126	2.29218	4.82904	5.90215e-10	7.83803e-09
11	61429843	61429948	-	CPSF7	ENSG00000149532	protein_coding	22	22	671416	6708164	3.31602	9.99107	3.56611e-12	6.17766e-11
11	61446131	61446160	+	--	--	--	29	23	765361	6785467	3.46763	11.1785	4.89256e-16	1.33186e-14
11	61517353	61517472	-	SYT7	ENSG00000011347	protein_coding	28	49	671410	6708137	2.53015	5.70921	6.22646e-11	9.09683e-10
11	61517805	61517905	-	SYT7	ENSG00000011347	protein_coding	25	23	671413	6708163	3.4315	10.8599	3.56445e-14	8.13619e-13
11	61769491	61769528	+	MYRF	ENSG00000124920	protein_coding	22	33	765368	6785457	2.5818	5.91041	6.13002e-09	7.07316e-08
11	61788399	61788432	+	MYRF	ENSG00000124920	protein_coding	24	43	765366	6785447	2.33013	4.94826	1.681e-08	1.88313e-07
11	61792431	61792566	-	--	--	--	22	22	671416	6708164	3.31602	9.99107	3.56611e-12	6.17766e-11
11	61813240	61813279	-	FADS1	ENSG00000149485	protein_coding	32	73	671406	6708113	2.15097	4.37968	5.41189e-10	7.20176e-09
11	61830449	61830474	+	FADS2	ENSG00000134824	protein_coding	24	51	765366	6785439	2.08912	4.17205	1.98003e-07	2.04862e-06
11	61851306	61851331	+	FADS2	ENSG00000134824	protein_coding	34	51	765356	6785439	2.57455	5.91049	4.99895e-13	9.16105e-12
11	61853567	61853592	+	FADS2	ENSG00000134824	protein_coding	42	68	765348	6785422	2.46344	5.47594	6.82252e-15	1.61771e-13
11	61966787	61966874	-	FTH1	ENSG00000167996	protein_coding	36	80	671402	6708106	2.18563	4.49604	2.62089e-11	4.03576e-10
11	62726602	62726726	-	--	--	--	22	25	671416	6708161	3.13915	8.79214	1.91566e-11	3.01441e-10
11	63764172	63764272	-	ZFTA	ENSG00000188070	protein_coding	26	13	671412	6708173	4.26356	19.9823	2.11606e-18	9.14385e-17
11	63998412	63998438	+	OTUB1	ENSG00000167770	protein_coding	34	2	765356	6785488	6.69002	150.718	8.11189e-32	1.74959e-29
11	64136626	64136726	-	MACROD1	ENSG00000133315	protein_coding	26	12	671412	6708174	4.37047	21.6475	7.72965e-19	3.55381e-17
11	64764902	64765032	-	SF1	ENSG00000168066	protein_coding	36	42	671402	6708144	3.09921	8.56393	1.48081e-17	5.74483e-16
11	64765204	64765279	-	SF1	ENSG00000168066	protein_coding	22	14	671416	6708172	3.9327	15.7003	1.32958e-14	3.20851e-13
11	65127629	65127729	-	SYVN1	ENSG00000162298	protein_coding	26	36	671412	6708150	2.86146	7.2158	6.68345e-12	1.11787e-10
11	65428004	65428038	+	NEAT1	ENSG00000245532	lncRNA	36	64	765354	6785426	2.33279	4.98698	4.26883e-12	6.88877e-11
11	65538845	65538956	-	LTBP3	ENSG00000168056	protein_coding	24	45	671414	6708141	2.43632	5.32857	3.96979e-09	4.82291e-08
11	65538856	65538956	-	LTBP3	ENSG00000168056	protein_coding	24	45	671414	6708141	2.43632	5.32857	3.96979e-09	4.82291e-08
11	65557911	65558199	-	LTBP3	ENSG00000168056	protein_coding	52	74	671386	6708112	2.81513	7.02101	6.51873e-22	4.53321e-20
11	65557996	65558199	-	LTBP3	ENSG00000168056	protein_coding	33	53	671405	6708133	2.6486	6.22093	2.17665e-13	4.44074e-12
11	65613932	65614104	-	MAP3K11	ENSG00000173327	protein_coding	21	44	671417	6708142	2.2836	4.76844	1.56376e-07	1.67071e-06
11	65624957	65624982	+	PCNX3	ENSG00000197136	protein_coding	24	46	765366	6785444	2.23497	4.62554	4.47188e-08	4.85521e-07
11	65636474	65636503	+	PCNX3	ENSG00000197136	protein_coding	30	64	765360	6785426	2.07753	4.15578	6.73678e-09	7.75731e-08
11	65778373	65778488	-	AP5B1	ENSG00000254470	protein_coding	26	29	671412	6708157	3.16402	8.95755	2.14863e-13	4.40209e-12
11	65778754	65778854	-	AP5B1	ENSG00000254470	protein_coding	24	21	671414	6708165	3.50045	11.4184	5.75143e-14	1.28559e-12
11	65780061	65780176	-	AP5B1	ENSG00000254470	protein_coding	28	37	671410	6708149	2.92608	7.56086	4.68179e-13	9.20327e-12
11	65780076	65780176	-	AP5B1	ENSG00000254470	protein_coding	26	32	671412	6708154	3.02652	8.11778	1.01649e-12	1.91104e-11
11	65780536	65780689	-	AP5B1	ENSG00000254470	protein_coding	30	30	671408	6708156	3.31602	9.99118	4.39399e-16	1.39074e-14
11	66070423	66070448	+	PACS1	ENSG00000175115	protein_coding	21	14	765369	6785476	3.69824	13.2984	7.43387e-13	1.31713e-11
11	66112314	66112339	+	PACS1	ENSG00000175115	protein_coding	21	41	765369	6785449	2.21282	4.54091	3.85601e-07	3.90316e-06
11	66119105	66119140	+	PACS1	ENSG00000175115	protein_coding	31	33	765359	6785457	3.05824	8.3284	8.98454e-15	2.04809e-13
11	66152676	66152701	+	PACS1	ENSG00000175115	protein_coding	21	17	765369	6785473	3.43521	10.9517	6.80383e-12	1.06471e-10
11	66233878	66233903	+	PACS1	ENSG00000175115	protein_coding	22	31	765368	6785459	2.66927	6.29173	2.66852e-09	3.19069e-08
11	66288800	66288920	-	YIF1A	ENSG00000174851	protein_coding	51	103	671387	6708083	2.31602	4.94719	1.09302e-16	3.76006e-15
11	66348156	66348184	+	--	--	--	224	97	765166	6785393	4.34478	20.4784	8.45169e-144	9.47898e-141
11	66363411	66363598	-	SLC29A2	ENSG00000174669	protein_coding	101	194	671337	6707992	2.38112	5.20201	8.41684e-33	1.45807e-30
11	66363411	66363627	-	SLC29A2	ENSG00000174669	protein_coding	101	206	671337	6707980	2.29496	4.89898	3.63812e-31	5.47185e-29
11	66364118	66364170	-	SLC29A2	ENSG00000174669	protein_coding	29	70	671409	6708116	2.07317	4.13917	9.3071e-09	1.09974e-07
11	66365985	66366052	-	SLC29A2	ENSG00000174669	protein_coding	49	112	671389	6708074	2.1397	4.37121	1.81599e-14	4.32848e-13
11	66371605	66371734	-	SLC29A2	ENSG00000174669	protein_coding	85	211	671353	6707975	2.01437	4.0251	4.774e-22	3.36819e-20
11	66371607	66371734	-	SLC29A2	ENSG00000174669	protein_coding	84	201	671354	6707985	2.0672	4.17565	1.273e-22	9.68577e-21
11	66371749	66371841	-	SLC29A2	ENSG00000174669	protein_coding	25	48	671413	6708138	2.40175	5.20369	2.74697e-09	3.38607e-08
11	66497383	66497408	+	DPP3	ENSG00000254986	protein_coding	21	33	765369	6785457	2.51767	5.64175	2.43964e-08	2.69308e-07
11	66599513	66599538	+	CCS	ENSG00000173992	protein_coding	25	50	765365	6785440	2.17372	4.43281	4.48262e-08	4.86216e-07
11	66617186	66617226	+	--	--	--	46	91	765344	6785399	2.17673	4.48162	9.57262e-14	1.90357e-12
11	66624774	66624802	+	--	--	--	52	93	765338	6785397	2.31904	4.95727	1.04642e-16	3.17191e-15
11	66691381	66691482	-	SPTBN2	ENSG00000173898	protein_coding	22	32	671416	6708154	2.79519	6.86885	5.34895e-10	7.12289e-09
11	66691382	66691482	-	SPTBN2	ENSG00000173898	protein_coding	22	32	671416	6708154	2.79519	6.86885	5.34895e-10	7.12289e-09
11	66721432	66721550	-	SPTBN2	ENSG00000173898	protein_coding	26	43	671412	6708143	2.61148	6.04113	1.18238e-10	1.68805e-09
11	66728336	66728463	-	SPTBN2	ENSG00000173898	protein_coding	22	8	671416	6708178	4.66966	27.4755	3.53582e-17	1.29438e-15
11	66852875	66852955	-	PC	ENSG00000173599	protein_coding	22	48	671416	6708138	2.22488	4.57922	1.38812e-07	1.48797e-06
11	66915629	66915729	-	PC	ENSG00000173599	protein_coding	22	24	671416	6708162	3.19573	9.15848	1.11559e-11	1.80249e-10
11	67118527	67118560	+	--	--	--	43	72	765347	6785418	2.41531	5.29486	7.88179e-15	1.8378e-13
11	67119792	67119819	+	KDM2A	ENSG00000173120	protein_coding	55	103	765335	6785387	2.25262	4.73422	6.4718e-17	2.06205e-15
11	67250236	67250276	+	KDM2A	ENSG00000173120	protein_coding	52	110	765338	6785380	2.07921	4.19113	1.98073e-14	4.34733e-13
11	67254990	67255015	+	KDM2A	ENSG00000173120	protein_coding	30	23	765360	6785467	3.51494	11.564	8.73497e-17	2.70627e-15
11	67255527	67255552	+	KDM2A	ENSG00000173120	protein_coding	60	120	765330	6785370	2.15758	4.43297	2.80632e-17	9.42344e-16
11	67257480	67257505	+	KDM2A	ENSG00000173120	protein_coding	22	44	765368	6785446	2.17741	4.4328	2.82617e-07	2.90265e-06
11	67273382	67273407	+	GRK2	ENSG00000173020	protein_coding	23	52	765367	6785438	2.00275	3.92132	8.24775e-07	8.23709e-06
11	67275722	67275747	+	GRK2	ENSG00000173020	protein_coding	27	37	765363	6785453	2.70513	6.46954	2.744e-11	3.98156e-10
11	67280815	67280868	+	GRK2	ENSG00000173020	protein_coding	48	34	765342	6785456	3.63113	12.5166	7.11287e-27	9.38521e-25
11	67285571	67285609	+	GRK2	ENSG00000173020	protein_coding	48	89	765342	6785401	2.26856	4.78158	4.34769e-15	1.04863e-13
11	67286397	67286433	+	GRK2	ENSG00000173020	protein_coding	31	62	765359	6785428	2.16842	4.43284	1.14927e-09	1.42585e-08
11	67286434	67286465	+	GRK2	ENSG00000173020	protein_coding	53	53	765337	6785437	3.1457	8.86595	5.00555e-25	5.39804e-23
11	67289014	67289074	+	--	--	--	31	36	765359	6785454	2.93625	7.63436	4.4268e-14	9.21125e-13
11	67289713	67289769	+	ANKRD13D	ENSG00000172932	protein_coding	47	28	765343	6785462	3.87269	14.8821	3.18943e-28	4.76946e-26
11	67289731	67289778	+	ANKRD13D	ENSG00000172932	protein_coding	39	29	765351	6785461	3.56074	11.923	1.14372e-21	7.8216e-20
11	67299364	67299389	+	ANKRD13D	ENSG00000172932	protein_coding	24	47	765366	6785443	2.2046	4.52712	6.10432e-08	6.55775e-07
11	67304950	67304975	+	SSH3	ENSG00000172830	protein_coding	25	10	765365	6785480	4.38671	22.1642	9.24265e-18	3.36561e-16
11	67312064	67312095	+	SSH3	ENSG00000172830	protein_coding	22	18	765368	6785472	3.42134	10.8358	2.44445e-12	4.0258e-11
11	67367616	67367732	-	--	--	--	22	12	671416	6708174	4.13915	18.317	2.30305e-15	6.32915e-14
11	67434688	67434713	+	RPS6KB2	ENSG00000175634	protein_coding	23	29	765367	6785461	2.82378	7.03136	2.51004e-10	3.33151e-09
11	67440911	67440981	-	CORO1B	ENSG00000172725	protein_coding	30	41	671408	6708145	2.8779	7.31061	1.29739e-13	2.76009e-12
11	67443393	67443505	-	CORO1B	ENSG00000172725	protein_coding	34	61	671404	6708125	2.49111	5.56886	9.96557e-13	1.88269e-11
11	67495105	67495205	-	PITPNM1	ENSG00000110697	protein_coding	24	47	671414	6708139	2.37492	5.10182	7.61312e-09	9.08425e-08
11	67498599	67498688	-	PITPNM1	ENSG00000110697	protein_coding	24	57	671414	6708129	2.1019	4.20676	1.33984e-07	1.4394e-06
11	67506626	67506689	-	CDK2AP2	ENSG00000167797	protein_coding	22	35	671416	6708151	2.66966	6.28009	1.82323e-09	2.30152e-08
11	67506628	67506759	-	CDK2AP2	ENSG00000167797	protein_coding	30	44	671408	6708142	2.77837	6.81215	4.82285e-13	9.45182e-12
11	67609525	67609559	+	NDUFV1	ENSG00000167792	protein_coding	32	54	765358	6785436	2.40874	5.25375	2.34473e-11	3.42858e-10
11	67610342	67610369	+	NDUFV1	ENSG00000167792	protein_coding	24	46	765366	6785444	2.23497	4.62554	4.47188e-08	4.85521e-07
11	68043103	68043160	+	TCIRG1	ENSG00000110719	protein_coding	95	150	765295	6785340	2.49226	5.61533	2.78834e-32	6.25451e-30
11	68043215	68043248	+	TCIRG1	ENSG00000110719	protein_coding	86	157	765304	6785333	2.28487	4.85664	4.19914e-26	5.06402e-24
11	68044499	68044526	+	TCIRG1	ENSG00000110719	protein_coding	28	55	765362	6785435	2.19633	4.51342	5.28485e-09	6.13584e-08
11	68047384	68047424	+	TCIRG1	ENSG00000110719	protein_coding	30	63	765360	6785427	2.0999	4.22175	5.08071e-09	5.91106e-08
11	68049047	68049072	+	TCIRG1	ENSG00000110719	protein_coding	29	56	765361	6785434	2.2197	4.59115	2.10787e-09	2.54476e-08
11	68049739	68049764	+	TCIRG1	ENSG00000110719	protein_coding	44	94	765346	6785396	2.0677	4.14994	2.45437e-12	4.03031e-11
11	68271804	68272009	-	C11orf24	ENSG00000171067	protein_coding	48	97	671390	6708089	2.31602	4.94417	8.61689e-16	2.55635e-14
11	68316811	68316836	+	LRP5	ENSG00000162337	protein_coding	34	74	765356	6785416	2.04617	4.07343	1.03317e-09	1.28893e-08
11	68326985	68327019	+	LRP5	ENSG00000162337	protein_coding	36	80	765354	6785410	2.01531	3.98957	5.29016e-10	6.8041e-09
11	68342341	68342381	+	LRP5	ENSG00000162337	protein_coding	36	71	765354	6785419	2.18523	4.4953	4.06676e-11	5.78815e-10
11	68357757	68357789	+	LRP5	ENSG00000162337	protein_coding	31	67	765359	6785423	2.05824	4.10203	4.84225e-09	5.6571e-08
11	68448503	68448528	+	LRP5	ENSG00000162337	protein_coding	22	9	765368	6785481	4.34734	21.6716	1.08538e-15	2.80486e-14
11	68448752	68448800	+	LRP5	ENSG00000162337	protein_coding	40	35	765350	6785455	3.33333	10.1324	1.3273e-20	7.63398e-19
11	68448970	68448999	+	LRP5	ENSG00000162337	protein_coding	29	55	765361	6785435	2.24524	4.67462	1.53822e-09	1.87929e-08
11	69067440	69067499	+	TPCN2	ENSG00000162341	protein_coding	28	48	765362	6785442	2.38897	5.17164	5.27993e-10	6.79874e-09
11	69672159	69672259	-	LTO1	ENSG00000149716	protein_coding	24	20	671414	6708166	3.56756	11.9893	2.93994e-14	6.79057e-13
11	70435154	70435184	+	CTTN	ENSG00000085733	protein_coding	30	33	765360	6785457	3.01244	8.05973	4.31136e-14	8.98774e-13
11	70637497	70637597	-	SHANK2	ENSG00000162105	protein_coding	31	59	671407	6708127	2.40913	5.24959	3.06276e-11	4.67168e-10
11	70697426	70697526	-	SHANK2	ENSG00000162105	protein_coding	21	19	671417	6708167	3.45353	11.0427	3.22304e-12	5.6694e-11
11	71205899	71206037	-	SHANK2	ENSG00000162105	protein_coding	32	69	671406	6708117	2.23114	4.63358	1.77771e-10	2.47782e-09
11	71434497	71434509	-	DHCR7	ENSG00000172893	protein_coding	38	68	671400	6708118	2.4929	5.58334	4.49085e-14	1.01316e-12
11	72006086	72006202	-	NUMA1	ENSG00000137497	protein_coding	23	27	671415	6708159	3.09363	8.51092	1.05345e-11	1.72336e-10
11	72097431	72097566	-	LAMTOR1	ENSG00000149357	protein_coding	32	23	671406	6708163	3.77546	13.9008	1.08698e-19	5.85821e-18
11	72225060	72225085	+	INPPL1	ENSG00000165458	protein_coding	22	25	765368	6785465	2.96883	7.80175	1.57174e-10	2.10357e-09
11	76796115	76796164	+	TSKU	ENSG00000182704	protein_coding	40	46	765350	6785444	2.94867	7.7094	7.76969e-18	2.84774e-16
11	86068771	86068878	-	PICALM	ENSG00000073921	protein_coding	30	36	671408	6708150	3.06077	8.32597	1.18146e-14	2.90898e-13
11	86954957	86955097	-	FZD4	ENSG00000174804	protein_coding	21	25	671417	6708161	3.07502	8.39248	9.90911e-11	1.42412e-09
11	111300482	111300509	+	COLCA2	ENSG00000214290	protein_coding	28	9	765362	6785481	4.68176	27.5822	7.19596e-21	4.20345e-19
11	117144342	117144368	+	PAFAH1B2	ENSG00000168092	protein_coding	28	25	765362	6785465	3.30324	9.92958	1.01026e-14	2.289e-13
11	118896345	118896429	-	BCL9L	ENSG00000186174	protein_coding	31	55	671407	6708131	2.50867	5.63138	7.87141e-12	1.30643e-10
11	118896793	118896893	-	BCL9L	ENSG00000186174	protein_coding	33	46	671405	6708140	2.8489	7.1676	1.18893e-14	2.92365e-13
11	118897833	118897934	-	BCL9L	ENSG00000186174	protein_coding	21	47	671417	6708139	2.19049	4.46407	3.69119e-07	3.83592e-06
11	118898003	118898056	-	BCL9L	ENSG00000186174	protein_coding	21	37	671417	6708149	2.52753	5.67059	1.61589e-08	1.86505e-07
11	118900852	118900957	-	BCL9L	ENSG00000186174	protein_coding	30	74	671408	6708112	2.0414	4.05045	7.7555e-09	9.24277e-08
11	118901982	118902085	-	BCL9L	ENSG00000186174	protein_coding	21	37	671417	6708149	2.52753	5.67059	1.61589e-08	1.86505e-07
11	118901985	118902085	-	BCL9L	ENSG00000186174	protein_coding	21	35	671417	6708151	2.60553	5.99462	7.79586e-09	9.28518e-08
11	118910256	118910356	-	BCL9L	ENSG00000186174	protein_coding	31	45	671407	6708141	2.79246	6.88281	1.62741e-13	3.42464e-12
11	118917654	118917828	-	BCL9L	ENSG00000186174	protein_coding	41	20	671397	6708166	4.31602	20.4823	2.01791e-28	2.61011e-26
11	118922933	118923033	-	BCL9L	ENSG00000186174	protein_coding	21	24	671417	6708162	3.1316	8.74217	5.89468e-11	8.6643e-10
11	119045328	119045356	-	HYOU1	ENSG00000149428	protein_coding	23	49	671415	6708137	2.25713	4.68967	5.17953e-08	5.73919e-07
11	119096886	119096958	-	DPAGT1	ENSG00000172269	protein_coding	21	39	671417	6708147	2.45353	5.37979	3.22372e-08	3.63855e-07
11	119336413	119336448	+	RNF26	ENSG00000173456	protein_coding	21	14	765369	6785476	3.69824	13.2984	7.43387e-13	1.31713e-11
11	124636495	124636526	+	RNA5SP352	ENSG00000200278	rRNA_pseudogene	52	109	765338	6785381	2.09226	4.22959	1.49257e-14	3.33464e-13
11	124800120	124800233	-	MSANTD2	ENSG00000120458	protein_coding	33	27	671405	6708159	3.59613	12.2115	3.21727e-19	1.57233e-17
12	753051	753113	+	WNK1	ENSG00000060237	protein_coding	76	85	765314	6785405	2.98623	7.9274	5.16857e-33	1.20767e-30
12	753088	753117	+	WNK1	ENSG00000060237	protein_coding	59	51	765331	6785439	3.35215	10.2568	7.78274e-30	1.36386e-27
12	753130	753162	+	WNK1	ENSG00000060237	protein_coding	44	46	765346	6785444	3.08297	8.48038	1.52434e-20	8.6783e-19
12	753168	753206	+	WNK1	ENSG00000060237	protein_coding	51	48	765339	6785442	3.23143	9.42005	6.37697e-25	6.6223e-23
12	753251	753276	+	WNK1	ENSG00000060237	protein_coding	39	43	765351	6785447	3.0082	8.04107	7.50555e-18	2.75995e-16
12	753364	753400	+	WNK1	ENSG00000060237	protein_coding	46	81	765344	6785409	2.34274	5.03492	3.79222e-15	9.18609e-14
12	6534873	6534921	+	GAPDH	ENSG00000111640	protein_coding	46	65	765344	6785425	2.6559	6.27429	8.23683e-18	3.00912e-16
12	6536439	6536466	+	GAPDH	ENSG00000111640	protein_coding	21	29	765369	6785461	2.69824	6.41992	4.72686e-09	5.52805e-08
12	6748180	6748325	-	MLF2	ENSG00000089693	protein_coding	26	39	671412	6708147	2.74898	6.66074	2.43002e-11	3.76576e-10
12	6766557	6766585	+	PTMS	ENSG00000159335	protein_coding	39	35	765351	6785455	3.29771	9.87904	7.0023e-20	3.58604e-18
12	6766601	6766626	+	PTMS	ENSG00000159335	protein_coding	35	33	765355	6785457	3.22817	9.40308	1.45419e-17	5.09669e-16
12	6766644	6766682	+	PTMS	ENSG00000159335	protein_coding	42	33	765348	6785457	3.48451	11.2838	1.15463e-22	9.05578e-21
12	6770625	6770680	+	PTMS	ENSG00000159335	protein_coding	39	59	765351	6785431	2.56074	5.86043	1.23538e-14	2.7822e-13
12	7158490	7158539	+	CLSTN3	ENSG00000139182	protein_coding	26	56	765364	6785434	2.0677	4.11619	7.70668e-08	8.20837e-07
12	9322782	9322818	+	--	--	--	22	3	765368	6785487	5.66927	65.0148	2.28161e-19	1.09826e-17
12	11109311	11109456	-	--	--	--	24	27	671414	6708159	3.15253	8.88097	2.02669e-12	3.65784e-11
12	16363847	16363879	+	MGST1	ENSG00000008394	protein_coding	24	31	765366	6785459	2.78956	6.86372	1.45497e-10	1.96369e-09
12	31324708	31324847	-	SINHCAF	ENSG00000139146	protein_coding	35	30	671403	6708156	3.53175	11.6565	6.86901e-20	3.85181e-18
12	46185669	46185769	-	SLC38A1	ENSG00000111371	protein_coding	24	27	671414	6708159	3.15253	8.88097	2.02669e-12	3.65784e-11
12	46268527	46268595	-	SLC38A1	ENSG00000111371	protein_coding	22	14	671416	6708172	3.9327	15.7003	1.32958e-14	3.20851e-13
12	46363050	46363150	-	SLC38A2	ENSG00000134294	protein_coding	26	42	671412	6708144	2.64465	6.18497	8.07112e-11	1.17213e-09
12	46371476	46371526	-	SLC38A2	ENSG00000134294	protein_coding	38	90	671400	6708096	2.09363	4.21851	3.31498e-11	5.00524e-10
12	49029114	49029211	-	KMT2D	ENSG00000167548	protein_coding	29	68	671409	6708118	2.11439	4.26091	5.56035e-09	6.70074e-08
12	49041277	49041379	-	KMT2D	ENSG00000167548	protein_coding	42	91	671396	6708095	2.21873	4.61135	3.18086e-13	6.35583e-12
12	49041277	49041382	-	KMT2D	ENSG00000167548	protein_coding	42	92	671396	6708094	2.20313	4.56123	4.22371e-13	8.31965e-12
12	49050217	49050329	-	KMT2D	ENSG00000167548	protein_coding	30	61	671408	6708125	2.31602	4.91367	2.17622e-10	3.01163e-09
12	49050420	49050610	-	KMT2D	ENSG00000167548	protein_coding	62	122	671376	6708064	2.35079	5.07766	2.23726e-20	1.31938e-18
12	49051138	49051180	-	KMT2D	ENSG00000167548	protein_coding	25	58	671413	6708128	2.13382	4.30649	5.17016e-08	5.73919e-07
12	49051266	49051364	-	KMT2D	ENSG00000167548	protein_coding	44	57	671394	6708129	2.9499	7.71262	6.81369e-20	3.83186e-18
12	49053014	49053121	-	KMT2D	ENSG00000167548	protein_coding	36	34	671402	6708152	3.3962	10.579	1.56118e-19	8.09896e-18
12	49059619	49059722	-	KMT2D	ENSG00000167548	protein_coding	37	57	671401	6708129	2.70597	6.48554	3.0213e-15	8.1529e-14
12	49060201	49060277	-	KMT2D	ENSG00000167548	protein_coding	27	57	671411	6708129	2.2654	4.73262	3.19055e-09	3.91296e-08
12	49060208	49060277	-	KMT2D	ENSG00000167548	protein_coding	27	55	671411	6708131	2.31602	4.90472	1.75245e-09	2.21939e-08
12	51819834	51820035	-	FIGNL2	ENSG00000261308	protein_coding	34	22	671404	6708164	3.92175	15.441	1.12805e-21	7.70648e-20
12	51819907	51820035	-	FIGNL2	ENSG00000261308	protein_coding	34	8	671404	6708178	5.27538	42.4629	2.2662e-28	2.89269e-26
12	51820758	51820881	-	FIGNL2	ENSG00000261308	protein_coding	26	10	671412	6708176	4.61148	25.977	8.71506e-20	4.80369e-18
12	51822240	51822378	-	FIGNL2	ENSG00000261308	protein_coding	26	20	671412	6708166	3.67859	12.9885	7.70142e-16	2.30948e-14
12	51951856	51951881	+	ACVR1B	ENSG00000135503	protein_coding	24	35	765366	6785455	2.61963	6.07929	8.42051e-10	1.05756e-08
12	51951974	51952005	+	ACVR1B	ENSG00000135503	protein_coding	22	27	765368	6785463	2.86191	7.22384	4.29969e-10	5.55566e-09
12	53171699	53171878	-	CSAD	ENSG00000139631	protein_coding	29	16	671409	6708170	4.13545	18.109	9.58191e-20	5.25165e-18
12	53452219	53452280	+	--	--	--	118	137	765272	6785353	2.932	7.63692	3.52711e-49	1.46512e-46
12	53452312	53452354	+	--	--	--	49	82	765341	6785408	2.41452	5.29789	1.08848e-16	3.29052e-15
12	53452687	53452732	+	--	--	--	43	38	765347	6785452	3.31973	10.0324	6.26165e-22	4.38922e-20
12	53468736	53468766	+	PCBP2	ENSG00000197111	protein_coding	26	38	765364	6785452	2.61519	6.06597	1.74793e-10	2.33379e-09
12	53468781	53468806	+	PCBP2	ENSG00000197111	protein_coding	34	53	765356	6785437	2.5201	5.68745	1.10431e-12	1.93219e-11
12	56144147	56144172	+	ESYT1	ENSG00000139641	protein_coding	36	45	765354	6785445	2.8316	7.09261	2.00138e-15	5.12477e-14
12	56164555	56164667	-	--	--	--	27	33	671411	6708153	3.03592	8.17456	3.33775e-13	6.66246e-12
12	56190401	56190428	+	Ser	tRNA.25812	tRNA	80	52	765310	6785438	3.75763	13.6404	2.37415e-45	8.87576e-43
12	56258266	56258388	-	ANKRD52	ENSG00000139645	protein_coding	30	32	671408	6708154	3.22583	9.36673	1.3941e-15	3.98944e-14
12	56601562	56601642	-	BAZ2A	ENSG00000076108	protein_coding	32	54	671406	6708132	2.57906	5.92069	1.34106e-12	2.47332e-11
12	56687951	56688111	-	PTGES3	ENSG00000110958	protein_coding	42	67	671396	6708119	2.65483	6.2632	1.05607e-16	3.63942e-15
12	56688036	56688193	-	PTGES3	ENSG00000110958	protein_coding	38	53	671400	6708133	2.84654	7.16355	1.2287e-16	4.11733e-15
12	56688093	56688193	-	PTGES3	ENSG00000110958	protein_coding	22	26	671416	6708160	3.0847	8.45398	3.23034e-11	4.88885e-10
12	56688093	56688215	-	PTGES3	ENSG00000110958	protein_coding	22	27	671416	6708159	3.03223	8.14087	5.3549e-11	7.90144e-10
12	57057483	57057600	-	NEMP1	ENSG00000166881	protein_coding	24	23	671414	6708163	3.37492	10.4255	2.04828e-13	4.21877e-12
12	57134400	57134425	+	LRP1	ENSG00000123384	protein_coding	24	48	765366	6785442	2.17485	4.43281	8.27421e-08	8.78781e-07
12	57138263	57138288	+	LRP1	ENSG00000123384	protein_coding	32	48	765358	6785442	2.57539	5.91047	2.38694e-12	3.96016e-11
12	57138416	57138466	+	LRP1	ENSG00000123384	protein_coding	22	49	765368	6785441	2.02541	3.98047	1.16596e-06	1.15331e-05
12	57154580	57154622	+	LRP1	ENSG00000123384	protein_coding	24	44	765366	6785446	2.29771	4.83579	2.34733e-08	2.60143e-07
12	57201702	57201727	+	LRP1	ENSG00000123384	protein_coding	22	33	765368	6785457	2.5818	5.91041	6.13002e-09	7.07316e-08
12	57204599	57204624	+	LRP1	ENSG00000123384	protein_coding	22	12	765368	6785478	3.96883	16.2537	2.17558e-14	4.61251e-13
12	57212718	57212743	+	LRP1	ENSG00000123384	protein_coding	24	35	765366	6785455	2.61963	6.07929	8.42051e-10	1.05756e-08
12	57212782	57212807	+	LRP1	ENSG00000123384	protein_coding	30	54	765360	6785436	2.31854	4.92538	3.14139e-10	4.11591e-09
12	57233522	57233547	+	SHMT2	ENSG00000182199	protein_coding	25	25	765365	6785465	3.1457	8.86566	1.37332e-12	2.35511e-11
12	57526184	57526209	+	MBD6	ENSG00000166987	protein_coding	23	20	765367	6785470	3.33835	10.1955	1.70579e-12	2.88556e-11
12	64610584	64610611	+	RASSF3	ENSG00000153179	protein_coding	22	9	765368	6785481	4.34734	21.6716	1.08538e-15	2.80486e-14
12	65825866	65825909	+	HMGA2	ENSG00000149948	protein_coding	32	26	765358	6785464	3.43521	10.9117	2.32715e-17	7.93315e-16
12	74539913	74539952	+	ATXN7L3B	ENSG00000253719	protein_coding	21	34	765369	6785456	2.47585	5.47581	3.56786e-08	3.89632e-07
12	89708686	89708868	-	ATP2B1	ENSG00000070961	protein_coding	48	91	671390	6708095	2.40717	5.27016	1.27904e-16	4.26392e-15
12	96400135	96400211	-	CDK17	ENSG00000059758	protein_coding	25	22	671413	6708164	3.4929	11.3535	1.87111e-14	4.44349e-13
12	98503526	98503557	+	Asp	tRNA.35974	tRNA	4006	2266	761384	6783224	3.96744	15.7501	0	0
12	98515758	98515792	+	TMPO	ENSG00000120802	protein_coding	22	34	765368	6785456	2.53998	5.73657	9.12512e-09	1.04431e-07
12	99984504	99984686	-	ANKS1B	ENSG00000185046	protein_coding	26	35	671412	6708151	2.90099	7.42197	4.25125e-12	7.32531e-11
12	101877860	101877894	+	DRAM1	ENSG00000136048	protein_coding	24	37	765366	6785453	2.54163	5.75068	1.88823e-09	2.28945e-08
12	102205431	102205456	+	HELLPAR	ENSG00000281344	lncRNA	22	4	765368	6785486	5.34734	48.7611	1.33935e-18	5.75534e-17
12	102851741	102851841	-	PAH	ENSG00000171759	protein_coding	26	39	671412	6708147	2.74898	6.66074	2.43002e-11	3.76576e-10
12	110281303	110281328	+	ATP2A2	ENSG00000174437	protein_coding	33	48	765357	6785442	2.61846	6.09518	5.90541e-13	1.06826e-11
12	110281355	110281380	+	ATP2A2	ENSG00000174437	protein_coding	30	58	765360	6785432	2.21726	4.58569	1.14622e-09	1.42363e-08
12	111362012	111362112	-	PHETA1	ENSG00000198324	protein_coding	22	39	671416	6708147	2.51766	5.63597	8.05991e-09	9.56444e-08
12	111362862	111363032	-	PHETA1	ENSG00000198324	protein_coding	24	13	671414	6708173	4.15253	18.4451	1.12568e-16	3.79835e-15
12	111597795	111597909	-	ATXN2	ENSG00000204842	protein_coding	30	36	671408	6708150	3.06077	8.32597	1.18146e-14	2.90898e-13
12	111598827	111598910	-	ATXN2	ENSG00000204842	protein_coding	28	47	671410	6708139	2.58904	5.95216	3.00407e-11	4.58576e-10
12	112013442	112013468	+	ERP29	ENSG00000089248	protein_coding	24	37	765366	6785453	2.54163	5.75068	1.88823e-09	2.28945e-08
12	120198956	120199049	-	RPLP0	ENSG00000089157	protein_coding	21	19	671417	6708167	3.45353	11.0427	3.22304e-12	5.6694e-11
12	120200826	120200960	-	RPLP0	ENSG00000089157	protein_coding	38	95	671400	6708091	2.01646	3.99648	1.16022e-10	1.66008e-09
12	120469513	120469613	-	SRSF9	ENSG00000111786	protein_coding	38	53	671400	6708133	2.84654	7.16355	1.2287e-16	4.11733e-15
12	120469513	120469626	-	SRSF9	ENSG00000111786	protein_coding	38	59	671400	6708127	2.69454	6.43504	1.54759e-15	4.4027e-14
12	120496168	120496193	+	DYNLL1	ENSG00000088986	protein_coding	24	19	765366	6785471	3.46763	11.1987	1.58912e-13	3.06232e-12
12	121793562	121793662	-	RHOF	ENSG00000139725	protein_coding	28	22	671410	6708164	3.65044	12.716	8.35254e-17	2.93049e-15
12	124356683	124356793	-	NCOR2	ENSG00000196498	protein_coding	26	19	671412	6708167	3.74898	13.6721	3.66904e-16	1.17277e-14
12	124356693	124356793	-	NCOR2	ENSG00000196498	protein_coding	26	19	671412	6708167	3.74898	13.6721	3.66904e-16	1.17277e-14
12	124792986	124793086	-	SCARB1	ENSG00000073060	protein_coding	22	22	671416	6708164	3.31602	9.99107	3.56611e-12	6.17766e-11
12	124814975	124815072	-	SCARB1	ENSG00000073060	protein_coding	28	56	671410	6708130	2.34112	4.99555	6.41916e-10	8.49554e-09
12	124939631	124939732	-	Asp	tRNA.31483	tRNA	80	66	671358	6708120	3.58979	12.1114	3.14875e-44	9.69715e-42
12	128823585	128823727	-	SLC15A4	ENSG00000139370	protein_coding	58	45	671380	6708141	3.67511	12.878	2.16957e-33	3.8976e-31
12	130872540	130872606	+	RAN	ENSG00000132341	protein_coding	24	26	765366	6785464	3.03467	8.18367	1.1822e-11	1.80149e-10
12	131902807	131902857	+	ULK1	ENSG00000177169	protein_coding	24	11	765366	6785479	4.2046	19.3433	1.87444e-16	5.43223e-15
12	131913739	131913778	+	ULK1	ENSG00000177169	protein_coding	26	40	765364	6785450	2.54304	5.76267	3.91982e-10	5.11193e-09
12	131915839	131915864	+	ULK1	ENSG00000177169	protein_coding	24	23	765366	6785467	3.2046	9.25111	2.12889e-12	3.55305e-11
12	131916049	131916074	+	ULK1	ENSG00000177169	protein_coding	22	30	765368	6785460	2.71507	6.50145	1.72713e-09	2.10093e-08
12	131922677	131922715	+	ULK1	ENSG00000177169	protein_coding	29	20	765361	6785470	3.66028	12.8553	5.33745e-17	1.72017e-15
12	132548567	132548592	+	FBRSL1	ENSG00000112787	protein_coding	22	14	765368	6785476	3.76238	13.9317	1.22897e-13	2.40131e-12
12	132548602	132548627	+	FBRSL1	ENSG00000112787	protein_coding	31	16	765359	6785474	4.05824	17.1774	4.38196e-20	2.29653e-18
12	132549244	132549308	+	FBRSL1	ENSG00000112787	protein_coding	23	17	765367	6785473	3.56074	11.9947	2.13851e-13	4.07899e-12
12	132549749	132549778	+	FBRSL1	ENSG00000112787	protein_coding	22	7	765368	6785483	4.66927	27.8635	1.03007e-16	3.13082e-15
12	132551578	132551611	+	--	--	--	39	17	765351	6785473	4.29771	20.3393	2.83508e-26	3.57267e-24
12	132552202	132552227	+	--	--	--	22	10	765368	6785480	4.20983	19.5044	3.13711e-15	7.81872e-14
12	132552849	132552897	+	--	--	--	21	6	765369	6785484	4.79778	31.0297	2.13688e-16	6.06738e-15
12	132572240	132572273	+	FBRSL1	ENSG00000112787	protein_coding	32	25	765358	6785465	3.48966	11.3481	1.15658e-17	4.11795e-16
12	132572546	132572588	+	FBRSL1	ENSG00000112787	protein_coding	24	45	765366	6785445	2.266	4.72833	3.25218e-08	3.57947e-07
12	132668712	132668810	-	POLE	ENSG00000177084	protein_coding	25	30	671413	6708156	3.06227	8.32592	1.87697e-12	3.42909e-11
12	132668718	132668813	-	POLE	ENSG00000177084	protein_coding	25	28	671413	6708158	3.15848	8.92063	6.59732e-13	1.26986e-11
12	132828747	132828847	-	--	--	--	36	53	671402	6708133	2.77059	6.7865	2.56969e-15	7.0024e-14
13	37059488	37059617	-	SUPT20H	ENSG00000102710	protein_coding	32	16	671406	6708170	4.27296	19.9825	2.50372e-22	1.82621e-20
13	39013516	39013631	-	PROSER1	ENSG00000120685	protein_coding	24	24	671414	6708162	3.31602	9.9911	3.74012e-13	7.40468e-12
13	44917914	44918015	-	Glu	tRNA.28963	tRNA	1022	1862	670416	6706324	2.4512	5.49049	0	0
13	51452026	51452213	-	INTS6	ENSG00000102786	protein_coding	36	47	671402	6708139	2.94052	7.65287	1.76631e-16	5.81833e-15
13	51452886	51452986	-	INTS6	ENSG00000102786	protein_coding	44	85	671394	6708101	2.38161	5.17197	3.85046e-15	1.02478e-13
13	52011798	52011993	-	ATP7B	ENSG00000123191	protein_coding	36	54	671402	6708132	2.74412	6.66082	3.90531e-15	1.03654e-13
13	81246504	81246582	-	--	--	--	24	39	671414	6708147	2.63795	6.14835	4.64778e-10	6.24058e-09
13	109784427	109784592	-	IRS2	ENSG00000185950	protein_coding	24	10	671414	6708176	4.50045	23.9787	5.4478e-18	2.24413e-16
13	111154051	111154087	+	ARHGEF7	ENSG00000102606	protein_coding	24	10	765366	6785480	4.33013	21.2776	6.52487e-17	2.06722e-15
13	112690109	112690134	+	ATP11A	ENSG00000068650	protein_coding	26	15	765364	6785475	3.90059	15.3672	1.93576e-16	5.55254e-15
13	113297332	113297378	+	LAMP1	ENSG00000185896	protein_coding	34	54	765356	6785436	2.49363	5.58212	1.6234e-12	2.75449e-11
13	113322688	113322722	+	LAMP1	ENSG00000185896	protein_coding	27	48	765363	6785442	2.33835	4.98693	1.93439e-09	2.34036e-08
13	113322730	113322755	+	LAMP1	ENSG00000185896	protein_coding	35	30	765355	6785460	3.36143	10.3434	2.15914e-18	8.7107e-17
13	113322842	113322871	+	LAMP1	ENSG00000185896	protein_coding	53	70	765337	6785420	2.75084	6.71277	3.20353e-21	1.99606e-19
14	19097374	19097404	+	DUXAP9	ENSG00000225210	transcribed_processed_pseudogene	39	31	765351	6785459	3.46763	11.1538	4.82626e-21	2.94079e-19
14	19097449	19097474	+	DUXAP9	ENSG00000225210	transcribed_processed_pseudogene	35	33	765355	6785457	3.22817	9.40308	1.45419e-17	5.09669e-16
14	19098680	19098719	+	DUXAP9	ENSG00000225210	transcribed_processed_pseudogene	28	12	765362	6785478	4.30324	20.6867	2.37369e-19	1.13286e-17
14	20625405	20625434	+	Leu	tRNA.30788	tRNA	136	145	765254	6785345	3.05391	8.31644	2.11711e-59	1.07929e-56
14	21269241	21269347	-	HNRNPC	ENSG00000092199	protein_coding	29	36	671409	6708150	3.01346	8.04843	5.92801e-14	1.3205e-12
14	22981478	22981540	-	--	--	--	27	54	671411	6708132	2.34202	4.99555	1.28749e-09	1.64449e-08
14	22981931	22981980	-	--	--	--	29	61	671409	6708125	2.26872	4.74987	7.94814e-10	1.04126e-08
14	22982387	22982399	-	AJUBA	ENSG00000129474	protein_coding	24	31	671414	6708155	2.95988	7.73503	1.52691e-11	2.43828e-10
14	22982409	22982465	-	AJUBA	ENSG00000129474	protein_coding	27	61	671411	6708125	2.16918	4.42228	9.90746e-09	1.16749e-07
14	22982466	22982543	-	AJUBA	ENSG00000129474	protein_coding	22	46	671416	6708140	2.285	4.77832	7.76382e-08	8.47209e-07
14	30874682	30874725	+	COCH	ENSG00000100473	protein_coding	42	94	765348	6785396	2.00211	3.9613	2.42435e-11	3.5404e-10
14	31025431	31025496	-	STRN3	ENSG00000196792	protein_coding	27	58	671411	6708128	2.24074	4.65102	4.26903e-09	5.17674e-08
14	31025790	31025902	-	STRN3	ENSG00000196792	protein_coding	73	174	671365	6708012	2.07427	4.19188	5.94176e-20	3.36099e-18
14	31121448	31121552	-	HECTD1	ENSG00000092148	protein_coding	28	43	671410	6708143	2.71457	6.50585	6.35374e-12	1.07141e-10
14	31206856	31206962	-	HECTD1	ENSG00000092148	protein_coding	44	80	671394	6708106	2.46803	5.49522	7.2948e-16	2.20802e-14
14	32077771	32077802	+	ARHGAP5	ENSG00000100852	protein_coding	56	91	765334	6785399	2.45503	5.45596	2.78819e-19	1.3139e-17
14	32090458	32090493	+	ARHGAP5	ENSG00000100852	protein_coding	26	43	765364	6785447	2.44116	5.36062	1.22569e-09	1.50897e-08
14	32090458	32090512	+	ARHGAP5	ENSG00000100852	protein_coding	27	55	765363	6785435	2.1457	4.35222	1.77543e-08	1.98132e-07
14	52695382	52695527	-	ERO1A	ENSG00000197930	protein_coding	44	73	671394	6708113	2.59842	6.02217	5.89243e-17	2.09386e-15
14	55062902	55062927	+	MAPK1IP1L	ENSG00000168175	protein_coding	23	35	765367	6785455	2.56074	5.82598	3.40494e-09	4.04107e-08
14	58239882	58239983	-	--	--	--	76	164	671362	6708022	2.21649	4.63028	1.01646e-22	7.79501e-21
14	60165244	60165352	-	DHRS7	ENSG00000100612	protein_coding	60	121	671378	6708065	2.31602	4.95446	2.25162e-19	1.14661e-17
14	67690214	67690413	-	--	--	--	28	36	671410	6708150	2.96455	7.77089	2.92038e-13	5.86556e-12
14	69770421	69770456	+	SRSF5	ENSG00000100650	protein_coding	40	17	765350	6785473	4.33333	20.8608	4.08995e-27	5.73385e-25
14	73458248	73458360	-	--	--	--	24	8	671414	6708178	4.78996	29.9734	5.24499e-19	2.48233e-17
14	73718164	73718300	-	MIDEAS	ENSG00000156030	protein_coding	26	32	671412	6708154	3.02652	8.11778	1.01649e-12	1.91104e-11
14	73726929	73727056	-	MIDEAS	ENSG00000156030	protein_coding	24	31	671414	6708155	2.95988	7.73503	1.52691e-11	2.43828e-10
14	74018683	74018871	-	ENTPD5	ENSG00000187097	protein_coding	30	20	671408	6708166	3.8779	14.9868	4.38999e-19	2.12406e-17
14	89712571	89712600	+	RN7SKP255	ENSG00000200312	misc_RNA	40	21	765350	6785469	4.04382	16.8873	2.35267e-25	2.63863e-23
14	91509737	91509902	-	PPP4R3A	ENSG00000100796	protein_coding	36	46	671402	6708140	2.97089	7.81923	1.09695e-16	3.76691e-15
14	91509910	91509963	-	PPP4R3A	ENSG00000100796	protein_coding	34	51	671404	6708135	2.74487	6.6608	2.23251e-14	5.225e-13
14	94590196	94590221	+	SERPINA5	ENSG00000188488	protein_coding	23	27	765367	6785463	2.92331	7.55221	9.41639e-11	1.28792e-09
14	102044636	102044661	+	DYNC1H1	ENSG00000197102	protein_coding	26	43	765364	6785447	2.44116	5.36062	1.22569e-09	1.50897e-08
14	102081644	102081744	-	HSP90AA1	ENSG00000080824	protein_coding	22	16	671416	6708170	3.75212	13.7377	6.49577e-14	1.43707e-12
14	102086564	102086676	-	HSP90AA1	ENSG00000080824	protein_coding	34	32	671404	6708154	3.40091	10.6157	1.46555e-18	6.49194e-17
14	102933686	102933762	-	CDC42BPB	ENSG00000198752	protein_coding	28	41	671410	6708145	2.78169	6.82321	2.77205e-12	4.92072e-11
14	103102528	103102589	+	EXOC3L4	ENSG00000205436	protein_coding	34	51	765356	6785439	2.57455	5.91049	4.99895e-13	9.16105e-12
14	103107928	103107954	+	EXOC3L4	ENSG00000205436	protein_coding	28	9	765362	6785481	4.68176	27.5822	7.19596e-21	4.20345e-19
14	103108763	103108788	+	EXOC3L4	ENSG00000205436	protein_coding	23	13	765367	6785477	3.92331	15.6854	8.37085e-15	1.93175e-13
14	103521401	103521520	-	CKB	ENSG00000166165	protein_coding	48	111	671390	6708075	2.12338	4.32057	4.69281e-14	1.05749e-12
14	103521576	103521616	-	CKB	ENSG00000166165	protein_coding	29	51	671409	6708135	2.52248	5.68123	3.12447e-11	4.75459e-10
14	103521737	103521833	-	CKB	ENSG00000166165	protein_coding	48	73	671390	6708113	2.72128	6.56967	1.73573e-19	8.93279e-18
14	103522166	103522224	-	CKB	ENSG00000166165	protein_coding	26	55	671412	6708131	2.26356	4.72306	6.39793e-09	7.66252e-08
14	105449302	105449327	+	--	--	--	28	26	765362	6785464	3.2488	9.54767	1.8936e-14	4.16425e-13
14	105466993	105467018	+	MTA1	ENSG00000182979	protein_coding	23	15	765367	6785475	3.73067	13.594	4.57116e-14	9.44157e-13
14	105468936	105468961	+	MTA1	ENSG00000182979	protein_coding	28	21	765362	6785469	3.54425	11.8209	6.58022e-16	1.77405e-14
15	31327984	31328009	+	KLF13	ENSG00000169926	protein_coding	29	26	765361	6785464	3.29771	9.88867	3.62687e-15	8.84286e-14
15	31372261	31372286	+	KLF13	ENSG00000169926	protein_coding	28	14	765362	6785476	4.09679	17.7314	1.82847e-18	7.62347e-17
15	31372290	31372338	+	KLF13	ENSG00000169926	protein_coding	52	17	765338	6785473	4.7037	27.1195	2.03177e-37	5.84289e-35
15	39595458	39595505	+	THBS1	ENSG00000137801	protein_coding	28	30	765362	6785460	3.04949	8.27464	1.945e-13	3.72254e-12
15	40088603	40088704	-	BMF	ENSG00000104081	protein_coding	26	25	671412	6708161	3.37047	10.3908	2.1561e-14	5.05384e-13
15	40090469	40090666	-	BMF	ENSG00000104081	protein_coding	26	32	671412	6708154	3.02652	8.11778	1.01649e-12	1.91104e-11
15	41116094	41116212	-	INO80	ENSG00000128908	protein_coding	26	11	671412	6708175	4.48595	23.6154	2.67495e-19	1.34454e-17
15	43793833	43793862	+	SERF2	ENSG00000140264	protein_coding	31	45	765359	6785445	2.62214	6.10748	2.82076e-12	4.61842e-11
15	45198595	45198738	-	--	--	--	116	38	671322	6708148	4.90099	30.5033	8.27718e-87	8.9219e-84
15	52786743	52786843	-	ONECUT1	ENSG00000169856	protein_coding	24	19	671414	6708167	3.63795	12.6203	1.46379e-14	3.51058e-13
15	66704097	66704122	+	SMAD6	ENSG00000137834	protein_coding	23	32	765367	6785458	2.68627	6.37217	9.79104e-10	1.22284e-08
15	66711622	66711664	+	SMAD6	ENSG00000137834	protein_coding	25	23	765365	6785467	3.26118	9.63659	4.12518e-13	7.67261e-12
15	66853997	66854033	+	--	--	--	34	24	765356	6785466	3.63113	12.5598	1.69403e-19	8.40679e-18
15	68206383	68206492	-	ENSG00000260007	ENSG00000260007	protein_coding	22	14	671416	6708172	3.9327	15.7003	1.32958e-14	3.20851e-13
15	72200606	72200706	-	PKM	ENSG00000067225	protein_coding	32	79	671406	6708107	2.03849	4.04704	2.54515e-09	3.16952e-08
15	72208804	72208963	-	PKM	ENSG00000067225	protein_coding	32	43	671406	6708143	2.90099	7.4353	1.44183e-14	3.47076e-13
15	72756288	72756491	-	ADPGK	ENSG00000159322	protein_coding	22	14	671416	6708172	3.9327	15.7003	1.32958e-14	3.20851e-13
15	72756297	72756491	-	ADPGK	ENSG00000159322	protein_coding	22	14	671416	6708172	3.9327	15.7003	1.32958e-14	3.20851e-13
15	72783490	72783626	-	ADPGK	ENSG00000159322	protein_coding	26	64	671412	6708122	2.04854	4.05887	7.2477e-08	7.93567e-07
15	73702319	73702345	+	CD276	ENSG00000103855	protein_coding	30	26	765360	6785464	3.34501	10.2297	6.83887e-16	1.83496e-14
15	73703740	73703774	+	CD276	ENSG00000103855	protein_coding	21	38	765369	6785452	2.31973	4.89941	1.47003e-07	1.53654e-06
15	73713665	73713701	+	CD276	ENSG00000103855	protein_coding	37	72	765353	6785418	2.20381	4.556	1.63146e-11	2.45936e-10
15	74782205	74782230	+	CSK	ENSG00000103653	protein_coding	22	9	765368	6785481	4.34734	21.6716	1.08538e-15	2.80486e-14
15	74906453	74906555	-	FAM219B	ENSG00000178761	protein_coding	22	15	671416	6708171	3.83959	14.6536	2.99496e-14	6.88487e-13
15	75208201	75208241	+	C15orf39	ENSG00000167173	protein_coding	32	45	765358	6785445	2.66654	6.30451	6.8418e-13	1.22578e-11
15	75208495	75208520	+	C15orf39	ENSG00000167173	protein_coding	21	18	765369	6785472	3.35721	10.3432	1.33211e-11	2.01895e-10
15	79922689	79922789	-	--	--	--	24	13	671414	6708173	4.15253	18.4451	1.12568e-16	3.79835e-15
15	81002056	81002081	+	TLNRD1	ENSG00000140406	protein_coding	26	13	765364	6785477	4.09324	17.7314	3.04255e-17	1.0066e-15
15	82536848	82536919	-	--	--	--	22	36	671416	6708150	2.63013	6.10564	2.68363e-09	3.31642e-08
15	84981725	84981774	+	PDE8A	ENSG00000073417	protein_coding	25	27	765365	6785463	3.03879	8.20894	4.23017e-12	6.84609e-11
15	89334092	89334196	-	POLG	ENSG00000140521	protein_coding	24	20	671414	6708166	3.56756	11.9893	2.93994e-14	6.79057e-13
15	89334599	89334701	-	POLG	ENSG00000140521	protein_coding	30	48	671408	6708138	2.65551	6.24447	2.4503e-12	4.39379e-11
15	89622897	89622922	+	TICRR	ENSG00000140534	protein_coding	21	3	765369	6785487	5.60514	62.0595	1.98217e-18	8.05472e-17
15	89804614	89804748	-	ANPEP	ENSG00000166825	protein_coding	21	52	671417	6708134	2.04754	4.03483	1.36201e-06	1.36426e-05
15	90881636	90881662	+	FURIN	ENSG00000140564	protein_coding	76	163	765314	6785327	2.05494	4.13387	4.46708e-20	2.33025e-18
15	90882541	90882568	+	FURIN	ENSG00000140564	protein_coding	84	142	765306	6785348	2.39522	5.24479	3.13024e-27	4.44395e-25
15	90882623	90882650	+	FURIN	ENSG00000140564	protein_coding	88	189	765302	6785301	2.05158	4.12817	5.95201e-23	4.83729e-21
15	90905412	90905441	+	MAN2A2	ENSG00000196547	protein_coding	48	53	765342	6785437	3.00553	8.02948	1.34173e-21	8.95724e-20
15	90912886	90912911	+	MAN2A2	ENSG00000196547	protein_coding	24	34	765366	6785456	2.66028	6.2581	5.52969e-10	7.08779e-09
15	98957245	98957284	+	IGF1R	ENSG00000140443	protein_coding	24	14	765366	6785476	3.88267	15.1983	3.19764e-15	7.89937e-14
15	101393325	101393425	-	PCSK6	ENSG00000140479	protein_coding	26	60	671412	6708126	2.14017	4.32946	2.59076e-08	2.93953e-07
15	101488796	101489059	-	PCSK6	ENSG00000140479	protein_coding	28	56	671410	6708130	2.34112	4.99555	6.41916e-10	8.49554e-09
16	61271	61373	-	RHBDF1	ENSG00000007384	protein_coding	23	13	671415	6708173	4.09363	17.6766	8.04353e-16	2.39357e-14
16	264649	264680	+	FAM234A	ENSG00000167930	protein_coding	38	35	765352	6785455	3.26118	9.62572	3.65097e-19	1.69906e-17
16	374652	374740	-	PGAP6	ENSG00000129925	protein_coding	22	36	671416	6708150	2.63013	6.10564	2.68363e-09	3.31642e-08
16	377714	377832	-	PGAP6	ENSG00000129925	protein_coding	38	72	671400	6708114	2.4116	5.27315	1.74201e-13	3.65389e-12
16	377714	377925	-	PGAP6	ENSG00000129925	protein_coding	44	82	671394	6708104	2.43284	5.36119	1.43702e-15	4.1062e-14
16	406094	406128	+	--	--	--	21	10	765369	6785480	4.1457	18.6178	2.1327e-14	4.56475e-13
16	407103	407128	+	--	--	--	21	29	765369	6785461	2.69824	6.41992	4.72686e-09	5.52805e-08
16	408167	408227	+	--	--	--	22	29	765368	6785461	2.76238	6.72564	1.10261e-09	1.37251e-08
16	527860	527885	+	CAPN15	ENSG00000103326	protein_coding	22	24	765368	6785466	3.02541	8.12682	9.25261e-11	1.26706e-09
16	527889	527914	+	CAPN15	ENSG00000103326	protein_coding	21	16	765369	6785474	3.51767	11.6361	3.3685e-12	5.49119e-11
16	534442	534467	+	CAPN15	ENSG00000103326	protein_coding	24	17	765366	6785473	3.61963	12.5162	3.69048e-14	7.73654e-13
16	540539	540564	+	CAPN15	ENSG00000103326	protein_coding	21	26	765369	6785464	2.85025	7.16069	1.19325e-09	1.47551e-08
16	547834	547859	+	CAPN15	ENSG00000103326	protein_coding	24	23	765366	6785467	3.2046	9.25111	2.12889e-12	3.55305e-11
16	553666	553712	+	CAPN15	ENSG00000103326	protein_coding	24	19	765366	6785471	3.46763	11.1987	1.58912e-13	3.06232e-12
16	627300	627339	+	RAB40C	ENSG00000197562	protein_coding	21	12	765369	6785478	3.9047	15.5149	1.3927e-13	2.71177e-12
16	628740	628765	+	RAB40C	ENSG00000197562	protein_coding	22	12	765368	6785478	3.96883	16.2537	2.17558e-14	4.61251e-13
16	635279	635423	-	METTL26	ENSG00000130731	protein_coding	30	22	671408	6708164	3.74666	13.6243	2.09664e-18	9.10045e-17
16	636723	636824	-	Gly	tRNA.26992	tRNA	84	166	671354	6708020	2.34171	5.05608	6.36594e-27	7.48558e-25
16	673664	673689	+	RHOT2	ENSG00000140983	protein_coding	24	40	765366	6785450	2.43201	5.31938	5.87148e-09	6.79582e-08
16	683424	683503	-	JMJD8	ENSG00000161999	protein_coding	26	36	671412	6708150	2.86146	7.2158	6.68345e-12	1.11787e-10
16	796647	796698	+	CHTF18	ENSG00000127586	protein_coding	26	45	765364	6785445	2.37703	5.12237	2.50944e-09	3.00369e-08
16	1376039	1376175	-	UNKL	ENSG00000059145	protein_coding	24	8	671414	6708178	4.78996	29.9734	5.24499e-19	2.48233e-17
16	1379208	1379308	-	UNKL	ENSG00000059145	protein_coding	22	37	671416	6708149	2.59166	5.94062	3.90965e-09	4.75879e-08
16	1446521	1446637	-	CLCN7	ENSG00000103249	protein_coding	43	94	671395	6708092	2.2056	4.57048	2.12401e-13	4.36085e-12
16	1772400	1772500	-	MRPS34	ENSG00000074071	protein_coding	22	18	671416	6708168	3.59166	12.2113	2.76192e-13	5.57035e-12
16	1779018	1779047	+	EME2	ENSG00000197774	protein_coding	23	14	765367	6785476	3.82378	14.565	1.99795e-14	4.35105e-13
16	2002348	2002480	-	ZNF598	ENSG00000167962	protein_coding	39	25	671399	6708161	3.93751	15.5865	9.88339e-25	9.21912e-23
16	2084542	2084597	+	TSC2	ENSG00000103197	protein_coding	26	27	765364	6785463	3.09324	8.53731	8.69876e-13	1.53157e-11
16	2089314	2089462	-	PKD1	ENSG00000008710	protein_coding	42	46	671396	6708140	3.1877	9.12252	6.30434e-21	3.94571e-19
16	2089574	2089785	-	PKD1	ENSG00000008710	protein_coding	40	48	671398	6708138	3.05887	8.32608	4.85803e-19	2.33885e-17
16	2089842	2090086	-	PKD1	ENSG00000008710	protein_coding	47	105	671391	6708081	2.17307	4.4723	3.15229e-14	7.22088e-13
16	2089842	2090112	-	PKD1	ENSG00000008710	protein_coding	50	110	671388	6708076	2.19403	4.54153	3.0558e-15	8.23454e-14
16	2090402	2090631	-	PKD1	ENSG00000008710	protein_coding	43	92	671395	6708094	2.2363	4.66984	1.19923e-13	2.57099e-12
16	2090892	2091186	-	PKD1	ENSG00000008710	protein_coding	67	67	671371	6708119	3.31602	9.99167	4.95263e-34	9.23953e-32
16	2090949	2091251	-	PKD1	ENSG00000008710	protein_coding	53	61	671385	6708125	3.11672	8.68112	2.62163e-25	2.53059e-23
16	2091409	2091634	-	PKD1	ENSG00000008710	protein_coding	63	54	671375	6708132	3.53467	11.6569	1.42399e-34	2.84828e-32
16	2091434	2091648	-	PKD1	ENSG00000008710	protein_coding	63	48	671375	6708138	3.70131	13.114	2.0631e-36	4.49757e-34
16	2092142	2092274	-	PKD1	ENSG00000008710	protein_coding	23	31	671415	6708155	2.90099	7.41273	7.36552e-11	1.07448e-09
16	2092551	2092627	-	PKD1	ENSG00000008710	protein_coding	21	27	671417	6708159	2.9681	7.77081	2.65815e-10	3.65251e-09
16	2092999	2093100	-	PKD1	ENSG00000008710	protein_coding	22	44	671416	6708142	2.34773	4.99552	4.22435e-08	4.72398e-07
16	2093055	2093262	-	PKD1	ENSG00000008710	protein_coding	43	44	671395	6708142	3.2836	9.76427	3.76803e-22	2.70768e-20
16	2093866	2094134	-	PKD1	ENSG00000008710	protein_coding	86	65	671352	6708121	3.71457	13.2201	2.79096e-49	1.10511e-46
16	2103760	2103924	-	PKD1	ENSG00000008710	protein_coding	30	39	671408	6708147	2.94829	7.68551	5.14328e-14	1.15632e-12
16	2105902	2106052	-	PKD1	ENSG00000008710	protein_coding	55	73	671383	6708113	2.91393	7.52783	4.08357e-24	3.5689e-22
16	2106454	2106548	-	PKD1	ENSG00000008710	protein_coding	28	46	671410	6708140	2.61942	6.08155	2.06264e-11	3.22477e-10
16	2108457	2108632	-	PKD1	ENSG00000008710	protein_coding	25	47	671413	6708139	2.4315	5.3144	1.9779e-09	2.4919e-08
16	2108872	2108951	-	PKD1	ENSG00000008710	protein_coding	23	49	671415	6708137	2.25713	4.68967	5.17953e-08	5.73919e-07
16	2108986	2109141	-	PKD1	ENSG00000008710	protein_coding	46	87	671392	6708099	2.41118	5.28277	5.06116e-16	1.58127e-14
16	2109198	2109322	-	PKD1	ENSG00000008710	protein_coding	26	48	671412	6708138	2.4562	5.41184	7.05618e-10	9.28794e-09
16	2109198	2109441	-	PKD1	ENSG00000008710	protein_coding	50	75	671388	6708111	2.74052	6.66094	2.02632e-20	1.22095e-18
16	2109524	2109657	-	PKD1	ENSG00000008710	protein_coding	31	43	671407	6708143	2.85659	7.20294	6.79268e-14	1.49763e-12
16	2110040	2110161	-	PKD1	ENSG00000008710	protein_coding	44	34	671394	6708152	3.67859	12.93	9.52672e-26	9.83179e-24
16	2110848	2110998	-	PKD1	ENSG00000008710	protein_coding	36	35	671402	6708151	3.35555	10.2767	2.88736e-19	1.42546e-17
16	2110854	2111056	-	PKD1	ENSG00000008710	protein_coding	46	38	671392	6708148	3.58521	12.0949	4.32181e-26	4.60725e-24
16	2111722	2111846	-	PKD1	ENSG00000008710	protein_coding	29	60	671409	6708126	2.29218	4.82904	5.90215e-10	7.83803e-09
16	2111746	2111921	-	PKD1	ENSG00000008710	protein_coding	41	61	671397	6708125	2.75415	6.71546	4.08361e-17	1.48371e-15
16	2114249	2114430	-	PKD1	ENSG00000008710	protein_coding	56	58	671382	6708128	3.26627	9.64699	3.37023e-28	4.27381e-26
16	2117152	2117263	-	PKD1	ENSG00000008710	protein_coding	24	16	671414	6708170	3.87242	14.9867	1.51073e-15	4.30415e-14
16	2117561	2117718	-	PKD1	ENSG00000008710	protein_coding	22	13	671416	6708173	4.03223	16.908	5.66212e-15	1.46475e-13
16	2118009	2118298	-	PKD1	ENSG00000008710	protein_coding	51	88	671387	6708098	2.54073	5.79047	7.3347e-19	3.38829e-17
16	2214618	2214718	-	PGP	ENSG00000184207	protein_coding	23	56	671415	6708130	2.0681	4.10346	3.4424e-07	3.58121e-06
16	2230446	2230560	-	--	--	--	22	2	671416	6708184	6.25462	109.902	2.87789e-21	1.83674e-19
16	2234301	2234422	-	--	--	--	25	8	671413	6708178	4.84654	31.2223	6.29116e-20	3.54829e-18
16	2234821	2234921	-	--	--	--	25	4	671413	6708182	5.69454	62.4446	1.55166e-22	1.16688e-20
16	2235075	2235339	-	--	--	--	39	25	671399	6708161	3.93751	15.5865	9.88339e-25	9.21912e-23
16	2235079	2235339	-	--	--	--	39	23	671399	6708163	4.05299	16.9418	1.77049e-25	1.7526e-23
16	2236157	2236344	-	ENSG00000259780	ENSG00000259780	lncRNA	46	24	671392	6708162	4.22676	19.1502	4.84941e-31	7.17041e-29
16	2236181	2236368	-	ENSG00000259780	ENSG00000259780	lncRNA	48	26	671390	6708160	4.17585	18.4458	6.25943e-32	9.95456e-30
16	2236480	2236724	-	ENSG00000259780	ENSG00000259780	lncRNA	31	30	671407	6708156	3.36183	10.3242	7.84071e-17	2.77096e-15
16	2236759	2236971	-	ENSG00000259780	ENSG00000259780	lncRNA	43	33	671395	6708153	3.68799	13.0191	2.86751e-25	2.75424e-23
16	2236784	2236971	-	ENSG00000259780	ENSG00000259780	lncRNA	43	27	671395	6708159	3.9681	15.9122	2.53762e-27	3.05807e-25
16	2237293	2237435	-	--	--	--	35	10	671403	6708176	5.02652	34.9695	4.62813e-28	5.79323e-26
16	2237586	2237798	-	--	--	--	29	29	671409	6708157	3.31602	9.99116	1.35055e-15	3.88773e-14
16	2237820	2238017	-	--	--	--	48	19	671390	6708167	4.60881	25.2416	4.39503e-35	9.26875e-33
16	2237820	2238023	-	--	--	--	48	21	671390	6708165	4.4713	22.8376	4.07437e-34	7.75009e-32
16	2239027	2239134	-	--	--	--	21	15	671417	6708171	3.77546	13.9875	1.96339e-13	4.08294e-12
16	2239178	2239284	-	--	--	--	23	9	671415	6708177	4.57906	25.5328	1.40534e-17	5.47521e-16
16	2243393	2243501	-	ECI1	ENSG00000167969	protein_coding	36	37	671402	6708149	3.27755	9.72122	9.47055e-19	4.32348e-17
16	2244509	2244604	-	ECI1	ENSG00000167969	protein_coding	24	29	671414	6708157	3.05299	8.26849	5.73468e-12	9.74294e-11
16	2246415	2246582	-	ECI1	ENSG00000167969	protein_coding	29	14	671409	6708172	4.31602	20.696	1.3958e-20	8.43658e-19
16	2251426	2251526	-	ECI1	ENSG00000167969	protein_coding	23	28	671415	6708158	3.04301	8.20695	1.7523e-11	2.77537e-10
16	2514305	2514330	+	--	--	--	21	17	765369	6785473	3.43521	10.9517	6.80383e-12	1.06471e-10
16	2514428	2514453	+	--	--	--	25	12	765365	6785478	4.1457	18.4702	7.60011e-17	2.39435e-15
16	2519896	2519937	+	--	--	--	45	60	765345	6785430	2.73853	6.64938	3.8382e-18	1.51043e-16
16	2761837	2761862	+	SRRM2	ENSG00000167978	protein_coding	34	34	765356	6785456	3.1457	8.86575	1.33624e-16	3.97522e-15
16	2764876	2764901	+	SRRM2	ENSG00000167978	protein_coding	24	47	765366	6785443	2.2046	4.52712	6.10432e-08	6.55775e-07
16	2769131	2769156	+	SRRM2	ENSG00000167978	protein_coding	39	45	765351	6785445	2.94407	7.68369	2.14788e-17	7.36682e-16
16	2769172	2769237	+	SRRM2	ENSG00000167978	protein_coding	100	124	765290	6785366	2.83813	7.15032	3.13086e-40	1.00326e-37
16	3020406	3020440	+	TNFRSF12A	ENSG00000006327	protein_coding	44	69	765346	6785421	2.50827	5.65357	6.73492e-16	1.8114e-14
16	3020690	3020719	+	TNFRSF12A	ENSG00000006327	protein_coding	43	62	765347	6785428	2.62786	6.14887	1.60129e-16	4.68908e-15
16	3192013	3192043	+	--	--	--	35	15	765355	6785475	4.31563	20.6868	7.6316e-24	7.13268e-22
16	3770827	3770927	-	CREBBP	ENSG00000005339	protein_coding	28	44	671410	6708142	2.68215	6.35799	9.48883e-12	1.56284e-10
16	3880372	3880524	-	CREBBP	ENSG00000005339	protein_coding	34	36	671404	6708150	3.23585	9.43616	1.57727e-17	6.09097e-16
16	3977535	3977646	-	ADCY9	ENSG00000162104	protein_coding	52	46	671386	6708140	3.48936	11.2947	2.12131e-28	2.72567e-26
16	4351083	4351138	-	--	--	--	22	22	671416	6708164	3.31602	9.99107	3.56611e-12	6.17766e-11
16	4611251	4611351	-	UBALD1	ENSG00000153443	protein_coding	24	21	671414	6708165	3.50045	11.4184	5.75143e-14	1.28559e-12
16	4690672	4690707	+	MGRN1	ENSG00000102858	protein_coding	24	3	765366	6785487	5.78956	70.9254	2.97766e-21	1.86569e-19
16	8868583	8868712	-	CARHSP1	ENSG00000153048	protein_coding	26	26	671412	6708160	3.31602	9.99112	3.93575e-14	8.9521e-13
16	9091853	9091880	+	C16orf72	ENSG00000182831	protein_coding	22	26	765368	6785464	2.91438	7.50168	2.62193e-10	3.44739e-09
16	11915839	11915942	-	GSPT1	ENSG00000103342	protein_coding	28	23	671410	6708163	3.58904	12.1631	1.68983e-16	5.59489e-15
16	14889054	14889104	+	NOMO1	ENSG00000103512	protein_coding	29	16	765361	6785474	3.96513	16.0691	1.84189e-18	7.651e-17
16	16169708	16169808	-	ABCC6	ENSG00000091262	protein_coding	28	60	671410	6708126	2.24327	4.66251	2.13151e-09	2.67327e-08
16	16169708	16169814	-	ABCC6	ENSG00000091262	protein_coding	28	60	671410	6708126	2.24327	4.66251	2.13151e-09	2.67327e-08
16	16321176	16321202	+	--	--	--	22	19	765368	6785471	3.34734	10.2655	4.76545e-12	7.59189e-11
16	19114617	19114648	+	--	--	--	26	11	765364	6785479	4.31563	20.9553	3.93148e-18	1.52572e-16
16	19114649	19114674	+	--	--	--	30	14	765360	6785476	4.19301	18.998	4.07045e-20	2.1534e-18
16	21520377	21520494	-	SMG1P3	ENSG00000180747	transcribed_unprocessed_pseudogene	36	55	671402	6708131	2.71812	6.53971	5.89204e-15	1.51816e-13
16	22195698	22195800	-	Leu	tRNA.35832	tRNA	258	190	671180	6707996	3.7554	13.5713	5.65092e-146	1.09639e-142
16	28836337	28836367	+	ATXN2L	ENSG00000168488	protein_coding	29	45	765361	6785445	2.52903	5.71344	4.53485e-11	6.42991e-10
16	28836835	28836860	+	ATXN2L	ENSG00000168488	protein_coding	24	49	765366	6785441	2.1457	4.34234	1.11394e-07	1.17199e-06
16	28975114	28975150	+	--	--	--	26	58	765364	6785432	2.01795	3.97425	1.32645e-07	1.38776e-06
16	29695215	29695243	+	QPRT	ENSG00000103485	protein_coding	25	48	765365	6785442	2.23143	4.61752	2.42436e-08	2.67886e-07
16	29697146	29697210	+	QPRT	ENSG00000103485	protein_coding	38	62	765352	6785428	2.45383	5.43385	1.5282e-13	2.96531e-12
16	29807043	29807068	+	MAZ	ENSG00000103495	protein_coding	34	40	765356	6785450	2.91743	7.53588	3.47075e-15	8.48064e-14
16	30069809	30069836	+	--	--	--	36	55	765354	6785435	2.5478	5.80303	1.56481e-13	3.03111e-12
16	30070270	30070325	+	--	--	--	34	54	765356	6785436	2.49363	5.58212	1.6234e-12	2.75449e-11
16	30445375	30445489	-	SEPHS2	ENSG00000179918	protein_coding	49	90	671389	6708096	2.45209	5.43975	2.36113e-17	8.96491e-16
16	30930267	30930293	+	FBXL19	ENSG00000099364	protein_coding	22	2	765368	6785488	6.0843	97.5222	3.03176e-20	1.63474e-18
16	30930498	30930531	+	FBXL19	ENSG00000099364	protein_coding	24	20	765366	6785470	3.39724	10.6388	3.15706e-13	5.94094e-12
16	30947944	30947980	+	FBXL19	ENSG00000099364	protein_coding	22	12	765368	6785478	3.96883	16.2537	2.17558e-14	4.61251e-13
16	31094687	31094787	-	--	--	--	22	27	671416	6708159	3.03223	8.14087	5.3549e-11	7.90144e-10
16	31493410	31493510	-	RUSF1	ENSG00000140688	protein_coding	34	49	671404	6708137	2.80145	6.93267	9.58594e-15	2.39594e-13
16	31493512	31493612	-	RUSF1	ENSG00000140688	protein_coding	24	36	671414	6708150	2.75043	6.66072	1.40445e-10	1.98465e-09
16	58025841	58025866	+	MMP15	ENSG00000102996	protein_coding	21	19	765369	6785471	3.28321	9.79884	2.53426e-11	3.6865e-10
16	58045613	58045638	+	MMP15	ENSG00000102996	protein_coding	26	3	765364	6785487	5.90059	76.8361	3.81792e-23	3.14851e-21
16	58045899	58045924	+	MMP15	ENSG00000102996	protein_coding	26	32	765364	6785458	2.8562	7.20335	1.18745e-11	1.80459e-10
16	58046182	58046207	+	MMP15	ENSG00000102996	protein_coding	24	26	765366	6785464	3.03467	8.18367	1.1822e-11	1.80149e-10
16	58046258	58046295	+	MMP15	ENSG00000102996	protein_coding	42	51	765348	6785439	2.87153	7.30127	4.63972e-18	1.76395e-16
16	67166204	67166243	+	HSF4	ENSG00000102878	protein_coding	22	14	765368	6785476	3.76238	13.9317	1.22897e-13	2.40131e-12
16	70253423	70253531	-	AARS1	ENSG00000090861	protein_coding	36	69	671402	6708117	2.3962	5.2128	9.61842e-13	1.82065e-11
16	70380696	70380818	-	ST3GAL2	ENSG00000157350	protein_coding	68	99	671370	6708087	2.78069	6.86294	9.71234e-28	1.18515e-25
16	70380696	70380833	-	ST3GAL2	ENSG00000157350	protein_coding	68	109	671370	6708077	2.64319	6.23331	5.7305e-26	6.04258e-24
16	70380894	70380970	-	ST3GAL2	ENSG00000157350	protein_coding	34	72	671404	6708114	2.25548	4.71805	3.33452e-11	5.02691e-10
16	70381495	70381532	-	ST3GAL2	ENSG00000157350	protein_coding	22	29	671416	6708157	2.9327	7.57942	1.40315e-10	1.98465e-09
16	70381534	70381540	-	ST3GAL2	ENSG00000157350	protein_coding	24	38	671414	6708148	2.67448	6.31015	3.15055e-10	4.28661e-09
16	70398298	70398371	-	ST3GAL2	ENSG00000157350	protein_coding	33	36	671405	6708150	3.19403	9.15861	8.44845e-17	2.95879e-15
16	70398396	70398499	-	ST3GAL2	ENSG00000157350	protein_coding	58	141	671380	6708045	2.04892	4.10995	6.95658e-16	2.11886e-14
16	70398618	70398760	-	ST3GAL2	ENSG00000157350	protein_coding	51	50	671387	6708136	3.34404	10.1913	1.51306e-26	1.67751e-24
16	70398772	70398884	-	ST3GAL2	ENSG00000157350	protein_coding	34	35	671404	6708151	3.27538	9.70577	8.89551e-18	3.58072e-16
16	70398784	70398884	-	ST3GAL2	ENSG00000157350	protein_coding	34	35	671404	6708151	3.27538	9.70577	8.89551e-18	3.58072e-16
16	70421014	70421114	-	ST3GAL2	ENSG00000157350	protein_coding	25	21	671413	6708165	3.55703	11.8942	9.59512e-15	2.39594e-13
16	70663435	70663535	-	MTSS2	ENSG00000132613	protein_coding	27	31	671411	6708155	3.12338	8.70195	1.1954e-13	2.56563e-12
16	70679037	70679106	-	MTSS2	ENSG00000132613	protein_coding	24	34	671414	6708152	2.8306	7.05253	5.99467e-11	8.7714e-10
16	75235109	75235203	-	BCAR1	ENSG00000050820	protein_coding	22	40	671416	6708146	2.48203	5.49507	1.14145e-08	1.33332e-07
16	75235384	75235552	-	BCAR1	ENSG00000050820	protein_coding	61	64	671377	6708122	3.24785	9.52323	2.28026e-30	3.27716e-28
16	75235715	75235909	-	BCAR1	ENSG00000050820	protein_coding	70	121	671368	6708065	2.53503	5.78029	2.98735e-25	2.8552e-23
16	75242504	75242528	-	BCAR1	ENSG00000050820	protein_coding	22	20	671416	6708166	3.44727	10.9902	1.04393e-12	1.95694e-11
16	75242534	75242604	-	BCAR1	ENSG00000050820	protein_coding	30	40	671408	6708146	2.91267	7.49337	8.21172e-14	1.79824e-12
16	75249355	75249404	-	--	--	--	22	19	671416	6708167	3.51766	11.5686	5.44305e-13	1.06137e-11
16	75251308	75251360	-	BCAR1	ENSG00000050820	protein_coding	21	28	671417	6708158	2.91748	7.49328	4.25014e-10	5.72251e-09
16	75265062	75265162	-	BCAR1	ENSG00000050820	protein_coding	29	24	671409	6708162	3.57906	12.0727	5.53823e-17	1.97524e-15
16	75265659	75265802	-	BCAR1	ENSG00000050820	protein_coding	48	25	671390	6708161	4.23029	19.1836	2.41419e-32	4.03795e-30
16	85171037	85171092	+	GSE1	ENSG00000131149	protein_coding	45	64	765345	6785426	2.6469	6.23379	2.21682e-17	7.58009e-16
16	85171410	85171457	+	GSE1	ENSG00000131149	protein_coding	29	53	765361	6785437	2.29771	4.85103	8.03999e-10	1.01431e-08
16	85593368	85593402	+	--	--	--	21	11	765369	6785479	4.02017	16.9253	5.60532e-14	1.13682e-12
16	85653575	85653600	+	GSE1	ENSG00000131149	protein_coding	23	13	765367	6785477	3.92331	15.6854	8.37085e-15	1.93175e-13
16	85654873	85654898	+	GSE1	ENSG00000131149	protein_coding	23	31	765367	6785459	2.73067	6.57772	6.30505e-10	8.0357e-09
16	87491662	87491762	-	ZCCHC14	ENSG00000140948	protein_coding	24	20	671414	6708166	3.56756	11.9893	2.93994e-14	6.79057e-13
16	87492793	87492902	-	ZCCHC14	ENSG00000140948	protein_coding	23	19	671415	6708167	3.57906	12.0945	9.01006e-14	1.96199e-12
16	87700504	87700638	-	KLHDC4	ENSG00000104731	protein_coding	22	8	671416	6708178	4.66966	27.4755	3.53582e-17	1.29438e-15
16	87736455	87736555	-	KLHDC4	ENSG00000104731	protein_coding	22	4	671416	6708182	5.51766	54.951	1.29945e-19	6.88851e-18
16	87830105	87830163	-	SLC7A5	ENSG00000103257	protein_coding	27	35	671411	6708151	2.95345	7.70744	8.83596e-13	1.67745e-11
16	87830211	87830295	-	SLC7A5	ENSG00000103257	protein_coding	41	93	671397	6708093	2.15375	4.40474	1.92366e-12	3.5045e-11
16	87830389	87830494	-	SLC7A5	ENSG00000103257	protein_coding	26	49	671412	6708137	2.42706	5.30139	9.86105e-10	1.27465e-08
16	87831693	87831757	-	SLC7A5	ENSG00000103257	protein_coding	32	32	671406	6708154	3.31602	9.9912	4.65849e-17	1.67378e-15
16	87831849	87831993	-	SLC7A5	ENSG00000103257	protein_coding	64	90	671374	6708096	2.8306	7.10513	8.39003e-27	9.5755e-25
16	87832738	87832765	-	SLC7A5	ENSG00000103257	protein_coding	23	22	671415	6708164	3.37743	10.4452	6.32078e-13	1.21904e-11
16	87869411	87869518	-	SLC7A5	ENSG00000103257	protein_coding	24	60	671414	6708126	2.02914	3.99642	2.84498e-07	2.97566e-06
16	88643315	88643335	-	CYBA	ENSG00000051523	protein_coding	36	83	671402	6708103	2.13316	4.33353	5.92683e-11	8.70496e-10
16	88645164	88645264	-	CYBA	ENSG00000051523	protein_coding	53	125	671385	6708061	2.09363	4.23634	4.45654e-15	1.16846e-13
16	88659429	88659598	-	MVD	ENSG00000167508	protein_coding	55	118	671383	6708068	2.22856	4.65702	5.61516e-17	1.999e-15
16	88662890	88662990	-	MVD	ENSG00000167508	protein_coding	56	126	671382	6708060	2.16023	4.44063	1.52495e-16	5.06629e-15
16	88677391	88677420	+	SNAI3-AS1	ENSG00000260630	lncRNA	23	5	765367	6785485	5.1457	40.782	8.05175e-19	3.59778e-17
16	88677431	88677461	+	SNAI3-AS1	ENSG00000260630	lncRNA	23	8	765367	6785482	4.56074	25.4888	4.75835e-17	1.54688e-15
16	88716036	88716068	-	PIEZO1	ENSG00000103335	protein_coding	22	33	671416	6708153	2.75212	6.6607	8.14412e-10	1.06263e-08
16	88716079	88716136	-	PIEZO1	ENSG00000103335	protein_coding	27	48	671411	6708138	2.50867	5.62	1.77008e-10	2.46895e-09
16	88737502	88737552	-	PIEZO1	ENSG00000103335	protein_coding	29	42	671409	6708144	2.79665	6.89865	9.3406e-13	1.76979e-11
16	88738071	88738077	-	PIEZO1	ENSG00000103335	protein_coding	24	52	671414	6708134	2.23196	4.61126	3.44142e-08	3.87975e-07
16	89280706	89280797	-	ANKRD11	ENSG00000167522	protein_coding	35	84	671403	6708102	2.07656	4.16299	2.56674e-10	3.53693e-09
16	89281229	89281385	-	ANKRD11	ENSG00000167522	protein_coding	44	109	671394	6708077	2.02652	4.03317	3.28258e-12	5.75847e-11
16	89288565	89288735	-	ANKRD11	ENSG00000167522	protein_coding	28	49	671410	6708137	2.53015	5.70921	6.22646e-11	9.09683e-10
16	89304959	89305069	-	ANKRD11	ENSG00000167522	protein_coding	24	31	671414	6708155	2.95988	7.73503	1.52691e-11	2.43828e-10
16	89489600	89489700	-	ANKRD11	ENSG00000167522	protein_coding	24	15	671414	6708171	3.95988	15.9858	6.61972e-16	2.0258e-14
16	89489861	89489961	-	ANKRD11	ENSG00000167522	protein_coding	22	24	671416	6708162	3.19573	9.15848	1.11559e-11	1.80249e-10
16	89524333	89524358	+	SPG7	ENSG00000197912	protein_coding	26	15	765364	6785475	3.90059	15.3672	1.93576e-16	5.55254e-15
16	89537391	89537416	+	SPG7	ENSG00000197912	protein_coding	23	6	765367	6785484	4.92331	33.985	3.51401e-18	1.39263e-16
16	89694665	89694690	+	CDK10	ENSG00000185324	protein_coding	24	26	765366	6785464	3.03467	8.18367	1.1822e-11	1.80149e-10
16	89904791	89904832	+	TCF25	ENSG00000141002	protein_coding	34	34	765356	6785456	3.1457	8.86575	1.33624e-16	3.97522e-15
16	89963258	89963287	+	DEF8	ENSG00000140995	protein_coding	22	11	765368	6785479	4.0843	17.7313	8.50079e-15	1.94572e-13
17	1484538	1484665	-	MYO1C	ENSG00000197879	protein_coding	22	5	671416	6708181	5.25462	43.9608	6.4068e-19	3.00253e-17
17	1754705	1754733	+	SERPINF2	ENSG00000167711	protein_coding	44	40	765346	6785450	3.28	9.75245	4.28239e-22	3.07879e-20
17	1754750	1754775	+	SERPINF2	ENSG00000167711	protein_coding	28	41	765362	6785449	2.61137	6.05461	3.63839e-11	5.19825e-10
17	1754943	1754972	+	SERPINF2	ENSG00000167711	protein_coding	32	42	765358	6785448	2.76383	6.75483	1.80733e-13	3.47686e-12
17	1755144	1755173	+	SERPINF2	ENSG00000167711	protein_coding	42	60	765348	6785430	2.64123	6.20607	2.82331e-16	7.97602e-15
17	1769961	1769986	+	SERPINF1	ENSG00000132386	protein_coding	22	45	765368	6785445	2.1457	4.33429	3.80429e-07	3.85777e-06
17	1936217	1936317	-	RTN4RL1	ENSG00000185924	protein_coding	22	13	671416	6708173	4.03223	16.908	5.66212e-15	1.46475e-13
17	3590726	3590898	-	--	--	--	22	9	671416	6708177	4.51766	24.4227	1.11206e-16	3.79835e-15
17	4548218	4548318	-	MYBBP1A	ENSG00000132382	protein_coding	21	14	671417	6708172	3.86857	14.9866	8.95639e-14	1.95689e-12
17	4947935	4947959	-	PFN1	ENSG00000108518	protein_coding	23	34	671415	6708152	2.7717	6.75866	2.74388e-10	3.75701e-09
17	4947965	4948004	-	PFN1	ENSG00000108518	protein_coding	21	43	671417	6708143	2.31602	4.87934	1.15811e-07	1.24763e-06
17	5023882	5023907	+	KIF1C	ENSG00000129250	protein_coding	22	48	765368	6785442	2.05456	4.0634	8.89925e-07	8.84051e-06
17	7179252	7179359	-	ASGR1	ENSG00000141505	protein_coding	32	49	671406	6708137	2.71656	6.52485	1.92769e-13	4.013e-12
17	7224820	7224845	+	ACADVL	ENSG00000072778	protein_coding	21	16	765369	6785474	3.51767	11.6361	3.3685e-12	5.49119e-11
17	7251428	7251579	-	--	--	--	41	76	671397	6708110	2.44156	5.39003	1.13206e-14	2.80513e-13
17	7251428	7251641	-	--	--	--	47	76	671391	6708110	2.6342	6.17887	2.47396e-18	1.0643e-16
17	7308151	7308188	+	EIF5A	ENSG00000132507	protein_coding	26	22	765364	6785468	3.37703	10.4776	4.08102e-14	8.52339e-13
17	7312182	7312207	+	EIF5A	ENSG00000132507	protein_coding	43	74	765347	6785416	2.37632	5.15175	1.60909e-14	3.58069e-13
17	7842890	7842915	+	KDM6B	ENSG00000132510	protein_coding	37	9	765353	6785481	5.0717	36.4484	7.13627e-29	1.12728e-26
17	7930558	7930676	-	--	--	--	22	6	671416	6708180	5.03223	36.634	2.72988e-18	1.16152e-16
17	8221572	8221602	+	Gly	tRNA.20279	tRNA	302	124	765088	6785366	4.42309	21.5997	1.70536e-196	2.12516e-193
17	8222222	8222325	-	--	--	--	178	216	671260	6707970	3.03829	8.23506	1.62786e-78	1.50399e-75
17	8234845	8234982	-	CTC1	ENSG00000178971	protein_coding	24	11	671414	6708175	4.37492	21.7988	1.58223e-17	6.09097e-16
17	14301552	14301598	+	HS3ST3B1	ENSG00000125430	protein_coding	23	15	765367	6785475	3.73067	13.594	4.57116e-14	9.44157e-13
17	14302528	14302558	+	HS3ST3B1	ENSG00000125430	protein_coding	27	21	765363	6785469	3.49363	11.3987	3.72123e-15	9.03364e-14
17	16441746	16441806	+	SNHG29	ENSG00000175061	lncRNA	64	135	765326	6785355	2.08061	4.20313	1.93865e-17	6.77348e-16
17	17228651	17228751	-	--	--	--	28	25	671410	6708161	3.47357	11.1901	6.46173e-16	1.98371e-14
17	17229227	17229355	-	--	--	--	26	35	671412	6708151	2.90099	7.42197	4.25125e-12	7.32531e-11
17	17794465	17794490	+	RAI1	ENSG00000108557	protein_coding	29	19	765361	6785471	3.73067	13.5319	2.41456e-17	8.20619e-16
17	17797910	17797941	+	RAI1	ENSG00000108557	protein_coding	22	35	765368	6785455	2.49934	5.57267	1.34316e-08	1.51703e-07
17	17810782	17810873	-	SREBF1	ENSG00000072310	protein_coding	22	8	671416	6708178	4.66966	27.4755	3.53582e-17	1.29438e-15
17	17819263	17819292	-	SREBF1	ENSG00000072310	protein_coding	22	35	671416	6708151	2.66966	6.28009	1.82323e-09	2.30152e-08
17	18970922	18971022	-	FAM83G	ENSG00000188522	protein_coding	24	21	671414	6708165	3.50045	11.4184	5.75143e-14	1.28559e-12
17	21002874	21002953	-	USP22	ENSG00000124422	protein_coding	32	52	671406	6708134	2.6325	6.14841	6.30917e-13	1.21904e-11
17	21015868	21015915	-	USP22	ENSG00000124422	protein_coding	21	43	671417	6708143	2.31602	4.87934	1.15811e-07	1.24763e-06
17	21042203	21042303	-	USP22	ENSG00000124422	protein_coding	32	64	671406	6708122	2.33805	4.99558	3.98908e-11	5.96732e-10
17	21042203	21042305	-	USP22	ENSG00000124422	protein_coding	32	64	671406	6708122	2.33805	4.99558	3.98908e-11	5.96732e-10
17	21042787	21042870	-	USP22	ENSG00000124422	protein_coding	27	64	671411	6708122	2.10101	4.21499	2.19916e-08	2.51582e-07
17	21042881	21042987	-	USP22	ENSG00000124422	protein_coding	38	78	671400	6708108	2.29765	4.86752	1.15686e-12	2.16237e-11
17	27294262	27294289	+	WSB1	ENSG00000109046	protein_coding	37	38	765353	6785452	3.10823	8.63247	1.10318e-17	3.9656e-16
17	28398515	28398615	-	SLC46A1	ENSG00000076351	protein_coding	22	15	671416	6708171	3.83959	14.6536	2.99496e-14	6.88487e-13
17	28406019	28406119	-	SLC46A1	ENSG00000076351	protein_coding	21	26	671417	6708160	3.02057	8.06969	1.63654e-10	2.29257e-09
17	28614948	28615048	-	KIAA0100	ENSG00000007202	protein_coding	26	46	671412	6708140	2.51632	5.64714	3.53509e-10	4.78965e-09
17	28745602	28745631	+	TRAF4	ENSG00000076604	protein_coding	24	28	765366	6785462	2.93158	7.59912	3.38297e-11	4.85187e-10
17	28812210	28812321	-	FAM222B	ENSG00000173065	protein_coding	30	18	671408	6708168	4.02229	16.652	8.18413e-20	4.56289e-18
17	29293187	29293296	-	NUFIP2	ENSG00000108256	protein_coding	30	25	671408	6708161	3.56978	11.9894	1.81511e-17	6.94613e-16
17	29566084	29566194	-	ABHD15	ENSG00000168792	protein_coding	21	19	671417	6708167	3.45353	11.0427	3.22304e-12	5.6694e-11
17	29566311	29566432	-	ABHD15	ENSG00000168792	protein_coding	25	36	671413	6708150	2.80701	6.93826	3.09838e-11	4.72229e-10
17	29566320	29566432	-	ABHD15	ENSG00000168792	protein_coding	25	34	671413	6708152	2.88718	7.34639	1.27963e-11	2.06379e-10
17	29566822	29567056	-	ABHD15	ENSG00000168792	protein_coding	46	17	671392	6708169	4.70069	27.0356	2.68784e-34	5.21495e-32
17	29568826	29568860	+	--	--	--	26	21	765364	6785469	3.44116	10.9766	2.07203e-14	4.48627e-13
17	30731720	30731798	+	SUZ12P1	ENSG00000264538	transcribed_unprocessed_pseudogene	50	39	765340	6785451	3.4962	11.3666	8.86223e-27	1.15575e-24
17	35088949	35089049	-	--	--	--	22	18	671416	6708168	3.59166	12.2113	2.76192e-13	5.57035e-12
17	35151147	35151316	-	--	--	--	70	4	671368	6708182	7.14384	174.857	1.05751e-67	7.89146e-65
17	39153722	39153863	-	--	--	--	27	7	671411	6708179	5.12338	38.5374	2.2067e-22	1.62793e-20
17	40033603	40033704	-	MED24	ENSG00000008838	protein_coding	22	10	671416	6708176	4.38016	21.9804	3.24942e-16	1.04901e-14
17	40121976	40122003	+	MSL1	ENSG00000188895	protein_coding	22	4	765368	6785486	5.34734	48.7611	1.33935e-18	5.75534e-17
17	40122345	40122374	+	MSL1	ENSG00000188895	protein_coding	25	21	765365	6785469	3.38671	10.5544	1.13495e-13	2.24102e-12
17	41689166	41689191	+	EIF1	ENSG00000173812	protein_coding	22	19	765368	6785471	3.34734	10.2655	4.76545e-12	7.59189e-11
17	43015876	43015976	-	VAT1	ENSG00000108828	protein_coding	22	43	671416	6708143	2.38016	5.11169	3.08201e-08	3.48468e-07
17	43021268	43021368	-	VAT1	ENSG00000108828	protein_coding	22	13	671416	6708173	4.03223	16.908	5.66212e-15	1.46475e-13
17	43240053	43240175	-	--	--	--	383	30	671055	6708156	6.94679	127.621	0	0
17	44092237	44092379	-	HDAC5	ENSG00000108840	protein_coding	24	13	671414	6708173	4.15253	18.4451	1.12568e-16	3.79835e-15
17	46192561	46192674	-	KANSL1	ENSG00000120071	protein_coding	44	14	671394	6708172	4.90099	31.4016	4.30613e-34	8.11141e-32
17	48051210	48051235	+	NFE2L1	ENSG00000082641	protein_coding	22	28	765368	6785462	2.81128	6.96584	6.93816e-10	8.80258e-09
17	49054150	49054179	+	IGF2BP1	ENSG00000159217	protein_coding	26	13	765364	6785477	4.09324	17.7314	3.04255e-17	1.0066e-15
17	49192555	49192583	+	Gln	tRNA.20332	tRNA	52	76	765338	6785414	2.60684	6.06615	1.81188e-19	8.95205e-18
17	58083516	58083562	+	DYNLL2	ENSG00000264364	protein_coding	25	20	765365	6785470	3.45383	11.0821	5.73866e-14	1.15967e-12
17	67078283	67078428	-	HELZ	ENSG00000198265	protein_coding	32	4	671406	6708182	6.03849	79.93	1.97938e-29	2.68559e-27
17	72121245	72121270	+	SOX9	ENSG00000125398	protein_coding	21	28	765369	6785462	2.74715	6.64921	3.03298e-09	3.60343e-08
17	72121318	72121346	+	SOX9	ENSG00000125398	protein_coding	33	25	765357	6785465	3.53273	11.7028	2.05487e-18	8.32e-17
17	72121479	72121504	+	SOX9	ENSG00000125398	protein_coding	30	25	765360	6785465	3.39946	10.6389	3.51935e-16	9.74597e-15
17	74447223	74447250	+	GPRC5C	ENSG00000170412	protein_coding	24	36	765366	6785454	2.58011	5.91042	1.2678e-09	1.55739e-08
17	74748664	74748702	+	--	--	--	23	15	765367	6785475	3.73067	13.594	4.57116e-14	9.44157e-13
17	75891001	75891114	-	TRIM65	ENSG00000141569	protein_coding	30	16	671408	6708170	4.18276	18.7335	1.33433e-20	8.1156e-19
17	77498987	77499012	+	SEPTIN9	ENSG00000184640	protein_coding	26	34	765364	6785456	2.77131	6.77962	3.05441e-11	4.42022e-10
17	78117804	78117916	-	TMC6	ENSG00000141524	protein_coding	36	63	671402	6708123	2.52548	5.70927	1.24545e-13	2.65542e-12
17	78124148	78124285	-	TMC6	ENSG00000141524	protein_coding	21	37	671417	6708149	2.52753	5.67059	1.61589e-08	1.86505e-07
17	78124384	78124484	-	TMC6	ENSG00000141524	protein_coding	41	24	671397	6708162	4.06449	17.0686	8.86717e-27	1.00609e-24
17	78125226	78125317	-	TMC6	ENSG00000141524	protein_coding	22	34	671416	6708152	2.7103	6.4648	1.22543e-09	1.56936e-08
17	79933035	79933231	-	TBC1D16	ENSG00000167291	protein_coding	26	23	671412	6708163	3.48595	11.2943	6.09037e-15	1.56097e-13
17	79934705	79934897	-	TBC1D16	ENSG00000167291	protein_coding	32	9	671406	6708177	5.03849	35.5244	7.42034e-26	7.78214e-24
17	79938190	79938290	-	TBC1D16	ENSG00000167291	protein_coding	22	27	671416	6708159	3.03223	8.14087	5.3549e-11	7.90144e-10
17	79938190	79938296	-	TBC1D16	ENSG00000167291	protein_coding	22	27	671416	6708159	3.03223	8.14087	5.3549e-11	7.90144e-10
17	79940097	79940202	-	TBC1D16	ENSG00000167291	protein_coding	22	3	671416	6708183	5.83959	73.2681	2.1896e-20	1.29917e-18
17	79952686	79952899	-	TBC1D16	ENSG00000167291	protein_coding	25	22	671413	6708164	3.4929	11.3535	1.87111e-14	4.44349e-13
17	80010177	80010277	-	TBC1D16	ENSG00000167291	protein_coding	24	13	671414	6708173	4.15253	18.4451	1.12568e-16	3.79835e-15
17	80730589	80730631	+	RPTOR	ENSG00000141564	protein_coding	22	4	765368	6785486	5.34734	48.7611	1.33935e-18	5.75534e-17
17	81246511	81246611	-	SLC38A10	ENSG00000157637	protein_coding	30	66	671408	6708120	2.20413	4.54142	9.42304e-10	1.2221e-08
17	81252180	81252219	-	SLC38A10	ENSG00000157637	protein_coding	24	53	671414	6708133	2.20499	4.52425	4.56728e-08	5.09572e-07
17	81277127	81277202	-	SLC38A10	ENSG00000157637	protein_coding	25	48	671413	6708138	2.40175	5.20369	2.74697e-09	3.38607e-08
17	81278612	81278651	-	SLC38A10	ENSG00000157637	protein_coding	22	45	671416	6708141	2.31602	4.88451	5.74736e-08	6.33581e-07
17	81295063	81295111	-	SLC38A10	ENSG00000157637	protein_coding	27	63	671411	6708123	2.12338	4.28189	1.69386e-08	1.95272e-07
17	81390409	81390595	-	--	--	--	26	30	671412	6708156	3.11672	8.65897	3.66086e-13	7.27747e-12
17	81399863	81399890	+	BAHCC1	ENSG00000266074	protein_coding	24	3	765366	6785487	5.78956	70.9254	2.97766e-21	1.86569e-19
17	81557927	81558026	-	NPLOC4	ENSG00000182446	protein_coding	22	23	671416	6708163	3.25462	9.55667	6.37258e-12	1.07141e-10
17	81558760	81558867	-	NPLOC4	ENSG00000182446	protein_coding	23	40	671415	6708146	2.54344	5.74486	2.82081e-09	3.47048e-08
17	81684038	81684080	+	HGS	ENSG00000185359	protein_coding	37	12	765353	6785478	4.69319	27.3363	4.37685e-27	6.06031e-25
17	81685351	81685382	+	HGS	ENSG00000185359	protein_coding	24	3	765366	6785487	5.78956	70.9254	2.97766e-21	1.86569e-19
17	81868376	81868460	-	ARHGDIA	ENSG00000141522	protein_coding	50	89	671388	6708097	2.4966	5.61314	4.22586e-18	1.7824e-16
17	81901494	81901624	-	PCYT2	ENSG00000185813	protein_coding	24	21	671414	6708165	3.50045	11.4184	5.75143e-14	1.28559e-12
17	81902391	81902610	-	PCYT2	ENSG00000185813	protein_coding	50	42	671388	6708144	3.56219	11.8946	5.11895e-28	6.36653e-26
17	81903242	81903313	-	PCYT2	ENSG00000185813	protein_coding	24	54	671414	6708132	2.17852	4.44047	6.02662e-08	6.6211e-07
17	81903779	81903852	-	PCYT2	ENSG00000185813	protein_coding	21	24	671417	6708162	3.1316	8.74217	5.89468e-11	8.6643e-10
17	81904774	81904895	-	PCYT2	ENSG00000185813	protein_coding	24	26	671414	6708160	3.20499	9.22255	1.17515e-12	2.17975e-11
17	81904795	81904923	-	PCYT2	ENSG00000185813	protein_coding	24	29	671414	6708157	3.05299	8.26849	5.73468e-12	9.74294e-11
17	81906255	81906355	-	PCYT2	ENSG00000185813	protein_coding	24	27	671414	6708159	3.15253	8.88097	2.02669e-12	3.65784e-11
17	81919753	81919853	-	--	--	--	22	21	671416	6708165	3.38016	10.4668	1.95226e-12	3.5433e-11
17	81935526	81935697	-	PYCR1	ENSG00000183010	protein_coding	30	14	671408	6708172	4.36333	21.4097	1.85966e-21	1.23144e-19
17	82019416	82019548	-	CENPX	ENSG00000169689	protein_coding	24	15	671414	6708171	3.95988	15.9858	6.61972e-16	2.0258e-14
17	82081510	82081544	-	FASN	ENSG00000169710	protein_coding	41	84	671397	6708102	2.29895	4.87669	1.45727e-13	3.07326e-12
17	82081552	82081593	-	FASN	ENSG00000169710	protein_coding	37	85	671401	6708101	2.13769	4.34911	2.9856e-11	4.56475e-10
17	82086895	82086971	-	FASN	ENSG00000169710	protein_coding	69	90	671369	6708096	2.93751	7.66028	3.65651e-30	5.17837e-28
17	82089400	82089525	-	FASN	ENSG00000169710	protein_coding	96	183	671342	6708003	2.39238	5.24167	1.84676e-31	2.86647e-29
17	82090578	82090644	-	FASN	ENSG00000169710	protein_coding	30	69	671408	6708117	2.14094	4.34396	2.14459e-09	2.68621e-08
17	82097942	82098119	-	FASN	ENSG00000169710	protein_coding	79	141	671359	6708045	2.48821	5.59821	1.34476e-27	1.63069e-25
17	82237030	82237055	+	SLC16A3	ENSG00000141526	protein_coding	23	32	765367	6785458	2.68627	6.37217	9.79104e-10	1.22284e-08
17	82237294	82237319	+	SLC16A3	ENSG00000141526	protein_coding	22	33	765368	6785457	2.5818	5.91041	6.13002e-09	7.07316e-08
17	82248868	82248929	-	CSNK1D	ENSG00000141551	protein_coding	22	42	671416	6708144	2.41332	5.2334	2.23133e-08	2.54811e-07
17	82248976	82249076	-	CSNK1D	ENSG00000141551	protein_coding	22	44	671416	6708142	2.34773	4.99552	4.22435e-08	4.72398e-07
17	82927900	82927936	+	TBCD	ENSG00000141556	protein_coding	24	4	765366	6785486	5.46763	53.194	1.88164e-20	1.04473e-18
18	709241	709349	-	ENOSF1	ENSG00000132199	protein_coding	28	35	671410	6708151	3.00408	7.99291	1.80014e-13	3.75149e-12
18	2920644	2920783	-	LPIN2	ENSG00000101577	protein_coding	25	5	671413	6708181	5.4315	49.9557	8.49597e-22	5.84536e-20
18	14095245	14095359	-	ZNF519	ENSG00000175322	protein_coding	22	8	671416	6708178	4.66966	27.4755	3.53582e-17	1.29438e-15
18	21111040	21111111	-	ROCK1	ENSG00000067900	protein_coding	26	36	671412	6708150	2.86146	7.2158	6.68345e-12	1.11787e-10
18	48948839	48948941	-	SMAD7	ENSG00000101665	protein_coding	25	15	671413	6708171	4.01646	16.6519	9.61321e-17	3.33064e-15
18	48951883	48952014	-	--	--	--	30	34	671408	6708152	3.14094	8.81574	4.16934e-15	1.09464e-13
18	49814006	49814031	+	SNHG22	ENSG00000267322	lncRNA	28	53	765362	6785437	2.2488	4.68374	2.82858e-09	3.37848e-08
18	51030365	51030390	+	--	--	--	28	34	765362	6785456	2.8744	7.30115	1.55266e-12	2.65051e-11
18	57435603	57435639	+	ONECUT2	ENSG00000119547	protein_coding	30	14	765360	6785476	4.19301	18.998	4.07045e-20	2.1534e-18
18	59359130	59359274	-	LMAN1	ENSG00000074695	protein_coding	22	52	671416	6708134	2.11167	4.22697	4.11576e-07	4.26343e-06
18	62747551	62747594	+	PHLPP1	ENSG00000081913	protein_coding	22	0	765368	6785490	7.66927	Inf	1.34697e-22	1.02768e-20
18	76425039	76425164	-	ZNF516	ENSG00000101493	protein_coding	23	14	671415	6708172	3.9941	16.4139	1.94086e-15	5.39492e-14
18	79867807	79867907	-	--	--	--	24	0	671414	6708186	7.95988	Inf	1.03552e-25	1.05743e-23
19	424226	424279	-	SHC2	ENSG00000129946	protein_coding	21	40	671417	6708146	2.4179	5.24529	4.49302e-08	5.01575e-07
19	433790	433902	-	SHC2	ENSG00000129946	protein_coding	35	8	671403	6708178	5.31602	43.7119	2.53146e-29	3.41079e-27
19	436058	436138	-	SHC2	ENSG00000129946	protein_coding	21	23	671417	6708163	3.19049	9.12227	3.44122e-11	5.17169e-10
19	436548	436637	-	SHC2	ENSG00000129946	protein_coding	27	60	671411	6708126	2.19264	4.49599	7.52165e-09	8.98617e-08
19	617645	617763	-	POLRMT	ENSG00000099821	protein_coding	40	32	671398	6708154	3.62918	12.4892	3.33491e-23	2.71866e-21
19	648046	648115	-	RNF126	ENSG00000070423	protein_coding	24	28	671414	6708158	3.1019	8.56379	3.43659e-12	5.99073e-11
19	788864	788895	+	--	--	--	24	39	765366	6785451	2.46763	5.45577	4.06182e-09	4.78521e-08
19	797668	797693	+	PTBP1	ENSG00000011304	protein_coding	24	42	765366	6785448	2.3633	5.06607	1.19404e-08	1.35819e-07
19	797741	797786	+	PTBP1	ENSG00000011304	protein_coding	57	43	765333	6785447	3.54425	11.7526	9.07342e-31	1.64133e-28
19	797753	797825	+	PTBP1	ENSG00000011304	protein_coding	73	51	765317	6785439	3.65472	12.6908	2.71142e-40	8.9441e-38
19	797835	797871	+	PTBP1	ENSG00000011304	protein_coding	53	48	765337	6785442	3.28588	9.78949	2.39076e-26	3.047e-24
19	797878	797909	+	PTBP1	ENSG00000011304	protein_coding	61	71	765329	6785419	2.92997	7.61728	3.43471e-26	4.28022e-24
19	798179	798204	+	PTBP1	ENSG00000011304	protein_coding	39	76	765351	6785414	2.20085	4.54953	4.85706e-12	7.72684e-11
19	806233	806258	+	PTBP1	ENSG00000011304	protein_coding	22	26	765368	6785464	2.91438	7.50168	2.62193e-10	3.44739e-09
19	806340	806372	+	PTBP1	ENSG00000011304	protein_coding	29	37	765361	6785453	2.80467	6.94878	1.47274e-12	2.52176e-11
19	811015	811040	+	PTBP1	ENSG00000011304	protein_coding	23	39	765367	6785451	2.40874	5.22844	1.53973e-08	1.73382e-07
19	811377	811403	+	PTBP1	ENSG00000011304	protein_coding	34	65	765356	6785425	2.23059	4.63745	7.36554e-11	1.01985e-09
19	885113	885213	-	MED16	ENSG00000175221	protein_coding	24	8	671414	6708178	4.78996	29.9734	5.24499e-19	2.48233e-17
19	896614	896736	-	R3HDM4	ENSG00000198858	protein_coding	22	50	671416	6708136	2.16716	4.39605	2.41901e-07	2.54798e-06
19	932503	932528	+	ARID3A	ENSG00000116017	protein_coding	22	48	765368	6785442	2.05456	4.0634	8.89925e-07	8.84051e-06
19	952854	952879	+	ARID3A	ENSG00000116017	protein_coding	29	42	765361	6785448	2.62633	6.12154	1.34994e-11	2.04047e-10
19	955195	955221	+	ARID3A	ENSG00000116017	protein_coding	32	57	765358	6785433	2.33212	4.97723	6.68637e-11	9.29255e-10
19	960232	960257	+	ARID3A	ENSG00000116017	protein_coding	23	31	765367	6785459	2.73067	6.57772	6.30505e-10	8.0357e-09
19	961449	961476	+	ARID3A	ENSG00000116017	protein_coding	23	34	765367	6785456	2.60138	5.99733	2.27399e-09	2.73061e-08
19	973694	973719	+	ARID3A	ENSG00000116017	protein_coding	43	48	765347	6785442	2.99043	7.94231	2.17429e-19	1.05566e-17
19	974159	974193	+	ARID3A	ENSG00000116017	protein_coding	54	71	765336	6785419	2.75714	6.74311	1.17885e-21	8.01294e-20
19	1011208	1011227	-	TMEM259	ENSG00000182087	protein_coding	23	34	671415	6708152	2.7717	6.75866	2.74388e-10	3.75701e-09
19	1011465	1011569	-	TMEM259	ENSG00000182087	protein_coding	37	81	671401	6708105	2.2064	4.56388	9.94791e-12	1.63429e-10
19	1012298	1012365	-	TMEM259	ENSG00000182087	protein_coding	28	58	671410	6708128	2.29136	4.82329	1.18271e-09	1.51966e-08
19	1012402	1012420	-	TMEM259	ENSG00000182087	protein_coding	25	63	671413	6708123	2.01646	3.9647	1.83243e-07	1.9481e-06
19	1014380	1014526	-	TMEM259	ENSG00000182087	protein_coding	41	101	671397	6708085	2.03592	4.05585	1.52507e-11	2.43828e-10
19	1014398	1014526	-	TMEM259	ENSG00000182087	protein_coding	40	81	671398	6708105	2.31602	4.93395	2.14243e-13	4.39403e-12
19	1015307	1015407	-	TMEM259	ENSG00000182087	protein_coding	30	33	671408	6708153	3.18276	9.08288	2.42796e-15	6.65357e-14
19	1019763	1019849	-	TMEM259	ENSG00000182087	protein_coding	24	20	671414	6708166	3.56756	11.9893	2.93994e-14	6.79057e-13
19	1020659	1020720	-	TMEM259	ENSG00000182087	protein_coding	34	31	671404	6708155	3.44531	10.9581	7.79261e-19	3.57429e-17
19	1088524	1088621	-	POLR2E	ENSG00000099817	protein_coding	31	52	671407	6708134	2.5881	5.95627	2.65686e-12	4.74664e-11
19	1088524	1088631	-	POLR2E	ENSG00000099817	protein_coding	31	56	671407	6708130	2.48313	5.53082	1.11575e-11	1.80249e-10
19	1094908	1095092	-	POLR2E	ENSG00000099817	protein_coding	27	11	671411	6708175	4.53842	24.5238	3.42012e-20	1.97492e-18
19	1112870	1112970	-	SBNO2	ENSG00000064932	protein_coding	22	13	671416	6708173	4.03223	16.908	5.66212e-15	1.46475e-13
19	1205989	1206037	+	STK11	ENSG00000118046	protein_coding	33	20	765357	6785470	3.84085	14.6285	3.99407e-20	2.13311e-18
19	1223014	1223050	+	STK11	ENSG00000118046	protein_coding	24	21	765366	6785469	3.33013	10.1322	6.10929e-13	1.0963e-11
19	1272096	1272133	+	CIRBP	ENSG00000099622	protein_coding	23	14	765367	6785476	3.82378	14.565	1.99795e-14	4.35105e-13
19	1275528	1275579	+	FAM174C	ENSG00000228300	protein_coding	43	14	765347	6785476	4.69824	27.2309	3.19753e-31	6.29156e-29
19	1275586	1275611	+	FAM174C	ENSG00000228300	protein_coding	23	18	765367	6785472	3.48274	11.3283	4.39949e-13	8.14231e-12
19	1394908	1395011	-	ENSG00000248015	ENSG00000248015	lncRNA	22	4	671416	6708182	5.51766	54.951	1.29945e-19	6.88851e-18
19	1400044	1400158	-	GAMT	ENSG00000130005	protein_coding	22	23	671416	6708163	3.25462	9.55667	6.37258e-12	1.07141e-10
19	1407954	1408000	+	DAZAP1	ENSG00000071626	protein_coding	24	34	765366	6785456	2.66028	6.2581	5.52969e-10	7.08779e-09
19	1408426	1408451	+	DAZAP1	ENSG00000071626	protein_coding	24	37	765366	6785453	2.54163	5.75068	1.88823e-09	2.28945e-08
19	1408722	1408753	+	DAZAP1	ENSG00000071626	protein_coding	30	24	765360	6785466	3.45604	11.0821	1.77312e-16	5.1653e-15
19	1411492	1411517	+	DAZAP1	ENSG00000071626	protein_coding	24	18	765366	6785472	3.54163	11.8209	7.77581e-14	1.54901e-12
19	1415480	1415505	+	DAZAP1	ENSG00000071626	protein_coding	22	21	765368	6785469	3.20983	9.2878	1.6726e-11	2.50454e-10
19	1555328	1555436	-	MEX3D	ENSG00000181588	protein_coding	29	62	671409	6708124	2.24564	4.67326	1.06479e-09	1.37179e-08
19	1555626	1555991	-	MEX3D	ENSG00000181588	protein_coding	114	209	671324	6707977	2.44727	5.45027	3.08862e-38	7.68274e-36
19	1555995	1556087	-	MEX3D	ENSG00000181588	protein_coding	52	116	671386	6708070	2.17358	4.47889	1.35509e-15	3.89504e-14
19	1556002	1556096	-	MEX3D	ENSG00000181588	protein_coding	56	122	671382	6708064	2.2064	4.58623	5.01018e-17	1.7935e-15
19	1567665	1567801	-	MEX3D	ENSG00000181588	protein_coding	44	39	671394	6708147	3.48595	11.2723	3.01789e-24	2.64947e-22
19	1576705	1576805	-	MBD3	ENSG00000071655	protein_coding	27	22	671411	6708164	3.59982	12.2619	5.15591e-16	1.6057e-14
19	1577247	1577350	-	MBD3	ENSG00000071655	protein_coding	36	21	671402	6708165	4.06605	17.1279	1.01576e-23	8.68187e-22
19	1577402	1577515	-	MBD3	ENSG00000071655	protein_coding	34	52	671404	6708134	2.71739	6.53271	3.36741e-14	7.70455e-13
19	1577402	1577552	-	MBD3	ENSG00000071655	protein_coding	41	63	671397	6708123	2.70834	6.50227	9.30521e-17	3.24712e-15
19	1577578	1577678	-	MBD3	ENSG00000071655	protein_coding	22	36	671416	6708150	2.63013	6.10564	2.68363e-09	3.31642e-08
19	1577780	1577938	-	MBD3	ENSG00000071655	protein_coding	33	39	671405	6708147	3.08156	8.4541	4.18211e-16	1.32801e-14
19	1577944	1578054	-	MBD3	ENSG00000071655	protein_coding	35	38	671403	6708148	3.20055	9.20246	9.01925e-18	3.61087e-16
19	1577944	1578081	-	MBD3	ENSG00000071655	protein_coding	37	43	671401	6708143	3.10452	8.59713	4.86303e-18	2.03346e-16
19	1578338	1578522	-	--	--	--	24	41	671414	6708145	2.56756	5.84843	9.83303e-10	1.27272e-08
19	1592095	1592195	-	--	--	--	22	24	671416	6708162	3.19573	9.15848	1.11559e-11	1.80249e-10
19	1611834	1611934	-	TCF3	ENSG00000071564	protein_coding	21	5	671417	6708181	5.19049	41.9625	5.74348e-18	2.36091e-16
19	1612141	1612251	-	TCF3	ENSG00000071564	protein_coding	28	20	671410	6708166	3.78169	13.9876	1.89212e-17	7.22656e-16
19	1614443	1614646	-	TCF3	ENSG00000071564	protein_coding	26	30	671412	6708156	3.11672	8.65897	3.66086e-13	7.27747e-12
19	1651853	1651953	-	TCF3	ENSG00000071564	protein_coding	32	18	671406	6708168	4.11249	17.7622	1.667e-21	1.11145e-19
19	1815688	1815963	-	REXO1	ENSG00000079313	protein_coding	66	50	671372	6708136	3.70969	13.189	3.67168e-38	9.01746e-36
19	1815688	1815969	-	REXO1	ENSG00000079313	protein_coding	66	52	671372	6708134	3.65419	12.6817	1.58455e-37	3.79549e-35
19	1816008	1816096	-	REXO1	ENSG00000079313	protein_coding	24	34	671414	6708152	2.8306	7.05253	5.99467e-11	8.7714e-10
19	1822407	1822507	-	REXO1	ENSG00000079313	protein_coding	24	32	671414	6708154	2.91549	7.49331	2.43993e-11	3.76608e-10
19	1824563	1824660	-	REXO1	ENSG00000079313	protein_coding	22	14	671416	6708172	3.9327	15.7003	1.32958e-14	3.20851e-13
19	1844349	1844449	-	REXO1	ENSG00000079313	protein_coding	21	21	671417	6708165	3.31602	9.99106	1.10275e-11	1.79342e-10
19	1846775	1846895	-	REXO1	ENSG00000079313	protein_coding	23	18	671415	6708168	3.65306	12.7664	4.46397e-14	1.00826e-12
19	1875734	1875881	-	ENSG00000261526	ENSG00000261526	lncRNA	28	7	671410	6708179	5.17401	39.9647	2.50743e-23	2.07018e-21
19	1907951	1907992	+	--	--	--	26	19	765364	6785471	3.57866	12.132	4.93979e-15	1.18128e-13
19	1918149	1918193	+	SCAMP4	ENSG00000227500	protein_coding	26	35	765364	6785455	2.73067	6.58592	4.80677e-11	6.76839e-10
19	1924826	1924851	+	SCAMP4	ENSG00000227500	protein_coding	31	60	765359	6785430	2.21497	4.5806	6.23598e-10	7.97486e-09
19	1925610	1925638	+	SCAMP4	ENSG00000227500	protein_coding	37	51	765353	6785439	2.69319	6.43202	7.24246e-15	1.71366e-13
19	1925661	1925686	+	SCAMP4	ENSG00000227500	protein_coding	38	60	765352	6785430	2.50037	5.61498	7.17955e-14	1.4379e-12
19	1925807	1925832	+	SCAMP4	ENSG00000227500	protein_coding	32	40	765358	6785450	2.83255	7.09258	7.0786e-14	1.42021e-12
19	1925838	1925863	+	SCAMP4	ENSG00000227500	protein_coding	46	38	765344	6785452	3.41489	10.7324	4.06526e-24	3.86388e-22
19	1978413	1978459	+	CSNK1G2	ENSG00000133275	protein_coding	24	15	765366	6785475	3.78956	14.1851	7.50693e-15	1.76507e-13
19	1981011	1981036	+	CSNK1G2	ENSG00000133275	protein_coding	33	72	765357	6785418	2.04334	4.06344	1.89327e-09	2.29308e-08
19	2041881	2041968	-	MKNK2	ENSG00000099875	protein_coding	30	75	671408	6708111	2.02229	3.99644	9.91061e-09	1.16749e-07
19	2235531	2235657	-	PLEKHJ1	ENSG00000104886	protein_coding	24	26	671414	6708160	3.20499	9.22255	1.17515e-12	2.17975e-11
19	2235557	2235657	-	PLEKHJ1	ENSG00000104886	protein_coding	24	26	671414	6708160	3.20499	9.22255	1.17515e-12	2.17975e-11
19	2235557	2235733	-	PLEKHJ1	ENSG00000104886	protein_coding	26	38	671412	6708148	2.78551	6.83602	1.59715e-11	2.54417e-10
19	2270526	2270554	+	--	--	--	47	102	765343	6785388	2.04417	4.08523	6.99512e-13	1.25125e-11
19	2270902	2270945	+	--	--	--	38	48	765352	6785442	2.8164	7.01874	4.28226e-16	1.18294e-14
19	2271085	2271110	+	--	--	--	58	67	765332	6785423	2.94088	7.67503	4.28257e-25	4.66321e-23
19	2271116	2271141	+	--	--	--	52	85	765338	6785405	2.44736	5.42384	6.16411e-18	2.32773e-16
19	2271328	2271366	+	--	--	--	34	75	765356	6785415	2.02706	4.01912	1.35491e-09	1.66258e-08
19	2345291	2345316	+	SPPL2B	ENSG00000005206	protein_coding	26	16	765364	6785474	3.81313	14.4067	4.58654e-16	1.25159e-14
19	2351488	2351525	+	SPPL2B	ENSG00000005206	protein_coding	24	22	765366	6785468	3.266	9.67162	1.15358e-12	2.00279e-11
19	2353344	2353416	+	SPPL2B	ENSG00000005206	protein_coding	43	59	765347	6785431	2.69824	6.46153	4.41188e-17	1.45107e-15
19	2354729	2354754	+	SPPL2B	ENSG00000005206	protein_coding	26	8	765364	6785482	4.73067	28.8135	1.13563e-19	5.66075e-18
19	2757791	2757891	-	SGTA	ENSG00000104969	protein_coding	23	17	671415	6708169	3.73106	13.5174	2.14638e-14	5.05384e-13
19	2785622	2785657	+	THOP1	ENSG00000172009	protein_coding	25	32	765365	6785458	2.80175	6.92629	5.28202e-11	7.40505e-10
19	3061740	3061849	-	TLE5	ENSG00000104964	protein_coding	31	27	671407	6708159	3.50867	11.4714	1.16561e-17	4.61535e-16
19	3186094	3186148	+	NCLN	ENSG00000125912	protein_coding	71	103	765319	6785387	2.61519	6.11158	3.932e-26	4.79339e-24
19	3193822	3193847	+	NCLN	ENSG00000125912	protein_coding	39	47	765351	6785443	2.88267	7.35672	5.90232e-17	1.89135e-15
19	3196155	3196180	+	NCLN	ENSG00000125912	protein_coding	25	44	765365	6785446	2.35429	5.03729	6.50743e-09	7.50092e-08
19	3208203	3208228	+	NCLN	ENSG00000125912	protein_coding	36	57	765354	6785433	2.49718	5.59942	3.41177e-13	6.35625e-12
19	3208279	3208324	+	NCLN	ENSG00000125912	protein_coding	32	54	765358	6785436	2.40874	5.25375	2.34473e-11	3.42858e-10
19	3209318	3209343	+	NCLN	ENSG00000125912	protein_coding	32	56	765358	6785434	2.35721	5.06611	4.7456e-11	6.69487e-10
19	3536806	3536831	+	FZR1	ENSG00000105325	protein_coding	24	21	765366	6785469	3.33013	10.1322	6.10929e-13	1.0963e-11
19	3633000	3633191	-	PIP5K1C	ENSG00000186111	protein_coding	30	37	671408	6708149	3.02229	8.10095	1.95179e-14	4.62943e-13
19	4051712	4051812	-	ZBTB7A	ENSG00000178951	protein_coding	22	8	671416	6708178	4.66966	27.4755	3.53582e-17	1.29438e-15
19	4053852	4053997	-	ZBTB7A	ENSG00000178951	protein_coding	30	23	671408	6708163	3.68526	13.032	4.40699e-18	1.84675e-16
19	4055050	4055152	-	ZBTB7A	ENSG00000178951	protein_coding	24	23	671414	6708163	3.37492	10.4255	2.04828e-13	4.21877e-12
19	4099427	4099528	-	MAP2K2	ENSG00000126934	protein_coding	28	28	671410	6708158	3.31602	9.99115	4.15344e-15	1.09342e-13
19	4100924	4101063	-	MAP2K2	ENSG00000126934	protein_coding	38	20	671400	6708166	4.20911	18.9835	7.96688e-26	8.31041e-24
19	4361240	4361376	-	SH3GL1	ENSG00000141985	protein_coding	31	43	671407	6708143	2.85659	7.20294	6.79268e-14	1.49763e-12
19	4442966	4443009	+	CHAF1A	ENSG00000167670	protein_coding	26	14	765364	6785476	3.9937	16.4648	7.84621e-17	2.45123e-15
19	4544063	4544163	-	SEMA6B	ENSG00000167680	protein_coding	30	43	671408	6708143	2.81079	6.97057	3.14302e-13	6.28669e-12
19	4579026	4579126	-	SEMA6B	ENSG00000167680	protein_coding	22	11	671416	6708175	4.25462	19.9822	8.90148e-16	2.61677e-14
19	4670242	4670328	-	MYDGF	ENSG00000074842	protein_coding	27	64	671411	6708122	2.10101	4.21499	2.19916e-08	2.51582e-07
19	4724094	4724124	+	Gly	tRNA.25289	tRNA	658	466	764732	6785024	3.64256	12.528	0	0
19	5707986	5708086	-	LONP1	ENSG00000196365	protein_coding	26	42	671412	6708144	2.64465	6.18497	8.07112e-11	1.17213e-09
19	5786856	5786986	-	DUS3L	ENSG00000141994	protein_coding	22	17	671416	6708169	3.66966	12.9296	1.36091e-13	2.87317e-12
19	5895248	5895348	-	--	--	--	22	47	671416	6708139	2.25462	4.67665	1.04158e-07	1.12458e-06
19	6212486	6212593	-	MLLT1	ENSG00000130382	protein_coding	26	25	671412	6708161	3.37047	10.3908	2.1561e-14	5.05384e-13
19	6220553	6220653	-	MLLT1	ENSG00000130382	protein_coding	26	21	671412	6708165	3.61148	12.37	1.57306e-15	4.45556e-14
19	6220553	6220663	-	MLLT1	ENSG00000130382	protein_coding	26	22	671412	6708164	3.54735	11.8077	3.13232e-15	8.41737e-14
19	6677877	6677941	-	C3	ENSG00000125730	protein_coding	32	48	671406	6708138	2.74571	6.66079	1.27837e-13	2.72261e-12
19	6713304	6713372	-	C3	ENSG00000125730	protein_coding	22	45	671416	6708141	2.31602	4.88451	5.74736e-08	6.33581e-07
19	7132220	7132331	-	INSR	ENSG00000171105	protein_coding	26	36	671412	6708150	2.86146	7.2158	6.68345e-12	1.11787e-10
19	7294230	7294347	-	INSR	ENSG00000171105	protein_coding	33	62	671405	6708124	2.42621	5.31788	5.51278e-12	9.43169e-11
19	7616456	7616506	+	CAMSAP3	ENSG00000076826	protein_coding	24	43	765366	6785447	2.33013	4.94826	1.681e-08	1.88313e-07
19	7627415	7627539	-	XAB2	ENSG00000076924	protein_coding	44	37	671394	6708149	3.55995	11.8816	7.9144e-25	7.45415e-23
19	7932505	7932611	-	TIMM44	ENSG00000104980	protein_coding	30	5	671408	6708181	5.68526	59.9473	1.20279e-26	1.34119e-24
19	8302336	8302486	-	CD320	ENSG00000167775	protein_coding	58	64	671380	6708122	3.1763	9.05484	3.44973e-28	4.34622e-26
19	8403627	8403653	+	RAB11B	ENSG00000185236	protein_coding	30	19	765360	6785471	3.77797	13.9985	3.98771e-18	1.54221e-16
19	8404341	8404390	+	RAB11B	ENSG00000185236	protein_coding	22	21	765368	6785469	3.20983	9.2878	1.6726e-11	2.50454e-10
19	9854363	9854463	-	OLFM2	ENSG00000105088	protein_coding	22	15	671416	6708171	3.83959	14.6536	2.99496e-14	6.88487e-13
19	10116206	10116342	-	EIF3G	ENSG00000130811	protein_coding	24	42	671414	6708144	2.53362	5.70918	1.41121e-09	1.79661e-08
19	10353173	10353378	-	TYK2	ENSG00000105397	protein_coding	48	59	671390	6708127	3.02384	8.1286	3.11913e-22	2.24972e-20
19	10395330	10395437	-	CDC37	ENSG00000105401	protein_coding	31	70	671407	6708116	2.16628	4.42464	8.21675e-10	1.07066e-08
19	10502346	10502504	-	KEAP1	ENSG00000079999	protein_coding	28	25	671410	6708161	3.47357	11.1901	6.46173e-16	1.98371e-14
19	10689393	10689421	+	ILF3	ENSG00000129351	protein_coding	24	25	765366	6785465	3.08912	8.51102	6.80665e-12	1.06471e-10
19	10701735	10701773	+	QTRT1	ENSG00000213339	protein_coding	26	16	765364	6785474	3.81313	14.4067	4.58654e-16	1.25159e-14
19	10718591	10718617	+	DNM2	ENSG00000079805	protein_coding	22	13	765368	6785477	3.86191	15.0034	5.29089e-14	1.07891e-12
19	11090154	11090179	+	LDLR	ENSG00000130164	protein_coding	27	30	765363	6785460	2.99886	7.97911	9.3064e-13	1.63087e-11
19	11093285	11093310	+	LDLR	ENSG00000130164	protein_coding	28	26	765362	6785464	3.2488	9.54767	1.8936e-14	4.16425e-13
19	11100294	11100319	+	LDLR	ENSG00000130164	protein_coding	26	27	765364	6785463	3.09324	8.53731	8.69876e-13	1.53157e-11
19	11112126	11112151	+	LDLR	ENSG00000130164	protein_coding	21	23	765369	6785467	3.02017	8.09469	2.59149e-10	3.42341e-09
19	11132092	11132118	+	LDLR	ENSG00000130164	protein_coding	26	54	765364	6785436	2.11923	4.26864	4.37919e-08	4.76379e-07
19	11143192	11143292	-	SPC24	ENSG00000161888	protein_coding	22	7	671416	6708179	4.83959	31.4006	1.03264e-17	4.09719e-16
19	11325212	11325319	-	RAB3D	ENSG00000105514	protein_coding	32	26	671406	6708160	3.60553	12.2969	9.78445e-19	4.44586e-17
19	11449064	11449089	+	PRKCSH	ENSG00000130175	protein_coding	28	56	765362	6785434	2.17079	4.43283	7.15817e-09	8.21723e-08
19	11450847	11450898	+	PRKCSH	ENSG00000130175	protein_coding	84	178	765306	6785312	2.07128	4.18402	2.82149e-22	2.12378e-20
19	12643879	12643989	-	--	--	--	28	56	671410	6708130	2.34112	4.99555	6.41916e-10	8.49554e-09
19	12699833	12699933	-	TNPO2	ENSG00000105576	protein_coding	29	47	671409	6708139	2.63795	6.16474	7.11817e-12	1.18751e-10
19	12700821	12700893	-	TNPO2	ENSG00000105576	protein_coding	23	36	671415	6708150	2.69153	6.38318	6.21686e-10	8.24468e-09
19	13140804	13140829	+	NACC1	ENSG00000160877	protein_coding	21	40	765369	6785450	2.24758	4.65444	2.81989e-07	2.90151e-06
19	13150057	13150159	-	STX10	ENSG00000104915	protein_coding	30	25	671408	6708161	3.56978	11.9894	1.81511e-17	6.94613e-16
19	14150178	14150298	-	ADGRL1	ENSG00000072071	protein_coding	27	29	671411	6708157	3.21649	9.30209	4.03756e-14	9.17294e-13
19	15252559	15252725	-	BRD4	ENSG00000141867	protein_coding	30	24	671408	6708162	3.62636	12.489	9.04483e-18	3.61087e-16
19	15256999	15257099	-	BRD4	ENSG00000141867	protein_coding	24	43	671414	6708143	2.50045	5.57641	2.00823e-09	2.52356e-08
19	15263385	15263561	-	BRD4	ENSG00000141867	protein_coding	22	44	671416	6708142	2.34773	4.99552	4.22435e-08	4.72398e-07
19	15332006	15332106	-	BRD4	ENSG00000141867	protein_coding	34	29	671404	6708157	3.53842	11.7139	2.09524e-19	1.06979e-17
19	15332006	15332114	-	BRD4	ENSG00000141867	protein_coding	34	32	671404	6708154	3.40091	10.6157	1.46555e-18	6.49194e-17
19	15398661	15398761	-	AKAP8L	ENSG00000011243	protein_coding	27	28	671411	6708158	3.2654	9.63431	2.29114e-14	5.33006e-13
19	15403526	15403653	-	AKAP8L	ENSG00000011243	protein_coding	24	22	671414	6708164	3.43632	10.8994	1.0979e-13	2.35896e-12
19	16077183	16077214	+	TPM4	ENSG00000167460	protein_coding	21	10	765369	6785480	4.1457	18.6178	2.1327e-14	4.56475e-13
19	16077218	16077266	+	TPM4	ENSG00000167460	protein_coding	26	10	765364	6785480	4.44116	23.0508	1.29503e-18	5.69583e-17
19	16568042	16568143	-	--	--	--	31	13	671407	6708173	4.50867	23.8252	8.36637e-23	6.49298e-21
19	16875705	16875734	+	SIN3B	ENSG00000127511	protein_coding	22	14	765368	6785476	3.76238	13.9317	1.22897e-13	2.40131e-12
19	17100414	17100439	+	MYO9B	ENSG00000099331	protein_coding	22	9	765368	6785481	4.34734	21.6716	1.08538e-15	2.80486e-14
19	17235329	17235470	-	NR2F6	ENSG00000160113	protein_coding	28	39	671410	6708147	2.85208	7.17312	1.16338e-12	2.17038e-11
19	17235526	17235599	-	NR2F6	ENSG00000160113	protein_coding	26	46	671412	6708140	2.51632	5.64714	3.53509e-10	4.78965e-09
19	17235526	17235720	-	NR2F6	ENSG00000160113	protein_coding	55	109	671383	6708077	2.34202	5.04155	3.75126e-18	1.58913e-16
19	17235560	17235827	-	NR2F6	ENSG00000160113	protein_coding	99	184	671339	6708002	2.4285	5.37612	4.55775e-33	7.96662e-31
19	17245196	17245257	-	--	--	--	37	83	671401	6708103	2.17163	4.45391	1.73607e-11	2.75415e-10
19	17245361	17245504	-	--	--	--	70	149	671368	6708037	2.23695	4.69404	2.58834e-21	1.67956e-19
19	17245415	17245529	-	--	--	--	64	139	671374	6708047	2.20911	4.60041	2.7877e-19	1.3833e-17
19	17245558	17245744	-	--	--	--	78	159	671360	6708027	2.29788	4.90159	1.81746e-24	1.63252e-22
19	17338909	17338946	+	GTPBP3	ENSG00000130299	protein_coding	24	15	765366	6785475	3.78956	14.1851	7.50693e-15	1.76507e-13
19	17555777	17555802	+	COLGALT1	ENSG00000130309	protein_coding	25	31	765365	6785459	2.84614	7.14972	3.28359e-11	4.73965e-10
19	17555832	17555879	+	COLGALT1	ENSG00000130309	protein_coding	27	50	765363	6785440	2.28063	4.78745	3.76788e-09	4.46709e-08
19	18280065	18280255	-	JUND	ENSG00000130522	protein_coding	112	190	671326	6707996	2.55877	5.89011	5.93724e-40	1.66949e-37
19	18280065	18280256	-	JUND	ENSG00000130522	protein_coding	112	191	671326	6707995	2.55124	5.85928	8.57098e-40	2.30964e-37
19	18434084	18434120	+	SSBP4	ENSG00000130511	protein_coding	24	23	765366	6785467	3.2046	9.25111	2.12889e-12	3.55305e-11
19	18771446	18771486	+	CRTC1	ENSG00000105662	protein_coding	25	25	765365	6785465	3.1457	8.86566	1.37332e-12	2.35511e-11
19	18866462	18866492	+	UPF1	ENSG00000005007	protein_coding	22	20	765368	6785470	3.27695	9.75219	9.04122e-12	1.39288e-10
19	18870323	18870453	-	--	--	--	26	16	671412	6708170	3.98345	16.2356	3.29656e-17	1.23e-15
19	18870325	18870478	-	--	--	--	28	17	671410	6708169	4.00408	16.456	1.64221e-18	7.22499e-17
19	18903292	18903319	-	COPE	ENSG00000105669	protein_coding	21	24	671417	6708162	3.1316	8.74217	5.89468e-11	8.6643e-10
19	18905617	18905717	-	COPE	ENSG00000105669	protein_coding	29	61	671409	6708125	2.26872	4.74987	7.94814e-10	1.04126e-08
19	18907350	18907450	-	--	--	--	24	41	671414	6708145	2.56756	5.84843	9.83303e-10	1.27272e-08
19	19080161	19080186	+	SLC25A42	ENSG00000181035	protein_coding	22	10	765368	6785480	4.20983	19.5044	3.13711e-15	7.81872e-14
19	19086822	19086847	+	SLC25A42	ENSG00000181035	protein_coding	22	3	765368	6785487	5.66927	65.0148	2.28161e-19	1.09826e-17
19	19090900	19090925	+	SLC25A42	ENSG00000181035	protein_coding	24	6	765366	6785484	4.9822	35.4627	4.44723e-19	2.03583e-17
19	19119692	19119756	-	TMEM161A	ENSG00000064545	protein_coding	34	69	671404	6708117	2.31602	4.92319	1.35803e-11	2.18117e-10
19	19119960	19120047	-	TMEM161A	ENSG00000064545	protein_coding	38	96	671400	6708090	2.00151	3.95485	1.47702e-10	2.08113e-09
19	19179008	19179094	-	--	--	--	24	22	671414	6708164	3.43632	10.8994	1.0979e-13	2.35896e-12
19	19179008	19179145	-	--	--	--	24	33	671414	6708153	2.87242	7.26624	3.84834e-11	5.76568e-10
19	19647739	19647840	-	ATP13A1	ENSG00000105726	protein_coding	27	37	671411	6708149	2.87545	7.29082	2.22803e-12	4.00633e-11
19	19647740	19647840	-	ATP13A1	ENSG00000105726	protein_coding	27	36	671411	6708150	2.91393	7.49334	1.41128e-12	2.60035e-11
19	19649774	19649853	-	ATP13A1	ENSG00000105726	protein_coding	30	65	671408	6708121	2.22583	4.61129	7.09837e-10	9.33081e-09
19	19655738	19655828	-	ATP13A1	ENSG00000105726	protein_coding	23	47	671415	6708139	2.31602	4.88924	2.85496e-08	3.23362e-07
19	19655881	19655980	-	ATP13A1	ENSG00000105726	protein_coding	35	72	671403	6708114	2.29613	4.85683	9.21051e-12	1.52607e-10
19	24053610	24053647	+	--	--	--	24	16	765366	6785474	3.7021	13.2985	1.69461e-14	3.7487e-13
19	33194919	33194944	+	LRP3	ENSG00000130881	protein_coding	29	17	765361	6785473	3.88267	15.1239	4.4966e-18	1.72121e-16
19	33205193	33205218	+	LRP3	ENSG00000130881	protein_coding	35	48	765355	6785442	2.70092	6.46461	3.43481e-14	7.2548e-13
19	33205501	33205552	+	LRP3	ENSG00000130881	protein_coding	41	43	765349	6785447	3.07859	8.45346	3.25712e-19	1.52846e-17
19	33207097	33207137	+	--	--	--	58	109	765332	6785381	2.24699	4.71765	1.0681e-17	3.85184e-16
19	33212598	33212708	-	SLC7A10	ENSG00000130876	protein_coding	21	16	671417	6708170	3.68799	13.1133	4.14726e-13	8.17736e-12
19	33301223	33301264	-	CEBPA	ENSG00000245848	protein_coding	40	100	671398	6708086	2.01537	3.99649	3.83045e-11	5.74776e-10
19	33301677	33301777	-	CEBPA	ENSG00000245848	protein_coding	64	153	671374	6708033	2.07161	4.17945	1.20831e-17	4.77469e-16
19	34254901	34254926	+	GARRE1	ENSG00000166398	protein_coding	22	16	765368	6785474	3.5818	12.1902	5.87524e-13	1.06452e-11
19	35043370	35043395	+	HPN	ENSG00000105707	protein_coding	24	23	765366	6785467	3.2046	9.25111	2.12889e-12	3.55305e-11
19	35043402	35043427	+	HPN	ENSG00000105707	protein_coding	23	24	765367	6785466	3.08681	8.49624	1.9062e-11	2.83164e-10
19	35732834	35732859	+	KMT2B	ENSG00000272333	protein_coding	21	36	765369	6785454	2.39568	5.1716	7.38817e-08	7.87661e-07
19	35733240	35733286	+	KMT2B	ENSG00000272333	protein_coding	32	20	765358	6785470	3.79778	14.1852	2.45871e-19	1.16353e-17
19	36010665	36010765	-	--	--	--	22	52	671416	6708134	2.11167	4.22697	4.11576e-07	4.26343e-06
19	38130559	38130586	+	SIPA1L3	ENSG00000105738	protein_coding	28	23	765362	6785467	3.41872	10.793	2.70056e-15	6.8525e-14
19	38729613	38729650	+	ACTN4	ENSG00000130402	protein_coding	95	126	765295	6785364	2.74198	6.68494	1.23638e-36	3.46665e-34
19	39413729	39413754	+	PLEKHG2	ENSG00000090924	protein_coding	24	24	765366	6785466	3.1457	8.86565	3.84526e-12	6.25928e-11
19	39415315	39415365	+	PLEKHG2	ENSG00000090924	protein_coding	29	24	765361	6785466	3.40874	10.7127	9.74893e-16	2.57875e-14
19	39435865	39435984	-	RPS16	ENSG00000105193	protein_coding	63	142	671375	6708044	2.15615	4.43285	2.21996e-18	9.57148e-17
19	40236509	40236609	-	AKT2	ENSG00000105221	protein_coding	22	36	671416	6708150	2.63013	6.10564	2.68363e-09	3.31642e-08
19	40374452	40374493	+	PLD3	ENSG00000105223	protein_coding	35	44	765355	6785446	2.82378	7.0523	5.49715e-15	1.30899e-13
19	40374495	40374520	+	PLD3	ENSG00000105223	protein_coding	31	44	765359	6785446	2.65385	6.24629	1.85096e-12	3.12642e-11
19	40378228	40378255	+	PLD3	ENSG00000105223	protein_coding	38	49	765352	6785441	2.78725	6.8755	6.85524e-16	1.83496e-14
19	40799751	40799785	+	--	--	--	24	14	765366	6785476	3.88267	15.1983	3.19764e-15	7.89937e-14
19	41323028	41323076	+	CCDC97	ENSG00000142039	protein_coding	23	12	765367	6785478	4.03023	16.9925	3.34718e-15	8.19657e-14
19	41353325	41353632	-	TGFB1	ENSG00000105329	protein_coding	60	139	671378	6708047	2.11748	4.31286	3.83096e-17	1.39978e-15
19	42247988	42248108	-	--	--	--	59	117	671379	6708069	2.34027	5.03844	2.40326e-19	1.21427e-17
19	42248984	42249032	-	--	--	--	33	74	671405	6708112	2.17467	4.45552	2.06978e-10	2.87048e-09
19	42249027	42249093	-	--	--	--	45	102	671393	6708084	2.15309	4.40792	1.62988e-13	3.42611e-12
19	42249246	42249316	-	--	--	--	50	106	671388	6708080	2.24698	4.71291	9.73035e-16	2.8432e-14
19	42249403	42249503	-	--	--	--	46	109	671392	6708077	2.08925	4.21651	3.09242e-13	6.19187e-12
19	42250806	42250928	-	--	--	--	53	112	671385	6708074	2.25073	4.72807	1.23918e-16	4.13813e-15
19	42253212	42253399	-	--	--	--	64	118	671374	6708068	2.44357	5.41915	4.1495e-22	2.94465e-20
19	42253468	42253488	-	--	--	--	26	34	671412	6708152	2.94163	7.64026	2.67219e-12	4.75215e-11
19	42253493	42253499	-	--	--	--	23	22	671415	6708164	3.37743	10.4452	6.32078e-13	1.21904e-11
19	42253843	42253918	-	--	--	--	26	27	671412	6708159	3.26356	9.62108	7.05137e-14	1.54939e-12
19	42254033	42254097	-	--	--	--	30	31	671408	6708155	3.27022	9.66888	7.88747e-16	2.35798e-14
19	42254178	42254234	-	--	--	--	21	38	671417	6708148	2.49005	5.52136	2.29282e-08	2.60758e-07
19	42254580	42254680	-	--	--	--	54	134	671384	6708052	2.02057	4.02638	1.32023e-14	3.20851e-13
19	42353828	42353880	+	MEGF8	ENSG00000105429	protein_coding	33	32	765357	6785458	3.18877	9.1428	2.06318e-16	5.90294e-15
19	42354560	42354591	+	MEGF8	ENSG00000105429	protein_coding	21	28	765369	6785462	2.74715	6.64921	3.03298e-09	3.60343e-08
19	42362387	42362414	+	MEGF8	ENSG00000105429	protein_coding	23	24	765367	6785466	3.08681	8.49624	1.9062e-11	2.83164e-10
19	43592379	43592503	-	--	--	--	28	41	671410	6708145	2.78169	6.82321	2.77205e-12	4.92072e-11
19	44644567	44644592	+	PVR	ENSG00000073008	protein_coding	26	21	765364	6785469	3.44116	10.9766	2.07203e-14	4.48627e-13
19	44645931	44645956	+	PVR	ENSG00000073008	protein_coding	26	19	765364	6785471	3.57866	12.132	4.93979e-15	1.18128e-13
19	44647216	44647251	+	PVR	ENSG00000073008	protein_coding	44	41	765346	6785449	3.24524	9.51458	8.00034e-22	5.53875e-20
19	44748938	44748963	+	BCL3	ENSG00000069399	protein_coding	26	14	765364	6785476	3.9937	16.4648	7.84621e-17	2.45123e-15
19	44821248	44821275	+	BCAM	ENSG00000187244	protein_coding	59	101	765331	6785389	2.38017	5.17912	2.0256e-19	9.87744e-18
19	44877455	44877488	+	NECTIN2	ENSG00000130202	protein_coding	36	57	765354	6785433	2.49718	5.59942	3.41177e-13	6.35625e-12
19	44915244	44915269	+	APOC1	ENSG00000130208	protein_coding	23	49	765367	6785441	2.08681	4.16141	3.65415e-07	3.71897e-06
19	44916180	44916209	+	APOC1	ENSG00000130208	protein_coding	36	68	765354	6785422	2.24663	4.69362	1.59548e-11	2.40836e-10
19	44949328	44949353	+	--	--	--	28	54	765362	6785436	2.22232	4.59701	3.87837e-09	4.58353e-08
19	44987324	44987349	+	CLPTM1	ENSG00000104853	protein_coding	28	27	765362	6785463	3.19633	9.19405	3.48122e-14	7.32524e-13
19	44990479	44990504	+	CLPTM1	ENSG00000104853	protein_coding	26	25	765364	6785465	3.20015	9.2203	2.71853e-13	5.16774e-12
19	44992938	44992963	+	CLPTM1	ENSG00000104853	protein_coding	36	64	765354	6785426	2.33279	4.98698	4.26883e-12	6.88877e-11
19	45165178	45165281	-	TRAPPC6A	ENSG00000007255	protein_coding	22	10	671416	6708176	4.38016	21.9804	3.24942e-16	1.04901e-14
19	45352196	45352255	-	ERCC2	ENSG00000104884	protein_coding	24	18	671414	6708168	3.71195	13.3215	7.08493e-15	1.7922e-13
19	45478622	45478727	-	--	--	--	190	250	671248	6707936	2.92191	7.59486	1.42987e-79	1.38712e-76
19	45507648	45507676	+	VASP	ENSG00000125753	protein_coding	22	20	765368	6785470	3.27695	9.75219	9.04122e-12	1.39288e-10
19	45695459	45695484	+	QPCTL	ENSG00000011478	protein_coding	22	39	765368	6785451	2.34734	5.00111	5.68833e-08	6.14027e-07
19	45712159	45712320	-	FBXO46	ENSG00000177051	protein_coding	34	30	671404	6708156	3.49111	11.3234	4.07578e-19	1.98191e-17
19	45713436	45713532	-	FBXO46	ENSG00000177051	protein_coding	26	36	671412	6708150	2.86146	7.2158	6.68345e-12	1.11787e-10
19	45714056	45714156	-	FBXO46	ENSG00000177051	protein_coding	22	11	671416	6708175	4.25462	19.9822	8.90148e-16	2.61677e-14
19	45766802	45766976	-	SIX5	ENSG00000177045	protein_coding	34	72	671404	6708114	2.25548	4.71805	3.33452e-11	5.02691e-10
19	45766865	45766976	-	SIX5	ENSG00000177045	protein_coding	32	52	671406	6708134	2.6325	6.14841	6.30917e-13	1.21904e-11
19	45786002	45786108	-	DMWD	ENSG00000185800	protein_coding	36	42	671402	6708144	3.09921	8.56393	1.48081e-17	5.74483e-16
19	45792656	45792756	-	DMWD	ENSG00000185800	protein_coding	28	35	671410	6708151	3.00408	7.99291	1.80014e-13	3.75149e-12
19	46387509	46387540	+	PPP5C	ENSG00000011485	protein_coding	28	7	765362	6785483	5.00368	35.4629	4.77839e-22	3.3919e-20
19	46716295	46716445	-	PRKD2	ENSG00000105287	protein_coding	39	45	671399	6708141	3.11439	8.65912	5.24562e-19	2.48233e-17
19	46746254	46746443	-	STRN4	ENSG00000090372	protein_coding	50	62	671388	6708124	3.01117	8.0576	5.62305e-23	4.50821e-21
19	46775018	46775080	-	SLC1A5	ENSG00000105281	protein_coding	38	96	671400	6708090	2.00151	3.95485	1.47702e-10	2.08113e-09
19	46861060	46861089	+	ARHGAP35	ENSG00000160007	protein_coding	36	29	765354	6785461	3.44827	11.0058	2.01718e-19	9.87744e-18
19	46861452	46861483	+	ARHGAP35	ENSG00000160007	protein_coding	21	14	765369	6785476	3.69824	13.2984	7.43387e-13	1.31713e-11
19	47000529	47000568	+	ARHGAP35	ENSG00000160007	protein_coding	46	45	765344	6785445	3.17673	9.0629	3.49566e-22	2.59639e-20
19	47001156	47001181	+	ARHGAP35	ENSG00000160007	protein_coding	25	32	765365	6785458	2.80175	6.92629	5.28202e-11	7.40505e-10
19	47001560	47001594	+	ARHGAP35	ENSG00000160007	protein_coding	25	21	765365	6785469	3.38671	10.5544	1.13495e-13	2.24102e-12
19	47001980	47002005	+	ARHGAP35	ENSG00000160007	protein_coding	24	30	765366	6785460	2.83536	7.09251	9.07909e-11	1.24634e-09
19	47002325	47002352	+	ARHGAP35	ENSG00000160007	protein_coding	30	60	765360	6785430	2.16916	4.43284	2.11341e-09	2.5487e-08
19	47004098	47004123	+	ARHGAP35	ENSG00000160007	protein_coding	36	29	765354	6785461	3.44827	11.0058	2.01718e-19	9.87744e-18
19	47004311	47004336	+	ARHGAP35	ENSG00000160007	protein_coding	33	26	765357	6785464	3.47828	11.2527	4.2054e-18	1.61526e-16
19	47093988	47094177	-	ZC3H4	ENSG00000130749	protein_coding	24	27	671414	6708159	3.15253	8.88097	2.02669e-12	3.65784e-11
19	47756412	47756437	+	NOP53	ENSG00000105373	protein_coding	26	26	765364	6785464	3.1457	8.86567	4.90852e-13	9.02482e-12
19	48382816	48382870	-	KDELR1	ENSG00000105438	protein_coding	55	131	671383	6708055	2.07899	4.19486	1.92139e-15	5.37158e-14
19	48384284	48384359	-	KDELR1	ENSG00000105438	protein_coding	22	31	671416	6708155	2.83959	7.09043	3.46983e-10	4.7111e-09
19	48390563	48390664	-	KDELR1	ENSG00000105438	protein_coding	24	56	671414	6708130	2.12699	4.28188	1.03204e-07	1.11553e-06
19	48922730	48922792	+	NUCB1	ENSG00000104805	protein_coding	87	120	765303	6785370	2.68627	6.42803	8.4701e-33	1.9387e-30
19	48922807	48922839	+	NUCB1	ENSG00000104805	protein_coding	43	49	765347	6785441	2.96128	7.78022	3.6792e-19	1.70513e-17
19	48923187	48923234	+	NUCB1	ENSG00000104805	protein_coding	28	54	765362	6785436	2.22232	4.59701	3.87837e-09	4.58353e-08
19	49086434	49086459	+	SNRNP70	ENSG00000104852	protein_coding	26	50	765364	6785440	2.22817	4.61013	1.31525e-08	1.49001e-07
19	49361003	49361133	-	TEAD2	ENSG00000074219	protein_coding	35	19	671403	6708167	4.16402	18.405	1.15877e-23	9.86078e-22
19	49361249	49361355	-	TEAD2	ENSG00000074219	protein_coding	34	44	671404	6708142	2.95345	7.72048	9.9797e-16	2.9073e-14
19	49497490	49497515	+	RPS11	ENSG00000142534	protein_coding	30	42	765360	6785448	2.67364	6.33264	3.26477e-12	5.33761e-11
19	49651079	49651115	+	SCAF1	ENSG00000126461	protein_coding	30	43	765360	6785447	2.64047	6.18537	5.00181e-12	7.94586e-11
19	49658437	49658494	+	SCAF1	ENSG00000126461	protein_coding	28	14	765362	6785476	4.09679	17.7314	1.82847e-18	7.62347e-17
19	49801731	49801761	+	AP2A1	ENSG00000196961	protein_coding	22	13	765368	6785477	3.86191	15.0034	5.29089e-14	1.07891e-12
19	49802524	49802567	+	AP2A1	ENSG00000196961	protein_coding	23	10	765367	6785480	4.27123	20.391	4.55275e-16	1.2515e-14
19	49851187	49851218	+	PTOV1	ENSG00000104960	protein_coding	26	11	765364	6785479	4.31563	20.9553	3.93148e-18	1.52572e-16
19	49856725	49856825	-	--	--	--	24	8	671414	6708178	4.78996	29.9734	5.24499e-19	2.48233e-17
19	49856755	49856786	+	PTOV1	ENSG00000104960	protein_coding	30	61	765360	6785429	2.1457	4.36017	2.8461e-09	3.39218e-08
19	49859053	49859078	+	PTOV1	ENSG00000104960	protein_coding	29	21	765361	6785469	3.59316	12.2431	1.14662e-16	3.43849e-15
19	49861845	49861995	-	PNKP	ENSG00000039650	protein_coding	24	42	671414	6708144	2.53362	5.70918	1.41121e-09	1.79661e-08
19	49869754	49869809	-	--	--	--	22	23	671416	6708163	3.25462	9.55667	6.37258e-12	1.07141e-10
19	49876235	49876335	-	--	--	--	24	27	671414	6708159	3.15253	8.88097	2.02669e-12	3.65784e-11
19	49912939	49913110	-	--	--	--	26	21	671412	6708165	3.61148	12.37	1.57306e-15	4.45556e-14
19	50804290	50804343	-	C19orf48	ENSG00000167747	transcribed_unitary_pseudogene	27	28	671411	6708158	3.2654	9.63431	2.29114e-14	5.33006e-13
19	51693522	51693554	+	SPACA6	ENSG00000182310	protein_coding	24	18	765366	6785472	3.54163	11.8209	7.77581e-14	1.54901e-12
19	53874230	53874269	+	MYADM	ENSG00000179820	protein_coding	26	17	765364	6785473	3.73067	13.5593	1.04717e-15	2.75048e-14
19	54179055	54179148	-	MBOAT7	ENSG00000125505	protein_coding	22	31	671416	6708155	2.83959	7.09043	3.46983e-10	4.7111e-09
19	54180777	54180881	-	MBOAT7	ENSG00000125505	protein_coding	32	43	671406	6708143	2.90099	7.4353	1.44183e-14	3.47076e-13
19	54180790	54181033	-	MBOAT7	ENSG00000125505	protein_coding	47	105	671391	6708081	2.17307	4.4723	3.15229e-14	7.22088e-13
19	54180828	54181033	-	MBOAT7	ENSG00000125505	protein_coding	39	96	671399	6708090	2.03804	4.05893	4.61529e-11	6.86175e-10
19	54187218	54187316	-	MBOAT7	ENSG00000125505	protein_coding	27	61	671411	6708125	2.16918	4.42228	9.90746e-09	1.16749e-07
19	54460495	54460530	+	LENG8	ENSG00000167615	protein_coding	74	148	765316	6785342	2.15535	4.43303	6.25123e-21	3.76938e-19
19	54460748	54460806	+	LENG8	ENSG00000167615	protein_coding	72	122	765318	6785368	2.39301	5.23244	1.55724e-23	1.35389e-21
19	54461205	54461238	+	LENG8	ENSG00000167615	protein_coding	58	73	765332	6785417	2.81889	7.0442	8.38966e-24	7.71263e-22
19	54461213	54461265	+	LENG8	ENSG00000167615	protein_coding	80	142	765310	6785348	2.32568	4.99501	5.4692e-25	5.73268e-23
19	54461238	54461272	+	LENG8	ENSG00000167615	protein_coding	73	131	765317	6785359	2.31076	4.94064	9.74291e-23	7.74975e-21
19	55109985	55110054	-	PPP1R12C	ENSG00000125503	protein_coding	22	17	671416	6708169	3.66966	12.9296	1.36091e-13	2.87317e-12
19	55117244	55117344	-	PPP1R12C	ENSG00000125503	protein_coding	31	55	671407	6708131	2.50867	5.63138	7.87141e-12	1.30643e-10
19	55227450	55227568	-	--	--	--	46	67	671392	6708119	2.78315	6.85974	2.81165e-19	1.39162e-17
19	55228289	55228389	-	--	--	--	24	55	671414	6708131	2.15253	4.35973	7.90793e-08	8.60998e-07
19	55242402	55242514	-	PPP6R1	ENSG00000105063	protein_coding	34	38	671404	6708148	3.15991	8.93952	4.76876e-17	1.71023e-15
19	55258509	55258895	-	PPP6R1	ENSG00000105063	protein_coding	88	122	671350	6708064	2.84924	7.20727	1.44247e-36	3.21688e-34
19	55258576	55258895	-	PPP6R1	ENSG00000105063	protein_coding	80	104	671358	6708082	2.94163	7.68601	8.86546e-35	1.81061e-32
19	55312854	55313036	-	TMEM150B	ENSG00000180061	protein_coding	22	40	671416	6708146	2.48203	5.49507	1.14145e-08	1.33332e-07
19	55385949	55385974	+	RPL28	ENSG00000108107	protein_coding	35	70	765355	6785420	2.16588	4.43286	1.0097e-10	1.3743e-09
19	55407722	55407822	-	UBE2S	ENSG00000108106	protein_coding	22	34	671416	6708152	2.7103	6.4648	1.22543e-09	1.56936e-08
19	55486591	55486616	+	NAT14	ENSG00000090971	protein_coding	25	25	765365	6785465	3.1457	8.86566	1.37332e-12	2.35511e-11
19	55614417	55614442	+	ZNF865	ENSG00000261221	protein_coding	22	10	765368	6785480	4.20983	19.5044	3.13711e-15	7.81872e-14
19	55614571	55614596	+	ZNF865	ENSG00000261221	protein_coding	31	16	765359	6785474	4.05824	17.1774	4.38196e-20	2.29653e-18
19	55614640	55614674	+	ZNF865	ENSG00000261221	protein_coding	35	19	765355	6785471	3.9937	16.3317	4.1145e-22	2.97717e-20
19	55614980	55615018	+	ZNF865	ENSG00000261221	protein_coding	56	26	765334	6785464	4.22371	19.096	2.31447e-36	6.18045e-34
19	55615566	55615594	+	ZNF865	ENSG00000261221	protein_coding	28	14	765362	6785476	4.09679	17.7314	1.82847e-18	7.62347e-17
19	55615607	55615639	+	ZNF865	ENSG00000261221	protein_coding	29	11	765361	6785479	4.46763	23.3733	1.10179e-20	6.36967e-19
19	55616120	55616168	+	ZNF865	ENSG00000261221	protein_coding	23	13	765367	6785477	3.92331	15.6854	8.37085e-15	1.93175e-13
19	55616182	55616214	+	ZNF865	ENSG00000261221	protein_coding	21	15	765369	6785475	3.60514	12.4119	1.61207e-12	2.74358e-11
19	55670468	55670500	+	U2AF2	ENSG00000063244	protein_coding	26	53	765364	6785437	2.1457	4.34918	3.27228e-08	3.59806e-07
19	55691875	55691900	+	EPN1	ENSG00000063245	protein_coding	23	25	765367	6785465	3.03023	8.15638	3.30613e-11	4.75383e-10
19	56088154	56088326	-	ZNF787	ENSG00000142409	protein_coding	32	62	671406	6708124	2.38314	5.15673	2.11868e-11	3.30706e-10
19	56088395	56088482	-	ZNF787	ENSG00000142409	protein_coding	31	28	671407	6708158	3.45804	11.0617	2.24022e-17	8.53927e-16
19	56160483	56160520	+	ZNF444	ENSG00000167685	protein_coding	35	42	765355	6785448	2.88936	7.38813	2.07522e-15	5.30174e-14
19	58349928	58350054	-	--	--	--	22	5	671416	6708181	5.25462	43.9608	6.4068e-19	3.00253e-17
19	58351825	58351925	-	--	--	--	21	14	671417	6708172	3.86857	14.9866	8.95639e-14	1.95689e-12
19	58571178	58571331	-	MZF1	ENSG00000099326	protein_coding	32	20	671406	6708166	3.9681	15.986	9.67488e-21	5.92152e-19
19	58571183	58571331	-	MZF1	ENSG00000099326	protein_coding	32	20	671406	6708166	3.9681	15.986	9.67488e-21	5.92152e-19
2	3519124	3519241	-	ADI1	ENSG00000182551	protein_coding	26	10	671412	6708176	4.61148	25.977	8.71506e-20	4.80369e-18
2	20201912	20202021	-	SDC1	ENSG00000115884	protein_coding	52	107	671386	6708079	2.28906	4.85563	1.01022e-16	3.49382e-15
2	20202410	20202434	-	SDC1	ENSG00000115884	protein_coding	23	42	671415	6708144	2.47472	5.47129	5.68642e-09	6.82723e-08
2	36356649	36356674	+	CRIM1	ENSG00000150938	protein_coding	22	6	765368	6785484	4.86191	32.5074	2.75296e-17	9.29993e-16
2	42763439	42763552	-	OXER1	ENSG00000162881	protein_coding	24	19	671414	6708167	3.63795	12.6203	1.46379e-14	3.51058e-13
2	43224389	43224589	-	ZFP36L2	ENSG00000152518	protein_coding	36	73	671402	6708113	2.31602	4.92717	3.40116e-12	5.96109e-11
2	43224489	43224607	-	ZFP36L2	ENSG00000152518	protein_coding	31	45	671407	6708141	2.79246	6.88281	1.62741e-13	3.42464e-12
2	43224829	43224933	-	ZFP36L2	ENSG00000152518	protein_coding	34	78	671404	6708108	2.14153	4.35512	1.79014e-10	2.49156e-09
2	43226454	43226619	-	ZFP36L2	ENSG00000152518	protein_coding	40	59	671398	6708127	2.76669	6.77375	7.89967e-17	2.78672e-15
2	54557907	54557945	+	SPTBN1	ENSG00000115306	protein_coding	32	48	765358	6785442	2.57539	5.91047	2.38694e-12	3.96016e-11
2	54668712	54668738	+	SPTBN1	ENSG00000115306	protein_coding	26	15	765364	6785475	3.90059	15.3672	1.93576e-16	5.55254e-15
2	55049785	55049946	-	RTN4	ENSG00000115310	protein_coding	76	152	671362	6708034	2.32542	4.99584	2.84267e-24	2.50698e-22
2	61178057	61178082	+	AHSA2P	ENSG00000173209	transcribed_unitary_pseudogene	30	10	765360	6785480	4.64047	26.5972	4.53344e-22	3.23852e-20
2	61537874	61538039	-	XPO1	ENSG00000082898	protein_coding	44	108	671394	6708078	2.03969	4.07052	2.56526e-12	4.59145e-11
2	61537897	61538039	-	XPO1	ENSG00000082898	protein_coding	38	91	671400	6708095	2.07787	4.17215	4.28568e-11	6.39622e-10
2	62705861	62705909	+	EHBP1	ENSG00000115504	protein_coding	26	22	765364	6785468	3.37703	10.4776	4.08102e-14	8.52339e-13
2	65432174	65432305	-	SPRED2	ENSG00000198369	protein_coding	25	26	671413	6708160	3.26158	9.60683	2.17164e-13	4.43985e-12
2	74442148	74442256	-	RTKN	ENSG00000114993	protein_coding	22	3	671416	6708183	5.83959	73.2681	2.1896e-20	1.29917e-18
2	85322365	85322428	-	TGOLN2	ENSG00000152291	protein_coding	29	52	671409	6708134	2.49499	5.57198	4.44165e-11	6.61374e-10
2	86623235	86623411	-	--	--	--	46	36	671392	6708150	3.66116	12.7668	1.04991e-26	1.17748e-24
2	96208279	96208381	-	STARD7	ENSG00000084090	protein_coding	24	49	671414	6708137	2.31602	4.89358	1.41942e-08	1.65304e-07
2	96208595	96208703	-	STARD7	ENSG00000084090	protein_coding	25	52	671413	6708134	2.28854	4.8034	9.55126e-09	1.12721e-07
2	96208595	96208802	-	STARD7	ENSG00000084090	protein_coding	32	71	671406	6708115	2.19049	4.50305	3.12861e-10	4.26873e-09
2	96252847	96252896	-	TMEM127	ENSG00000135956	protein_coding	24	50	671414	6708136	2.28746	4.79571	1.9189e-08	2.20429e-07
2	96861066	96861166	-	SEMA4C	ENSG00000168758	protein_coding	25	63	671413	6708123	2.01646	3.9647	1.83243e-07	1.9481e-06
2	96867884	96867999	-	SEMA4C	ENSG00000168758	protein_coding	27	59	671411	6708127	2.21649	4.57219	5.68142e-09	6.82723e-08
2	101697888	101697913	+	MAP4K4	ENSG00000071054	protein_coding	24	30	765366	6785460	2.83536	7.09251	9.07909e-11	1.24634e-09
2	101871586	101871630	+	MAP4K4	ENSG00000071054	protein_coding	26	50	765364	6785440	2.22817	4.61013	1.31525e-08	1.49001e-07
2	117012449	117012481	+	--	--	--	42	16	765348	6785474	4.48451	23.2729	2.66404e-29	4.45948e-27
2	127719805	127719947	-	WDR33	ENSG00000136709	protein_coding	26	19	671412	6708167	3.74898	13.6721	3.66904e-16	1.17277e-14
2	152335798	152335834	+	FMNL2	ENSG00000157827	protein_coding	33	18	765357	6785472	3.98524	16.2539	6.7717e-21	4.06138e-19
2	157875812	157875891	-	ACVR1	ENSG00000115170	protein_coding	24	37	671414	6708149	2.71195	6.4807	2.11448e-10	2.93037e-09
2	175181431	175181537	-	ATP5MC3	ENSG00000154518	protein_coding	30	30	671408	6708156	3.31602	9.99118	4.39399e-16	1.39074e-14
2	177264633	177264727	-	NFE2L2	ENSG00000116044	protein_coding	25	39	671413	6708147	2.69454	6.40454	1.07513e-10	1.54174e-09
2	183038225	183038285	-	NCKAP1	ENSG00000061676	protein_coding	21	37	671417	6708149	2.52753	5.67059	1.61589e-08	1.86505e-07
2	186590143	186590179	+	ITGAV	ENSG00000138448	protein_coding	49	83	765341	6785407	2.39724	5.23406	1.55987e-16	4.60387e-15
2	186590285	186590312	+	ITGAV	ENSG00000138448	protein_coding	24	49	765366	6785441	2.1457	4.34234	1.11394e-07	1.17199e-06
2	191245759	191245785	+	MYO1B	ENSG00000128641	protein_coding	24	9	765366	6785481	4.46763	23.6418	2.12558e-17	7.31271e-16
2	195657691	195657716	+	SLC39A10	ENSG00000196950	protein_coding	22	9	765368	6785481	4.34734	21.6716	1.08538e-15	2.80486e-14
2	200307075	200307100	+	SPATS2L	ENSG00000196141	protein_coding	22	19	765368	6785471	3.34734	10.2655	4.76545e-12	7.59189e-11
[truncated: 1,192 more rows]

## Sheet: D1467G_IP_SMI_signif
chr	start	end	strand	gene_name	gene_id	biotype	count.IP	count.SM	noPeak.IP	noPeak.SM	log2FC(IP/SM)	oddsRatio	p.value	p.adj	score	logpVal
[truncated: 5,706 more rows]

[truncated: 2 more sheets: D1467G_IP_SMI_signif_LFC2, DiffPeaks_WT_D1467G_signif]
