# Supplementary material for: Hepatitis C virus NS3 helicase contributes to (−) strand RNA synthesis
Source: Nat Commun. 2025 Aug 27;16:8006. doi: 10.1038/s41467-025-63498-9 (PMC12391449; doi:10.1038/s41467-025-63498-9)
Supplement: Supplementary file 6 — Supplementary Data 3 [file 41467_2025_63498_MOESM6_ESM.zip]

Archive with 4 entries (4 files):
- af3_models/fold_hel_5bsl3_123_model_0/loadall1.pml
- af3_models/fold_hel_5bsl3_123_model_0/fold_hel_5bsl3_123_model_0.cif
- af3_models/fold_hel_5b_3x40_10u_model_0/load1.pml
- af3_models/fold_hel_5b_3x40_10u_model_0/fold_hel_5b_3x40_10u_model_0.cif
