# Supplementary material for: Hepatitis C virus NS3 helicase contributes to (−) strand RNA synthesis
Source: Nat Commun. 2025 Aug 27;16:8006. doi: 10.1038/s41467-025-63498-9 (PMC12391449; doi:10.1038/s41467-025-63498-9)
Supplement: Supplementary file 6 — Supplementary Data 3 [file 41467_2025_63498_MOESM6_ESM.zip › af3_models/fold_hel_5bsl3_123_model_0/loadall1.pml]

loadall *_0.cif
set grid_mode,1
spectrum b, rainbow_rev, byres=1
color magenta, chain A
alter chain A, resi=str(int(resi)+1212)
show spheres, (A/1467/) and not name N+C+O
select D1, A/1213-1354/
color magenta, D1
select D2, A/1355-1514/
color pink, D2
select D3, A/1515-1661/
color hotpink, D3
select phel3, A/1467+1468+1471/
disable phel3
util.cnc
spectrum count, selection=/fold_hel_5bsl3_123_model_0/B/B, byres=1
alter chain B, resi=str(int(resi)+9280)

set_view (\
    -0.602936804,   -0.797614038,   -0.016346987,\
     0.242678970,   -0.163849592,   -0.956158459,\
     0.759971142,   -0.580479085,    0.292358398,\
    -0.000115514,   -0.000024304, -314.521575928,\
    -6.000892162,   -0.423098922,    3.999297380,\
   222.698348999,  406.338623047,  -20.000000000 )
scene overall, store

set_view (\
    -0.602936804,   -0.797614038,   -0.016346987,\
     0.242678970,   -0.163849592,   -0.956158459,\
     0.759971142,   -0.580479085,    0.292358398,\
     0.000000000,    0.000000000,  -86.053428650,\
    20.370632172,  -11.157073975,    5.369444847,\
    61.050930023,  111.055877686,  -20.000000000 )
show spheres, phel3 and not name N+C+O
scene phe-loop, store
