# Supplementary material for: Hepatitis C virus NS3 helicase contributes to (−) strand RNA synthesis
Source: Nat Commun. 2025 Aug 27;16:8006. doi: 10.1038/s41467-025-63498-9 (PMC12391449; doi:10.1038/s41467-025-63498-9)
Supplement: Supplementary file 6 — Supplementary Data 3 [file 41467_2025_63498_MOESM6_ESM.zip › af3_models/fold_hel_5bsl3_123_model_0/fold_hel_5bsl3_123_model_0.cif]

# By using this file you agree to the legally binding terms of use found at alphafoldserver.com/output-terms
data_709ed57455d51c7f
#
_entry.id 709ed57455d51c7f
#
loop_
_atom_type.symbol
C 
N 
O 
P 
S 
#
loop_
_audit_author.name
_audit_author.pdbx_ordinal
"Google DeepMind" 1 
"Isomorphic Labs" 2 
#
_audit_conform.dict_location https://raw.githubusercontent.com/ihmwg/ModelCIF/master/dist/mmcif_ma.dic
_audit_conform.dict_name     mmcif_ma.dic
_audit_conform.dict_version  1.4.5
#
loop_
_chem_comp.formula
_chem_comp.formula_weight
_chem_comp.id
_chem_comp.mon_nstd_flag
_chem_comp.name
_chem_comp.pdbx_smiles
_chem_comp.pdbx_synonyms
_chem_comp.type
"C10 H14 N5 O7 P" 347.221 A   y "ADENOSINE-5'-MONOPHOSPHATE" Nc1ncnc2n(cnc12)[C@@H]3O[C@H](CO[P](O)(O)=O)[C@@H](O)[C@H]3O      ? "RNA LINKING"       
"C3 H7 N O2"      89.093  ALA y ALANINE                      C[C@H](N)C(O)=O                                                   ? "L-PEPTIDE LINKING" 
"C6 H15 N4 O2"    175.209 ARG y ARGININE                     N[C@@H](CCCNC(N)=[NH2+])C(O)=O                                    ? "L-PEPTIDE LINKING" 
"C4 H8 N2 O3"     132.118 ASN y ASPARAGINE                   N[C@@H](CC(N)=O)C(O)=O                                            ? "L-PEPTIDE LINKING" 
"C4 H7 N O4"      133.103 ASP y "ASPARTIC ACID"              N[C@@H](CC(O)=O)C(O)=O                                            ? "L-PEPTIDE LINKING" 
"C9 H14 N3 O8 P"  323.197 C   y "CYTIDINE-5'-MONOPHOSPHATE"  NC1=NC(=O)N(C=C1)[C@@H]2O[C@H](CO[P](O)(O)=O)[C@@H](O)[C@H]2O     ? "RNA LINKING"       
"C3 H7 N O2 S"    121.158 CYS y CYSTEINE                     N[C@@H](CS)C(O)=O                                                 ? "L-PEPTIDE LINKING" 
"C10 H14 N5 O8 P" 363.221 G   y "GUANOSINE-5'-MONOPHOSPHATE" NC1=Nc2n(cnc2C(=O)N1)[C@@H]3O[C@H](CO[P](O)(O)=O)[C@@H](O)[C@H]3O ? "RNA LINKING"       
"C5 H10 N2 O3"    146.144 GLN y GLUTAMINE                    N[C@@H](CCC(N)=O)C(O)=O                                           ? "L-PEPTIDE LINKING" 
"C5 H9 N O4"      147.129 GLU y "GLUTAMIC ACID"              N[C@@H](CCC(O)=O)C(O)=O                                           ? "L-PEPTIDE LINKING" 
"C2 H5 N O2"      75.067  GLY y GLYCINE                      NCC(O)=O                                                          ? "PEPTIDE LINKING"   
"C6 H10 N3 O2"    156.162 HIS y HISTIDINE                    N[C@@H](Cc1c[nH]c[nH+]1)C(O)=O                                    ? "L-PEPTIDE LINKING" 
"C6 H13 N O2"     131.173 ILE y ISOLEUCINE                   CC[C@H](C)[C@H](N)C(O)=O                                          ? "L-PEPTIDE LINKING" 
"C6 H13 N O2"     131.173 LEU y LEUCINE                      CC(C)C[C@H](N)C(O)=O                                              ? "L-PEPTIDE LINKING" 
"C6 H15 N2 O2"    147.195 LYS y LYSINE                       N[C@@H](CCCC[NH3+])C(O)=O                                         ? "L-PEPTIDE LINKING" 
"C5 H11 N O2 S"   149.211 MET y METHIONINE                   CSCC[C@H](N)C(O)=O                                                ? "L-PEPTIDE LINKING" 
"C9 H11 N O2"     165.189 PHE y PHENYLALANINE                N[C@@H](Cc1ccccc1)C(O)=O                                          ? "L-PEPTIDE LINKING" 
"C5 H9 N O2"      115.130 PRO y PROLINE                      OC(=O)[C@@H]1CCCN1                                                ? "L-PEPTIDE LINKING" 
"C3 H7 N O3"      105.093 SER y SERINE                       N[C@@H](CO)C(O)=O                                                 ? "L-PEPTIDE LINKING" 
"C4 H9 N O3"      119.119 THR y THREONINE                    C[C@@H](O)[C@H](N)C(O)=O                                          ? "L-PEPTIDE LINKING" 
"C11 H12 N2 O2"   204.225 TRP y TRYPTOPHAN                   N[C@@H](Cc1c[nH]c2ccccc12)C(O)=O                                  ? "L-PEPTIDE LINKING" 
"C9 H11 N O3"     181.189 TYR y TYROSINE                     N[C@@H](Cc1ccc(O)cc1)C(O)=O                                       ? "L-PEPTIDE LINKING" 
"C9 H13 N2 O9 P"  324.181 U   y "URIDINE-5'-MONOPHOSPHATE"   O[C@H]1[C@@H](O)[C@@H](O[C@@H]1CO[P](O)(O)=O)N2C=CC(=O)NC2=O      ? "RNA LINKING"       
"C5 H11 N O2"     117.146 VAL y VALINE                       CC(C)[C@H](N)C(O)=O                                               ? "L-PEPTIDE LINKING" 
#
_citation.book_publisher          ?
_citation.country                 UK
_citation.id                      primary
_citation.journal_full            Nature
_citation.journal_id_ASTM         NATUAS
_citation.journal_id_CSD          0006
_citation.journal_id_ISSN         0028-0836
_citation.journal_volume          ?
_citation.page_first              ?
_citation.page_last               ?
_citation.pdbx_database_id_DOI    ?
_citation.pdbx_database_id_PubMed ?
_citation.title                   "Accurate structure prediction of biomolecular interactions with AlphaFold 3"
_citation.year                    2024
#
loop_
_citation_author.citation_id
_citation_author.name
_citation_author.ordinal
primary "Google DeepMind" 1 
primary "Isomorphic Labs" 2 
#
loop_
_entity.id
_entity.pdbx_description
_entity.type
1 . polymer 
2 . polymer 
#
loop_
_entity_poly.entity_id
_entity_poly.pdbx_strand_id
_entity_poly.type
1 A polypeptide(L)     
2 B polyribonucleotide 
#
loop_
_entity_poly_seq.entity_id
_entity_poly_seq.hetero
_entity_poly_seq.mon_id
_entity_poly_seq.num
1 n THR 1   
1 n PHE 2   
1 n SER 3   
1 n ASP 4   
1 n ASN 5   
1 n SER 6   
1 n THR 7   
1 n PRO 8   
1 n PRO 9   
1 n ALA 10  
1 n VAL 11  
1 n PRO 12  
1 n GLN 13  
1 n THR 14  
1 n TYR 15  
1 n GLN 16  
1 n VAL 17  
1 n GLY 18  
1 n TYR 19  
1 n LEU 20  
1 n HIS 21  
1 n ALA 22  
1 n PRO 23  
1 n THR 24  
1 n GLY 25  
1 n SER 26  
1 n GLY 27  
1 n LYS 28  
1 n SER 29  
1 n THR 30  
1 n LYS 31  
1 n VAL 32  
1 n PRO 33  
1 n VAL 34  
1 n ALA 35  
1 n TYR 36  
1 n ALA 37  
1 n ALA 38  
1 n GLN 39  
1 n GLY 40  
1 n TYR 41  
1 n LYS 42  
1 n VAL 43  
1 n LEU 44  
1 n VAL 45  
1 n LEU 46  
1 n ASN 47  
1 n PRO 48  
1 n SER 49  
1 n VAL 50  
1 n ALA 51  
1 n ALA 52  
1 n THR 53  
1 n LEU 54  
1 n GLY 55  
1 n PHE 56  
1 n GLY 57  
1 n ALA 58  
1 n TYR 59  
1 n LEU 60  
1 n SER 61  
1 n LYS 62  
1 n ALA 63  
1 n HIS 64  
1 n GLY 65  
1 n ILE 66  
1 n ASN 67  
1 n PRO 68  
1 n ASN 69  
1 n ILE 70  
1 n ARG 71  
1 n THR 72  
1 n GLY 73  
1 n VAL 74  
1 n ARG 75  
1 n THR 76  
1 n VAL 77  
1 n MET 78  
1 n THR 79  
1 n GLY 80  
1 n GLU 81  
1 n ALA 82  
1 n ILE 83  
1 n THR 84  
1 n TYR 85  
1 n SER 86  
1 n THR 87  
1 n TYR 88  
1 n GLY 89  
1 n LYS 90  
1 n PHE 91  
1 n LEU 92  
1 n ALA 93  
1 n ASP 94  
1 n GLY 95  
1 n GLY 96  
1 n CYS 97  
1 n ALA 98  
1 n SER 99  
1 n GLY 100 
1 n ALA 101 
1 n TYR 102 
1 n ASP 103 
1 n ILE 104 
1 n ILE 105 
1 n ILE 106 
1 n CYS 107 
1 n ASP 108 
1 n GLU 109 
1 n CYS 110 
1 n HIS 111 
1 n ALA 112 
1 n VAL 113 
1 n ASP 114 
1 n ALA 115 
1 n THR 116 
1 n SER 117 
1 n ILE 118 
1 n LEU 119 
1 n GLY 120 
1 n ILE 121 
1 n GLY 122 
1 n THR 123 
1 n VAL 124 
1 n LEU 125 
1 n ASP 126 
1 n GLN 127 
1 n ALA 128 
1 n GLU 129 
1 n THR 130 
1 n ALA 131 
1 n GLY 132 
1 n VAL 133 
1 n ARG 134 
1 n LEU 135 
1 n THR 136 
1 n VAL 137 
1 n LEU 138 
1 n ALA 139 
1 n THR 140 
1 n ALA 141 
1 n THR 142 
1 n PRO 143 
1 n PRO 144 
1 n GLY 145 
1 n SER 146 
1 n VAL 147 
1 n THR 148 
1 n THR 149 
1 n PRO 150 
1 n HIS 151 
1 n PRO 152 
1 n ASP 153 
1 n ILE 154 
1 n GLU 155 
1 n GLU 156 
1 n VAL 157 
1 n GLY 158 
1 n LEU 159 
1 n GLY 160 
1 n ARG 161 
1 n GLU 162 
1 n GLY 163 
1 n GLU 164 
1 n ILE 165 
1 n PRO 166 
1 n PHE 167 
1 n TYR 168 
1 n GLY 169 
1 n ARG 170 
1 n ALA 171 
1 n ILE 172 
1 n PRO 173 
1 n LEU 174 
1 n SER 175 
1 n CYS 176 
1 n ILE 177 
1 n LYS 178 
1 n GLY 179 
1 n GLY 180 
1 n ARG 181 
1 n HIS 182 
1 n LEU 183 
1 n ILE 184 
1 n PHE 185 
1 n CYS 186 
1 n HIS 187 
1 n SER 188 
1 n LYS 189 
1 n LYS 190 
1 n LYS 191 
1 n CYS 192 
1 n ASP 193 
1 n GLU 194 
1 n LEU 195 
1 n ALA 196 
1 n ALA 197 
1 n ALA 198 
1 n LEU 199 
1 n ARG 200 
1 n GLY 201 
1 n MET 202 
1 n GLY 203 
1 n LEU 204 
1 n ASN 205 
1 n ALA 206 
1 n VAL 207 
1 n ALA 208 
1 n TYR 209 
1 n TYR 210 
1 n ARG 211 
1 n GLY 212 
1 n LEU 213 
1 n ASP 214 
1 n VAL 215 
1 n SER 216 
1 n ILE 217 
1 n ILE 218 
1 n PRO 219 
1 n ALA 220 
1 n GLN 221 
1 n GLY 222 
1 n ASP 223 
1 n VAL 224 
1 n VAL 225 
1 n VAL 226 
1 n VAL 227 
1 n ALA 228 
1 n THR 229 
1 n ASP 230 
1 n ALA 231 
1 n LEU 232 
1 n MET 233 
1 n THR 234 
1 n GLY 235 
1 n TYR 236 
1 n THR 237 
1 n GLY 238 
1 n ASP 239 
1 n PHE 240 
1 n ASP 241 
1 n SER 242 
1 n VAL 243 
1 n ILE 244 
1 n ASP 245 
1 n CYS 246 
1 n ASN 247 
1 n VAL 248 
1 n ALA 249 
1 n VAL 250 
1 n THR 251 
1 n GLN 252 
1 n ALA 253 
1 n VAL 254 
1 n ASP 255 
1 n PHE 256 
1 n SER 257 
1 n LEU 258 
1 n ASP 259 
1 n PRO 260 
1 n THR 261 
1 n PHE 262 
1 n THR 263 
1 n ILE 264 
1 n THR 265 
1 n THR 266 
1 n GLN 267 
1 n THR 268 
1 n VAL 269 
1 n PRO 270 
1 n GLN 271 
1 n ASP 272 
1 n ALA 273 
1 n VAL 274 
1 n SER 275 
1 n ARG 276 
1 n SER 277 
1 n GLN 278 
1 n ARG 279 
1 n ARG 280 
1 n GLY 281 
1 n ARG 282 
1 n THR 283 
1 n GLY 284 
1 n ARG 285 
1 n GLY 286 
1 n ARG 287 
1 n GLN 288 
1 n GLY 289 
1 n THR 290 
1 n TYR 291 
1 n ARG 292 
1 n TYR 293 
1 n VAL 294 
1 n SER 295 
1 n THR 296 
1 n GLY 297 
1 n GLU 298 
1 n ARG 299 
1 n ALA 300 
1 n SER 301 
1 n GLY 302 
1 n MET 303 
1 n PHE 304 
1 n ASP 305 
1 n SER 306 
1 n VAL 307 
1 n VAL 308 
1 n LEU 309 
1 n CYS 310 
1 n GLU 311 
1 n CYS 312 
1 n TYR 313 
1 n ASP 314 
1 n ALA 315 
1 n GLY 316 
1 n ALA 317 
1 n ALA 318 
1 n TRP 319 
1 n TYR 320 
1 n ASP 321 
1 n LEU 322 
1 n THR 323 
1 n PRO 324 
1 n ALA 325 
1 n GLU 326 
1 n THR 327 
1 n THR 328 
1 n VAL 329 
1 n ARG 330 
1 n LEU 331 
1 n ARG 332 
1 n ALA 333 
1 n TYR 334 
1 n PHE 335 
1 n ASN 336 
1 n THR 337 
1 n PRO 338 
1 n GLY 339 
1 n LEU 340 
1 n PRO 341 
1 n VAL 342 
1 n CYS 343 
1 n GLN 344 
1 n ASP 345 
1 n HIS 346 
1 n LEU 347 
1 n GLU 348 
1 n PHE 349 
1 n TRP 350 
1 n GLU 351 
1 n ALA 352 
1 n VAL 353 
1 n PHE 354 
1 n THR 355 
1 n GLY 356 
1 n LEU 357 
1 n THR 358 
1 n HIS 359 
1 n ILE 360 
1 n ASP 361 
1 n ALA 362 
1 n HIS 363 
1 n PHE 364 
1 n LEU 365 
1 n SER 366 
1 n GLN 367 
1 n THR 368 
1 n LYS 369 
1 n GLN 370 
1 n ALA 371 
1 n GLY 372 
1 n GLU 373 
1 n ASN 374 
1 n PHE 375 
1 n ALA 376 
1 n TYR 377 
1 n LEU 378 
1 n VAL 379 
1 n ALA 380 
1 n TYR 381 
1 n GLN 382 
1 n ALA 383 
1 n THR 384 
1 n VAL 385 
1 n CYS 386 
1 n ALA 387 
1 n ARG 388 
1 n ALA 389 
1 n LYS 390 
1 n ALA 391 
1 n PRO 392 
1 n PRO 393 
1 n PRO 394 
1 n SER 395 
1 n TRP 396 
1 n ASP 397 
1 n ALA 398 
1 n MET 399 
1 n TRP 400 
1 n LYS 401 
1 n CYS 402 
1 n LEU 403 
1 n ALA 404 
1 n ARG 405 
1 n LEU 406 
1 n LYS 407 
1 n PRO 408 
1 n THR 409 
1 n LEU 410 
1 n ALA 411 
1 n GLY 412 
1 n PRO 413 
1 n THR 414 
1 n PRO 415 
1 n LEU 416 
1 n LEU 417 
1 n TYR 418 
1 n ARG 419 
1 n LEU 420 
1 n GLY 421 
1 n PRO 422 
1 n ILE 423 
1 n THR 424 
1 n ASN 425 
1 n GLU 426 
1 n VAL 427 
1 n THR 428 
1 n LEU 429 
1 n THR 430 
1 n HIS 431 
1 n PRO 432 
1 n GLY 433 
1 n THR 434 
1 n LYS 435 
1 n TYR 436 
1 n ILE 437 
1 n ALA 438 
1 n THR 439 
1 n CYS 440 
1 n MET 441 
1 n GLN 442 
1 n ALA 443 
1 n ASP 444 
1 n LEU 445 
1 n GLU 446 
1 n VAL 447 
1 n MET 448 
1 n THR 449 
2 n A   1   
2 n U   2   
2 n U   3   
2 n G   4   
2 n C   5   
2 n C   6   
2 n G   7   
2 n G   8   
2 n A   9   
2 n G   10  
2 n G   11  
2 n C   12  
2 n G   13  
2 n C   14  
2 n G   15  
2 n C   16  
2 n C   17  
2 n U   18  
2 n A   19  
2 n C   20  
2 n U   21  
2 n G   22  
2 n G   23  
2 n A   24  
2 n C   25  
2 n U   26  
2 n U   27  
2 n A   28  
2 n U   29  
2 n C   30  
2 n C   31  
2 n A   32  
2 n G   33  
2 n U   34  
2 n U   35  
2 n G   36  
2 n G   37  
2 n U   38  
2 n U   39  
2 n C   40  
2 n A   41  
2 n C   42  
2 n C   43  
2 n G   44  
2 n U   45  
2 n C   46  
2 n G   47  
2 n G   48  
2 n C   49  
2 n G   50  
2 n C   51  
2 n C   52  
2 n G   53  
2 n G   54  
2 n C   55  
2 n G   56  
2 n G   57  
2 n G   58  
2 n G   59  
2 n G   60  
2 n C   61  
2 n G   62  
2 n A   63  
2 n C   64  
2 n A   65  
2 n U   66  
2 n U   67  
2 n U   68  
2 n U   69  
2 n U   70  
2 n C   71  
2 n A   72  
2 n C   73  
2 n A   74  
2 n G   75  
2 n C   76  
2 n G   77  
2 n U   78  
2 n G   79  
2 n U   80  
2 n C   81  
2 n G   82  
2 n C   83  
2 n G   84  
2 n C   85  
2 n G   86  
2 n C   87  
2 n C   88  
2 n C   89  
2 n G   90  
2 n A   91  
2 n C   92  
2 n C   93  
2 n C   94  
2 n C   95  
2 n G   96  
2 n C   97  
2 n U   98  
2 n C   99  
2 n A   100 
2 n U   101 
2 n U   102 
2 n A   103 
2 n C   104 
2 n U   105 
2 n C   106 
2 n U   107 
2 n U   108 
2 n C   109 
2 n G   110 
2 n G   111 
2 n C   112 
2 n C   113 
2 n U   114 
2 n A   115 
2 n C   116 
2 n U   117 
2 n C   118 
2 n C   119 
2 n U   120 
2 n A   121 
2 n C   122 
2 n U   123 
2 n U   124 
2 n U   125 
2 n U   126 
2 n C   127 
2 n G   128 
2 n U   129 
2 n A   130 
2 n G   131 
2 n G   132 
2 n G   133 
2 n G   134 
2 n U   135 
2 n A   136 
2 n G   137 
2 n G   138 
2 n C   139 
2 n C   140 
2 n U   141 
2 n C   142 
2 n U   143 
#
_ma_data.content_type "model coordinates"
_ma_data.id           1
_ma_data.name         Model
#
_ma_model_list.data_id          1
_ma_model_list.model_group_id   1
_ma_model_list.model_group_name "AlphaFold-beta-20231127 (fb0b9d13-0bdd-4522-ba5f-0ee1f426d085 @ 2025-02-27 22:27:27)"
_ma_model_list.model_id         1
_ma_model_list.model_name       "Top ranked model"
_ma_model_list.model_type       "Ab initio model"
_ma_model_list.ordinal_id       1
#
loop_
_ma_protocol_step.method_type
_ma_protocol_step.ordinal_id
_ma_protocol_step.protocol_id
_ma_protocol_step.step_id
"coevolution MSA" 1 1 1 
"template search" 2 1 2 
modeling          3 1 3 
#
loop_
_ma_qa_metric.id
_ma_qa_metric.mode
_ma_qa_metric.name
_ma_qa_metric.software_group_id
_ma_qa_metric.type
1 global pLDDT 1 pLDDT 
2 local  pLDDT 1 pLDDT 
#
_ma_qa_metric_global.metric_id    1
_ma_qa_metric_global.metric_value 71.82
_ma_qa_metric_global.model_id     1
_ma_qa_metric_global.ordinal_id   1
#
_ma_software_group.group_id    1
_ma_software_group.ordinal_id  1
_ma_software_group.software_id 1
#
loop_
_ma_target_entity.data_id
_ma_target_entity.entity_id
_ma_target_entity.origin
1 1 . 
1 2 . 
#
loop_
_ma_target_entity_instance.asym_id
_ma_target_entity_instance.details
_ma_target_entity_instance.entity_id
A . 1 
B . 2 
#
loop_
_pdbx_data_usage.details
_pdbx_data_usage.id
_pdbx_data_usage.type
_pdbx_data_usage.url
;NON-COMMERCIAL USE ONLY, BY USING THIS FILE YOU AGREE TO THE TERMS OF USE FOUND
AT alphafoldserver.com/output-terms.
;
1 license    ? 
;THE INFORMATION IS NOT INTENDED FOR, HAS NOT BEEN VALIDATED FOR, AND IS NOT
APPROVED FOR CLINICAL USE. IT SHOULD NOT BE USED FOR CLINICAL PURPOSE OR RELIED
ON FOR MEDICAL OR OTHER PROFESSIONAL ADVICE. IT IS THEORETICAL MODELLING ONLY
AND CAUTION SHOULD BE EXERCISED IN ITS USE. IT IS PROVIDED "AS-IS" WITHOUT ANY
WARRANTY OF ANY KIND, WHETHER EXPRESSED OR IMPLIED. NO WARRANTY IS GIVEN THAT
USE OF THE INFORMATION SHALL NOT INFRINGE THE RIGHTS OF ANY THIRD PARTY.
;
2 disclaimer ? 
#
loop_
_pdbx_poly_seq_scheme.asym_id
_pdbx_poly_seq_scheme.auth_seq_num
_pdbx_poly_seq_scheme.entity_id
_pdbx_poly_seq_scheme.hetero
_pdbx_poly_seq_scheme.mon_id
_pdbx_poly_seq_scheme.pdb_ins_code
_pdbx_poly_seq_scheme.pdb_seq_num
_pdbx_poly_seq_scheme.pdb_strand_id
_pdbx_poly_seq_scheme.seq_id
A 1   1 n THR . 1   A 1   
A 2   1 n PHE . 2   A 2   
A 3   1 n SER . 3   A 3   
A 4   1 n ASP . 4   A 4   
A 5   1 n ASN . 5   A 5   
A 6   1 n SER . 6   A 6   
A 7   1 n THR . 7   A 7   
A 8   1 n PRO . 8   A 8   
A 9   1 n PRO . 9   A 9   
A 10  1 n ALA . 10  A 10  
A 11  1 n VAL . 11  A 11  
A 12  1 n PRO . 12  A 12  
A 13  1 n GLN . 13  A 13  
A 14  1 n THR . 14  A 14  
A 15  1 n TYR . 15  A 15  
A 16  1 n GLN . 16  A 16  
A 17  1 n VAL . 17  A 17  
A 18  1 n GLY . 18  A 18  
A 19  1 n TYR . 19  A 19  
A 20  1 n LEU . 20  A 20  
A 21  1 n HIS . 21  A 21  
A 22  1 n ALA . 22  A 22  
A 23  1 n PRO . 23  A 23  
A 24  1 n THR . 24  A 24  
A 25  1 n GLY . 25  A 25  
A 26  1 n SER . 26  A 26  
A 27  1 n GLY . 27  A 27  
A 28  1 n LYS . 28  A 28  
A 29  1 n SER . 29  A 29  
A 30  1 n THR . 30  A 30  
A 31  1 n LYS . 31  A 31  
A 32  1 n VAL . 32  A 32  
A 33  1 n PRO . 33  A 33  
A 34  1 n VAL . 34  A 34  
A 35  1 n ALA . 35  A 35  
A 36  1 n TYR . 36  A 36  
A 37  1 n ALA . 37  A 37  
A 38  1 n ALA . 38  A 38  
A 39  1 n GLN . 39  A 39  
A 40  1 n GLY . 40  A 40  
A 41  1 n TYR . 41  A 41  
A 42  1 n LYS . 42  A 42  
A 43  1 n VAL . 43  A 43  
A 44  1 n LEU . 44  A 44  
A 45  1 n VAL . 45  A 45  
A 46  1 n LEU . 46  A 46  
A 47  1 n ASN . 47  A 47  
A 48  1 n PRO . 48  A 48  
A 49  1 n SER . 49  A 49  
A 50  1 n VAL . 50  A 50  
A 51  1 n ALA . 51  A 51  
A 52  1 n ALA . 52  A 52  
A 53  1 n THR . 53  A 53  
A 54  1 n LEU . 54  A 54  
A 55  1 n GLY . 55  A 55  
A 56  1 n PHE . 56  A 56  
A 57  1 n GLY . 57  A 57  
A 58  1 n ALA . 58  A 58  
A 59  1 n TYR . 59  A 59  
A 60  1 n LEU . 60  A 60  
A 61  1 n SER . 61  A 61  
A 62  1 n LYS . 62  A 62  
A 63  1 n ALA . 63  A 63  
A 64  1 n HIS . 64  A 64  
A 65  1 n GLY . 65  A 65  
A 66  1 n ILE . 66  A 66  
A 67  1 n ASN . 67  A 67  
A 68  1 n PRO . 68  A 68  
A 69  1 n ASN . 69  A 69  
A 70  1 n ILE . 70  A 70  
A 71  1 n ARG . 71  A 71  
A 72  1 n THR . 72  A 72  
A 73  1 n GLY . 73  A 73  
A 74  1 n VAL . 74  A 74  
A 75  1 n ARG . 75  A 75  
A 76  1 n THR . 76  A 76  
A 77  1 n VAL . 77  A 77  
A 78  1 n MET . 78  A 78  
A 79  1 n THR . 79  A 79  
A 80  1 n GLY . 80  A 80  
A 81  1 n GLU . 81  A 81  
A 82  1 n ALA . 82  A 82  
A 83  1 n ILE . 83  A 83  
A 84  1 n THR . 84  A 84  
A 85  1 n TYR . 85  A 85  
A 86  1 n SER . 86  A 86  
A 87  1 n THR . 87  A 87  
A 88  1 n TYR . 88  A 88  
A 89  1 n GLY . 89  A 89  
A 90  1 n LYS . 90  A 90  
A 91  1 n PHE . 91  A 91  
A 92  1 n LEU . 92  A 92  
A 93  1 n ALA . 93  A 93  
A 94  1 n ASP . 94  A 94  
A 95  1 n GLY . 95  A 95  
A 96  1 n GLY . 96  A 96  
A 97  1 n CYS . 97  A 97  
A 98  1 n ALA . 98  A 98  
A 99  1 n SER . 99  A 99  
A 100 1 n GLY . 100 A 100 
A 101 1 n ALA . 101 A 101 
A 102 1 n TYR . 102 A 102 
A 103 1 n ASP . 103 A 103 
A 104 1 n ILE . 104 A 104 
A 105 1 n ILE . 105 A 105 
A 106 1 n ILE . 106 A 106 
A 107 1 n CYS . 107 A 107 
A 108 1 n ASP . 108 A 108 
A 109 1 n GLU . 109 A 109 
A 110 1 n CYS . 110 A 110 
A 111 1 n HIS . 111 A 111 
A 112 1 n ALA . 112 A 112 
A 113 1 n VAL . 113 A 113 
A 114 1 n ASP . 114 A 114 
A 115 1 n ALA . 115 A 115 
A 116 1 n THR . 116 A 116 
A 117 1 n SER . 117 A 117 
A 118 1 n ILE . 118 A 118 
A 119 1 n LEU . 119 A 119 
A 120 1 n GLY . 120 A 120 
A 121 1 n ILE . 121 A 121 
A 122 1 n GLY . 122 A 122 
A 123 1 n THR . 123 A 123 
A 124 1 n VAL . 124 A 124 
A 125 1 n LEU . 125 A 125 
A 126 1 n ASP . 126 A 126 
A 127 1 n GLN . 127 A 127 
A 128 1 n ALA . 128 A 128 
A 129 1 n GLU . 129 A 129 
A 130 1 n THR . 130 A 130 
A 131 1 n ALA . 131 A 131 
A 132 1 n GLY . 132 A 132 
A 133 1 n VAL . 133 A 133 
A 134 1 n ARG . 134 A 134 
A 135 1 n LEU . 135 A 135 
A 136 1 n THR . 136 A 136 
A 137 1 n VAL . 137 A 137 
A 138 1 n LEU . 138 A 138 
A 139 1 n ALA . 139 A 139 
A 140 1 n THR . 140 A 140 
A 141 1 n ALA . 141 A 141 
A 142 1 n THR . 142 A 142 
A 143 1 n PRO . 143 A 143 
A 144 1 n PRO . 144 A 144 
A 145 1 n GLY . 145 A 145 
A 146 1 n SER . 146 A 146 
A 147 1 n VAL . 147 A 147 
A 148 1 n THR . 148 A 148 
A 149 1 n THR . 149 A 149 
A 150 1 n PRO . 150 A 150 
A 151 1 n HIS . 151 A 151 
A 152 1 n PRO . 152 A 152 
A 153 1 n ASP . 153 A 153 
A 154 1 n ILE . 154 A 154 
A 155 1 n GLU . 155 A 155 
A 156 1 n GLU . 156 A 156 
A 157 1 n VAL . 157 A 157 
A 158 1 n GLY . 158 A 158 
A 159 1 n LEU . 159 A 159 
A 160 1 n GLY . 160 A 160 
A 161 1 n ARG . 161 A 161 
A 162 1 n GLU . 162 A 162 
A 163 1 n GLY . 163 A 163 
A 164 1 n GLU . 164 A 164 
A 165 1 n ILE . 165 A 165 
A 166 1 n PRO . 166 A 166 
A 167 1 n PHE . 167 A 167 
A 168 1 n TYR . 168 A 168 
A 169 1 n GLY . 169 A 169 
A 170 1 n ARG . 170 A 170 
A 171 1 n ALA . 171 A 171 
A 172 1 n ILE . 172 A 172 
A 173 1 n PRO . 173 A 173 
A 174 1 n LEU . 174 A 174 
A 175 1 n SER . 175 A 175 
A 176 1 n CYS . 176 A 176 
A 177 1 n ILE . 177 A 177 
A 178 1 n LYS . 178 A 178 
A 179 1 n GLY . 179 A 179 
A 180 1 n GLY . 180 A 180 
A 181 1 n ARG . 181 A 181 
A 182 1 n HIS . 182 A 182 
A 183 1 n LEU . 183 A 183 
A 184 1 n ILE . 184 A 184 
A 185 1 n PHE . 185 A 185 
A 186 1 n CYS . 186 A 186 
A 187 1 n HIS . 187 A 187 
A 188 1 n SER . 188 A 188 
A 189 1 n LYS . 189 A 189 
A 190 1 n LYS . 190 A 190 
A 191 1 n LYS . 191 A 191 
A 192 1 n CYS . 192 A 192 
A 193 1 n ASP . 193 A 193 
A 194 1 n GLU . 194 A 194 
A 195 1 n LEU . 195 A 195 
A 196 1 n ALA . 196 A 196 
A 197 1 n ALA . 197 A 197 
A 198 1 n ALA . 198 A 198 
A 199 1 n LEU . 199 A 199 
A 200 1 n ARG . 200 A 200 
A 201 1 n GLY . 201 A 201 
A 202 1 n MET . 202 A 202 
A 203 1 n GLY . 203 A 203 
A 204 1 n LEU . 204 A 204 
A 205 1 n ASN . 205 A 205 
A 206 1 n ALA . 206 A 206 
A 207 1 n VAL . 207 A 207 
A 208 1 n ALA . 208 A 208 
A 209 1 n TYR . 209 A 209 
A 210 1 n TYR . 210 A 210 
A 211 1 n ARG . 211 A 211 
A 212 1 n GLY . 212 A 212 
A 213 1 n LEU . 213 A 213 
A 214 1 n ASP . 214 A 214 
A 215 1 n VAL . 215 A 215 
A 216 1 n SER . 216 A 216 
A 217 1 n ILE . 217 A 217 
A 218 1 n ILE . 218 A 218 
A 219 1 n PRO . 219 A 219 
A 220 1 n ALA . 220 A 220 
A 221 1 n GLN . 221 A 221 
A 222 1 n GLY . 222 A 222 
A 223 1 n ASP . 223 A 223 
A 224 1 n VAL . 224 A 224 
A 225 1 n VAL . 225 A 225 
A 226 1 n VAL . 226 A 226 
A 227 1 n VAL . 227 A 227 
A 228 1 n ALA . 228 A 228 
A 229 1 n THR . 229 A 229 
A 230 1 n ASP . 230 A 230 
A 231 1 n ALA . 231 A 231 
A 232 1 n LEU . 232 A 232 
A 233 1 n MET . 233 A 233 
A 234 1 n THR . 234 A 234 
A 235 1 n GLY . 235 A 235 
A 236 1 n TYR . 236 A 236 
A 237 1 n THR . 237 A 237 
A 238 1 n GLY . 238 A 238 
A 239 1 n ASP . 239 A 239 
A 240 1 n PHE . 240 A 240 
A 241 1 n ASP . 241 A 241 
A 242 1 n SER . 242 A 242 
A 243 1 n VAL . 243 A 243 
A 244 1 n ILE . 244 A 244 
A 245 1 n ASP . 245 A 245 
A 246 1 n CYS . 246 A 246 
A 247 1 n ASN . 247 A 247 
A 248 1 n VAL . 248 A 248 
A 249 1 n ALA . 249 A 249 
A 250 1 n VAL . 250 A 250 
A 251 1 n THR . 251 A 251 
A 252 1 n GLN . 252 A 252 
A 253 1 n ALA . 253 A 253 
A 254 1 n VAL . 254 A 254 
A 255 1 n ASP . 255 A 255 
A 256 1 n PHE . 256 A 256 
A 257 1 n SER . 257 A 257 
A 258 1 n LEU . 258 A 258 
A 259 1 n ASP . 259 A 259 
A 260 1 n PRO . 260 A 260 
A 261 1 n THR . 261 A 261 
A 262 1 n PHE . 262 A 262 
A 263 1 n THR . 263 A 263 
A 264 1 n ILE . 264 A 264 
A 265 1 n THR . 265 A 265 
A 266 1 n THR . 266 A 266 
A 267 1 n GLN . 267 A 267 
A 268 1 n THR . 268 A 268 
A 269 1 n VAL . 269 A 269 
A 270 1 n PRO . 270 A 270 
A 271 1 n GLN . 271 A 271 
A 272 1 n ASP . 272 A 272 
A 273 1 n ALA . 273 A 273 
A 274 1 n VAL . 274 A 274 
A 275 1 n SER . 275 A 275 
A 276 1 n ARG . 276 A 276 
A 277 1 n SER . 277 A 277 
A 278 1 n GLN . 278 A 278 
A 279 1 n ARG . 279 A 279 
A 280 1 n ARG . 280 A 280 
A 281 1 n GLY . 281 A 281 
A 282 1 n ARG . 282 A 282 
A 283 1 n THR . 283 A 283 
A 284 1 n GLY . 284 A 284 
A 285 1 n ARG . 285 A 285 
A 286 1 n GLY . 286 A 286 
A 287 1 n ARG . 287 A 287 
A 288 1 n GLN . 288 A 288 
A 289 1 n GLY . 289 A 289 
A 290 1 n THR . 290 A 290 
A 291 1 n TYR . 291 A 291 
A 292 1 n ARG . 292 A 292 
A 293 1 n TYR . 293 A 293 
A 294 1 n VAL . 294 A 294 
A 295 1 n SER . 295 A 295 
A 296 1 n THR . 296 A 296 
A 297 1 n GLY . 297 A 297 
A 298 1 n GLU . 298 A 298 
A 299 1 n ARG . 299 A 299 
A 300 1 n ALA . 300 A 300 
A 301 1 n SER . 301 A 301 
A 302 1 n GLY . 302 A 302 
A 303 1 n MET . 303 A 303 
A 304 1 n PHE . 304 A 304 
A 305 1 n ASP . 305 A 305 
A 306 1 n SER . 306 A 306 
A 307 1 n VAL . 307 A 307 
A 308 1 n VAL . 308 A 308 
A 309 1 n LEU . 309 A 309 
A 310 1 n CYS . 310 A 310 
A 311 1 n GLU . 311 A 311 
A 312 1 n CYS . 312 A 312 
A 313 1 n TYR . 313 A 313 
A 314 1 n ASP . 314 A 314 
A 315 1 n ALA . 315 A 315 
A 316 1 n GLY . 316 A 316 
A 317 1 n ALA . 317 A 317 
A 318 1 n ALA . 318 A 318 
A 319 1 n TRP . 319 A 319 
A 320 1 n TYR . 320 A 320 
A 321 1 n ASP . 321 A 321 
A 322 1 n LEU . 322 A 322 
A 323 1 n THR . 323 A 323 
A 324 1 n PRO . 324 A 324 
A 325 1 n ALA . 325 A 325 
A 326 1 n GLU . 326 A 326 
A 327 1 n THR . 327 A 327 
A 328 1 n THR . 328 A 328 
A 329 1 n VAL . 329 A 329 
A 330 1 n ARG . 330 A 330 
A 331 1 n LEU . 331 A 331 
A 332 1 n ARG . 332 A 332 
A 333 1 n ALA . 333 A 333 
A 334 1 n TYR . 334 A 334 
A 335 1 n PHE . 335 A 335 
A 336 1 n ASN . 336 A 336 
A 337 1 n THR . 337 A 337 
A 338 1 n PRO . 338 A 338 
A 339 1 n GLY . 339 A 339 
A 340 1 n LEU . 340 A 340 
A 341 1 n PRO . 341 A 341 
A 342 1 n VAL . 342 A 342 
A 343 1 n CYS . 343 A 343 
A 344 1 n GLN . 344 A 344 
A 345 1 n ASP . 345 A 345 
A 346 1 n HIS . 346 A 346 
A 347 1 n LEU . 347 A 347 
A 348 1 n GLU . 348 A 348 
A 349 1 n PHE . 349 A 349 
A 350 1 n TRP . 350 A 350 
A 351 1 n GLU . 351 A 351 
A 352 1 n ALA . 352 A 352 
A 353 1 n VAL . 353 A 353 
A 354 1 n PHE . 354 A 354 
A 355 1 n THR . 355 A 355 
A 356 1 n GLY . 356 A 356 
A 357 1 n LEU . 357 A 357 
A 358 1 n THR . 358 A 358 
A 359 1 n HIS . 359 A 359 
A 360 1 n ILE . 360 A 360 
A 361 1 n ASP . 361 A 361 
A 362 1 n ALA . 362 A 362 
A 363 1 n HIS . 363 A 363 
A 364 1 n PHE . 364 A 364 
A 365 1 n LEU . 365 A 365 
A 366 1 n SER . 366 A 366 
A 367 1 n GLN . 367 A 367 
A 368 1 n THR . 368 A 368 
A 369 1 n LYS . 369 A 369 
A 370 1 n GLN . 370 A 370 
A 371 1 n ALA . 371 A 371 
A 372 1 n GLY . 372 A 372 
A 373 1 n GLU . 373 A 373 
A 374 1 n ASN . 374 A 374 
A 375 1 n PHE . 375 A 375 
A 376 1 n ALA . 376 A 376 
A 377 1 n TYR . 377 A 377 
A 378 1 n LEU . 378 A 378 
A 379 1 n VAL . 379 A 379 
A 380 1 n ALA . 380 A 380 
A 381 1 n TYR . 381 A 381 
A 382 1 n GLN . 382 A 382 
A 383 1 n ALA . 383 A 383 
A 384 1 n THR . 384 A 384 
A 385 1 n VAL . 385 A 385 
A 386 1 n CYS . 386 A 386 
A 387 1 n ALA . 387 A 387 
A 388 1 n ARG . 388 A 388 
A 389 1 n ALA . 389 A 389 
A 390 1 n LYS . 390 A 390 
A 391 1 n ALA . 391 A 391 
A 392 1 n PRO . 392 A 392 
A 393 1 n PRO . 393 A 393 
A 394 1 n PRO . 394 A 394 
A 395 1 n SER . 395 A 395 
A 396 1 n TRP . 396 A 396 
A 397 1 n ASP . 397 A 397 
A 398 1 n ALA . 398 A 398 
A 399 1 n MET . 399 A 399 
A 400 1 n TRP . 400 A 400 
A 401 1 n LYS . 401 A 401 
A 402 1 n CYS . 402 A 402 
A 403 1 n LEU . 403 A 403 
A 404 1 n ALA . 404 A 404 
A 405 1 n ARG . 405 A 405 
A 406 1 n LEU . 406 A 406 
A 407 1 n LYS . 407 A 407 
A 408 1 n PRO . 408 A 408 
A 409 1 n THR . 409 A 409 
A 410 1 n LEU . 410 A 410 
A 411 1 n ALA . 411 A 411 
A 412 1 n GLY . 412 A 412 
A 413 1 n PRO . 413 A 413 
A 414 1 n THR . 414 A 414 
A 415 1 n PRO . 415 A 415 
A 416 1 n LEU . 416 A 416 
A 417 1 n LEU . 417 A 417 
A 418 1 n TYR . 418 A 418 
A 419 1 n ARG . 419 A 419 
A 420 1 n LEU . 420 A 420 
A 421 1 n GLY . 421 A 421 
A 422 1 n PRO . 422 A 422 
A 423 1 n ILE . 423 A 423 
A 424 1 n THR . 424 A 424 
A 425 1 n ASN . 425 A 425 
A 426 1 n GLU . 426 A 426 
A 427 1 n VAL . 427 A 427 
A 428 1 n THR . 428 A 428 
A 429 1 n LEU . 429 A 429 
A 430 1 n THR . 430 A 430 
A 431 1 n HIS . 431 A 431 
A 432 1 n PRO . 432 A 432 
A 433 1 n GLY . 433 A 433 
A 434 1 n THR . 434 A 434 
A 435 1 n LYS . 435 A 435 
A 436 1 n TYR . 436 A 436 
A 437 1 n ILE . 437 A 437 
A 438 1 n ALA . 438 A 438 
A 439 1 n THR . 439 A 439 
A 440 1 n CYS . 440 A 440 
A 441 1 n MET . 441 A 441 
A 442 1 n GLN . 442 A 442 
A 443 1 n ALA . 443 A 443 
A 444 1 n ASP . 444 A 444 
A 445 1 n LEU . 445 A 445 
A 446 1 n GLU . 446 A 446 
A 447 1 n VAL . 447 A 447 
A 448 1 n MET . 448 A 448 
A 449 1 n THR . 449 A 449 
B 1   2 n A   . 1   B 1   
B 2   2 n U   . 2   B 2   
B 3   2 n U   . 3   B 3   
B 4   2 n G   . 4   B 4   
B 5   2 n C   . 5   B 5   
B 6   2 n C   . 6   B 6   
B 7   2 n G   . 7   B 7   
B 8   2 n G   . 8   B 8   
B 9   2 n A   . 9   B 9   
B 10  2 n G   . 10  B 10  
B 11  2 n G   . 11  B 11  
B 12  2 n C   . 12  B 12  
B 13  2 n G   . 13  B 13  
B 14  2 n C   . 14  B 14  
B 15  2 n G   . 15  B 15  
B 16  2 n C   . 16  B 16  
B 17  2 n C   . 17  B 17  
B 18  2 n U   . 18  B 18  
B 19  2 n A   . 19  B 19  
B 20  2 n C   . 20  B 20  
B 21  2 n U   . 21  B 21  
B 22  2 n G   . 22  B 22  
B 23  2 n G   . 23  B 23  
B 24  2 n A   . 24  B 24  
B 25  2 n C   . 25  B 25  
B 26  2 n U   . 26  B 26  
B 27  2 n U   . 27  B 27  
B 28  2 n A   . 28  B 28  
B 29  2 n U   . 29  B 29  
B 30  2 n C   . 30  B 30  
B 31  2 n C   . 31  B 31  
B 32  2 n A   . 32  B 32  
B 33  2 n G   . 33  B 33  
B 34  2 n U   . 34  B 34  
B 35  2 n U   . 35  B 35  
B 36  2 n G   . 36  B 36  
B 37  2 n G   . 37  B 37  
B 38  2 n U   . 38  B 38  
B 39  2 n U   . 39  B 39  
B 40  2 n C   . 40  B 40  
B 41  2 n A   . 41  B 41  
B 42  2 n C   . 42  B 42  
B 43  2 n C   . 43  B 43  
B 44  2 n G   . 44  B 44  
B 45  2 n U   . 45  B 45  
B 46  2 n C   . 46  B 46  
B 47  2 n G   . 47  B 47  
B 48  2 n G   . 48  B 48  
B 49  2 n C   . 49  B 49  
B 50  2 n G   . 50  B 50  
B 51  2 n C   . 51  B 51  
B 52  2 n C   . 52  B 52  
B 53  2 n G   . 53  B 53  
B 54  2 n G   . 54  B 54  
B 55  2 n C   . 55  B 55  
B 56  2 n G   . 56  B 56  
B 57  2 n G   . 57  B 57  
B 58  2 n G   . 58  B 58  
B 59  2 n G   . 59  B 59  
B 60  2 n G   . 60  B 60  
B 61  2 n C   . 61  B 61  
B 62  2 n G   . 62  B 62  
B 63  2 n A   . 63  B 63  
B 64  2 n C   . 64  B 64  
B 65  2 n A   . 65  B 65  
B 66  2 n U   . 66  B 66  
B 67  2 n U   . 67  B 67  
B 68  2 n U   . 68  B 68  
B 69  2 n U   . 69  B 69  
B 70  2 n U   . 70  B 70  
B 71  2 n C   . 71  B 71  
B 72  2 n A   . 72  B 72  
B 73  2 n C   . 73  B 73  
B 74  2 n A   . 74  B 74  
B 75  2 n G   . 75  B 75  
B 76  2 n C   . 76  B 76  
B 77  2 n G   . 77  B 77  
B 78  2 n U   . 78  B 78  
B 79  2 n G   . 79  B 79  
B 80  2 n U   . 80  B 80  
B 81  2 n C   . 81  B 81  
B 82  2 n G   . 82  B 82  
B 83  2 n C   . 83  B 83  
B 84  2 n G   . 84  B 84  
B 85  2 n C   . 85  B 85  
B 86  2 n G   . 86  B 86  
B 87  2 n C   . 87  B 87  
B 88  2 n C   . 88  B 88  
B 89  2 n C   . 89  B 89  
B 90  2 n G   . 90  B 90  
B 91  2 n A   . 91  B 91  
B 92  2 n C   . 92  B 92  
B 93  2 n C   . 93  B 93  
B 94  2 n C   . 94  B 94  
B 95  2 n C   . 95  B 95  
B 96  2 n G   . 96  B 96  
B 97  2 n C   . 97  B 97  
B 98  2 n U   . 98  B 98  
B 99  2 n C   . 99  B 99  
B 100 2 n A   . 100 B 100 
B 101 2 n U   . 101 B 101 
B 102 2 n U   . 102 B 102 
B 103 2 n A   . 103 B 103 
B 104 2 n C   . 104 B 104 
B 105 2 n U   . 105 B 105 
B 106 2 n C   . 106 B 106 
B 107 2 n U   . 107 B 107 
B 108 2 n U   . 108 B 108 
B 109 2 n C   . 109 B 109 
B 110 2 n G   . 110 B 110 
B 111 2 n G   . 111 B 111 
B 112 2 n C   . 112 B 112 
B 113 2 n C   . 113 B 113 
B 114 2 n U   . 114 B 114 
B 115 2 n A   . 115 B 115 
B 116 2 n C   . 116 B 116 
B 117 2 n U   . 117 B 117 
B 118 2 n C   . 118 B 118 
B 119 2 n C   . 119 B 119 
B 120 2 n U   . 120 B 120 
B 121 2 n A   . 121 B 121 
B 122 2 n C   . 122 B 122 
B 123 2 n U   . 123 B 123 
B 124 2 n U   . 124 B 124 
B 125 2 n U   . 125 B 125 
B 126 2 n U   . 126 B 126 
B 127 2 n C   . 127 B 127 
B 128 2 n G   . 128 B 128 
B 129 2 n U   . 129 B 129 
B 130 2 n A   . 130 B 130 
B 131 2 n G   . 131 B 131 
B 132 2 n G   . 132 B 132 
B 133 2 n G   . 133 B 133 
B 134 2 n G   . 134 B 134 
B 135 2 n U   . 135 B 135 
B 136 2 n A   . 136 B 136 
B 137 2 n G   . 137 B 137 
B 138 2 n G   . 138 B 138 
B 139 2 n C   . 139 B 139 
B 140 2 n C   . 140 B 140 
B 141 2 n U   . 141 B 141 
B 142 2 n C   . 142 B 142 
B 143 2 n U   . 143 B 143 
#
_software.classification other
_software.date           ?
_software.description    "Structure prediction"
_software.name           AlphaFold
_software.pdbx_ordinal   1
_software.type           package
_software.version        "AlphaFold-beta-20231127 (fb0b9d13-0bdd-4522-ba5f-0ee1f426d085 @ 2025-02-27 22:27:27)"
#
loop_
_struct_asym.entity_id
_struct_asym.id
1 A 
2 B 
#
loop_
_atom_site.group_PDB
_atom_site.id
_atom_site.type_symbol
_atom_site.label_atom_id
_atom_site.label_alt_id
_atom_site.label_comp_id
_atom_site.label_asym_id
_atom_site.label_entity_id
_atom_site.label_seq_id
_atom_site.pdbx_PDB_ins_code
_atom_site.Cartn_x
_atom_site.Cartn_y
_atom_site.Cartn_z
_atom_site.occupancy
_atom_site.B_iso_or_equiv
_atom_site.auth_seq_id
_atom_site.auth_asym_id
_atom_site.pdbx_PDB_model_num
ATOM 1    N N     . THR A 1 1   ? 34.611  28.073  -6.028  1.00 26.96 1   A 1 
ATOM 2    C CA    . THR A 1 1   ? 33.562  28.831  -6.738  1.00 31.13 1   A 1 
ATOM 3    C C     . THR A 1 1   ? 32.258  28.117  -6.470  1.00 33.43 1   A 1 
ATOM 4    O O     . THR A 1 1   ? 32.126  26.965  -6.866  1.00 32.27 1   A 1 
ATOM 5    C CB    . THR A 1 1   ? 33.838  28.893  -8.247  1.00 29.63 1   A 1 
ATOM 6    O OG1   . THR A 1 1   ? 34.490  27.710  -8.657  1.00 26.88 1   A 1 
ATOM 7    C CG2   . THR A 1 1   ? 34.778  30.054  -8.585  1.00 25.96 1   A 1 
ATOM 8    N N     . PHE A 1 2   ? 31.360  28.756  -5.747  1.00 38.99 2   A 1 
ATOM 9    C CA    . PHE A 1 2   ? 30.008  28.222  -5.599  1.00 40.07 2   A 1 
ATOM 10   C C     . PHE A 1 2   ? 29.387  28.268  -6.990  1.00 42.01 2   A 1 
ATOM 11   O O     . PHE A 1 2   ? 29.016  29.338  -7.461  1.00 39.30 2   A 1 
ATOM 12   C CB    . PHE A 1 2   ? 29.225  29.049  -4.573  1.00 36.12 2   A 1 
ATOM 13   C CG    . PHE A 1 2   ? 29.662  28.852  -3.143  1.00 34.24 2   A 1 
ATOM 14   C CD1   . PHE A 1 2   ? 29.098  27.815  -2.377  1.00 31.42 2   A 1 
ATOM 15   C CD2   . PHE A 1 2   ? 30.632  29.688  -2.553  1.00 31.21 2   A 1 
ATOM 16   C CE1   . PHE A 1 2   ? 29.488  27.621  -1.046  1.00 28.90 2   A 1 
ATOM 17   C CE2   . PHE A 1 2   ? 31.026  29.489  -1.221  1.00 29.17 2   A 1 
ATOM 18   C CZ    . PHE A 1 2   ? 30.453  28.459  -0.465  1.00 29.23 2   A 1 
ATOM 19   N N     . SER A 1 3   ? 29.404  27.158  -7.712  1.00 53.61 3   A 1 
ATOM 20   C CA    . SER A 1 3   ? 28.782  27.070  -9.026  1.00 54.96 3   A 1 
ATOM 21   C C     . SER A 1 3   ? 27.286  27.276  -8.823  1.00 57.89 3   A 1 
ATOM 22   O O     . SER A 1 3   ? 26.633  26.451  -8.185  1.00 53.14 3   A 1 
ATOM 23   C CB    . SER A 1 3   ? 29.085  25.715  -9.678  1.00 49.38 3   A 1 
ATOM 24   O OG    . SER A 1 3   ? 28.820  24.653  -8.789  1.00 44.85 3   A 1 
ATOM 25   N N     . ASP A 1 4   ? 26.770  28.395  -9.311  1.00 68.03 4   A 1 
ATOM 26   C CA    . ASP A 1 4   ? 25.357  28.708  -9.224  1.00 71.00 4   A 1 
ATOM 27   C C     . ASP A 1 4   ? 24.587  27.801  -10.188 1.00 75.74 4   A 1 
ATOM 28   O O     . ASP A 1 4   ? 24.447  28.081  -11.374 1.00 68.80 4   A 1 
ATOM 29   C CB    . ASP A 1 4   ? 25.133  30.207  -9.468  1.00 62.87 4   A 1 
ATOM 30   C CG    . ASP A 1 4   ? 23.672  30.595  -9.251  1.00 55.93 4   A 1 
ATOM 31   O OD1   . ASP A 1 4   ? 22.883  29.724  -8.813  1.00 50.07 4   A 1 
ATOM 32   O OD2   . ASP A 1 4   ? 23.328  31.760  -9.527  1.00 49.95 4   A 1 
ATOM 33   N N     . ASN A 1 5   ? 24.114  26.680  -9.658  1.00 82.63 5   A 1 
ATOM 34   C CA    . ASN A 1 5   ? 23.349  25.688  -10.406 1.00 86.06 5   A 1 
ATOM 35   C C     . ASN A 1 5   ? 21.872  26.092  -10.577 1.00 87.88 5   A 1 
ATOM 36   O O     . ASN A 1 5   ? 21.062  25.280  -11.007 1.00 83.64 5   A 1 
ATOM 37   C CB    . ASN A 1 5   ? 23.504  24.320  -9.721  1.00 81.84 5   A 1 
ATOM 38   C CG    . ASN A 1 5   ? 24.925  23.773  -9.777  1.00 78.75 5   A 1 
ATOM 39   O OD1   . ASN A 1 5   ? 25.736  24.095  -10.623 1.00 71.45 5   A 1 
ATOM 40   N ND2   . ASN A 1 5   ? 25.258  22.884  -8.870  1.00 70.73 5   A 1 
ATOM 41   N N     . SER A 1 6   ? 21.523  27.362  -10.241 1.00 86.46 6   A 1 
ATOM 42   C CA    . SER A 1 6   ? 20.151  27.852  -10.347 1.00 86.40 6   A 1 
ATOM 43   C C     . SER A 1 6   ? 19.746  28.235  -11.776 1.00 87.21 6   A 1 
ATOM 44   O O     . SER A 1 6   ? 18.556  28.320  -12.090 1.00 83.34 6   A 1 
ATOM 45   C CB    . SER A 1 6   ? 19.945  29.045  -9.407  1.00 83.13 6   A 1 
ATOM 46   O OG    . SER A 1 6   ? 20.593  30.198  -9.898  1.00 74.08 6   A 1 
ATOM 47   N N     . THR A 1 7   ? 20.736  28.426  -12.662 1.00 88.05 7   A 1 
ATOM 48   C CA    . THR A 1 7   ? 20.519  28.787  -14.060 1.00 88.45 7   A 1 
ATOM 49   C C     . THR A 1 7   ? 20.813  27.606  -14.989 1.00 89.70 7   A 1 
ATOM 50   O O     . THR A 1 7   ? 21.724  26.820  -14.713 1.00 86.49 7   A 1 
ATOM 51   C CB    . THR A 1 7   ? 21.334  30.024  -14.466 1.00 84.18 7   A 1 
ATOM 52   O OG1   . THR A 1 7   ? 22.701  29.842  -14.228 1.00 73.69 7   A 1 
ATOM 53   C CG2   . THR A 1 7   ? 20.882  31.259  -13.705 1.00 71.48 7   A 1 
ATOM 54   N N     . PRO A 1 8   ? 20.068  27.465  -16.104 1.00 89.12 8   A 1 
ATOM 55   C CA    . PRO A 1 8   ? 20.352  26.413  -17.080 1.00 89.49 8   A 1 
ATOM 56   C C     . PRO A 1 8   ? 21.770  26.554  -17.633 1.00 90.17 8   A 1 
ATOM 57   O O     . PRO A 1 8   ? 22.148  27.644  -18.053 1.00 88.00 8   A 1 
ATOM 58   C CB    . PRO A 1 8   ? 19.306  26.575  -18.190 1.00 86.69 8   A 1 
ATOM 59   C CG    . PRO A 1 8   ? 18.188  27.359  -17.521 1.00 82.98 8   A 1 
ATOM 60   C CD    . PRO A 1 8   ? 18.903  28.228  -16.491 1.00 86.03 8   A 1 
ATOM 61   N N     . PRO A 1 9   ? 22.569  25.474  -17.666 1.00 90.89 9   A 1 
ATOM 62   C CA    . PRO A 1 9   ? 23.922  25.529  -18.204 1.00 90.86 9   A 1 
ATOM 63   C C     . PRO A 1 9   ? 23.895  25.849  -19.700 1.00 91.93 9   A 1 
ATOM 64   O O     . PRO A 1 9   ? 23.015  25.401  -20.443 1.00 89.59 9   A 1 
ATOM 65   C CB    . PRO A 1 9   ? 24.542  24.165  -17.891 1.00 87.77 9   A 1 
ATOM 66   C CG    . PRO A 1 9   ? 23.335  23.238  -17.770 1.00 85.93 9   A 1 
ATOM 67   C CD    . PRO A 1 9   ? 22.244  24.135  -17.210 1.00 89.03 9   A 1 
ATOM 68   N N     . ALA A 1 10  ? 24.873  26.611  -20.161 1.00 91.32 10  A 1 
ATOM 69   C CA    . ALA A 1 10  ? 25.059  26.866  -21.578 1.00 91.75 10  A 1 
ATOM 70   C C     . ALA A 1 10  ? 25.503  25.585  -22.301 1.00 92.53 10  A 1 
ATOM 71   O O     . ALA A 1 10  ? 26.243  24.775  -21.740 1.00 89.56 10  A 1 
ATOM 72   C CB    . ALA A 1 10  ? 26.079  27.999  -21.759 1.00 89.10 10  A 1 
ATOM 73   N N     . VAL A 1 11  ? 25.077  25.417  -23.560 1.00 92.64 11  A 1 
ATOM 74   C CA    . VAL A 1 11  ? 25.450  24.245  -24.355 1.00 93.21 11  A 1 
ATOM 75   C C     . VAL A 1 11  ? 26.921  24.348  -24.765 1.00 93.23 11  A 1 
ATOM 76   O O     . VAL A 1 11  ? 27.285  25.291  -25.474 1.00 91.10 11  A 1 
ATOM 77   C CB    . VAL A 1 11  ? 24.552  24.079  -25.590 1.00 91.69 11  A 1 
ATOM 78   C CG1   . VAL A 1 11  ? 24.865  22.767  -26.305 1.00 85.56 11  A 1 
ATOM 79   C CG2   . VAL A 1 11  ? 23.075  24.075  -25.196 1.00 86.66 11  A 1 
ATOM 80   N N     . PRO A 1 12  ? 27.759  23.400  -24.344 1.00 92.91 12  A 1 
ATOM 81   C CA    . PRO A 1 12  ? 29.176  23.432  -24.672 1.00 92.51 12  A 1 
ATOM 82   C C     . PRO A 1 12  ? 29.439  22.888  -26.090 1.00 92.58 12  A 1 
ATOM 83   O O     . PRO A 1 12  ? 28.575  22.299  -26.735 1.00 89.71 12  A 1 
ATOM 84   C CB    . PRO A 1 12  ? 29.826  22.582  -23.578 1.00 90.54 12  A 1 
ATOM 85   C CG    . PRO A 1 12  ? 28.768  21.500  -23.355 1.00 88.29 12  A 1 
ATOM 86   C CD    . PRO A 1 12  ? 27.452  22.247  -23.517 1.00 91.19 12  A 1 
ATOM 87   N N     . GLN A 1 13  ? 30.671  23.067  -26.581 1.00 92.44 13  A 1 
ATOM 88   C CA    . GLN A 1 13  ? 31.098  22.417  -27.831 1.00 91.63 13  A 1 
ATOM 89   C C     . GLN A 1 13  ? 31.486  20.951  -27.626 1.00 92.09 13  A 1 
ATOM 90   O O     . GLN A 1 13  ? 31.204  20.120  -28.483 1.00 88.59 13  A 1 
ATOM 91   C CB    . GLN A 1 13  ? 32.270  23.174  -28.468 1.00 89.30 13  A 1 
ATOM 92   C CG    . GLN A 1 13  ? 31.834  24.533  -29.040 1.00 79.13 13  A 1 
ATOM 93   C CD    . GLN A 1 13  ? 32.768  25.044  -30.139 1.00 70.71 13  A 1 
ATOM 94   O OE1   . GLN A 1 13  ? 33.816  24.489  -30.420 1.00 61.71 13  A 1 
ATOM 95   N NE2   . GLN A 1 13  ? 32.403  26.099  -30.825 1.00 59.55 13  A 1 
ATOM 96   N N     . THR A 1 14  ? 32.115  20.660  -26.498 1.00 92.94 14  A 1 
ATOM 97   C CA    . THR A 1 14  ? 32.492  19.306  -26.074 1.00 92.92 14  A 1 
ATOM 98   C C     . THR A 1 14  ? 31.533  18.811  -24.999 1.00 93.47 14  A 1 
ATOM 99   O O     . THR A 1 14  ? 31.044  19.607  -24.201 1.00 90.55 14  A 1 
ATOM 100  C CB    . THR A 1 14  ? 33.934  19.269  -25.534 1.00 90.69 14  A 1 
ATOM 101  O OG1   . THR A 1 14  ? 34.113  20.255  -24.538 1.00 78.41 14  A 1 
ATOM 102  C CG2   . THR A 1 14  ? 34.945  19.548  -26.641 1.00 75.95 14  A 1 
ATOM 103  N N     . TYR A 1 15  ? 31.289  17.506  -24.960 1.00 92.78 15  A 1 
ATOM 104  C CA    . TYR A 1 15  ? 30.400  16.906  -23.967 1.00 93.33 15  A 1 
ATOM 105  C C     . TYR A 1 15  ? 30.779  17.307  -22.542 1.00 93.40 15  A 1 
ATOM 106  O O     . TYR A 1 15  ? 31.943  17.281  -22.157 1.00 91.96 15  A 1 
ATOM 107  C CB    . TYR A 1 15  ? 30.420  15.386  -24.114 1.00 92.50 15  A 1 
ATOM 108  C CG    . TYR A 1 15  ? 29.622  14.672  -23.031 1.00 93.21 15  A 1 
ATOM 109  C CD1   . TYR A 1 15  ? 30.283  14.031  -21.967 1.00 91.18 15  A 1 
ATOM 110  C CD2   . TYR A 1 15  ? 28.215  14.686  -23.071 1.00 91.51 15  A 1 
ATOM 111  C CE1   . TYR A 1 15  ? 29.542  13.386  -20.959 1.00 91.06 15  A 1 
ATOM 112  C CE2   . TYR A 1 15  ? 27.468  14.048  -22.067 1.00 90.95 15  A 1 
ATOM 113  C CZ    . TYR A 1 15  ? 28.137  13.395  -21.014 1.00 92.04 15  A 1 
ATOM 114  O OH    . TYR A 1 15  ? 27.401  12.759  -20.042 1.00 90.78 15  A 1 
ATOM 115  N N     . GLN A 1 16  ? 29.774  17.656  -21.753 1.00 94.75 16  A 1 
ATOM 116  C CA    . GLN A 1 16  ? 29.905  17.835  -20.314 1.00 94.27 16  A 1 
ATOM 117  C C     . GLN A 1 16  ? 28.588  17.503  -19.603 1.00 94.95 16  A 1 
ATOM 118  O O     . GLN A 1 16  ? 27.500  17.544  -20.199 1.00 93.50 16  A 1 
ATOM 119  C CB    . GLN A 1 16  ? 30.405  19.255  -19.970 1.00 91.32 16  A 1 
ATOM 120  C CG    . GLN A 1 16  ? 29.379  20.354  -20.267 1.00 80.07 16  A 1 
ATOM 121  C CD    . GLN A 1 16  ? 29.883  21.771  -19.959 1.00 77.08 16  A 1 
ATOM 122  O OE1   . GLN A 1 16  ? 31.037  22.012  -19.637 1.00 68.59 16  A 1 
ATOM 123  N NE2   . GLN A 1 16  ? 29.037  22.768  -20.054 1.00 64.97 16  A 1 
ATOM 124  N N     . VAL A 1 17  ? 28.706  17.235  -18.322 1.00 94.86 17  A 1 
ATOM 125  C CA    . VAL A 1 17  ? 27.565  17.127  -17.413 1.00 95.04 17  A 1 
ATOM 126  C C     . VAL A 1 17  ? 27.374  18.475  -16.719 1.00 94.65 17  A 1 
ATOM 127  O O     . VAL A 1 17  ? 28.292  18.996  -16.089 1.00 92.82 17  A 1 
ATOM 128  C CB    . VAL A 1 17  ? 27.755  15.982  -16.408 1.00 94.36 17  A 1 
ATOM 129  C CG1   . VAL A 1 17  ? 26.536  15.841  -15.503 1.00 89.65 17  A 1 
ATOM 130  C CG2   . VAL A 1 17  ? 27.962  14.640  -17.139 1.00 89.73 17  A 1 
ATOM 131  N N     . GLY A 1 18  ? 26.179  19.048  -16.845 1.00 94.50 18  A 1 
ATOM 132  C CA    . GLY A 1 18  ? 25.761  20.250  -16.145 1.00 94.12 18  A 1 
ATOM 133  C C     . GLY A 1 18  ? 24.707  19.947  -15.085 1.00 94.67 18  A 1 
ATOM 134  O O     . GLY A 1 18  ? 24.046  18.912  -15.120 1.00 93.27 18  A 1 
ATOM 135  N N     . TYR A 1 19  ? 24.521  20.890  -14.164 1.00 94.27 19  A 1 
ATOM 136  C CA    . TYR A 1 19  ? 23.555  20.770  -13.079 1.00 94.27 19  A 1 
ATOM 137  C C     . TYR A 1 19  ? 22.527  21.895  -13.165 1.00 94.06 19  A 1 
ATOM 138  O O     . TYR A 1 19  ? 22.847  23.011  -13.562 1.00 91.89 19  A 1 
ATOM 139  C CB    . TYR A 1 19  ? 24.272  20.761  -11.727 1.00 93.24 19  A 1 
ATOM 140  C CG    . TYR A 1 19  ? 25.281  19.632  -11.578 1.00 93.58 19  A 1 
ATOM 141  C CD1   . TYR A 1 19  ? 24.891  18.406  -11.014 1.00 90.50 19  A 1 
ATOM 142  C CD2   . TYR A 1 19  ? 26.598  19.798  -12.033 1.00 90.40 19  A 1 
ATOM 143  C CE1   . TYR A 1 19  ? 25.810  17.352  -10.899 1.00 89.32 19  A 1 
ATOM 144  C CE2   . TYR A 1 19  ? 27.526  18.747  -11.933 1.00 88.99 19  A 1 
ATOM 145  C CZ    . TYR A 1 19  ? 27.128  17.521  -11.371 1.00 90.88 19  A 1 
ATOM 146  O OH    . TYR A 1 19  ? 28.029  16.493  -11.284 1.00 89.26 19  A 1 
ATOM 147  N N     . LEU A 1 20  ? 21.284  21.605  -12.795 1.00 94.03 20  A 1 
ATOM 148  C CA    . LEU A 1 20  ? 20.215  22.591  -12.692 1.00 94.03 20  A 1 
ATOM 149  C C     . LEU A 1 20  ? 19.427  22.352  -11.400 1.00 93.49 20  A 1 
ATOM 150  O O     . LEU A 1 20  ? 18.563  21.471  -11.337 1.00 91.27 20  A 1 
ATOM 151  C CB    . LEU A 1 20  ? 19.333  22.530  -13.954 1.00 93.17 20  A 1 
ATOM 152  C CG    . LEU A 1 20  ? 18.148  23.522  -13.940 1.00 91.71 20  A 1 
ATOM 153  C CD1   . LEU A 1 20  ? 18.604  24.970  -13.867 1.00 88.54 20  A 1 
ATOM 154  C CD2   . LEU A 1 20  ? 17.318  23.344  -15.217 1.00 88.41 20  A 1 
ATOM 155  N N     . HIS A 1 21  ? 19.707  23.171  -10.398 1.00 92.69 21  A 1 
ATOM 156  C CA    . HIS A 1 21  ? 18.989  23.162  -9.127  1.00 91.72 21  A 1 
ATOM 157  C C     . HIS A 1 21  ? 18.057  24.373  -9.085  1.00 90.28 21  A 1 
ATOM 158  O O     . HIS A 1 21  ? 18.469  25.487  -8.790  1.00 86.34 21  A 1 
ATOM 159  C CB    . HIS A 1 21  ? 19.982  23.151  -7.957  1.00 90.72 21  A 1 
ATOM 160  C CG    . HIS A 1 21  ? 20.910  21.968  -7.926  1.00 89.47 21  A 1 
ATOM 161  N ND1   . HIS A 1 21  ? 22.075  21.897  -7.173  1.00 80.33 21  A 1 
ATOM 162  C CD2   . HIS A 1 21  ? 20.816  20.778  -8.608  1.00 81.01 21  A 1 
ATOM 163  C CE1   . HIS A 1 21  ? 22.649  20.713  -7.401  1.00 83.69 21  A 1 
ATOM 164  N NE2   . HIS A 1 21  ? 21.916  20.007  -8.270  1.00 84.27 21  A 1 
ATOM 165  N N     . ALA A 1 22  ? 16.798  24.159  -9.421  1.00 89.13 22  A 1 
ATOM 166  C CA    . ALA A 1 22  ? 15.814  25.223  -9.491  1.00 88.09 22  A 1 
ATOM 167  C C     . ALA A 1 22  ? 14.490  24.787  -8.848  1.00 86.93 22  A 1 
ATOM 168  O O     . ALA A 1 22  ? 14.101  23.624  -8.971  1.00 82.72 22  A 1 
ATOM 169  C CB    . ALA A 1 22  ? 15.642  25.646  -10.960 1.00 86.36 22  A 1 
ATOM 170  N N     . PRO A 1 23  ? 13.771  25.713  -8.189  1.00 83.92 23  A 1 
ATOM 171  C CA    . PRO A 1 23  ? 12.550  25.379  -7.468  1.00 82.04 23  A 1 
ATOM 172  C C     . PRO A 1 23  ? 11.462  24.817  -8.388  1.00 81.78 23  A 1 
ATOM 173  O O     . PRO A 1 23  ? 11.415  25.059  -9.598  1.00 77.53 23  A 1 
ATOM 174  C CB    . PRO A 1 23  ? 12.125  26.665  -6.751  1.00 79.40 23  A 1 
ATOM 175  C CG    . PRO A 1 23  ? 12.781  27.771  -7.568  1.00 77.43 23  A 1 
ATOM 176  C CD    . PRO A 1 23  ? 14.081  27.129  -8.048  1.00 80.91 23  A 1 
ATOM 177  N N     . THR A 1 24  ? 10.539  24.078  -7.802  1.00 78.95 24  A 1 
ATOM 178  C CA    . THR A 1 24  ? 9.358   23.565  -8.493  1.00 76.51 24  A 1 
ATOM 179  C C     . THR A 1 24  ? 8.555   24.700  -9.123  1.00 76.29 24  A 1 
ATOM 180  O O     . THR A 1 24  ? 8.297   25.719  -8.497  1.00 71.73 24  A 1 
ATOM 181  C CB    . THR A 1 24  ? 8.450   22.741  -7.554  1.00 72.64 24  A 1 
ATOM 182  O OG1   . THR A 1 24  ? 8.949   22.668  -6.238  1.00 64.23 24  A 1 
ATOM 183  C CG2   . THR A 1 24  ? 8.293   21.309  -8.044  1.00 62.88 24  A 1 
ATOM 184  N N     . GLY A 1 25  ? 8.172   24.545  -10.404 1.00 75.52 25  A 1 
ATOM 185  C CA    . GLY A 1 25  ? 7.446   25.576  -11.150 1.00 75.04 25  A 1 
ATOM 186  C C     . GLY A 1 25  ? 8.323   26.608  -11.864 1.00 77.16 25  A 1 
ATOM 187  O O     . GLY A 1 25  ? 7.796   27.380  -12.668 1.00 73.80 25  A 1 
ATOM 188  N N     . SER A 1 26  ? 9.644   26.600  -11.679 1.00 79.93 26  A 1 
ATOM 189  C CA    . SER A 1 26  ? 10.591  27.451  -12.426 1.00 80.98 26  A 1 
ATOM 190  C C     . SER A 1 26  ? 10.621  27.182  -13.936 1.00 82.21 26  A 1 
ATOM 191  O O     . SER A 1 26  ? 11.028  28.035  -14.727 1.00 78.20 26  A 1 
ATOM 192  C CB    . SER A 1 26  ? 12.003  27.262  -11.868 1.00 78.44 26  A 1 
ATOM 193  O OG    . SER A 1 26  ? 12.402  25.920  -12.052 1.00 72.67 26  A 1 
ATOM 194  N N     . GLY A 1 27  ? 10.159  26.002  -14.361 1.00 83.72 27  A 1 
ATOM 195  C CA    . GLY A 1 27  ? 10.136  25.582  -15.756 1.00 85.52 27  A 1 
ATOM 196  C C     . GLY A 1 27  ? 11.335  24.731  -16.172 1.00 87.74 27  A 1 
ATOM 197  O O     . GLY A 1 27  ? 11.563  24.592  -17.377 1.00 84.96 27  A 1 
ATOM 198  N N     . LYS A 1 28  ? 12.061  24.124  -15.224 1.00 88.77 28  A 1 
ATOM 199  C CA    . LYS A 1 28  ? 13.178  23.204  -15.507 1.00 89.05 28  A 1 
ATOM 200  C C     . LYS A 1 28  ? 12.812  22.101  -16.518 1.00 90.33 28  A 1 
ATOM 201  O O     . LYS A 1 28  ? 13.612  21.801  -17.398 1.00 87.83 28  A 1 
ATOM 202  C CB    . LYS A 1 28  ? 13.732  22.608  -14.194 1.00 85.51 28  A 1 
ATOM 203  C CG    . LYS A 1 28  ? 12.736  21.750  -13.386 1.00 79.91 28  A 1 
ATOM 204  C CD    . LYS A 1 28  ? 13.345  21.271  -12.056 1.00 76.94 28  A 1 
ATOM 205  C CE    . LYS A 1 28  ? 12.358  20.458  -11.219 1.00 70.18 28  A 1 
ATOM 206  N NZ    . LYS A 1 28  ? 12.133  19.076  -11.713 1.00 66.99 28  A 1 
ATOM 207  N N     . SER A 1 29  ? 11.586  21.598  -16.474 1.00 89.15 29  A 1 
ATOM 208  C CA    . SER A 1 29  ? 11.100  20.532  -17.357 1.00 90.07 29  A 1 
ATOM 209  C C     . SER A 1 29  ? 10.315  21.054  -18.573 1.00 91.59 29  A 1 
ATOM 210  O O     . SER A 1 29  ? 9.844   20.265  -19.390 1.00 89.41 29  A 1 
ATOM 211  C CB    . SER A 1 29  ? 10.226  19.553  -16.560 1.00 87.35 29  A 1 
ATOM 212  O OG    . SER A 1 29  ? 10.636  19.473  -15.213 1.00 79.18 29  A 1 
ATOM 213  N N     . THR A 1 30  ? 10.132  22.382  -18.711 1.00 91.71 30  A 1 
ATOM 214  C CA    . THR A 1 30  ? 9.282   22.981  -19.751 1.00 91.53 30  A 1 
ATOM 215  C C     . THR A 1 30  ? 9.965   24.164  -20.433 1.00 92.68 30  A 1 
ATOM 216  O O     . THR A 1 30  ? 10.328  24.067  -21.601 1.00 90.63 30  A 1 
ATOM 217  C CB    . THR A 1 30  ? 7.902   23.406  -19.208 1.00 88.73 30  A 1 
ATOM 218  O OG1   . THR A 1 30  ? 8.035   24.277  -18.108 1.00 82.97 30  A 1 
ATOM 219  C CG2   . THR A 1 30  ? 7.065   22.220  -18.744 1.00 80.30 30  A 1 
ATOM 220  N N     . LYS A 1 31  ? 10.203  25.274  -19.731 1.00 92.65 31  A 1 
ATOM 221  C CA    . LYS A 1 31  ? 10.842  26.466  -20.310 1.00 92.85 31  A 1 
ATOM 222  C C     . LYS A 1 31  ? 12.283  26.196  -20.743 1.00 93.76 31  A 1 
ATOM 223  O O     . LYS A 1 31  ? 12.698  26.681  -21.790 1.00 92.19 31  A 1 
ATOM 224  C CB    . LYS A 1 31  ? 10.818  27.639  -19.318 1.00 91.00 31  A 1 
ATOM 225  C CG    . LYS A 1 31  ? 9.406   28.170  -19.044 1.00 80.52 31  A 1 
ATOM 226  C CD    . LYS A 1 31  ? 9.481   29.364  -18.079 1.00 77.12 31  A 1 
ATOM 227  C CE    . LYS A 1 31  ? 8.095   29.923  -17.795 1.00 65.84 31  A 1 
ATOM 228  N NZ    . LYS A 1 31  ? 8.147   31.058  -16.841 1.00 59.38 31  A 1 
ATOM 229  N N     . VAL A 1 32  ? 13.028  25.435  -19.967 1.00 93.64 32  A 1 
ATOM 230  C CA    . VAL A 1 32  ? 14.428  25.112  -20.261 1.00 94.09 32  A 1 
ATOM 231  C C     . VAL A 1 32  ? 14.563  24.306  -21.566 1.00 94.41 32  A 1 
ATOM 232  O O     . VAL A 1 32  ? 15.265  24.770  -22.462 1.00 93.77 32  A 1 
ATOM 233  C CB    . VAL A 1 32  ? 15.114  24.430  -19.062 1.00 93.17 32  A 1 
ATOM 234  C CG1   . VAL A 1 32  ? 16.534  23.974  -19.388 1.00 89.10 32  A 1 
ATOM 235  C CG2   . VAL A 1 32  ? 15.170  25.391  -17.871 1.00 89.31 32  A 1 
ATOM 236  N N     . PRO A 1 33  ? 13.870  23.166  -21.756 1.00 94.83 33  A 1 
ATOM 237  C CA    . PRO A 1 33  ? 13.922  22.456  -23.032 1.00 94.95 33  A 1 
ATOM 238  C C     . PRO A 1 33  ? 13.386  23.283  -24.204 1.00 95.17 33  A 1 
ATOM 239  O O     . PRO A 1 33  ? 13.952  23.197  -25.292 1.00 94.03 33  A 1 
ATOM 240  C CB    . PRO A 1 33  ? 13.122  21.163  -22.828 1.00 93.78 33  A 1 
ATOM 241  C CG    . PRO A 1 33  ? 12.251  21.445  -21.610 1.00 91.00 33  A 1 
ATOM 242  C CD    . PRO A 1 33  ? 13.102  22.417  -20.796 1.00 93.67 33  A 1 
ATOM 243  N N     . VAL A 1 34  ? 12.371  24.124  -24.014 1.00 94.74 34  A 1 
ATOM 244  C CA    . VAL A 1 34  ? 11.892  25.034  -25.063 1.00 94.60 34  A 1 
ATOM 245  C C     . VAL A 1 34  ? 12.986  26.034  -25.469 1.00 94.74 34  A 1 
ATOM 246  O O     . VAL A 1 34  ? 13.188  26.258  -26.661 1.00 93.69 34  A 1 
ATOM 247  C CB    . VAL A 1 34  ? 10.610  25.774  -24.636 1.00 93.78 34  A 1 
ATOM 248  C CG1   . VAL A 1 34  ? 10.214  26.898  -25.600 1.00 88.61 34  A 1 
ATOM 249  C CG2   . VAL A 1 34  ? 9.429   24.803  -24.578 1.00 89.03 34  A 1 
ATOM 250  N N     . ALA A 1 35  ? 13.721  26.601  -24.499 1.00 94.47 35  A 1 
ATOM 251  C CA    . ALA A 1 35  ? 14.813  27.526  -24.776 1.00 94.07 35  A 1 
ATOM 252  C C     . ALA A 1 35  ? 15.969  26.847  -25.528 1.00 94.21 35  A 1 
ATOM 253  O O     . ALA A 1 35  ? 16.495  27.418  -26.479 1.00 93.07 35  A 1 
ATOM 254  C CB    . ALA A 1 35  ? 15.283  28.152  -23.458 1.00 92.98 35  A 1 
ATOM 255  N N     . TYR A 1 36  ? 16.329  25.609  -25.166 1.00 94.87 36  A 1 
ATOM 256  C CA    . TYR A 1 36  ? 17.337  24.844  -25.901 1.00 95.08 36  A 1 
ATOM 257  C C     . TYR A 1 36  ? 16.874  24.478  -27.322 1.00 95.02 36  A 1 
ATOM 258  O O     . TYR A 1 36  ? 17.637  24.633  -28.274 1.00 93.91 36  A 1 
ATOM 259  C CB    . TYR A 1 36  ? 17.715  23.583  -25.120 1.00 94.88 36  A 1 
ATOM 260  C CG    . TYR A 1 36  ? 18.542  23.795  -23.867 1.00 95.02 36  A 1 
ATOM 261  C CD1   . TYR A 1 36  ? 19.663  24.641  -23.881 1.00 92.56 36  A 1 
ATOM 262  C CD2   . TYR A 1 36  ? 18.227  23.089  -22.693 1.00 92.63 36  A 1 
ATOM 263  C CE1   . TYR A 1 36  ? 20.472  24.776  -22.735 1.00 91.97 36  A 1 
ATOM 264  C CE2   . TYR A 1 36  ? 19.022  23.213  -21.548 1.00 91.81 36  A 1 
ATOM 265  C CZ    . TYR A 1 36  ? 20.151  24.055  -21.569 1.00 93.56 36  A 1 
ATOM 266  O OH    . TYR A 1 36  ? 20.939  24.174  -20.455 1.00 92.54 36  A 1 
ATOM 267  N N     . ALA A 1 37  ? 15.613  24.082  -27.496 1.00 94.79 37  A 1 
ATOM 268  C CA    . ALA A 1 37  ? 15.056  23.791  -28.812 1.00 94.58 37  A 1 
ATOM 269  C C     . ALA A 1 37  ? 15.010  25.039  -29.710 1.00 94.44 37  A 1 
ATOM 270  O O     . ALA A 1 37  ? 15.295  24.949  -30.901 1.00 92.80 37  A 1 
ATOM 271  C CB    . ALA A 1 37  ? 13.673  23.173  -28.637 1.00 93.81 37  A 1 
ATOM 272  N N     . ALA A 1 38  ? 14.740  26.221  -29.135 1.00 94.79 38  A 1 
ATOM 273  C CA    . ALA A 1 38  ? 14.781  27.490  -29.856 1.00 94.29 38  A 1 
ATOM 274  C C     . ALA A 1 38  ? 16.190  27.864  -30.348 1.00 94.15 38  A 1 
ATOM 275  O O     . ALA A 1 38  ? 16.323  28.616  -31.315 1.00 91.98 38  A 1 
ATOM 276  C CB    . ALA A 1 38  ? 14.201  28.582  -28.951 1.00 93.15 38  A 1 
ATOM 277  N N     . GLN A 1 39  ? 17.240  27.313  -29.733 1.00 94.90 39  A 1 
ATOM 278  C CA    . GLN A 1 39  ? 18.630  27.446  -30.192 1.00 94.53 39  A 1 
ATOM 279  C C     . GLN A 1 39  ? 18.996  26.420  -31.283 1.00 94.45 39  A 1 
ATOM 280  O O     . GLN A 1 39  ? 20.119  26.432  -31.779 1.00 92.14 39  A 1 
ATOM 281  C CB    . GLN A 1 39  ? 19.582  27.334  -28.994 1.00 93.46 39  A 1 
ATOM 282  C CG    . GLN A 1 39  ? 19.396  28.463  -27.967 1.00 89.61 39  A 1 
ATOM 283  C CD    . GLN A 1 39  ? 20.193  28.222  -26.678 1.00 86.96 39  A 1 
ATOM 284  O OE1   . GLN A 1 39  ? 21.203  27.535  -26.636 1.00 78.91 39  A 1 
ATOM 285  N NE2   . GLN A 1 39  ? 19.760  28.784  -25.575 1.00 76.21 39  A 1 
ATOM 286  N N     . GLY A 1 40  ? 18.061  25.547  -31.679 1.00 94.12 40  A 1 
ATOM 287  C CA    . GLY A 1 40  ? 18.243  24.560  -32.742 1.00 93.86 40  A 1 
ATOM 288  C C     . GLY A 1 40  ? 18.683  23.174  -32.269 1.00 94.40 40  A 1 
ATOM 289  O O     . GLY A 1 40  ? 18.990  22.325  -33.108 1.00 91.73 40  A 1 
ATOM 290  N N     . TYR A 1 41  ? 18.707  22.920  -30.964 1.00 94.62 41  A 1 
ATOM 291  C CA    . TYR A 1 41  ? 19.107  21.631  -30.409 1.00 94.87 41  A 1 
ATOM 292  C C     . TYR A 1 41  ? 17.925  20.664  -30.283 1.00 94.94 41  A 1 
ATOM 293  O O     . TYR A 1 41  ? 16.798  21.055  -29.983 1.00 93.40 41  A 1 
ATOM 294  C CB    . TYR A 1 41  ? 19.794  21.834  -29.062 1.00 94.64 41  A 1 
ATOM 295  C CG    . TYR A 1 41  ? 21.042  22.686  -29.138 1.00 94.80 41  A 1 
ATOM 296  C CD1   . TYR A 1 41  ? 22.172  22.233  -29.843 1.00 91.92 41  A 1 
ATOM 297  C CD2   . TYR A 1 41  ? 21.080  23.957  -28.524 1.00 92.19 41  A 1 
ATOM 298  C CE1   . TYR A 1 41  ? 23.321  23.026  -29.941 1.00 91.24 41  A 1 
ATOM 299  C CE2   . TYR A 1 41  ? 22.225  24.759  -28.613 1.00 91.23 41  A 1 
ATOM 300  C CZ    . TYR A 1 41  ? 23.354  24.293  -29.324 1.00 92.60 41  A 1 
ATOM 301  O OH    . TYR A 1 41  ? 24.476  25.066  -29.417 1.00 91.56 41  A 1 
ATOM 302  N N     . LYS A 1 42  ? 18.189  19.369  -30.468 1.00 95.28 42  A 1 
ATOM 303  C CA    . LYS A 1 42  ? 17.251  18.294  -30.140 1.00 95.15 42  A 1 
ATOM 304  C C     . LYS A 1 42  ? 17.387  17.931  -28.667 1.00 95.35 42  A 1 
ATOM 305  O O     . LYS A 1 42  ? 18.477  17.578  -28.222 1.00 94.05 42  A 1 
ATOM 306  C CB    . LYS A 1 42  ? 17.487  17.074  -31.026 1.00 94.21 42  A 1 
ATOM 307  C CG    . LYS A 1 42  ? 17.114  17.352  -32.487 1.00 86.94 42  A 1 
ATOM 308  C CD    . LYS A 1 42  ? 17.279  16.058  -33.295 1.00 79.84 42  A 1 
ATOM 309  C CE    . LYS A 1 42  ? 16.894  16.294  -34.743 1.00 70.37 42  A 1 
ATOM 310  N NZ    . LYS A 1 42  ? 17.010  15.043  -35.526 1.00 62.09 42  A 1 
ATOM 311  N N     . VAL A 1 43  ? 16.285  18.001  -27.937 1.00 95.42 43  A 1 
ATOM 312  C CA    . VAL A 1 43  ? 16.268  17.849  -26.482 1.00 95.76 43  A 1 
ATOM 313  C C     . VAL A 1 43  ? 15.436  16.635  -26.077 1.00 95.82 43  A 1 
ATOM 314  O O     . VAL A 1 43  ? 14.266  16.526  -26.442 1.00 94.73 43  A 1 
ATOM 315  C CB    . VAL A 1 43  ? 15.742  19.117  -25.783 1.00 94.95 43  A 1 
ATOM 316  C CG1   . VAL A 1 43  ? 15.967  19.036  -24.273 1.00 90.40 43  A 1 
ATOM 317  C CG2   . VAL A 1 43  ? 16.446  20.388  -26.289 1.00 90.33 43  A 1 
ATOM 318  N N     . LEU A 1 44  ? 16.022  15.747  -25.298 1.00 95.91 44  A 1 
ATOM 319  C CA    . LEU A 1 44  ? 15.325  14.677  -24.603 1.00 96.01 44  A 1 
ATOM 320  C C     . LEU A 1 44  ? 15.161  15.049  -23.126 1.00 96.20 44  A 1 
ATOM 321  O O     . LEU A 1 44  ? 16.150  15.331  -22.454 1.00 95.41 44  A 1 
ATOM 322  C CB    . LEU A 1 44  ? 16.106  13.366  -24.784 1.00 95.75 44  A 1 
ATOM 323  C CG    . LEU A 1 44  ? 15.524  12.147  -24.031 1.00 95.00 44  A 1 
ATOM 324  C CD1   . LEU A 1 44  ? 14.138  11.773  -24.537 1.00 91.76 44  A 1 
ATOM 325  C CD2   . LEU A 1 44  ? 16.438  10.949  -24.219 1.00 91.66 44  A 1 
ATOM 326  N N     . VAL A 1 45  ? 13.933  15.024  -22.620 1.00 96.15 45  A 1 
ATOM 327  C CA    . VAL A 1 45  ? 13.642  15.230  -21.197 1.00 96.07 45  A 1 
ATOM 328  C C     . VAL A 1 45  ? 13.167  13.908  -20.602 1.00 95.93 45  A 1 
ATOM 329  O O     . VAL A 1 45  ? 12.138  13.362  -21.011 1.00 94.92 45  A 1 
ATOM 330  C CB    . VAL A 1 45  ? 12.600  16.342  -20.972 1.00 95.40 45  A 1 
ATOM 331  C CG1   . VAL A 1 45  ? 12.438  16.634  -19.481 1.00 92.86 45  A 1 
ATOM 332  C CG2   . VAL A 1 45  ? 13.001  17.637  -21.680 1.00 92.83 45  A 1 
ATOM 333  N N     . LEU A 1 46  ? 13.915  13.399  -19.635 1.00 95.98 46  A 1 
ATOM 334  C CA    . LEU A 1 46  ? 13.620  12.155  -18.932 1.00 95.86 46  A 1 
ATOM 335  C C     . LEU A 1 46  ? 13.009  12.461  -17.564 1.00 95.22 46  A 1 
ATOM 336  O O     . LEU A 1 46  ? 13.517  13.300  -16.837 1.00 93.84 46  A 1 
ATOM 337  C CB    . LEU A 1 46  ? 14.900  11.315  -18.800 1.00 95.69 46  A 1 
ATOM 338  C CG    . LEU A 1 46  ? 15.538  10.913  -20.147 1.00 94.84 46  A 1 
ATOM 339  C CD1   . LEU A 1 46  ? 16.811  10.114  -19.892 1.00 92.85 46  A 1 
ATOM 340  C CD2   . LEU A 1 46  ? 14.603  10.053  -20.996 1.00 92.69 46  A 1 
ATOM 341  N N     . ASN A 1 47  ? 11.929  11.767  -17.228 1.00 94.43 47  A 1 
ATOM 342  C CA    . ASN A 1 47  ? 11.245  11.930  -15.951 1.00 93.90 47  A 1 
ATOM 343  C C     . ASN A 1 47  ? 10.816  10.557  -15.392 1.00 93.89 47  A 1 
ATOM 344  O O     . ASN A 1 47  ? 10.441  9.681   -16.181 1.00 92.49 47  A 1 
ATOM 345  C CB    . ASN A 1 47  ? 10.056  12.891  -16.149 1.00 92.36 47  A 1 
ATOM 346  C CG    . ASN A 1 47  ? 9.443   13.329  -14.836 1.00 90.58 47  A 1 
ATOM 347  O OD1   . ASN A 1 47  ? 8.674   12.611  -14.221 1.00 81.12 47  A 1 
ATOM 348  N ND2   . ASN A 1 47  ? 9.787   14.505  -14.354 1.00 79.83 47  A 1 
ATOM 349  N N     . PRO A 1 48  ? 10.822  10.349  -14.066 1.00 93.31 48  A 1 
ATOM 350  C CA    . PRO A 1 48  ? 10.400  9.083   -13.477 1.00 92.60 48  A 1 
ATOM 351  C C     . PRO A 1 48  ? 8.926   8.737   -13.709 1.00 91.90 48  A 1 
ATOM 352  O O     . PRO A 1 48  ? 8.565   7.573   -13.838 1.00 89.43 48  A 1 
ATOM 353  C CB    . PRO A 1 48  ? 10.693  9.218   -11.976 1.00 91.35 48  A 1 
ATOM 354  C CG    . PRO A 1 48  ? 11.743  10.310  -11.888 1.00 89.34 48  A 1 
ATOM 355  C CD    . PRO A 1 48  ? 11.389  11.225  -13.053 1.00 92.03 48  A 1 
ATOM 356  N N     . SER A 1 49  ? 8.049   9.754   -13.761 1.00 90.86 49  A 1 
ATOM 357  C CA    . SER A 1 49  ? 6.596   9.582   -13.730 1.00 90.28 49  A 1 
ATOM 358  C C     . SER A 1 49  ? 5.952   9.644   -15.114 1.00 90.91 49  A 1 
ATOM 359  O O     . SER A 1 49  ? 6.131   10.598  -15.873 1.00 89.95 49  A 1 
ATOM 360  C CB    . SER A 1 49  ? 5.985   10.626  -12.788 1.00 87.64 49  A 1 
ATOM 361  O OG    . SER A 1 49  ? 4.575   10.565  -12.812 1.00 79.65 49  A 1 
ATOM 362  N N     . VAL A 1 50  ? 5.099   8.656   -15.409 1.00 90.69 50  A 1 
ATOM 363  C CA    . VAL A 1 50  ? 4.246   8.681   -16.606 1.00 90.64 50  A 1 
ATOM 364  C C     . VAL A 1 50  ? 3.301   9.887   -16.574 1.00 90.83 50  A 1 
ATOM 365  O O     . VAL A 1 50  ? 3.192   10.595  -17.571 1.00 90.00 50  A 1 
ATOM 366  C CB    . VAL A 1 50  ? 3.431   7.378   -16.746 1.00 89.84 50  A 1 
ATOM 367  C CG1   . VAL A 1 50  ? 2.458   7.424   -17.930 1.00 84.85 50  A 1 
ATOM 368  C CG2   . VAL A 1 50  ? 4.357   6.178   -16.954 1.00 85.52 50  A 1 
ATOM 369  N N     . ALA A 1 51  ? 2.654   10.150  -15.436 1.00 88.29 51  A 1 
ATOM 370  C CA    . ALA A 1 51  ? 1.717   11.262  -15.295 1.00 87.53 51  A 1 
ATOM 371  C C     . ALA A 1 51  ? 2.393   12.624  -15.538 1.00 87.88 51  A 1 
ATOM 372  O O     . ALA A 1 51  ? 1.864   13.451  -16.281 1.00 86.56 51  A 1 
ATOM 373  C CB    . ALA A 1 51  ? 1.079   11.203  -13.905 1.00 86.27 51  A 1 
ATOM 374  N N     . ALA A 1 52  ? 3.590   12.834  -14.978 1.00 90.18 52  A 1 
ATOM 375  C CA    . ALA A 1 52  ? 4.372   14.038  -15.214 1.00 89.97 52  A 1 
ATOM 376  C C     . ALA A 1 52  ? 4.791   14.170  -16.685 1.00 90.81 52  A 1 
ATOM 377  O O     . ALA A 1 52  ? 4.595   15.216  -17.298 1.00 89.81 52  A 1 
ATOM 378  C CB    . ALA A 1 52  ? 5.589   14.030  -14.286 1.00 88.49 52  A 1 
ATOM 379  N N     . THR A 1 53  ? 5.288   13.084  -17.290 1.00 91.60 53  A 1 
ATOM 380  C CA    . THR A 1 53  ? 5.723   13.057  -18.698 1.00 92.31 53  A 1 
ATOM 381  C C     . THR A 1 53  ? 4.581   13.439  -19.649 1.00 92.15 53  A 1 
ATOM 382  O O     . THR A 1 53  ? 4.759   14.279  -20.531 1.00 90.94 53  A 1 
ATOM 383  C CB    . THR A 1 53  ? 6.274   11.669  -19.061 1.00 92.59 53  A 1 
ATOM 384  O OG1   . THR A 1 53  ? 7.331   11.317  -18.203 1.00 87.48 53  A 1 
ATOM 385  C CG2   . THR A 1 53  ? 6.833   11.613  -20.479 1.00 87.32 53  A 1 
ATOM 386  N N     . LEU A 1 54  ? 3.396   12.868  -19.450 1.00 91.20 54  A 1 
ATOM 387  C CA    . LEU A 1 54  ? 2.205   13.211  -20.231 1.00 90.57 54  A 1 
ATOM 388  C C     . LEU A 1 54  ? 1.740   14.648  -19.945 1.00 90.34 54  A 1 
ATOM 389  O O     . LEU A 1 54  ? 1.344   15.365  -20.862 1.00 88.61 54  A 1 
ATOM 390  C CB    . LEU A 1 54  ? 1.079   12.211  -19.918 1.00 89.60 54  A 1 
ATOM 391  C CG    . LEU A 1 54  ? 1.348   10.753  -20.345 1.00 87.44 54  A 1 
ATOM 392  C CD1   . LEU A 1 54  ? 0.181   9.868   -19.914 1.00 83.40 54  A 1 
ATOM 393  C CD2   . LEU A 1 54  ? 1.541   10.606  -21.845 1.00 82.62 54  A 1 
ATOM 394  N N     . GLY A 1 55  ? 1.818   15.090  -18.690 1.00 90.04 55  A 1 
ATOM 395  C CA    . GLY A 1 55  ? 1.461   16.432  -18.252 1.00 89.02 55  A 1 
ATOM 396  C C     . GLY A 1 55  ? 2.306   17.520  -18.911 1.00 89.94 55  A 1 
ATOM 397  O O     . GLY A 1 55  ? 1.758   18.518  -19.368 1.00 88.81 55  A 1 
ATOM 398  N N     . PHE A 1 56  ? 3.622   17.304  -19.038 1.00 91.50 56  A 1 
ATOM 399  C CA    . PHE A 1 56  ? 4.512   18.249  -19.718 1.00 91.83 56  A 1 
ATOM 400  C C     . PHE A 1 56  ? 4.177   18.372  -21.208 1.00 92.33 56  A 1 
ATOM 401  O O     . PHE A 1 56  ? 4.143   19.486  -21.731 1.00 91.05 56  A 1 
ATOM 402  C CB    . PHE A 1 56  ? 5.975   17.830  -19.537 1.00 91.00 56  A 1 
ATOM 403  C CG    . PHE A 1 56  ? 6.481   17.851  -18.114 1.00 91.02 56  A 1 
ATOM 404  C CD1   . PHE A 1 56  ? 6.177   18.914  -17.256 1.00 87.99 56  A 1 
ATOM 405  C CD2   . PHE A 1 56  ? 7.284   16.788  -17.640 1.00 87.91 56  A 1 
ATOM 406  C CE1   . PHE A 1 56  ? 6.642   18.918  -15.932 1.00 86.59 56  A 1 
ATOM 407  C CE2   . PHE A 1 56  ? 7.752   16.786  -16.323 1.00 86.17 56  A 1 
ATOM 408  C CZ    . PHE A 1 56  ? 7.427   17.848  -15.466 1.00 87.26 56  A 1 
ATOM 409  N N     . GLY A 1 57  ? 3.877   17.269  -21.879 1.00 90.67 57  A 1 
ATOM 410  C CA    . GLY A 1 57  ? 3.439   17.292  -23.274 1.00 90.52 57  A 1 
ATOM 411  C C     . GLY A 1 57  ? 2.157   18.097  -23.478 1.00 91.37 57  A 1 
ATOM 412  O O     . GLY A 1 57  ? 2.089   18.968  -24.354 1.00 90.00 57  A 1 
ATOM 413  N N     . ALA A 1 58  ? 1.155   17.879  -22.633 1.00 90.73 58  A 1 
ATOM 414  C CA    . ALA A 1 58  ? -0.098  18.624  -22.666 1.00 89.75 58  A 1 
ATOM 415  C C     . ALA A 1 58  ? 0.097   20.115  -22.342 1.00 90.37 58  A 1 
ATOM 416  O O     . ALA A 1 58  ? -0.504  20.984  -22.983 1.00 88.56 58  A 1 
ATOM 417  C CB    . ALA A 1 58  ? -1.078  17.959  -21.695 1.00 87.42 58  A 1 
ATOM 418  N N     . TYR A 1 59  ? 0.980   20.424  -21.371 1.00 90.88 59  A 1 
ATOM 419  C CA    . TYR A 1 59  ? 1.318   21.798  -21.009 1.00 90.84 59  A 1 
ATOM 420  C C     . TYR A 1 59  ? 1.995   22.537  -22.165 1.00 91.65 59  A 1 
ATOM 421  O O     . TYR A 1 59  ? 1.567   23.639  -22.503 1.00 90.90 59  A 1 
ATOM 422  C CB    . TYR A 1 59  ? 2.201   21.805  -19.754 1.00 89.46 59  A 1 
ATOM 423  C CG    . TYR A 1 59  ? 2.644   23.202  -19.363 1.00 88.24 59  A 1 
ATOM 424  C CD1   . TYR A 1 59  ? 3.872   23.716  -19.823 1.00 85.32 59  A 1 
ATOM 425  C CD2   . TYR A 1 59  ? 1.816   24.018  -18.567 1.00 84.61 59  A 1 
ATOM 426  C CE1   . TYR A 1 59  ? 4.267   25.015  -19.499 1.00 83.02 59  A 1 
ATOM 427  C CE2   . TYR A 1 59  ? 2.204   25.317  -18.236 1.00 82.15 59  A 1 
ATOM 428  C CZ    . TYR A 1 59  ? 3.431   25.821  -18.698 1.00 82.35 59  A 1 
ATOM 429  O OH    . TYR A 1 59  ? 3.815   27.100  -18.389 1.00 79.83 59  A 1 
ATOM 430  N N     . LEU A 1 60  ? 3.009   21.946  -22.814 1.00 92.12 60  A 1 
ATOM 431  C CA    . LEU A 1 60  ? 3.685   22.555  -23.957 1.00 92.87 60  A 1 
ATOM 432  C C     . LEU A 1 60  ? 2.718   22.832  -25.112 1.00 93.06 60  A 1 
ATOM 433  O O     . LEU A 1 60  ? 2.754   23.914  -25.687 1.00 91.20 60  A 1 
ATOM 434  C CB    . LEU A 1 60  ? 4.843   21.670  -24.448 1.00 92.03 60  A 1 
ATOM 435  C CG    . LEU A 1 60  ? 6.227   22.197  -24.017 1.00 89.82 60  A 1 
ATOM 436  C CD1   . LEU A 1 60  ? 6.441   22.024  -22.516 1.00 83.84 60  A 1 
ATOM 437  C CD2   . LEU A 1 60  ? 7.322   21.456  -24.763 1.00 83.38 60  A 1 
ATOM 438  N N     . SER A 1 61  ? 1.821   21.890  -25.395 1.00 92.53 61  A 1 
ATOM 439  C CA    . SER A 1 61  ? 0.803   22.068  -26.428 1.00 92.20 61  A 1 
ATOM 440  C C     . SER A 1 61  ? -0.094  23.274  -26.133 1.00 92.21 61  A 1 
ATOM 441  O O     . SER A 1 61  ? -0.345  24.101  -27.007 1.00 90.86 61  A 1 
ATOM 442  C CB    . SER A 1 61  ? -0.032  20.796  -26.549 1.00 91.27 61  A 1 
ATOM 443  O OG    . SER A 1 61  ? -0.969  20.922  -27.598 1.00 78.70 61  A 1 
ATOM 444  N N     . LYS A 1 62  ? -0.527  23.425  -24.882 1.00 92.33 62  A 1 
ATOM 445  C CA    . LYS A 1 62  ? -1.439  24.499  -24.482 1.00 91.57 62  A 1 
ATOM 446  C C     . LYS A 1 62  ? -0.741  25.856  -24.320 1.00 91.84 62  A 1 
ATOM 447  O O     . LYS A 1 62  ? -1.318  26.884  -24.681 1.00 89.08 62  A 1 
ATOM 448  C CB    . LYS A 1 62  ? -2.158  24.072  -23.192 1.00 89.24 62  A 1 
ATOM 449  C CG    . LYS A 1 62  ? -3.283  25.048  -22.809 1.00 77.10 62  A 1 
ATOM 450  C CD    . LYS A 1 62  ? -4.003  24.576  -21.536 1.00 72.09 62  A 1 
ATOM 451  C CE    . LYS A 1 62  ? -5.106  25.566  -21.165 1.00 60.27 62  A 1 
ATOM 452  N NZ    . LYS A 1 62  ? -5.813  25.179  -19.923 1.00 54.22 62  A 1 
ATOM 453  N N     . ALA A 1 63  ? 0.454   25.885  -23.735 1.00 91.29 63  A 1 
ATOM 454  C CA    . ALA A 1 63  ? 1.143   27.119  -23.361 1.00 89.99 63  A 1 
ATOM 455  C C     . ALA A 1 63  ? 2.069   27.659  -24.458 1.00 90.07 63  A 1 
ATOM 456  O O     . ALA A 1 63  ? 2.266   28.871  -24.545 1.00 86.53 63  A 1 
ATOM 457  C CB    . ALA A 1 63  ? 1.918   26.874  -22.059 1.00 87.05 63  A 1 
ATOM 458  N N     . HIS A 1 64  ? 2.640   26.788  -25.283 1.00 91.43 64  A 1 
ATOM 459  C CA    . HIS A 1 64  ? 3.641   27.147  -26.292 1.00 90.65 64  A 1 
ATOM 460  C C     . HIS A 1 64  ? 3.242   26.748  -27.723 1.00 91.34 64  A 1 
ATOM 461  O O     . HIS A 1 64  ? 3.951   27.101  -28.662 1.00 87.09 64  A 1 
ATOM 462  C CB    . HIS A 1 64  ? 4.994   26.539  -25.901 1.00 88.17 64  A 1 
ATOM 463  C CG    . HIS A 1 64  ? 5.539   27.085  -24.606 1.00 86.40 64  A 1 
ATOM 464  N ND1   . HIS A 1 64  ? 6.198   28.294  -24.456 1.00 74.57 64  A 1 
ATOM 465  C CD2   . HIS A 1 64  ? 5.473   26.525  -23.359 1.00 74.43 64  A 1 
ATOM 466  C CE1   . HIS A 1 64  ? 6.523   28.445  -23.170 1.00 75.77 64  A 1 
ATOM 467  N NE2   . HIS A 1 64  ? 6.098   27.389  -22.462 1.00 76.58 64  A 1 
ATOM 468  N N     . GLY A 1 65  ? 2.129   26.021  -27.906 1.00 91.09 65  A 1 
ATOM 469  C CA    . GLY A 1 65  ? 1.715   25.524  -29.219 1.00 91.17 65  A 1 
ATOM 470  C C     . GLY A 1 65  ? 2.638   24.442  -29.797 1.00 92.24 65  A 1 
ATOM 471  O O     . GLY A 1 65  ? 2.545   24.140  -30.980 1.00 89.03 65  A 1 
ATOM 472  N N     . ILE A 1 66  ? 3.514   23.865  -28.969 1.00 91.78 66  A 1 
ATOM 473  C CA    . ILE A 1 66  ? 4.466   22.828  -29.355 1.00 92.04 66  A 1 
ATOM 474  C C     . ILE A 1 66  ? 3.886   21.466  -28.955 1.00 92.56 66  A 1 
ATOM 475  O O     . ILE A 1 66  ? 3.560   21.259  -27.789 1.00 90.21 66  A 1 
ATOM 476  C CB    . ILE A 1 66  ? 5.853   23.076  -28.718 1.00 89.41 66  A 1 
ATOM 477  C CG1   . ILE A 1 66  ? 6.427   24.439  -29.167 1.00 83.58 66  A 1 
ATOM 478  C CG2   . ILE A 1 66  ? 6.818   21.939  -29.068 1.00 82.39 66  A 1 
ATOM 479  C CD1   . ILE A 1 66  ? 7.693   24.862  -28.414 1.00 78.99 66  A 1 
ATOM 480  N N     . ASN A 1 67  ? 3.808   20.532  -29.889 1.00 94.50 67  A 1 
ATOM 481  C CA    . ASN A 1 67  ? 3.396   19.150  -29.638 1.00 94.62 67  A 1 
ATOM 482  C C     . ASN A 1 67  ? 4.629   18.240  -29.598 1.00 94.94 67  A 1 
ATOM 483  O O     . ASN A 1 67  ? 4.999   17.692  -30.636 1.00 92.57 67  A 1 
ATOM 484  C CB    . ASN A 1 67  ? 2.381   18.722  -30.715 1.00 92.76 67  A 1 
ATOM 485  C CG    . ASN A 1 67  ? 1.033   19.373  -30.535 1.00 86.29 67  A 1 
ATOM 486  O OD1   . ASN A 1 67  ? 0.527   19.526  -29.445 1.00 77.01 67  A 1 
ATOM 487  N ND2   . ASN A 1 67  ? 0.392   19.746  -31.618 1.00 75.09 67  A 1 
ATOM 488  N N     . PRO A 1 68  ? 5.283   18.083  -28.454 1.00 95.39 68  A 1 
ATOM 489  C CA    . PRO A 1 68  ? 6.502   17.295  -28.359 1.00 95.44 68  A 1 
ATOM 490  C C     . PRO A 1 68  ? 6.248   15.804  -28.610 1.00 95.47 68  A 1 
ATOM 491  O O     . PRO A 1 68  ? 5.127   15.309  -28.464 1.00 93.58 68  A 1 
ATOM 492  C CB    . PRO A 1 68  ? 7.029   17.560  -26.951 1.00 94.24 68  A 1 
ATOM 493  C CG    . PRO A 1 68  ? 5.759   17.808  -26.150 1.00 92.07 68  A 1 
ATOM 494  C CD    . PRO A 1 68  ? 4.871   18.552  -27.140 1.00 93.98 68  A 1 
ATOM 495  N N     . ASN A 1 69  ? 7.303   15.081  -28.934 1.00 95.49 69  A 1 
ATOM 496  C CA    . ASN A 1 69  ? 7.251   13.622  -28.924 1.00 95.18 69  A 1 
ATOM 497  C C     . ASN A 1 69  ? 7.038   13.129  -27.489 1.00 95.35 69  A 1 
ATOM 498  O O     . ASN A 1 69  ? 7.653   13.634  -26.556 1.00 94.27 69  A 1 
ATOM 499  C CB    . ASN A 1 69  ? 8.540   13.028  -29.519 1.00 94.52 69  A 1 
ATOM 500  C CG    . ASN A 1 69  ? 8.891   13.599  -30.878 1.00 92.90 69  A 1 
ATOM 501  O OD1   . ASN A 1 69  ? 8.298   13.277  -31.889 1.00 85.25 69  A 1 
ATOM 502  N ND2   . ASN A 1 69  ? 9.863   14.482  -30.933 1.00 83.95 69  A 1 
ATOM 503  N N     . ILE A 1 70  ? 6.188   12.120  -27.328 1.00 95.33 70  A 1 
ATOM 504  C CA    . ILE A 1 70  ? 5.895   11.515  -26.027 1.00 94.95 70  A 1 
ATOM 505  C C     . ILE A 1 70  ? 6.237   10.034  -26.092 1.00 94.63 70  A 1 
ATOM 506  O O     . ILE A 1 70  ? 5.708   9.306   -26.939 1.00 92.74 70  A 1 
ATOM 507  C CB    . ILE A 1 70  ? 4.427   11.741  -25.625 1.00 93.66 70  A 1 
ATOM 508  C CG1   . ILE A 1 70  ? 4.031   13.243  -25.571 1.00 89.47 70  A 1 
ATOM 509  C CG2   . ILE A 1 70  ? 4.117   11.071  -24.279 1.00 88.59 70  A 1 
ATOM 510  C CD1   . ILE A 1 70  ? 4.754   14.065  -24.498 1.00 78.95 70  A 1 
ATOM 511  N N     . ARG A 1 71  ? 7.084   9.563   -25.184 1.00 94.20 71  A 1 
ATOM 512  C CA    . ARG A 1 71  ? 7.511   8.156   -25.095 1.00 93.90 71  A 1 
ATOM 513  C C     . ARG A 1 71  ? 7.289   7.634   -23.683 1.00 94.08 71  A 1 
ATOM 514  O O     . ARG A 1 71  ? 8.095   7.844   -22.788 1.00 92.48 71  A 1 
ATOM 515  C CB    . ARG A 1 71  ? 8.966   8.016   -25.548 1.00 92.84 71  A 1 
ATOM 516  C CG    . ARG A 1 71  ? 9.174   8.464   -27.004 1.00 88.41 71  A 1 
ATOM 517  C CD    . ARG A 1 71  ? 10.632  8.312   -27.450 1.00 85.36 71  A 1 
ATOM 518  N NE    . ARG A 1 71  ? 10.984  6.906   -27.723 1.00 82.01 71  A 1 
ATOM 519  C CZ    . ARG A 1 71  ? 12.087  6.502   -28.328 1.00 79.92 71  A 1 
ATOM 520  N NH1   . ARG A 1 71  ? 13.029  7.328   -28.662 1.00 69.23 71  A 1 
ATOM 521  N NH2   . ARG A 1 71  ? 12.262  5.252   -28.622 1.00 72.77 71  A 1 
ATOM 522  N N     . THR A 1 72  ? 6.181   6.929   -23.492 1.00 93.29 72  A 1 
ATOM 523  C CA    . THR A 1 72  ? 5.876   6.235   -22.236 1.00 92.85 72  A 1 
ATOM 524  C C     . THR A 1 72  ? 5.433   4.803   -22.526 1.00 92.38 72  A 1 
ATOM 525  O O     . THR A 1 72  ? 5.125   4.459   -23.665 1.00 89.66 72  A 1 
ATOM 526  C CB    . THR A 1 72  ? 4.807   6.967   -21.402 1.00 91.80 72  A 1 
ATOM 527  O OG1   . THR A 1 72  ? 3.538   6.836   -22.001 1.00 84.98 72  A 1 
ATOM 528  C CG2   . THR A 1 72  ? 5.092   8.456   -21.209 1.00 85.21 72  A 1 
ATOM 529  N N     . GLY A 1 73  ? 5.390   3.960   -21.491 1.00 90.94 73  A 1 
ATOM 530  C CA    . GLY A 1 73  ? 4.897   2.582   -21.637 1.00 89.29 73  A 1 
ATOM 531  C C     . GLY A 1 73  ? 3.414   2.491   -22.026 1.00 88.62 73  A 1 
ATOM 532  O O     . GLY A 1 73  ? 3.011   1.545   -22.689 1.00 85.45 73  A 1 
ATOM 533  N N     . VAL A 1 74  ? 2.611   3.507   -21.661 1.00 87.26 74  A 1 
ATOM 534  C CA    . VAL A 1 74  ? 1.161   3.540   -21.914 1.00 85.33 74  A 1 
ATOM 535  C C     . VAL A 1 74  ? 0.793   4.306   -23.197 1.00 85.77 74  A 1 
ATOM 536  O O     . VAL A 1 74  ? -0.245  4.053   -23.793 1.00 81.36 74  A 1 
ATOM 537  C CB    . VAL A 1 74  ? 0.391   4.118   -20.716 1.00 81.94 74  A 1 
ATOM 538  C CG1   . VAL A 1 74  ? 0.570   3.214   -19.485 1.00 73.03 74  A 1 
ATOM 539  C CG2   . VAL A 1 74  ? 0.832   5.542   -20.341 1.00 72.41 74  A 1 
ATOM 540  N N     . ARG A 1 75  ? 1.635   5.251   -23.618 1.00 88.53 75  A 1 
ATOM 541  C CA    . ARG A 1 75  ? 1.395   6.084   -24.798 1.00 89.23 75  A 1 
ATOM 542  C C     . ARG A 1 75  ? 2.708   6.481   -25.450 1.00 91.27 75  A 1 
ATOM 543  O O     . ARG A 1 75  ? 3.587   7.027   -24.794 1.00 88.94 75  A 1 
ATOM 544  C CB    . ARG A 1 75  ? 0.572   7.319   -24.378 1.00 86.34 75  A 1 
ATOM 545  C CG    . ARG A 1 75  ? 0.155   8.183   -25.572 1.00 78.03 75  A 1 
ATOM 546  C CD    . ARG A 1 75  ? -0.690  9.365   -25.103 1.00 74.10 75  A 1 
ATOM 547  N NE    . ARG A 1 75  ? -1.086  10.224  -26.229 1.00 66.12 75  A 1 
ATOM 548  C CZ    . ARG A 1 75  ? -1.757  11.362  -26.151 1.00 60.39 75  A 1 
ATOM 549  N NH1   . ARG A 1 75  ? -2.153  11.838  -24.998 1.00 53.68 75  A 1 
ATOM 550  N NH2   . ARG A 1 75  ? -2.037  12.043  -27.227 1.00 51.49 75  A 1 
ATOM 551  N N     . THR A 1 76  ? 2.802   6.259   -26.763 1.00 92.03 76  A 1 
ATOM 552  C CA    . THR A 1 76  ? 3.912   6.737   -27.580 1.00 92.21 76  A 1 
ATOM 553  C C     . THR A 1 76  ? 3.358   7.567   -28.739 1.00 92.43 76  A 1 
ATOM 554  O O     . THR A 1 76  ? 2.478   7.107   -29.461 1.00 89.71 76  A 1 
ATOM 555  C CB    . THR A 1 76  ? 4.769   5.573   -28.091 1.00 90.69 76  A 1 
ATOM 556  O OG1   . THR A 1 76  ? 5.214   4.796   -26.997 1.00 78.73 76  A 1 
ATOM 557  C CG2   . THR A 1 76  ? 6.010   6.046   -28.835 1.00 76.62 76  A 1 
ATOM 558  N N     . VAL A 1 77  ? 3.850   8.788   -28.879 1.00 93.30 77  A 1 
ATOM 559  C CA    . VAL A 1 77  ? 3.472   9.702   -29.967 1.00 93.13 77  A 1 
ATOM 560  C C     . VAL A 1 77  ? 4.735   10.329  -30.525 1.00 93.88 77  A 1 
ATOM 561  O O     . VAL A 1 77  ? 5.480   10.971  -29.791 1.00 92.17 77  A 1 
ATOM 562  C CB    . VAL A 1 77  ? 2.498   10.797  -29.480 1.00 90.74 77  A 1 
ATOM 563  C CG1   . VAL A 1 77  ? 2.081   11.718  -30.629 1.00 81.67 77  A 1 
ATOM 564  C CG2   . VAL A 1 77  ? 1.224   10.198  -28.883 1.00 82.36 77  A 1 
ATOM 565  N N     . MET A 1 78  ? 4.976   10.168  -31.831 1.00 92.64 78  A 1 
ATOM 566  C CA    . MET A 1 78  ? 6.078   10.808  -32.541 1.00 92.07 78  A 1 
ATOM 567  C C     . MET A 1 78  ? 5.497   11.902  -33.444 1.00 92.35 78  A 1 
ATOM 568  O O     . MET A 1 78  ? 4.713   11.593  -34.342 1.00 89.37 78  A 1 
ATOM 569  C CB    . MET A 1 78  ? 6.876   9.773   -33.341 1.00 89.69 78  A 1 
ATOM 570  C CG    . MET A 1 78  ? 7.521   8.694   -32.453 1.00 81.42 78  A 1 
ATOM 571  S SD    . MET A 1 78  ? 8.666   9.304   -31.182 1.00 75.58 78  A 1 
ATOM 572  C CE    . MET A 1 78  ? 10.010  9.949   -32.216 1.00 64.52 78  A 1 
ATOM 573  N N     . THR A 1 79  ? 5.862   13.155  -33.157 1.00 93.24 79  A 1 
ATOM 574  C CA    . THR A 1 79  ? 5.373   14.328  -33.899 1.00 92.85 79  A 1 
ATOM 575  C C     . THR A 1 79  ? 6.421   14.886  -34.866 1.00 92.64 79  A 1 
ATOM 576  O O     . THR A 1 79  ? 6.075   15.619  -35.784 1.00 87.58 79  A 1 
ATOM 577  C CB    . THR A 1 79  ? 4.943   15.436  -32.931 1.00 91.40 79  A 1 
ATOM 578  O OG1   . THR A 1 79  ? 6.043   15.783  -32.122 1.00 84.31 79  A 1 
ATOM 579  C CG2   . THR A 1 79  ? 3.811   14.996  -32.014 1.00 84.03 79  A 1 
ATOM 580  N N     . GLY A 1 80  ? 7.694   14.534  -34.665 1.00 92.20 80  A 1 
ATOM 581  C CA    . GLY A 1 80  ? 8.826   15.082  -35.402 1.00 91.78 80  A 1 
ATOM 582  C C     . GLY A 1 80  ? 9.415   16.363  -34.791 1.00 92.49 80  A 1 
ATOM 583  O O     . GLY A 1 80  ? 10.400  16.877  -35.312 1.00 88.94 80  A 1 
ATOM 584  N N     . GLU A 1 81  ? 8.847   16.862  -33.690 1.00 92.95 81  A 1 
ATOM 585  C CA    . GLU A 1 81  ? 9.368   18.020  -32.963 1.00 92.70 81  A 1 
ATOM 586  C C     . GLU A 1 81  ? 10.760  17.764  -32.366 1.00 93.53 81  A 1 
ATOM 587  O O     . GLU A 1 81  ? 11.170  16.624  -32.134 1.00 91.40 81  A 1 
ATOM 588  C CB    . GLU A 1 81  ? 8.381   18.433  -31.861 1.00 90.34 81  A 1 
ATOM 589  C CG    . GLU A 1 81  ? 7.152   19.190  -32.406 1.00 81.48 81  A 1 
ATOM 590  C CD    . GLU A 1 81  ? 7.494   20.577  -32.952 1.00 81.34 81  A 1 
ATOM 591  O OE1   . GLU A 1 81  ? 6.595   21.186  -33.571 1.00 73.28 81  A 1 
ATOM 592  O OE2   . GLU A 1 81  ? 8.640   21.028  -32.735 1.00 74.32 81  A 1 
ATOM 593  N N     . ALA A 1 82  ? 11.480  18.859  -32.084 1.00 94.20 82  A 1 
ATOM 594  C CA    . ALA A 1 82  ? 12.820  18.789  -31.515 1.00 94.34 82  A 1 
ATOM 595  C C     . ALA A 1 82  ? 12.834  18.369  -30.036 1.00 94.78 82  A 1 
ATOM 596  O O     . ALA A 1 82  ? 13.877  17.970  -29.526 1.00 92.61 82  A 1 
ATOM 597  C CB    . ALA A 1 82  ? 13.507  20.145  -31.719 1.00 92.60 82  A 1 
ATOM 598  N N     . ILE A 1 83  ? 11.699  18.455  -29.344 1.00 95.01 83  A 1 
ATOM 599  C CA    . ILE A 1 83  ? 11.570  18.108  -27.929 1.00 95.37 83  A 1 
ATOM 600  C C     . ILE A 1 83  ? 10.903  16.734  -27.800 1.00 95.22 83  A 1 
ATOM 601  O O     . ILE A 1 83  ? 9.827   16.500  -28.347 1.00 93.96 83  A 1 
ATOM 602  C CB    . ILE A 1 83  ? 10.805  19.192  -27.139 1.00 94.67 83  A 1 
ATOM 603  C CG1   . ILE A 1 83  ? 11.486  20.574  -27.301 1.00 90.62 83  A 1 
ATOM 604  C CG2   . ILE A 1 83  ? 10.731  18.815  -25.649 1.00 90.68 83  A 1 
ATOM 605  C CD1   . ILE A 1 83  ? 10.676  21.733  -26.715 1.00 86.29 83  A 1 
ATOM 606  N N     . THR A 1 84  ? 11.521  15.858  -27.036 1.00 95.33 84  A 1 
ATOM 607  C CA    . THR A 1 84  ? 10.962  14.556  -26.670 1.00 95.37 84  A 1 
ATOM 608  C C     . THR A 1 84  ? 10.860  14.446  -25.153 1.00 95.53 84  A 1 
ATOM 609  O O     . THR A 1 84  ? 11.850  14.628  -24.455 1.00 94.69 84  A 1 
ATOM 610  C CB    . THR A 1 84  ? 11.805  13.411  -27.237 1.00 94.61 84  A 1 
ATOM 611  O OG1   . THR A 1 84  ? 11.883  13.523  -28.644 1.00 87.29 84  A 1 
ATOM 612  C CG2   . THR A 1 84  ? 11.222  12.031  -26.941 1.00 87.08 84  A 1 
ATOM 613  N N     . TYR A 1 85  ? 9.677   14.112  -24.649 1.00 95.90 85  A 1 
ATOM 614  C CA    . TYR A 1 85  ? 9.484   13.706  -23.260 1.00 95.79 85  A 1 
ATOM 615  C C     . TYR A 1 85  ? 9.409   12.187  -23.175 1.00 95.40 85  A 1 
ATOM 616  O O     . TYR A 1 85  ? 8.622   11.556  -23.870 1.00 94.29 85  A 1 
ATOM 617  C CB    . TYR A 1 85  ? 8.229   14.355  -22.667 1.00 95.48 85  A 1 
ATOM 618  C CG    . TYR A 1 85  ? 8.374   15.838  -22.448 1.00 95.36 85  A 1 
ATOM 619  C CD1   . TYR A 1 85  ? 9.003   16.320  -21.288 1.00 93.50 85  A 1 
ATOM 620  C CD2   . TYR A 1 85  ? 7.897   16.759  -23.402 1.00 93.36 85  A 1 
ATOM 621  C CE1   . TYR A 1 85  ? 9.169   17.697  -21.076 1.00 92.83 85  A 1 
ATOM 622  C CE2   . TYR A 1 85  ? 8.058   18.136  -23.204 1.00 92.62 85  A 1 
ATOM 623  C CZ    . TYR A 1 85  ? 8.695   18.597  -22.042 1.00 93.82 85  A 1 
ATOM 624  O OH    . TYR A 1 85  ? 8.873   19.950  -21.846 1.00 92.71 85  A 1 
ATOM 625  N N     . SER A 1 86  ? 10.218  11.599  -22.301 1.00 95.38 86  A 1 
ATOM 626  C CA    . SER A 1 86  ? 10.231  10.162  -22.059 1.00 95.17 86  A 1 
ATOM 627  C C     . SER A 1 86  ? 10.304  9.869   -20.563 1.00 95.06 86  A 1 
ATOM 628  O O     . SER A 1 86  ? 10.873  10.636  -19.791 1.00 93.92 86  A 1 
ATOM 629  C CB    . SER A 1 86  ? 11.401  9.510   -22.790 1.00 94.67 86  A 1 
ATOM 630  O OG    . SER A 1 86  ? 11.332  8.094   -22.715 1.00 89.99 86  A 1 
ATOM 631  N N     . THR A 1 87  ? 9.751   8.743   -20.148 1.00 94.83 87  A 1 
ATOM 632  C CA    . THR A 1 87  ? 10.091  8.187   -18.837 1.00 94.72 87  A 1 
ATOM 633  C C     . THR A 1 87  ? 11.452  7.490   -18.906 1.00 94.88 87  A 1 
ATOM 634  O O     . THR A 1 87  ? 11.810  6.961   -19.960 1.00 94.24 87  A 1 
ATOM 635  C CB    . THR A 1 87  ? 9.026   7.203   -18.335 1.00 93.84 87  A 1 
ATOM 636  O OG1   . THR A 1 87  ? 8.842   6.148   -19.257 1.00 89.93 87  A 1 
ATOM 637  C CG2   . THR A 1 87  ? 7.671   7.882   -18.143 1.00 89.61 87  A 1 
ATOM 638  N N     . TYR A 1 88  ? 12.169  7.410   -17.787 1.00 95.21 88  A 1 
ATOM 639  C CA    . TYR A 1 88  ? 13.415  6.635   -17.694 1.00 95.34 88  A 1 
ATOM 640  C C     . TYR A 1 88  ? 13.221  5.174   -18.099 1.00 94.98 88  A 1 
ATOM 641  O O     . TYR A 1 88  ? 14.000  4.625   -18.866 1.00 93.88 88  A 1 
ATOM 642  C CB    . TYR A 1 88  ? 13.973  6.705   -16.265 1.00 95.44 88  A 1 
ATOM 643  C CG    . TYR A 1 88  ? 14.532  8.046   -15.886 1.00 95.71 88  A 1 
ATOM 644  C CD1   . TYR A 1 88  ? 15.752  8.487   -16.442 1.00 94.78 88  A 1 
ATOM 645  C CD2   . TYR A 1 88  ? 13.857  8.876   -14.974 1.00 94.51 88  A 1 
ATOM 646  C CE1   . TYR A 1 88  ? 16.288  9.735   -16.100 1.00 94.44 88  A 1 
ATOM 647  C CE2   . TYR A 1 88  ? 14.393  10.129  -14.620 1.00 94.26 88  A 1 
ATOM 648  C CZ    . TYR A 1 88  ? 15.602  10.555  -15.187 1.00 95.24 88  A 1 
ATOM 649  O OH    . TYR A 1 88  ? 16.126  11.781  -14.855 1.00 94.54 88  A 1 
ATOM 650  N N     . GLY A 1 89  ? 12.126  4.545   -17.669 1.00 94.39 89  A 1 
ATOM 651  C CA    . GLY A 1 89  ? 11.823  3.165   -18.021 1.00 93.77 89  A 1 
ATOM 652  C C     . GLY A 1 89  ? 11.595  2.968   -19.521 1.00 93.97 89  A 1 
ATOM 653  O O     . GLY A 1 89  ? 12.067  1.990   -20.091 1.00 93.06 89  A 1 
ATOM 654  N N     . LYS A 1 90  ? 10.910  3.905   -20.194 1.00 93.80 90  A 1 
ATOM 655  C CA    . LYS A 1 90  ? 10.718  3.830   -21.645 1.00 93.80 90  A 1 
ATOM 656  C C     . LYS A 1 90  ? 12.019  4.088   -22.396 1.00 93.95 90  A 1 
ATOM 657  O O     . LYS A 1 90  ? 12.278  3.401   -23.381 1.00 93.09 90  A 1 
ATOM 658  C CB    . LYS A 1 90  ? 9.588   4.772   -22.082 1.00 93.42 90  A 1 
ATOM 659  C CG    . LYS A 1 90  ? 9.244   4.691   -23.577 1.00 91.20 90  A 1 
ATOM 660  C CD    . LYS A 1 90  ? 8.913   3.274   -24.059 1.00 89.03 90  A 1 
ATOM 661  C CE    . LYS A 1 90  ? 8.481   3.302   -25.524 1.00 86.06 90  A 1 
ATOM 662  N NZ    . LYS A 1 90  ? 8.789   2.027   -26.192 1.00 80.63 90  A 1 
ATOM 663  N N     . PHE A 1 91  ? 12.840  5.020   -21.917 1.00 94.11 91  A 1 
ATOM 664  C CA    . PHE A 1 91  ? 14.172  5.281   -22.458 1.00 94.46 91  A 1 
ATOM 665  C C     . PHE A 1 91  ? 15.062  4.024   -22.402 1.00 94.33 91  A 1 
ATOM 666  O O     . PHE A 1 91  ? 15.634  3.655   -23.424 1.00 93.61 91  A 1 
ATOM 667  C CB    . PHE A 1 91  ? 14.784  6.450   -21.682 1.00 94.73 91  A 1 
ATOM 668  C CG    . PHE A 1 91  ? 16.254  6.662   -21.924 1.00 95.01 91  A 1 
ATOM 669  C CD1   . PHE A 1 91  ? 17.194  6.248   -20.965 1.00 94.11 91  A 1 
ATOM 670  C CD2   . PHE A 1 91  ? 16.692  7.285   -23.107 1.00 94.28 91  A 1 
ATOM 671  C CE1   . PHE A 1 91  ? 18.548  6.472   -21.181 1.00 93.99 91  A 1 
ATOM 672  C CE2   . PHE A 1 91  ? 18.052  7.509   -23.321 1.00 93.95 91  A 1 
ATOM 673  C CZ    . PHE A 1 91  ? 18.982  7.109   -22.353 1.00 94.46 91  A 1 
ATOM 674  N N     . LEU A 1 92  ? 15.086  3.342   -21.269 1.00 94.40 92  A 1 
ATOM 675  C CA    . LEU A 1 92  ? 15.813  2.080   -21.123 1.00 94.24 92  A 1 
ATOM 676  C C     . LEU A 1 92  ? 15.257  0.984   -22.046 1.00 93.67 92  A 1 
ATOM 677  O O     . LEU A 1 92  ? 16.022  0.320   -22.738 1.00 92.03 92  A 1 
ATOM 678  C CB    . LEU A 1 92  ? 15.726  1.617   -19.655 1.00 94.35 92  A 1 
ATOM 679  C CG    . LEU A 1 92  ? 16.564  2.451   -18.674 1.00 93.62 92  A 1 
ATOM 680  C CD1   . LEU A 1 92  ? 16.183  2.085   -17.241 1.00 91.21 92  A 1 
ATOM 681  C CD2   . LEU A 1 92  ? 18.058  2.196   -18.859 1.00 90.69 92  A 1 
ATOM 682  N N     . ALA A 1 93  ? 13.931  0.843   -22.124 1.00 93.49 93  A 1 
ATOM 683  C CA    . ALA A 1 93  ? 13.287  -0.142  -22.995 1.00 92.68 93  A 1 
ATOM 684  C C     . ALA A 1 93  ? 13.503  0.129   -24.493 1.00 91.98 93  A 1 
ATOM 685  O O     . ALA A 1 93  ? 13.443  -0.792  -25.304 1.00 90.05 93  A 1 
ATOM 686  C CB    . ALA A 1 93  ? 11.794  -0.169  -22.658 1.00 91.62 93  A 1 
ATOM 687  N N     . ASP A 1 94  ? 13.765  1.388   -24.863 1.00 92.57 94  A 1 
ATOM 688  C CA    . ASP A 1 94  ? 14.066  1.781   -26.235 1.00 91.37 94  A 1 
ATOM 689  C C     . ASP A 1 94  ? 15.563  1.652   -26.591 1.00 90.73 94  A 1 
ATOM 690  O O     . ASP A 1 94  ? 15.966  2.056   -27.684 1.00 87.01 94  A 1 
ATOM 691  C CB    . ASP A 1 94  ? 13.549  3.213   -26.466 1.00 90.32 94  A 1 
ATOM 692  C CG    . ASP A 1 94  ? 12.017  3.361   -26.473 1.00 88.89 94  A 1 
ATOM 693  O OD1   . ASP A 1 94  ? 11.291  2.439   -26.890 1.00 85.62 94  A 1 
ATOM 694  O OD2   . ASP A 1 94  ? 11.524  4.485   -26.207 1.00 85.53 94  A 1 
ATOM 695  N N     . GLY A 1 95  ? 16.394  1.110   -25.695 1.00 91.40 95  A 1 
ATOM 696  C CA    . GLY A 1 95  ? 17.825  0.890   -25.923 1.00 90.55 95  A 1 
ATOM 697  C C     . GLY A 1 95  ? 18.739  2.022   -25.446 1.00 91.11 95  A 1 
ATOM 698  O O     . GLY A 1 95  ? 19.899  2.087   -25.846 1.00 85.63 95  A 1 
ATOM 699  N N     . GLY A 1 96  ? 18.225  2.928   -24.603 1.00 90.82 96  A 1 
ATOM 700  C CA    . GLY A 1 96  ? 19.012  4.041   -24.083 1.00 90.86 96  A 1 
ATOM 701  C C     . GLY A 1 96  ? 19.273  5.127   -25.134 1.00 91.07 96  A 1 
ATOM 702  O O     . GLY A 1 96  ? 18.391  5.457   -25.929 1.00 85.06 96  A 1 
ATOM 703  N N     . CYS A 1 97  ? 20.484  5.683   -25.157 1.00 90.98 97  A 1 
ATOM 704  C CA    . CYS A 1 97  ? 20.858  6.756   -26.086 1.00 90.04 97  A 1 
ATOM 705  C C     . CYS A 1 97  ? 20.801  6.335   -27.562 1.00 88.38 97  A 1 
ATOM 706  O O     . CYS A 1 97  ? 20.636  7.184   -28.434 1.00 81.34 97  A 1 
ATOM 707  C CB    . CYS A 1 97  ? 22.258  7.277   -25.729 1.00 88.15 97  A 1 
ATOM 708  S SG    . CYS A 1 97  ? 22.232  8.092   -24.110 1.00 85.32 97  A 1 
ATOM 709  N N     . ALA A 1 98  ? 20.854  5.047   -27.866 1.00 84.80 98  A 1 
ATOM 710  C CA    . ALA A 1 98  ? 20.711  4.520   -29.225 1.00 81.54 98  A 1 
ATOM 711  C C     . ALA A 1 98  ? 19.305  4.729   -29.820 1.00 81.23 98  A 1 
ATOM 712  O O     . ALA A 1 98  ? 19.111  4.590   -31.027 1.00 73.01 98  A 1 
ATOM 713  C CB    . ALA A 1 98  ? 21.095  3.043   -29.212 1.00 76.28 98  A 1 
ATOM 714  N N     . SER A 1 99  ? 18.309  5.071   -28.994 1.00 78.24 99  A 1 
ATOM 715  C CA    . SER A 1 99  ? 16.919  5.252   -29.432 1.00 74.86 99  A 1 
ATOM 716  C C     . SER A 1 99  ? 16.663  6.513   -30.272 1.00 75.95 99  A 1 
ATOM 717  O O     . SER A 1 99  ? 15.584  6.652   -30.854 1.00 67.28 99  A 1 
ATOM 718  C CB    . SER A 1 99  ? 15.995  5.243   -28.210 1.00 68.87 99  A 1 
ATOM 719  O OG    . SER A 1 99  ? 16.139  6.413   -27.433 1.00 63.77 99  A 1 
ATOM 720  N N     . GLY A 1 100 ? 17.616  7.436   -30.344 1.00 73.24 100 A 1 
ATOM 721  C CA    . GLY A 1 100 ? 17.515  8.650   -31.142 1.00 71.38 100 A 1 
ATOM 722  C C     . GLY A 1 100 ? 18.723  9.573   -30.983 1.00 75.84 100 A 1 
ATOM 723  O O     . GLY A 1 100 ? 19.458  9.490   -30.007 1.00 69.34 100 A 1 
ATOM 724  N N     . ALA A 1 101 ? 18.904  10.485  -31.945 1.00 83.11 101 A 1 
ATOM 725  C CA    . ALA A 1 101 ? 19.975  11.469  -31.903 1.00 85.87 101 A 1 
ATOM 726  C C     . ALA A 1 101 ? 19.495  12.739  -31.181 1.00 88.96 101 A 1 
ATOM 727  O O     . ALA A 1 101 ? 18.681  13.493  -31.731 1.00 83.95 101 A 1 
ATOM 728  C CB    . ALA A 1 101 ? 20.457  11.743  -33.329 1.00 77.45 101 A 1 
ATOM 729  N N     . TYR A 1 102 ? 20.009  12.971  -30.004 1.00 93.20 102 A 1 
ATOM 730  C CA    . TYR A 1 102 ? 19.748  14.161  -29.200 1.00 93.94 102 A 1 
ATOM 731  C C     . TYR A 1 102 ? 21.044  14.930  -28.955 1.00 94.32 102 A 1 
ATOM 732  O O     . TYR A 1 102 ? 22.100  14.333  -28.763 1.00 92.36 102 A 1 
ATOM 733  C CB    . TYR A 1 102 ? 19.081  13.757  -27.876 1.00 93.10 102 A 1 
ATOM 734  C CG    . TYR A 1 102 ? 17.782  13.000  -28.051 1.00 93.32 102 A 1 
ATOM 735  C CD1   . TYR A 1 102 ? 16.604  13.678  -28.402 1.00 89.41 102 A 1 
ATOM 736  C CD2   . TYR A 1 102 ? 17.746  11.602  -27.898 1.00 89.62 102 A 1 
ATOM 737  C CE1   . TYR A 1 102 ? 15.399  12.985  -28.594 1.00 87.97 102 A 1 
ATOM 738  C CE2   . TYR A 1 102 ? 16.547  10.897  -28.085 1.00 88.00 102 A 1 
ATOM 739  C CZ    . TYR A 1 102 ? 15.377  11.589  -28.434 1.00 89.58 102 A 1 
ATOM 740  O OH    . TYR A 1 102 ? 14.197  10.905  -28.619 1.00 87.64 102 A 1 
ATOM 741  N N     . ASP A 1 103 ? 20.959  16.268  -28.950 1.00 94.60 103 A 1 
ATOM 742  C CA    . ASP A 1 103 ? 22.080  17.134  -28.592 1.00 94.51 103 A 1 
ATOM 743  C C     . ASP A 1 103 ? 22.163  17.342  -27.074 1.00 94.94 103 A 1 
ATOM 744  O O     . ASP A 1 103 ? 23.248  17.497  -26.514 1.00 93.35 103 A 1 
ATOM 745  C CB    . ASP A 1 103 ? 21.914  18.496  -29.277 1.00 93.47 103 A 1 
ATOM 746  C CG    . ASP A 1 103 ? 21.858  18.412  -30.799 1.00 91.55 103 A 1 
ATOM 747  O OD1   . ASP A 1 103 ? 22.911  18.137  -31.410 1.00 86.08 103 A 1 
ATOM 748  O OD2   . ASP A 1 103 ? 20.761  18.678  -31.346 1.00 85.72 103 A 1 
ATOM 749  N N     . ILE A 1 104 ? 20.998  17.359  -26.416 1.00 95.79 104 A 1 
ATOM 750  C CA    . ILE A 1 104 ? 20.867  17.626  -24.988 1.00 95.92 104 A 1 
ATOM 751  C C     . ILE A 1 104 ? 19.945  16.590  -24.363 1.00 95.96 104 A 1 
ATOM 752  O O     . ILE A 1 104 ? 18.838  16.348  -24.855 1.00 94.97 104 A 1 
ATOM 753  C CB    . ILE A 1 104 ? 20.346  19.065  -24.730 1.00 95.40 104 A 1 
ATOM 754  C CG1   . ILE A 1 104 ? 21.225  20.120  -25.456 1.00 92.98 104 A 1 
ATOM 755  C CG2   . ILE A 1 104 ? 20.281  19.353  -23.222 1.00 93.46 104 A 1 
ATOM 756  C CD1   . ILE A 1 104 ? 20.728  21.559  -25.316 1.00 89.00 104 A 1 
ATOM 757  N N     . ILE A 1 105 ? 20.366  16.017  -23.252 1.00 96.08 105 A 1 
ATOM 758  C CA    . ILE A 1 105 ? 19.539  15.143  -22.429 1.00 96.36 105 A 1 
ATOM 759  C C     . ILE A 1 105 ? 19.374  15.781  -21.054 1.00 96.23 105 A 1 
ATOM 760  O O     . ILE A 1 105 ? 20.348  16.040  -20.362 1.00 95.21 105 A 1 
ATOM 761  C CB    . ILE A 1 105 ? 20.101  13.708  -22.347 1.00 95.96 105 A 1 
ATOM 762  C CG1   . ILE A 1 105 ? 20.260  13.109  -23.774 1.00 93.95 105 A 1 
ATOM 763  C CG2   . ILE A 1 105 ? 19.170  12.837  -21.495 1.00 94.08 105 A 1 
ATOM 764  C CD1   . ILE A 1 105 ? 20.798  11.674  -23.813 1.00 91.29 105 A 1 
ATOM 765  N N     . ILE A 1 106 ? 18.124  16.026  -20.651 1.00 96.27 106 A 1 
ATOM 766  C CA    . ILE A 1 106 ? 17.790  16.531  -19.327 1.00 96.01 106 A 1 
ATOM 767  C C     . ILE A 1 106 ? 17.272  15.360  -18.490 1.00 95.98 106 A 1 
ATOM 768  O O     . ILE A 1 106 ? 16.187  14.831  -18.751 1.00 95.07 106 A 1 
ATOM 769  C CB    . ILE A 1 106 ? 16.779  17.699  -19.397 1.00 95.56 106 A 1 
ATOM 770  C CG1   . ILE A 1 106 ? 17.321  18.834  -20.297 1.00 93.78 106 A 1 
ATOM 771  C CG2   . ILE A 1 106 ? 16.476  18.214  -17.981 1.00 93.80 106 A 1 
ATOM 772  C CD1   . ILE A 1 106 ? 16.367  20.021  -20.476 1.00 90.05 106 A 1 
ATOM 773  N N     . CYS A 1 107 ? 18.039  14.966  -17.489 1.00 96.14 107 A 1 
ATOM 774  C CA    . CYS A 1 107 ? 17.628  14.010  -16.465 1.00 95.91 107 A 1 
ATOM 775  C C     . CYS A 1 107 ? 16.852  14.767  -15.387 1.00 95.20 107 A 1 
ATOM 776  O O     . CYS A 1 107 ? 17.435  15.285  -14.434 1.00 93.64 107 A 1 
ATOM 777  C CB    . CYS A 1 107 ? 18.869  13.302  -15.910 1.00 95.92 107 A 1 
ATOM 778  S SG    . CYS A 1 107 ? 19.659  12.298  -17.193 1.00 94.89 107 A 1 
ATOM 779  N N     . ASP A 1 108 ? 15.538  14.885  -15.570 1.00 94.13 108 A 1 
ATOM 780  C CA    . ASP A 1 108 ? 14.664  15.566  -14.615 1.00 93.45 108 A 1 
ATOM 781  C C     . ASP A 1 108 ? 14.403  14.694  -13.379 1.00 92.94 108 A 1 
ATOM 782  O O     . ASP A 1 108 ? 14.420  13.470  -13.452 1.00 90.12 108 A 1 
ATOM 783  C CB    . ASP A 1 108 ? 13.358  15.974  -15.313 1.00 91.83 108 A 1 
ATOM 784  C CG    . ASP A 1 108 ? 12.537  16.991  -14.526 1.00 88.25 108 A 1 
ATOM 785  O OD1   . ASP A 1 108 ? 13.109  17.726  -13.682 1.00 82.85 108 A 1 
ATOM 786  O OD2   . ASP A 1 108 ? 11.322  17.130  -14.785 1.00 82.45 108 A 1 
ATOM 787  N N     . GLU A 1 109 ? 14.160  15.339  -12.237 1.00 91.19 109 A 1 
ATOM 788  C CA    . GLU A 1 109 ? 14.011  14.685  -10.936 1.00 90.67 109 A 1 
ATOM 789  C C     . GLU A 1 109 ? 15.185  13.729  -10.618 1.00 91.32 109 A 1 
ATOM 790  O O     . GLU A 1 109 ? 14.978  12.626  -10.115 1.00 89.25 109 A 1 
ATOM 791  C CB    . GLU A 1 109 ? 12.628  14.031  -10.782 1.00 88.46 109 A 1 
ATOM 792  C CG    . GLU A 1 109 ? 11.423  14.925  -11.149 1.00 84.88 109 A 1 
ATOM 793  C CD    . GLU A 1 109 ? 11.285  16.221  -10.318 1.00 81.07 109 A 1 
ATOM 794  O OE1   . GLU A 1 109 ? 10.478  17.087  -10.710 1.00 74.00 109 A 1 
ATOM 795  O OE2   . GLU A 1 109 ? 11.984  16.407  -9.302  1.00 73.61 109 A 1 
ATOM 796  N N     . CYS A 1 110 ? 16.429  14.159  -10.909 1.00 92.46 110 A 1 
ATOM 797  C CA    . CYS A 1 110 ? 17.619  13.316  -10.741 1.00 92.77 110 A 1 
ATOM 798  C C     . CYS A 1 110 ? 17.929  12.926  -9.286  1.00 92.66 110 A 1 
ATOM 799  O O     . CYS A 1 110 ? 18.857  12.162  -9.035  1.00 91.03 110 A 1 
ATOM 800  C CB    . CYS A 1 110 ? 18.824  14.004  -11.404 1.00 91.84 110 A 1 
ATOM 801  S SG    . CYS A 1 110 ? 19.363  15.468  -10.467 1.00 90.15 110 A 1 
ATOM 802  N N     . HIS A 1 111 ? 17.165  13.444  -8.321  1.00 92.15 111 A 1 
ATOM 803  C CA    . HIS A 1 111 ? 17.191  13.014  -6.926  1.00 91.23 111 A 1 
ATOM 804  C C     . HIS A 1 111 ? 16.421  11.712  -6.674  1.00 91.44 111 A 1 
ATOM 805  O O     . HIS A 1 111 ? 16.475  11.184  -5.565  1.00 90.05 111 A 1 
ATOM 806  C CB    . HIS A 1 111 ? 16.603  14.139  -6.061  1.00 89.72 111 A 1 
ATOM 807  C CG    . HIS A 1 111 ? 15.136  14.360  -6.324  1.00 88.18 111 A 1 
ATOM 808  N ND1   . HIS A 1 111 ? 14.589  15.267  -7.202  1.00 82.08 111 A 1 
ATOM 809  C CD2   . HIS A 1 111 ? 14.092  13.659  -5.783  1.00 80.76 111 A 1 
ATOM 810  C CE1   . HIS A 1 111 ? 13.255  15.116  -7.185  1.00 82.07 111 A 1 
ATOM 811  N NE2   . HIS A 1 111 ? 12.916  14.143  -6.338  1.00 81.97 111 A 1 
ATOM 812  N N     . ALA A 1 112 ? 15.669  11.219  -7.651  1.00 91.44 112 A 1 
ATOM 813  C CA    . ALA A 1 112 ? 14.890  9.996   -7.522  1.00 91.55 112 A 1 
ATOM 814  C C     . ALA A 1 112 ? 15.806  8.796   -7.248  1.00 91.96 112 A 1 
ATOM 815  O O     . ALA A 1 112 ? 16.828  8.619   -7.905  1.00 90.77 112 A 1 
ATOM 816  C CB    . ALA A 1 112 ? 14.042  9.798   -8.779  1.00 90.44 112 A 1 
ATOM 817  N N     . VAL A 1 113 ? 15.406  7.979   -6.274  1.00 92.19 113 A 1 
ATOM 818  C CA    . VAL A 1 113 ? 16.181  6.832   -5.786  1.00 91.97 113 A 1 
ATOM 819  C C     . VAL A 1 113 ? 15.528  5.491   -6.114  1.00 91.89 113 A 1 
ATOM 820  O O     . VAL A 1 113 ? 15.852  4.477   -5.516  1.00 89.79 113 A 1 
ATOM 821  C CB    . VAL A 1 113 ? 16.501  6.965   -4.283  1.00 90.49 113 A 1 
ATOM 822  C CG1   . VAL A 1 113 ? 17.386  8.185   -4.004  1.00 85.70 113 A 1 
ATOM 823  C CG2   . VAL A 1 113 ? 15.229  7.079   -3.424  1.00 85.74 113 A 1 
ATOM 824  N N     . ASP A 1 114 ? 14.590  5.461   -7.048  1.00 91.81 114 A 1 
ATOM 825  C CA    . ASP A 1 114 ? 14.069  4.214   -7.595  1.00 91.32 114 A 1 
ATOM 826  C C     . ASP A 1 114 ? 15.053  3.631   -8.628  1.00 92.89 114 A 1 
ATOM 827  O O     . ASP A 1 114 ? 15.737  4.355   -9.354  1.00 92.27 114 A 1 
ATOM 828  C CB    . ASP A 1 114 ? 12.666  4.409   -8.183  1.00 89.04 114 A 1 
ATOM 829  C CG    . ASP A 1 114 ? 12.687  5.224   -9.472  1.00 87.66 114 A 1 
ATOM 830  O OD1   . ASP A 1 114 ? 12.742  4.593   -10.557 1.00 82.46 114 A 1 
ATOM 831  O OD2   . ASP A 1 114 ? 12.653  6.462   -9.398  1.00 83.15 114 A 1 
ATOM 832  N N     . ALA A 1 115 ? 15.098  2.306   -8.706  1.00 92.84 115 A 1 
ATOM 833  C CA    . ALA A 1 115 ? 16.029  1.593   -9.571  1.00 93.75 115 A 1 
ATOM 834  C C     . ALA A 1 115 ? 15.926  2.001   -11.042 1.00 94.31 115 A 1 
ATOM 835  O O     . ALA A 1 115 ? 16.932  2.128   -11.735 1.00 93.45 115 A 1 
ATOM 836  C CB    . ALA A 1 115 ? 15.757  0.098   -9.415  1.00 92.98 115 A 1 
ATOM 837  N N     . THR A 1 116 ? 14.709  2.257   -11.545 1.00 94.30 116 A 1 
ATOM 838  C CA    . THR A 1 116 ? 14.505  2.642   -12.945 1.00 94.22 116 A 1 
ATOM 839  C C     . THR A 1 116 ? 15.123  4.002   -13.254 1.00 94.80 116 A 1 
ATOM 840  O O     . THR A 1 116 ? 15.724  4.175   -14.311 1.00 93.99 116 A 1 
ATOM 841  C CB    . THR A 1 116 ? 13.008  2.659   -13.288 1.00 92.72 116 A 1 
ATOM 842  O OG1   . THR A 1 116 ? 12.417  1.407   -13.030 1.00 85.32 116 A 1 
ATOM 843  C CG2   . THR A 1 116 ? 12.759  2.954   -14.764 1.00 85.18 116 A 1 
ATOM 844  N N     . SER A 1 117 ? 15.009  4.965   -12.329 1.00 94.41 117 A 1 
ATOM 845  C CA    . SER A 1 117 ? 15.619  6.287   -12.474 1.00 94.66 117 A 1 
ATOM 846  C C     . SER A 1 117 ? 17.139  6.214   -12.362 1.00 95.34 117 A 1 
ATOM 847  O O     . SER A 1 117 ? 17.830  6.757   -13.216 1.00 94.79 117 A 1 
ATOM 848  C CB    . SER A 1 117 ? 15.057  7.254   -11.427 1.00 93.66 117 A 1 
ATOM 849  O OG    . SER A 1 117 ? 13.660  7.382   -11.607 1.00 89.69 117 A 1 
ATOM 850  N N     . ILE A 1 118 ? 17.660  5.486   -11.385 1.00 95.36 118 A 1 
ATOM 851  C CA    . ILE A 1 118 ? 19.109  5.323   -11.182 1.00 95.91 118 A 1 
ATOM 852  C C     . ILE A 1 118 ? 19.756  4.652   -12.396 1.00 96.23 118 A 1 
ATOM 853  O O     . ILE A 1 118 ? 20.709  5.190   -12.959 1.00 95.65 118 A 1 
ATOM 854  C CB    . ILE A 1 118 ? 19.381  4.550   -9.878  1.00 95.39 118 A 1 
ATOM 855  C CG1   . ILE A 1 118 ? 19.005  5.453   -8.682  1.00 92.97 118 A 1 
ATOM 856  C CG2   . ILE A 1 118 ? 20.848  4.100   -9.771  1.00 93.33 118 A 1 
ATOM 857  C CD1   . ILE A 1 118 ? 19.022  4.737   -7.334  1.00 85.46 118 A 1 
ATOM 858  N N     . LEU A 1 119 ? 19.193  3.528   -12.858 1.00 95.75 119 A 1 
ATOM 859  C CA    . LEU A 1 119 ? 19.707  2.832   -14.036 1.00 95.87 119 A 1 
ATOM 860  C C     . LEU A 1 119 ? 19.569  3.687   -15.301 1.00 96.02 119 A 1 
ATOM 861  O O     . LEU A 1 119 ? 20.455  3.681   -16.159 1.00 95.30 119 A 1 
ATOM 862  C CB    . LEU A 1 119 ? 18.993  1.477   -14.163 1.00 95.45 119 A 1 
ATOM 863  C CG    . LEU A 1 119 ? 19.530  0.591   -15.298 1.00 93.72 119 A 1 
ATOM 864  C CD1   . LEU A 1 119 ? 20.995  0.214   -15.097 1.00 89.95 119 A 1 
ATOM 865  C CD2   . LEU A 1 119 ? 18.716  -0.700  -15.375 1.00 89.74 119 A 1 
ATOM 866  N N     . GLY A 1 120 ? 18.482  4.456   -15.426 1.00 95.93 120 A 1 
ATOM 867  C CA    . GLY A 1 120 ? 18.270  5.391   -16.521 1.00 95.80 120 A 1 
ATOM 868  C C     . GLY A 1 120 ? 19.307  6.509   -16.558 1.00 96.31 120 A 1 
ATOM 869  O O     . GLY A 1 120 ? 19.923  6.733   -17.597 1.00 95.68 120 A 1 
ATOM 870  N N     . ILE A 1 121 ? 19.555  7.163   -15.431 1.00 96.53 121 A 1 
ATOM 871  C CA    . ILE A 1 121 ? 20.564  8.224   -15.305 1.00 96.84 121 A 1 
ATOM 872  C C     . ILE A 1 121 ? 21.962  7.651   -15.554 1.00 97.07 121 A 1 
ATOM 873  O O     . ILE A 1 121 ? 22.704  8.218   -16.351 1.00 96.41 121 A 1 
ATOM 874  C CB    . ILE A 1 121 ? 20.467  8.926   -13.929 1.00 96.59 121 A 1 
ATOM 875  C CG1   . ILE A 1 121 ? 19.132  9.697   -13.819 1.00 95.11 121 A 1 
ATOM 876  C CG2   . ILE A 1 121 ? 21.637  9.903   -13.729 1.00 95.09 121 A 1 
ATOM 877  C CD1   . ILE A 1 121 ? 18.773  10.102  -12.377 1.00 90.72 121 A 1 
ATOM 878  N N     . GLY A 1 122 ? 22.295  6.516   -14.949 1.00 96.62 122 A 1 
ATOM 879  C CA    . GLY A 1 122 ? 23.566  5.838   -15.190 1.00 96.73 122 A 1 
ATOM 880  C C     . GLY A 1 122 ? 23.779  5.494   -16.663 1.00 96.95 122 A 1 
ATOM 881  O O     . GLY A 1 122 ? 24.854  5.712   -17.204 1.00 95.99 122 A 1 
ATOM 882  N N     . THR A 1 123 ? 22.721  5.047   -17.362 1.00 96.55 123 A 1 
ATOM 883  C CA    . THR A 1 123 ? 22.766  4.780   -18.804 1.00 96.44 123 A 1 
ATOM 884  C C     . THR A 1 123 ? 23.044  6.052   -19.609 1.00 96.51 123 A 1 
ATOM 885  O O     . THR A 1 123 ? 23.832  6.009   -20.544 1.00 95.45 123 A 1 
ATOM 886  C CB    . THR A 1 123 ? 21.460  4.151   -19.296 1.00 95.69 123 A 1 
ATOM 887  O OG1   . THR A 1 123 ? 21.226  2.928   -18.638 1.00 90.60 123 A 1 
ATOM 888  C CG2   . THR A 1 123 ? 21.473  3.845   -20.794 1.00 89.94 123 A 1 
ATOM 889  N N     . VAL A 1 124 ? 22.420  7.180   -19.254 1.00 96.42 124 A 1 
ATOM 890  C CA    . VAL A 1 124 ? 22.701  8.465   -19.920 1.00 96.59 124 A 1 
ATOM 891  C C     . VAL A 1 124 ? 24.155  8.868   -19.690 1.00 96.55 124 A 1 
ATOM 892  O O     . VAL A 1 124 ? 24.836  9.188   -20.649 1.00 95.58 124 A 1 
ATOM 893  C CB    . VAL A 1 124 ? 21.750  9.575   -19.443 1.00 95.94 124 A 1 
ATOM 894  C CG1   . VAL A 1 124 ? 22.126  10.945  -20.011 1.00 91.79 124 A 1 
ATOM 895  C CG2   . VAL A 1 124 ? 20.308  9.296   -19.886 1.00 91.84 124 A 1 
ATOM 896  N N     . LEU A 1 125 ? 24.632  8.809   -18.447 1.00 96.66 125 A 1 
ATOM 897  C CA    . LEU A 1 125 ? 25.992  9.224   -18.084 1.00 96.49 125 A 1 
ATOM 898  C C     . LEU A 1 125 ? 27.068  8.360   -18.749 1.00 96.00 125 A 1 
ATOM 899  O O     . LEU A 1 125 ? 28.121  8.876   -19.103 1.00 94.47 125 A 1 
ATOM 900  C CB    . LEU A 1 125 ? 26.134  9.193   -16.559 1.00 96.17 125 A 1 
ATOM 901  C CG    . LEU A 1 125 ? 25.274  10.244  -15.818 1.00 95.20 125 A 1 
ATOM 902  C CD1   . LEU A 1 125 ? 25.320  9.970   -14.321 1.00 93.13 125 A 1 
ATOM 903  C CD2   . LEU A 1 125 ? 25.762  11.666  -16.083 1.00 92.68 125 A 1 
ATOM 904  N N     . ASP A 1 126 ? 26.792  7.075   -18.960 1.00 96.10 126 A 1 
ATOM 905  C CA    . ASP A 1 126 ? 27.692  6.142   -19.645 1.00 95.58 126 A 1 
ATOM 906  C C     . ASP A 1 126 ? 27.683  6.331   -21.174 1.00 95.46 126 A 1 
ATOM 907  O O     . ASP A 1 126 ? 28.731  6.296   -21.828 1.00 93.82 126 A 1 
ATOM 908  C CB    . ASP A 1 126 ? 27.255  4.727   -19.253 1.00 94.77 126 A 1 
ATOM 909  C CG    . ASP A 1 126 ? 28.093  3.637   -19.928 1.00 92.32 126 A 1 
ATOM 910  O OD1   . ASP A 1 126 ? 29.321  3.626   -19.697 1.00 85.79 126 A 1 
ATOM 911  O OD2   . ASP A 1 126 ? 27.491  2.820   -20.655 1.00 86.03 126 A 1 
ATOM 912  N N     . GLN A 1 127 ? 26.510  6.575   -21.770 1.00 95.83 127 A 1 
ATOM 913  C CA    . GLN A 1 127 ? 26.336  6.511   -23.229 1.00 95.23 127 A 1 
ATOM 914  C C     . GLN A 1 127 ? 26.276  7.865   -23.937 1.00 95.29 127 A 1 
ATOM 915  O O     . GLN A 1 127 ? 26.446  7.913   -25.159 1.00 93.20 127 A 1 
ATOM 916  C CB    . GLN A 1 127 ? 25.076  5.704   -23.560 1.00 93.40 127 A 1 
ATOM 917  C CG    . GLN A 1 127 ? 25.171  4.239   -23.119 1.00 90.80 127 A 1 
ATOM 918  C CD    . GLN A 1 127 ? 23.951  3.417   -23.527 1.00 90.71 127 A 1 
ATOM 919  O OE1   . GLN A 1 127 ? 22.871  3.901   -23.841 1.00 84.12 127 A 1 
ATOM 920  N NE2   . GLN A 1 127 ? 24.096  2.110   -23.555 1.00 82.47 127 A 1 
ATOM 921  N N     . ALA A 1 128 ? 25.990  8.975   -23.239 1.00 94.57 128 A 1 
ATOM 922  C CA    . ALA A 1 128 ? 25.668  10.245  -23.882 1.00 94.24 128 A 1 
ATOM 923  C C     . ALA A 1 128 ? 26.810  10.782  -24.756 1.00 94.16 128 A 1 
ATOM 924  O O     . ALA A 1 128 ? 26.562  11.201  -25.893 1.00 92.24 128 A 1 
ATOM 925  C CB    . ALA A 1 128 ? 25.258  11.267  -22.815 1.00 93.02 128 A 1 
ATOM 926  N N     . GLU A 1 129 ? 28.052  10.719  -24.264 1.00 93.59 129 A 1 
ATOM 927  C CA    . GLU A 1 129 ? 29.217  11.219  -25.000 1.00 92.92 129 A 1 
ATOM 928  C C     . GLU A 1 129 ? 29.421  10.453  -26.311 1.00 92.68 129 A 1 
ATOM 929  O O     . GLU A 1 129 ? 29.501  11.050  -27.391 1.00 90.21 129 A 1 
ATOM 930  C CB    . GLU A 1 129 ? 30.456  11.148  -24.097 1.00 91.43 129 A 1 
ATOM 931  C CG    . GLU A 1 129 ? 31.676  11.778  -24.778 1.00 86.59 129 A 1 
ATOM 932  C CD    . GLU A 1 129 ? 32.890  11.914  -23.847 1.00 84.31 129 A 1 
ATOM 933  O OE1   . GLU A 1 129 ? 33.808  12.698  -24.216 1.00 77.93 129 A 1 
ATOM 934  O OE2   . GLU A 1 129 ? 32.914  11.267  -22.781 1.00 79.78 129 A 1 
ATOM 935  N N     . THR A 1 130 ? 29.405  9.129   -26.249 1.00 94.13 130 A 1 
ATOM 936  C CA    . THR A 1 130 ? 29.587  8.271   -27.422 1.00 93.72 130 A 1 
ATOM 937  C C     . THR A 1 130 ? 28.406  8.343   -28.402 1.00 93.58 130 A 1 
ATOM 938  O O     . THR A 1 130 ? 28.590  8.143   -29.602 1.00 90.90 130 A 1 
ATOM 939  C CB    . THR A 1 130 ? 29.817  6.812   -27.016 1.00 92.32 130 A 1 
ATOM 940  O OG1   . THR A 1 130 ? 28.780  6.351   -26.184 1.00 80.00 130 A 1 
ATOM 941  C CG2   . THR A 1 130 ? 31.123  6.628   -26.256 1.00 76.73 130 A 1 
ATOM 942  N N     . ALA A 1 131 ? 27.216  8.691   -27.915 1.00 94.03 131 A 1 
ATOM 943  C CA    . ALA A 1 131 ? 26.024  8.901   -28.739 1.00 93.55 131 A 1 
ATOM 944  C C     . ALA A 1 131 ? 25.971  10.282  -29.413 1.00 93.49 131 A 1 
ATOM 945  O O     . ALA A 1 131 ? 25.004  10.583  -30.128 1.00 89.97 131 A 1 
ATOM 946  C CB    . ALA A 1 131 ? 24.789  8.621   -27.878 1.00 92.21 131 A 1 
ATOM 947  N N     . GLY A 1 132 ? 26.965  11.147  -29.203 1.00 92.99 132 A 1 
ATOM 948  C CA    . GLY A 1 132 ? 27.055  12.484  -29.794 1.00 92.42 132 A 1 
ATOM 949  C C     . GLY A 1 132 ? 26.250  13.559  -29.057 1.00 93.29 132 A 1 
ATOM 950  O O     . GLY A 1 132 ? 26.021  14.640  -29.611 1.00 90.33 132 A 1 
ATOM 951  N N     . VAL A 1 133 ? 25.835  13.292  -27.832 1.00 94.28 133 A 1 
ATOM 952  C CA    . VAL A 1 133 ? 25.214  14.296  -26.960 1.00 94.51 133 A 1 
ATOM 953  C C     . VAL A 1 133 ? 26.257  15.330  -26.559 1.00 94.67 133 A 1 
ATOM 954  O O     . VAL A 1 133 ? 27.403  14.995  -26.275 1.00 92.88 133 A 1 
ATOM 955  C CB    . VAL A 1 133 ? 24.588  13.632  -25.724 1.00 93.68 133 A 1 
ATOM 956  C CG1   . VAL A 1 133 ? 23.937  14.645  -24.778 1.00 89.14 133 A 1 
ATOM 957  C CG2   . VAL A 1 133 ? 23.507  12.621  -26.136 1.00 89.42 133 A 1 
ATOM 958  N N     . ARG A 1 134 ? 25.872  16.617  -26.517 1.00 94.76 134 A 1 
ATOM 959  C CA    . ARG A 1 134 ? 26.767  17.698  -26.096 1.00 94.46 134 A 1 
ATOM 960  C C     . ARG A 1 134 ? 26.647  18.024  -24.614 1.00 94.80 134 A 1 
ATOM 961  O O     . ARG A 1 134 ? 27.633  18.388  -23.975 1.00 92.51 134 A 1 
ATOM 962  C CB    . ARG A 1 134 ? 26.507  18.960  -26.923 1.00 92.43 134 A 1 
ATOM 963  C CG    . ARG A 1 134 ? 26.733  18.732  -28.414 1.00 86.20 134 A 1 
ATOM 964  C CD    . ARG A 1 134 ? 26.630  20.063  -29.139 1.00 82.80 134 A 1 
ATOM 965  N NE    . ARG A 1 134 ? 26.650  19.882  -30.593 1.00 77.84 134 A 1 
ATOM 966  C CZ    . ARG A 1 134 ? 26.755  20.845  -31.490 1.00 73.20 134 A 1 
ATOM 967  N NH1   . ARG A 1 134 ? 26.930  22.087  -31.136 1.00 65.67 134 A 1 
ATOM 968  N NH2   . ARG A 1 134 ? 26.682  20.563  -32.755 1.00 65.49 134 A 1 
ATOM 969  N N     . LEU A 1 135 ? 25.422  17.920  -24.075 1.00 95.07 135 A 1 
ATOM 970  C CA    . LEU A 1 135 ? 25.131  18.314  -22.703 1.00 95.32 135 A 1 
ATOM 971  C C     . LEU A 1 135 ? 24.151  17.340  -22.064 1.00 95.84 135 A 1 
ATOM 972  O O     . LEU A 1 135 ? 23.030  17.172  -22.538 1.00 94.79 135 A 1 
ATOM 973  C CB    . LEU A 1 135 ? 24.591  19.755  -22.719 1.00 94.61 135 A 1 
ATOM 974  C CG    . LEU A 1 135 ? 24.226  20.322  -21.334 1.00 93.78 135 A 1 
ATOM 975  C CD1   . LEU A 1 135 ? 25.448  20.459  -20.430 1.00 90.08 135 A 1 
ATOM 976  C CD2   . LEU A 1 135 ? 23.591  21.699  -21.506 1.00 90.04 135 A 1 
ATOM 977  N N     . THR A 1 136 ? 24.552  16.774  -20.943 1.00 95.69 136 A 1 
ATOM 978  C CA    . THR A 1 136 ? 23.636  16.116  -20.015 1.00 95.85 136 A 1 
ATOM 979  C C     . THR A 1 136 ? 23.361  17.062  -18.856 1.00 95.72 136 A 1 
ATOM 980  O O     . THR A 1 136 ? 24.305  17.553  -18.230 1.00 94.52 136 A 1 
ATOM 981  C CB    . THR A 1 136 ? 24.197  14.776  -19.521 1.00 95.03 136 A 1 
ATOM 982  O OG1   . THR A 1 136 ? 24.281  13.897  -20.620 1.00 86.13 136 A 1 
ATOM 983  C CG2   . THR A 1 136 ? 23.300  14.107  -18.491 1.00 86.22 136 A 1 
ATOM 984  N N     . VAL A 1 137 ? 22.098  17.341  -18.565 1.00 95.70 137 A 1 
ATOM 985  C CA    . VAL A 1 137 ? 21.691  18.202  -17.448 1.00 95.78 137 A 1 
ATOM 986  C C     . VAL A 1 137 ? 21.047  17.353  -16.366 1.00 95.75 137 A 1 
ATOM 987  O O     . VAL A 1 137 ? 20.005  16.737  -16.597 1.00 94.79 137 A 1 
ATOM 988  C CB    . VAL A 1 137 ? 20.741  19.328  -17.907 1.00 94.98 137 A 1 
ATOM 989  C CG1   . VAL A 1 137 ? 20.442  20.290  -16.756 1.00 91.72 137 A 1 
ATOM 990  C CG2   . VAL A 1 137 ? 21.335  20.146  -19.058 1.00 91.84 137 A 1 
ATOM 991  N N     . LEU A 1 138 ? 21.632  17.348  -15.183 1.00 95.70 138 A 1 
ATOM 992  C CA    . LEU A 1 138 ? 21.048  16.744  -13.989 1.00 95.48 138 A 1 
ATOM 993  C C     . LEU A 1 138 ? 20.191  17.795  -13.282 1.00 94.70 138 A 1 
ATOM 994  O O     . LEU A 1 138 ? 20.713  18.713  -12.643 1.00 93.03 138 A 1 
ATOM 995  C CB    . LEU A 1 138 ? 22.155  16.181  -13.089 1.00 95.38 138 A 1 
ATOM 996  C CG    . LEU A 1 138 ? 23.046  15.115  -13.756 1.00 94.52 138 A 1 
ATOM 997  C CD1   . LEU A 1 138 ? 24.089  14.620  -12.743 1.00 92.25 138 A 1 
ATOM 998  C CD2   . LEU A 1 138 ? 22.254  13.902  -14.246 1.00 91.73 138 A 1 
ATOM 999  N N     . ALA A 1 139 ? 18.870  17.709  -13.440 1.00 94.74 139 A 1 
ATOM 1000 C CA    . ALA A 1 139 ? 17.928  18.706  -12.971 1.00 94.37 139 A 1 
ATOM 1001 C C     . ALA A 1 139 ? 17.114  18.201  -11.769 1.00 93.62 139 A 1 
ATOM 1002 O O     . ALA A 1 139 ? 16.527  17.126  -11.804 1.00 91.57 139 A 1 
ATOM 1003 C CB    . ALA A 1 139 ? 17.027  19.135  -14.139 1.00 93.72 139 A 1 
ATOM 1004 N N     . THR A 1 140 ? 17.057  19.022  -10.716 1.00 92.50 140 A 1 
ATOM 1005 C CA    . THR A 1 140 ? 16.192  18.758  -9.567  1.00 91.79 140 A 1 
ATOM 1006 C C     . THR A 1 140 ? 15.858  20.049  -8.826  1.00 90.82 140 A 1 
ATOM 1007 O O     . THR A 1 140 ? 16.605  21.025  -8.888  1.00 88.42 140 A 1 
ATOM 1008 C CB    . THR A 1 140 ? 16.814  17.719  -8.617  1.00 90.46 140 A 1 
ATOM 1009 O OG1   . THR A 1 140 ? 15.905  17.425  -7.588  1.00 83.95 140 A 1 
ATOM 1010 C CG2   . THR A 1 140 ? 18.124  18.170  -7.972  1.00 84.31 140 A 1 
ATOM 1011 N N     . ALA A 1 141 ? 14.733  20.069  -8.112  1.00 88.34 141 A 1 
ATOM 1012 C CA    . ALA A 1 141 ? 14.422  21.118  -7.145  1.00 86.56 141 A 1 
ATOM 1013 C C     . ALA A 1 141 ? 14.952  20.803  -5.736  1.00 86.33 141 A 1 
ATOM 1014 O O     . ALA A 1 141 ? 14.955  21.672  -4.868  1.00 82.61 141 A 1 
ATOM 1015 C CB    . ALA A 1 141 ? 12.907  21.315  -7.135  1.00 83.88 141 A 1 
ATOM 1016 N N     . THR A 1 142 ? 15.365  19.568  -5.511  1.00 87.23 142 A 1 
ATOM 1017 C CA    . THR A 1 142 ? 15.704  19.023  -4.199  1.00 86.98 142 A 1 
ATOM 1018 C C     . THR A 1 142 ? 16.969  18.172  -4.303  1.00 88.03 142 A 1 
ATOM 1019 O O     . THR A 1 142 ? 16.893  16.940  -4.290  1.00 86.27 142 A 1 
ATOM 1020 C CB    . THR A 1 142 ? 14.527  18.197  -3.643  1.00 84.15 142 A 1 
ATOM 1021 O OG1   . THR A 1 142 ? 14.087  17.267  -4.599  1.00 79.16 142 A 1 
ATOM 1022 C CG2   . THR A 1 142 ? 13.340  19.073  -3.270  1.00 76.70 142 A 1 
ATOM 1023 N N     . PRO A 1 143 ? 18.157  18.801  -4.445  1.00 87.12 143 A 1 
ATOM 1024 C CA    . PRO A 1 143 ? 19.409  18.062  -4.488  1.00 87.56 143 A 1 
ATOM 1025 C C     . PRO A 1 143 ? 19.644  17.286  -3.177  1.00 87.75 143 A 1 
ATOM 1026 O O     . PRO A 1 143 ? 19.033  17.607  -2.152  1.00 84.48 143 A 1 
ATOM 1027 C CB    . PRO A 1 143 ? 20.493  19.110  -4.747  1.00 85.46 143 A 1 
ATOM 1028 C CG    . PRO A 1 143 ? 19.874  20.396  -4.210  1.00 84.50 143 A 1 
ATOM 1029 C CD    . PRO A 1 143 ? 18.392  20.227  -4.503  1.00 87.60 143 A 1 
ATOM 1030 N N     . PRO A 1 144 ? 20.530  16.283  -3.168  1.00 89.17 144 A 1 
ATOM 1031 C CA    . PRO A 1 144 ? 20.874  15.534  -1.964  1.00 88.56 144 A 1 
ATOM 1032 C C     . PRO A 1 144 ? 21.220  16.444  -0.784  1.00 88.06 144 A 1 
ATOM 1033 O O     . PRO A 1 144 ? 21.949  17.422  -0.935  1.00 83.44 144 A 1 
ATOM 1034 C CB    . PRO A 1 144 ? 22.058  14.644  -2.364  1.00 86.58 144 A 1 
ATOM 1035 C CG    . PRO A 1 144 ? 21.823  14.418  -3.851  1.00 84.41 144 A 1 
ATOM 1036 C CD    . PRO A 1 144 ? 21.250  15.754  -4.315  1.00 87.89 144 A 1 
ATOM 1037 N N     . GLY A 1 145 ? 20.678  16.121  0.400   1.00 86.19 145 A 1 
ATOM 1038 C CA    . GLY A 1 145 ? 20.846  16.924  1.612   1.00 85.10 145 A 1 
ATOM 1039 C C     . GLY A 1 145 ? 19.845  18.079  1.766   1.00 86.29 145 A 1 
ATOM 1040 O O     . GLY A 1 145 ? 19.930  18.824  2.736   1.00 82.36 145 A 1 
ATOM 1041 N N     . SER A 1 146 ? 18.904  18.234  0.833   1.00 85.42 146 A 1 
ATOM 1042 C CA    . SER A 1 146 ? 17.853  19.241  0.951   1.00 85.19 146 A 1 
ATOM 1043 C C     . SER A 1 146 ? 16.957  18.995  2.167   1.00 85.51 146 A 1 
ATOM 1044 O O     . SER A 1 146 ? 16.662  17.858  2.528   1.00 82.67 146 A 1 
ATOM 1045 C CB    . SER A 1 146 ? 16.973  19.285  -0.300  1.00 82.17 146 A 1 
ATOM 1046 O OG    . SER A 1 146 ? 17.743  19.693  -1.403  1.00 74.18 146 A 1 
ATOM 1047 N N     . VAL A 1 147 ? 16.468  20.091  2.747   1.00 85.97 147 A 1 
ATOM 1048 C CA    . VAL A 1 147 ? 15.481  20.098  3.829   1.00 86.26 147 A 1 
ATOM 1049 C C     . VAL A 1 147 ? 14.231  20.845  3.379   1.00 86.87 147 A 1 
ATOM 1050 O O     . VAL A 1 147 ? 14.302  21.765  2.559   1.00 83.97 147 A 1 
ATOM 1051 C CB    . VAL A 1 147 ? 16.046  20.688  5.134   1.00 83.54 147 A 1 
ATOM 1052 C CG1   . VAL A 1 147 ? 17.178  19.811  5.680   1.00 73.79 147 A 1 
ATOM 1053 C CG2   . VAL A 1 147 ? 16.563  22.120  4.963   1.00 75.68 147 A 1 
ATOM 1054 N N     . THR A 1 148 ? 13.081  20.477  3.922   1.00 86.35 148 A 1 
ATOM 1055 C CA    . THR A 1 148 ? 11.828  21.180  3.628   1.00 86.41 148 A 1 
ATOM 1056 C C     . THR A 1 148 ? 11.823  22.537  4.321   1.00 86.67 148 A 1 
ATOM 1057 O O     . THR A 1 148 ? 11.868  22.629  5.538   1.00 85.16 148 A 1 
ATOM 1058 C CB    . THR A 1 148 ? 10.612  20.365  4.056   1.00 84.58 148 A 1 
ATOM 1059 O OG1   . THR A 1 148 ? 10.654  19.074  3.511   1.00 76.68 148 A 1 
ATOM 1060 C CG2   . THR A 1 148 ? 9.319   20.996  3.547   1.00 75.88 148 A 1 
ATOM 1061 N N     . THR A 1 149 ? 11.726  23.598  3.529   1.00 87.22 149 A 1 
ATOM 1062 C CA    . THR A 1 149 ? 11.595  24.970  4.033   1.00 87.07 149 A 1 
ATOM 1063 C C     . THR A 1 149 ? 10.165  25.485  3.842   1.00 88.31 149 A 1 
ATOM 1064 O O     . THR A 1 149 ? 9.468   25.011  2.932   1.00 86.07 149 A 1 
ATOM 1065 C CB    . THR A 1 149 ? 12.599  25.914  3.357   1.00 83.59 149 A 1 
ATOM 1066 O OG1   . THR A 1 149 ? 12.460  25.873  1.963   1.00 74.35 149 A 1 
ATOM 1067 C CG2   . THR A 1 149 ? 14.039  25.528  3.693   1.00 72.30 149 A 1 
ATOM 1068 N N     . PRO A 1 150 ? 9.697   26.451  4.669   1.00 88.76 150 A 1 
ATOM 1069 C CA    . PRO A 1 150 ? 8.386   27.057  4.475   1.00 89.12 150 A 1 
ATOM 1070 C C     . PRO A 1 150 ? 8.210   27.627  3.065   1.00 89.06 150 A 1 
ATOM 1071 O O     . PRO A 1 150 ? 9.130   28.222  2.508   1.00 86.17 150 A 1 
ATOM 1072 C CB    . PRO A 1 150 ? 8.265   28.141  5.548   1.00 87.54 150 A 1 
ATOM 1073 C CG    . PRO A 1 150 ? 9.205   27.654  6.647   1.00 85.02 150 A 1 
ATOM 1074 C CD    . PRO A 1 150 ? 10.332  26.984  5.862   1.00 88.25 150 A 1 
ATOM 1075 N N     . HIS A 1 151 ? 7.028   27.460  2.486   1.00 89.42 151 A 1 
ATOM 1076 C CA    . HIS A 1 151 ? 6.679   28.021  1.184   1.00 89.05 151 A 1 
ATOM 1077 C C     . HIS A 1 151 ? 5.689   29.180  1.371   1.00 90.34 151 A 1 
ATOM 1078 O O     . HIS A 1 151 ? 4.707   29.001  2.083   1.00 89.25 151 A 1 
ATOM 1079 C CB    . HIS A 1 151 ? 6.096   26.923  0.293   1.00 86.45 151 A 1 
ATOM 1080 C CG    . HIS A 1 151 ? 5.965   27.336  -1.145  1.00 83.34 151 A 1 
ATOM 1081 N ND1   . HIS A 1 151 ? 5.006   28.161  -1.682  1.00 73.85 151 A 1 
ATOM 1082 C CD2   . HIS A 1 151 ? 6.807   27.001  -2.173  1.00 72.98 151 A 1 
ATOM 1083 C CE1   . HIS A 1 151 ? 5.260   28.320  -2.986  1.00 73.23 151 A 1 
ATOM 1084 N NE2   . HIS A 1 151 ? 6.346   27.624  -3.324  1.00 73.17 151 A 1 
ATOM 1085 N N     . PRO A 1 152 ? 5.911   30.353  0.743   1.00 90.37 152 A 1 
ATOM 1086 C CA    . PRO A 1 152 ? 5.080   31.540  0.978   1.00 90.46 152 A 1 
ATOM 1087 C C     . PRO A 1 152 ? 3.609   31.351  0.596   1.00 91.39 152 A 1 
ATOM 1088 O O     . PRO A 1 152 ? 2.728   31.869  1.274   1.00 88.00 152 A 1 
ATOM 1089 C CB    . PRO A 1 152 ? 5.738   32.657  0.156   1.00 88.53 152 A 1 
ATOM 1090 C CG    . PRO A 1 152 ? 6.520   31.913  -0.923  1.00 85.41 152 A 1 
ATOM 1091 C CD    . PRO A 1 152 ? 6.969   30.648  -0.202  1.00 88.57 152 A 1 
ATOM 1092 N N     . ASP A 1 153 ? 3.331   30.552  -0.437  1.00 92.02 153 A 1 
ATOM 1093 C CA    . ASP A 1 153 ? 1.971   30.318  -0.931  1.00 91.90 153 A 1 
ATOM 1094 C C     . ASP A 1 153 ? 1.307   29.066  -0.328  1.00 92.95 153 A 1 
ATOM 1095 O O     . ASP A 1 153 ? 0.245   28.644  -0.787  1.00 90.50 153 A 1 
ATOM 1096 C CB    . ASP A 1 153 ? 1.976   30.250  -2.464  1.00 89.42 153 A 1 
ATOM 1097 C CG    . ASP A 1 153 ? 2.565   31.497  -3.114  1.00 85.88 153 A 1 
ATOM 1098 O OD1   . ASP A 1 153 ? 2.212   32.615  -2.680  1.00 78.60 153 A 1 
ATOM 1099 O OD2   . ASP A 1 153 ? 3.381   31.315  -4.043  1.00 78.78 153 A 1 
ATOM 1100 N N     . ILE A 1 154 ? 1.929   28.443  0.675   1.00 94.17 154 A 1 
ATOM 1101 C CA    . ILE A 1 154 ? 1.418   27.209  1.278   1.00 94.42 154 A 1 
ATOM 1102 C C     . ILE A 1 154 ? 1.320   27.372  2.791   1.00 94.63 154 A 1 
ATOM 1103 O O     . ILE A 1 154 ? 2.331   27.465  3.487   1.00 93.12 154 A 1 
ATOM 1104 C CB    . ILE A 1 154 ? 2.249   25.974  0.888   1.00 92.98 154 A 1 
ATOM 1105 C CG1   . ILE A 1 154 ? 2.362   25.842  -0.647  1.00 89.89 154 A 1 
ATOM 1106 C CG2   . ILE A 1 154 ? 1.611   24.711  1.492   1.00 89.47 154 A 1 
ATOM 1107 C CD1   . ILE A 1 154 ? 3.228   24.664  -1.125  1.00 86.11 154 A 1 
ATOM 1108 N N     . GLU A 1 155 ? 0.089   27.337  3.299   1.00 95.31 155 A 1 
ATOM 1109 C CA    . GLU A 1 155 ? -0.172  27.245  4.728   1.00 95.38 155 A 1 
ATOM 1110 C C     . GLU A 1 155 ? -0.048  25.789  5.189   1.00 95.43 155 A 1 
ATOM 1111 O O     . GLU A 1 155 ? -0.669  24.890  4.617   1.00 93.34 155 A 1 
ATOM 1112 C CB    . GLU A 1 155 ? -1.566  27.816  5.022   1.00 94.08 155 A 1 
ATOM 1113 C CG    . GLU A 1 155 ? -1.848  27.899  6.526   1.00 86.50 155 A 1 
ATOM 1114 C CD    . GLU A 1 155 ? -3.267  28.394  6.854   1.00 81.19 155 A 1 
ATOM 1115 O OE1   . GLU A 1 155 ? -3.492  28.726  8.035   1.00 73.45 155 A 1 
ATOM 1116 O OE2   . GLU A 1 155 ? -4.118  28.397  5.943   1.00 75.32 155 A 1 
ATOM 1117 N N     . GLU A 1 156 ? 0.741   25.538  6.242   1.00 95.14 156 A 1 
ATOM 1118 C CA    . GLU A 1 156 ? 0.915   24.201  6.803   1.00 94.83 156 A 1 
ATOM 1119 C C     . GLU A 1 156 ? 0.089   24.033  8.083   1.00 94.80 156 A 1 
ATOM 1120 O O     . GLU A 1 156 ? 0.294   24.735  9.070   1.00 92.54 156 A 1 
ATOM 1121 C CB    . GLU A 1 156 ? 2.394   23.882  7.054   1.00 92.97 156 A 1 
ATOM 1122 C CG    . GLU A 1 156 ? 3.217   23.854  5.757   1.00 88.12 156 A 1 
ATOM 1123 C CD    . GLU A 1 156 ? 4.603   23.203  5.905   1.00 88.06 156 A 1 
ATOM 1124 O OE1   . GLU A 1 156 ? 5.499   23.550  5.113   1.00 82.00 156 A 1 
ATOM 1125 O OE2   . GLU A 1 156 ? 4.760   22.294  6.751   1.00 82.47 156 A 1 
ATOM 1126 N N     . VAL A 1 157 ? -0.820  23.065  8.087   1.00 95.04 157 A 1 
ATOM 1127 C CA    . VAL A 1 157 ? -1.742  22.806  9.196   1.00 95.04 157 A 1 
ATOM 1128 C C     . VAL A 1 157 ? -1.663  21.339  9.612   1.00 95.15 157 A 1 
ATOM 1129 O O     . VAL A 1 157 ? -1.904  20.435  8.819   1.00 92.98 157 A 1 
ATOM 1130 C CB    . VAL A 1 157 ? -3.191  23.194  8.830   1.00 93.25 157 A 1 
ATOM 1131 C CG1   . VAL A 1 157 ? -4.120  23.033  10.036  1.00 86.21 157 A 1 
ATOM 1132 C CG2   . VAL A 1 157 ? -3.291  24.646  8.357   1.00 86.39 157 A 1 
ATOM 1133 N N     . GLY A 1 158 ? -1.335  21.096  10.880  1.00 94.30 158 A 1 
ATOM 1134 C CA    . GLY A 1 158 ? -1.330  19.751  11.441  1.00 94.16 158 A 1 
ATOM 1135 C C     . GLY A 1 158 ? -2.742  19.183  11.590  1.00 94.66 158 A 1 
ATOM 1136 O O     . GLY A 1 158 ? -3.630  19.847  12.116  1.00 92.31 158 A 1 
ATOM 1137 N N     . LEU A 1 159 ? -2.951  17.928  11.196  1.00 93.78 159 A 1 
ATOM 1138 C CA    . LEU A 1 159 ? -4.199  17.226  11.465  1.00 93.47 159 A 1 
ATOM 1139 C C     . LEU A 1 159 ? -4.311  16.876  12.954  1.00 92.56 159 A 1 
ATOM 1140 O O     . LEU A 1 159 ? -3.379  16.354  13.581  1.00 88.56 159 A 1 
ATOM 1141 C CB    . LEU A 1 159 ? -4.313  15.961  10.595  1.00 92.60 159 A 1 
ATOM 1142 C CG    . LEU A 1 159 ? -4.491  16.232  9.086   1.00 91.21 159 A 1 
ATOM 1143 C CD1   . LEU A 1 159 ? -4.465  14.903  8.334   1.00 88.40 159 A 1 
ATOM 1144 C CD2   . LEU A 1 159 ? -5.821  16.922  8.778   1.00 87.60 159 A 1 
ATOM 1145 N N     . GLY A 1 160 ? -5.498  17.113  13.500  1.00 91.93 160 A 1 
ATOM 1146 C CA    . GLY A 1 160 ? -5.874  16.671  14.835  1.00 91.18 160 A 1 
ATOM 1147 C C     . GLY A 1 160 ? -6.384  15.228  14.863  1.00 91.62 160 A 1 
ATOM 1148 O O     . GLY A 1 160 ? -6.192  14.446  13.930  1.00 88.73 160 A 1 
ATOM 1149 N N     . ARG A 1 161 ? -7.039  14.865  15.972  1.00 89.92 161 A 1 
ATOM 1150 C CA    . ARG A 1 161 ? -7.768  13.592  16.113  1.00 88.94 161 A 1 
ATOM 1151 C C     . ARG A 1 161 ? -9.274  13.753  15.909  1.00 89.79 161 A 1 
ATOM 1152 O O     . ARG A 1 161 ? -9.983  12.759  15.889  1.00 85.92 161 A 1 
ATOM 1153 C CB    . ARG A 1 161 ? -7.471  12.960  17.482  1.00 85.86 161 A 1 
ATOM 1154 C CG    . ARG A 1 161 ? -6.003  12.546  17.622  1.00 79.03 161 A 1 
ATOM 1155 C CD    . ARG A 1 161 ? -5.796  11.823  18.956  1.00 71.74 161 A 1 
ATOM 1156 N NE    . ARG A 1 161 ? -4.387  11.442  19.139  1.00 64.21 161 A 1 
ATOM 1157 C CZ    . ARG A 1 161 ? -3.838  11.029  20.270  1.00 57.58 161 A 1 
ATOM 1158 N NH1   . ARG A 1 161 ? -4.542  10.873  21.362  1.00 51.66 161 A 1 
ATOM 1159 N NH2   . ARG A 1 161 ? -2.563  10.771  20.319  1.00 51.64 161 A 1 
ATOM 1160 N N     . GLU A 1 162 ? -9.724  14.984  15.781  1.00 91.12 162 A 1 
ATOM 1161 C CA    . GLU A 1 162 ? -11.111 15.318  15.539  1.00 91.18 162 A 1 
ATOM 1162 C C     . GLU A 1 162 ? -11.388 15.346  14.038  1.00 91.85 162 A 1 
ATOM 1163 O O     . GLU A 1 162 ? -10.637 15.956  13.277  1.00 87.15 162 A 1 
ATOM 1164 C CB    . GLU A 1 162 ? -11.448 16.669  16.185  1.00 88.41 162 A 1 
ATOM 1165 C CG    . GLU A 1 162 ? -11.335 16.609  17.717  1.00 78.10 162 A 1 
ATOM 1166 C CD    . GLU A 1 162 ? -11.582 17.957  18.400  1.00 68.37 162 A 1 
ATOM 1167 O OE1   . GLU A 1 162 ? -11.404 17.990  19.640  1.00 59.72 162 A 1 
ATOM 1168 O OE2   . GLU A 1 162 ? -11.900 18.930  17.696  1.00 60.12 162 A 1 
ATOM 1169 N N     . GLY A 1 163 ? -12.451 14.669  13.620  1.00 91.56 163 A 1 
ATOM 1170 C CA    . GLY A 1 163 ? -12.840 14.572  12.226  1.00 91.83 163 A 1 
ATOM 1171 C C     . GLY A 1 163 ? -13.555 13.261  11.920  1.00 92.74 163 A 1 
ATOM 1172 O O     . GLY A 1 163 ? -13.406 12.267  12.635  1.00 89.45 163 A 1 
ATOM 1173 N N     . GLU A 1 164 ? -14.286 13.246  10.828  1.00 93.39 164 A 1 
ATOM 1174 C CA    . GLU A 1 164 ? -15.143 12.125  10.447  1.00 92.79 164 A 1 
ATOM 1175 C C     . GLU A 1 164 ? -14.380 11.012  9.712   1.00 93.25 164 A 1 
ATOM 1176 O O     . GLU A 1 164 ? -14.860 9.887   9.625   1.00 90.78 164 A 1 
ATOM 1177 C CB    . GLU A 1 164 ? -16.291 12.636  9.562   1.00 90.66 164 A 1 
ATOM 1178 C CG    . GLU A 1 164 ? -17.176 13.721  10.193  1.00 84.78 164 A 1 
ATOM 1179 C CD    . GLU A 1 164 ? -16.638 15.161  10.074  1.00 83.06 164 A 1 
ATOM 1180 O OE1   . GLU A 1 164 ? -17.409 16.095  10.363  1.00 74.27 164 A 1 
ATOM 1181 O OE2   . GLU A 1 164 ? -15.471 15.354  9.655   1.00 76.35 164 A 1 
ATOM 1182 N N     . ILE A 1 165 ? -13.198 11.316  9.177   1.00 93.85 165 A 1 
ATOM 1183 C CA    . ILE A 1 165 ? -12.441 10.400  8.320   1.00 93.76 165 A 1 
ATOM 1184 C C     . ILE A 1 165 ? -11.142 10.000  9.027   1.00 93.91 165 A 1 
ATOM 1185 O O     . ILE A 1 165 ? -10.210 10.795  9.072   1.00 92.38 165 A 1 
ATOM 1186 C CB    . ILE A 1 165 ? -12.170 11.030  6.941   1.00 92.97 165 A 1 
ATOM 1187 C CG1   . ILE A 1 165 ? -13.470 11.484  6.238   1.00 89.57 165 A 1 
ATOM 1188 C CG2   . ILE A 1 165 ? -11.420 10.032  6.037   1.00 88.61 165 A 1 
ATOM 1189 C CD1   . ILE A 1 165 ? -13.220 12.624  5.256   1.00 80.97 165 A 1 
ATOM 1190 N N     . PRO A 1 166 ? -11.033 8.765   9.541   1.00 93.24 166 A 1 
ATOM 1191 C CA    . PRO A 1 166 ? -9.790  8.269   10.121  1.00 92.57 166 A 1 
ATOM 1192 C C     . PRO A 1 166 ? -8.665  8.263   9.086   1.00 93.24 166 A 1 
ATOM 1193 O O     . PRO A 1 166 ? -8.811  7.708   7.995   1.00 91.86 166 A 1 
ATOM 1194 C CB    . PRO A 1 166 ? -10.102 6.857   10.628  1.00 90.47 166 A 1 
ATOM 1195 C CG    . PRO A 1 166 ? -11.617 6.856   10.788  1.00 87.22 166 A 1 
ATOM 1196 C CD    . PRO A 1 166 ? -12.091 7.787   9.681   1.00 90.72 166 A 1 
ATOM 1197 N N     . PHE A 1 167 ? -7.509  8.853   9.434   1.00 92.91 167 A 1 
ATOM 1198 C CA    . PHE A 1 167 ? -6.378  8.987   8.530   1.00 93.80 167 A 1 
ATOM 1199 C C     . PHE A 1 167 ? -5.042  8.866   9.269   1.00 93.58 167 A 1 
ATOM 1200 O O     . PHE A 1 167 ? -4.608  9.797   9.949   1.00 90.46 167 A 1 
ATOM 1201 C CB    . PHE A 1 167 ? -6.503  10.309  7.778   1.00 93.66 167 A 1 
ATOM 1202 C CG    . PHE A 1 167 ? -5.513  10.453  6.647   1.00 94.49 167 A 1 
ATOM 1203 C CD1   . PHE A 1 167 ? -4.419  11.337  6.755   1.00 92.95 167 A 1 
ATOM 1204 C CD2   . PHE A 1 167 ? -5.679  9.713   5.463   1.00 93.02 167 A 1 
ATOM 1205 C CE1   . PHE A 1 167 ? -3.526  11.477  5.692   1.00 92.36 167 A 1 
ATOM 1206 C CE2   . PHE A 1 167 ? -4.782  9.849   4.393   1.00 92.45 167 A 1 
ATOM 1207 C CZ    . PHE A 1 167 ? -3.709  10.737  4.509   1.00 93.83 167 A 1 
ATOM 1208 N N     . TYR A 1 168 ? -4.389  7.706   9.154   1.00 92.06 168 A 1 
ATOM 1209 C CA    . TYR A 1 168 ? -3.055  7.448   9.708   1.00 91.89 168 A 1 
ATOM 1210 C C     . TYR A 1 168 ? -2.896  7.850   11.193  1.00 90.94 168 A 1 
ATOM 1211 O O     . TYR A 1 168 ? -1.934  8.511   11.585  1.00 86.58 168 A 1 
ATOM 1212 C CB    . TYR A 1 168 ? -1.988  8.073   8.803   1.00 91.47 168 A 1 
ATOM 1213 C CG    . TYR A 1 168 ? -1.888  7.430   7.436   1.00 91.83 168 A 1 
ATOM 1214 C CD1   . TYR A 1 168 ? -0.921  6.429   7.183   1.00 89.97 168 A 1 
ATOM 1215 C CD2   . TYR A 1 168 ? -2.764  7.812   6.404   1.00 90.03 168 A 1 
ATOM 1216 C CE1   . TYR A 1 168 ? -0.829  5.829   5.923   1.00 89.16 168 A 1 
ATOM 1217 C CE2   . TYR A 1 168 ? -2.679  7.210   5.136   1.00 89.16 168 A 1 
ATOM 1218 C CZ    . TYR A 1 168 ? -1.713  6.220   4.908   1.00 90.43 168 A 1 
ATOM 1219 O OH    . TYR A 1 168 ? -1.633  5.623   3.673   1.00 89.12 168 A 1 
ATOM 1220 N N     . GLY A 1 169 ? -3.857  7.465   12.027  1.00 89.70 169 A 1 
ATOM 1221 C CA    . GLY A 1 169 ? -3.861  7.777   13.457  1.00 88.40 169 A 1 
ATOM 1222 C C     . GLY A 1 169 ? -4.310  9.195   13.810  1.00 89.44 169 A 1 
ATOM 1223 O O     . GLY A 1 169 ? -4.369  9.550   14.992  1.00 86.63 169 A 1 
ATOM 1224 N N     . ARG A 1 170 ? -4.641  9.986   12.799  1.00 91.03 170 A 1 
ATOM 1225 C CA    . ARG A 1 170 ? -5.305  11.288  12.898  1.00 91.96 170 A 1 
ATOM 1226 C C     . ARG A 1 170 ? -6.688  11.196  12.247  1.00 93.04 170 A 1 
ATOM 1227 O O     . ARG A 1 170 ? -7.157  10.093  11.939  1.00 90.75 170 A 1 
ATOM 1228 C CB    . ARG A 1 170 ? -4.416  12.376  12.269  1.00 90.15 170 A 1 
ATOM 1229 C CG    . ARG A 1 170 ? -3.023  12.511  12.903  1.00 86.99 170 A 1 
ATOM 1230 C CD    . ARG A 1 170 ? -3.091  12.972  14.352  1.00 83.09 170 A 1 
ATOM 1231 N NE    . ARG A 1 170 ? -1.737  13.219  14.880  1.00 78.43 170 A 1 
ATOM 1232 C CZ    . ARG A 1 170 ? -1.422  13.968  15.928  1.00 72.88 170 A 1 
ATOM 1233 N NH1   . ARG A 1 170 ? -2.343  14.542  16.666  1.00 66.03 170 A 1 
ATOM 1234 N NH2   . ARG A 1 170 ? -0.177  14.145  16.257  1.00 66.42 170 A 1 
ATOM 1235 N N     . ALA A 1 171 ? -7.327  12.339  12.043  1.00 93.99 171 A 1 
ATOM 1236 C CA    . ALA A 1 171 ? -8.596  12.407  11.338  1.00 94.47 171 A 1 
ATOM 1237 C C     . ALA A 1 171 ? -8.625  13.620  10.411  1.00 95.01 171 A 1 
ATOM 1238 O O     . ALA A 1 171 ? -8.008  14.647  10.687  1.00 93.25 171 A 1 
ATOM 1239 C CB    . ALA A 1 171 ? -9.733  12.420  12.358  1.00 92.76 171 A 1 
ATOM 1240 N N     . ILE A 1 172 ? -9.334  13.485  9.310   1.00 94.94 172 A 1 
ATOM 1241 C CA    . ILE A 1 172 ? -9.613  14.567  8.370   1.00 95.25 172 A 1 
ATOM 1242 C C     . ILE A 1 172 ? -11.044 15.044  8.629   1.00 95.37 172 A 1 
ATOM 1243 O O     . ILE A 1 172 ? -11.972 14.246  8.482   1.00 93.90 172 A 1 
ATOM 1244 C CB    . ILE A 1 172 ? -9.425  14.109  6.915   1.00 94.79 172 A 1 
ATOM 1245 C CG1   . ILE A 1 172 ? -7.993  13.589  6.655   1.00 91.84 172 A 1 
ATOM 1246 C CG2   . ILE A 1 172 ? -9.753  15.268  5.964   1.00 91.70 172 A 1 
ATOM 1247 C CD1   . ILE A 1 172 ? -7.842  12.864  5.316   1.00 89.91 172 A 1 
ATOM 1248 N N     . PRO A 1 173 ? -11.239 16.326  8.987   1.00 95.63 173 A 1 
ATOM 1249 C CA    . PRO A 1 173 ? -12.578 16.902  9.035   1.00 95.36 173 A 1 
ATOM 1250 C C     . PRO A 1 173 ? -13.178 16.953  7.628   1.00 95.12 173 A 1 
ATOM 1251 O O     . PRO A 1 173 ? -12.538 17.437  6.695   1.00 93.35 173 A 1 
ATOM 1252 C CB    . PRO A 1 173 ? -12.412 18.299  9.636   1.00 93.95 173 A 1 
ATOM 1253 C CG    . PRO A 1 173 ? -11.046 18.263  10.308  1.00 91.32 173 A 1 
ATOM 1254 C CD    . PRO A 1 173 ? -10.261 17.291  9.446   1.00 94.10 173 A 1 
ATOM 1255 N N     . LEU A 1 174 ? -14.414 16.500  7.468   1.00 94.71 174 A 1 
ATOM 1256 C CA    . LEU A 1 174 ? -15.094 16.489  6.172   1.00 94.34 174 A 1 
ATOM 1257 C C     . LEU A 1 174 ? -15.185 17.899  5.560   1.00 94.25 174 A 1 
ATOM 1258 O O     . LEU A 1 174 ? -15.047 18.058  4.349   1.00 91.83 174 A 1 
ATOM 1259 C CB    . LEU A 1 174 ? -16.484 15.865  6.351   1.00 92.59 174 A 1 
ATOM 1260 C CG    . LEU A 1 174 ? -17.254 15.647  5.028   1.00 85.60 174 A 1 
ATOM 1261 C CD1   . LEU A 1 174 ? -16.576 14.611  4.148   1.00 80.46 174 A 1 
ATOM 1262 C CD2   . LEU A 1 174 ? -18.674 15.170  5.321   1.00 79.36 174 A 1 
ATOM 1263 N N     . SER A 1 175 ? -15.326 18.920  6.397   1.00 94.62 175 A 1 
ATOM 1264 C CA    . SER A 1 175 ? -15.344 20.330  6.003   1.00 94.13 175 A 1 
ATOM 1265 C C     . SER A 1 175 ? -14.086 20.777  5.248   1.00 94.19 175 A 1 
ATOM 1266 O O     . SER A 1 175 ? -14.155 21.697  4.446   1.00 91.59 175 A 1 
ATOM 1267 C CB    . SER A 1 175 ? -15.516 21.204  7.247   1.00 92.92 175 A 1 
ATOM 1268 O OG    . SER A 1 175 ? -14.477 20.957  8.173   1.00 83.27 175 A 1 
ATOM 1269 N N     . CYS A 1 176 ? -12.935 20.109  5.467   1.00 93.62 176 A 1 
ATOM 1270 C CA    . CYS A 1 176 ? -11.677 20.435  4.794   1.00 92.88 176 A 1 
ATOM 1271 C C     . CYS A 1 176 ? -11.620 19.970  3.332   1.00 93.25 176 A 1 
ATOM 1272 O O     . CYS A 1 176 ? -10.776 20.462  2.584   1.00 90.25 176 A 1 
ATOM 1273 C CB    . CYS A 1 176 ? -10.511 19.808  5.574   1.00 90.35 176 A 1 
ATOM 1274 S SG    . CYS A 1 176 ? -10.291 20.649  7.173   1.00 83.12 176 A 1 
ATOM 1275 N N     . ILE A 1 177 ? -12.453 19.020  2.949   1.00 94.51 177 A 1 
ATOM 1276 C CA    . ILE A 1 177 ? -12.438 18.396  1.614   1.00 94.39 177 A 1 
ATOM 1277 C C     . ILE A 1 177 ? -13.804 18.411  0.925   1.00 94.36 177 A 1 
ATOM 1278 O O     . ILE A 1 177 ? -13.943 17.946  -0.207  1.00 91.94 177 A 1 
ATOM 1279 C CB    . ILE A 1 177 ? -11.861 16.961  1.687   1.00 92.94 177 A 1 
ATOM 1280 C CG1   . ILE A 1 177 ? -12.671 16.066  2.645   1.00 88.34 177 A 1 
ATOM 1281 C CG2   . ILE A 1 177 ? -10.373 17.005  2.098   1.00 82.50 177 A 1 
ATOM 1282 C CD1   . ILE A 1 177 ? -12.274 14.584  2.563   1.00 85.33 177 A 1 
ATOM 1283 N N     . LYS A 1 178 ? -14.821 18.947  1.595   1.00 93.23 178 A 1 
ATOM 1284 C CA    . LYS A 1 178 ? -16.160 19.108  1.048   1.00 92.19 178 A 1 
ATOM 1285 C C     . LYS A 1 178 ? -16.216 20.390  0.223   1.00 91.12 178 A 1 
ATOM 1286 O O     . LYS A 1 178 ? -16.371 21.477  0.761   1.00 83.73 178 A 1 
ATOM 1287 C CB    . LYS A 1 178 ? -17.174 19.063  2.202   1.00 89.61 178 A 1 
ATOM 1288 C CG    . LYS A 1 178 ? -18.610 18.875  1.696   1.00 80.87 178 A 1 
ATOM 1289 C CD    . LYS A 1 178 ? -19.564 18.764  2.880   1.00 77.20 178 A 1 
ATOM 1290 C CE    . LYS A 1 178 ? -20.979 18.464  2.390   1.00 67.39 178 A 1 
ATOM 1291 N NZ    . LYS A 1 178 ? -21.935 18.323  3.508   1.00 59.64 178 A 1 
ATOM 1292 N N     . GLY A 1 179 ? -16.080 20.237  -1.085  1.00 91.03 179 A 1 
ATOM 1293 C CA    . GLY A 1 179 ? -15.962 21.337  -2.033  1.00 91.18 179 A 1 
ATOM 1294 C C     . GLY A 1 179 ? -14.500 21.677  -2.355  1.00 92.16 179 A 1 
ATOM 1295 O O     . GLY A 1 179 ? -13.628 21.561  -1.498  1.00 87.21 179 A 1 
ATOM 1296 N N     . GLY A 1 180 ? -14.246 22.077  -3.588  1.00 93.06 180 A 1 
ATOM 1297 C CA    . GLY A 1 180 ? -12.903 22.336  -4.085  1.00 93.22 180 A 1 
ATOM 1298 C C     . GLY A 1 180 ? -12.159 21.076  -4.550  1.00 94.16 180 A 1 
ATOM 1299 O O     . GLY A 1 180 ? -12.699 19.976  -4.628  1.00 91.82 180 A 1 
ATOM 1300 N N     . ARG A 1 181 ? -10.876 21.260  -4.886  1.00 94.36 181 A 1 
ATOM 1301 C CA    . ARG A 1 181 ? -9.993  20.222  -5.420  1.00 94.50 181 A 1 
ATOM 1302 C C     . ARG A 1 181 ? -8.921  19.868  -4.397  1.00 95.06 181 A 1 
ATOM 1303 O O     . ARG A 1 181 ? -8.090  20.711  -4.060  1.00 93.38 181 A 1 
ATOM 1304 C CB    . ARG A 1 181 ? -9.376  20.684  -6.742  1.00 92.78 181 A 1 
ATOM 1305 C CG    . ARG A 1 181 ? -10.444 20.919  -7.824  1.00 88.54 181 A 1 
ATOM 1306 C CD    . ARG A 1 181 ? -9.826  21.461  -9.116  1.00 87.57 181 A 1 
ATOM 1307 N NE    . ARG A 1 181 ? -8.857  20.530  -9.727  1.00 86.29 181 A 1 
ATOM 1308 C CZ    . ARG A 1 181 ? -9.135  19.464  -10.477 1.00 86.75 181 A 1 
ATOM 1309 N NH1   . ARG A 1 181 ? -10.352 19.107  -10.754 1.00 75.83 181 A 1 
ATOM 1310 N NH2   . ARG A 1 181 ? -8.168  18.747  -10.974 1.00 79.71 181 A 1 
ATOM 1311 N N     . HIS A 1 182 ? -8.918  18.646  -3.951  1.00 95.29 182 A 1 
ATOM 1312 C CA    . HIS A 1 182 ? -8.012  18.195  -2.897  1.00 95.35 182 A 1 
ATOM 1313 C C     . HIS A 1 182 ? -7.237  16.954  -3.346  1.00 95.33 182 A 1 
ATOM 1314 O O     . HIS A 1 182 ? -7.767  16.082  -4.026  1.00 93.89 182 A 1 
ATOM 1315 C CB    . HIS A 1 182 ? -8.796  17.938  -1.614  1.00 95.10 182 A 1 
ATOM 1316 C CG    . HIS A 1 182 ? -9.604  19.128  -1.177  1.00 94.92 182 A 1 
ATOM 1317 N ND1   . HIS A 1 182 ? -9.121  20.263  -0.546  1.00 86.64 182 A 1 
ATOM 1318 C CD2   . HIS A 1 182 ? -10.938 19.335  -1.391  1.00 86.76 182 A 1 
ATOM 1319 C CE1   . HIS A 1 182 ? -10.143 21.117  -0.389  1.00 87.54 182 A 1 
ATOM 1320 N NE2   . HIS A 1 182 ? -11.261 20.582  -0.892  1.00 88.95 182 A 1 
ATOM 1321 N N     . LEU A 1 183 ? -5.966  16.871  -2.942  1.00 95.54 183 A 1 
ATOM 1322 C CA    . LEU A 1 183 ? -5.114  15.710  -3.173  1.00 95.36 183 A 1 
ATOM 1323 C C     . LEU A 1 183 ? -4.727  15.082  -1.834  1.00 95.72 183 A 1 
ATOM 1324 O O     . LEU A 1 183 ? -4.137  15.754  -0.983  1.00 94.73 183 A 1 
ATOM 1325 C CB    . LEU A 1 183 ? -3.891  16.145  -4.002  1.00 94.22 183 A 1 
ATOM 1326 C CG    . LEU A 1 183 ? -2.853  15.039  -4.249  1.00 92.71 183 A 1 
ATOM 1327 C CD1   . LEU A 1 183 ? -3.426  13.849  -5.010  1.00 88.64 183 A 1 
ATOM 1328 C CD2   . LEU A 1 183 ? -1.706  15.614  -5.090  1.00 88.13 183 A 1 
ATOM 1329 N N     . ILE A 1 184 ? -5.022  13.810  -1.668  1.00 95.86 184 A 1 
ATOM 1330 C CA    . ILE A 1 184 ? -4.663  13.049  -0.473  1.00 96.10 184 A 1 
ATOM 1331 C C     . ILE A 1 184 ? -3.608  12.012  -0.857  1.00 95.84 184 A 1 
ATOM 1332 O O     . ILE A 1 184 ? -3.876  11.140  -1.684  1.00 94.55 184 A 1 
ATOM 1333 C CB    . ILE A 1 184 ? -5.902  12.395  0.183   1.00 96.14 184 A 1 
ATOM 1334 C CG1   . ILE A 1 184 ? -7.006  13.449  0.465   1.00 94.47 184 A 1 
ATOM 1335 C CG2   . ILE A 1 184 ? -5.475  11.682  1.469   1.00 94.61 184 A 1 
ATOM 1336 C CD1   . ILE A 1 184 ? -8.280  12.883  1.096   1.00 92.66 184 A 1 
ATOM 1337 N N     . PHE A 1 185 ? -2.425  12.083  -0.259  1.00 95.95 185 A 1 
ATOM 1338 C CA    . PHE A 1 185 ? -1.384  11.083  -0.443  1.00 95.44 185 A 1 
ATOM 1339 C C     . PHE A 1 185 ? -1.531  9.920   0.545   1.00 95.16 185 A 1 
ATOM 1340 O O     . PHE A 1 185 ? -1.558  10.108  1.758   1.00 93.71 185 A 1 
ATOM 1341 C CB    . PHE A 1 185 ? 0.007   11.718  -0.361  1.00 94.64 185 A 1 
ATOM 1342 C CG    . PHE A 1 185 ? 0.385   12.472  -1.615  1.00 94.15 185 A 1 
ATOM 1343 C CD1   . PHE A 1 185 ? 0.753   11.767  -2.772  1.00 91.85 185 A 1 
ATOM 1344 C CD2   . PHE A 1 185 ? 0.392   13.878  -1.633  1.00 91.46 185 A 1 
ATOM 1345 C CE1   . PHE A 1 185 ? 1.127   12.452  -3.939  1.00 90.91 185 A 1 
ATOM 1346 C CE2   . PHE A 1 185 ? 0.761   14.571  -2.797  1.00 90.42 185 A 1 
ATOM 1347 C CZ    . PHE A 1 185 ? 1.126   13.851  -3.942  1.00 91.62 185 A 1 
ATOM 1348 N N     . CYS A 1 186 ? -1.575  8.710   0.001   1.00 94.75 186 A 1 
ATOM 1349 C CA    . CYS A 1 186 ? -1.522  7.459   0.745   1.00 94.30 186 A 1 
ATOM 1350 C C     . CYS A 1 186 ? -0.293  6.640   0.316   1.00 93.66 186 A 1 
ATOM 1351 O O     . CYS A 1 186 ? 0.120   6.684   -0.838  1.00 91.73 186 A 1 
ATOM 1352 C CB    . CYS A 1 186 ? -2.819  6.667   0.527   1.00 93.89 186 A 1 
ATOM 1353 S SG    . CYS A 1 186 ? -4.224  7.492   1.312   1.00 91.33 186 A 1 
ATOM 1354 N N     . HIS A 1 187 ? 0.261   5.846   1.245   1.00 92.56 187 A 1 
ATOM 1355 C CA    . HIS A 1 187 ? 1.476   5.061   0.990   1.00 91.60 187 A 1 
ATOM 1356 C C     . HIS A 1 187 ? 1.261   3.838   0.093   1.00 91.40 187 A 1 
ATOM 1357 O O     . HIS A 1 187 ? 2.230   3.249   -0.366  1.00 89.68 187 A 1 
ATOM 1358 C CB    . HIS A 1 187 ? 2.086   4.642   2.332   1.00 90.09 187 A 1 
ATOM 1359 C CG    . HIS A 1 187 ? 1.305   3.572   3.038   1.00 88.74 187 A 1 
ATOM 1360 N ND1   . HIS A 1 187 ? 0.175   3.751   3.802   1.00 79.80 187 A 1 
ATOM 1361 C CD2   . HIS A 1 187 ? 1.543   2.222   3.021   1.00 79.81 187 A 1 
ATOM 1362 C CE1   . HIS A 1 187 ? -0.241  2.557   4.245   1.00 81.42 187 A 1 
ATOM 1363 N NE2   . HIS A 1 187 ? 0.563   1.598   3.784   1.00 82.54 187 A 1 
ATOM 1364 N N     . SER A 1 188 ? 0.018   3.394   -0.143  1.00 91.68 188 A 1 
ATOM 1365 C CA    . SER A 1 188 ? -0.244  2.185   -0.927  1.00 91.67 188 A 1 
ATOM 1366 C C     . SER A 1 188 ? -1.512  2.300   -1.778  1.00 92.19 188 A 1 
ATOM 1367 O O     . SER A 1 188 ? -2.448  3.019   -1.436  1.00 91.47 188 A 1 
ATOM 1368 C CB    . SER A 1 188 ? -0.322  0.948   -0.010  1.00 89.70 188 A 1 
ATOM 1369 O OG    . SER A 1 188 ? -1.529  0.909   0.727   1.00 84.69 188 A 1 
ATOM 1370 N N     . LYS A 1 189 ? -1.559  1.516   -2.846  1.00 92.21 189 A 1 
ATOM 1371 C CA    . LYS A 1 189 ? -2.723  1.422   -3.735  1.00 91.91 189 A 1 
ATOM 1372 C C     . LYS A 1 189 ? -3.981  0.981   -2.981  1.00 92.29 189 A 1 
ATOM 1373 O O     . LYS A 1 189 ? -5.024  1.609   -3.104  1.00 91.21 189 A 1 
ATOM 1374 C CB    . LYS A 1 189 ? -2.436  0.449   -4.893  1.00 90.19 189 A 1 
ATOM 1375 C CG    . LYS A 1 189 ? -1.271  0.895   -5.780  1.00 86.76 189 A 1 
ATOM 1376 C CD    . LYS A 1 189 ? -1.057  -0.091  -6.936  1.00 84.05 189 A 1 
ATOM 1377 C CE    . LYS A 1 189 ? 0.134   0.362   -7.783  1.00 77.52 189 A 1 
ATOM 1378 N NZ    . LYS A 1 189 ? 0.349   -0.513  -8.955  1.00 71.15 189 A 1 
ATOM 1379 N N     . LYS A 1 190 ? -3.844  -0.027  -2.136  1.00 91.30 190 A 1 
ATOM 1380 C CA    . LYS A 1 190 ? -4.947  -0.526  -1.320  1.00 90.88 190 A 1 
ATOM 1381 C C     . LYS A 1 190 ? -5.551  0.568   -0.435  1.00 91.88 190 A 1 
ATOM 1382 O O     . LYS A 1 190 ? -6.770  0.718   -0.384  1.00 90.95 190 A 1 
ATOM 1383 C CB    . LYS A 1 190 ? -4.459  -1.721  -0.481  1.00 89.14 190 A 1 
ATOM 1384 C CG    . LYS A 1 190 ? -5.598  -2.333  0.344   1.00 81.78 190 A 1 
ATOM 1385 C CD    . LYS A 1 190 ? -5.133  -3.544  1.152   1.00 76.52 190 A 1 
ATOM 1386 C CE    . LYS A 1 190 ? -6.304  -4.017  2.001   1.00 66.34 190 A 1 
ATOM 1387 N NZ    . LYS A 1 190 ? -5.975  -5.181  2.860   1.00 59.59 190 A 1 
ATOM 1388 N N     . LYS A 1 191 ? -4.705  1.380   0.220   1.00 92.81 191 A 1 
ATOM 1389 C CA    . LYS A 1 191 ? -5.178  2.512   1.025   1.00 92.97 191 A 1 
ATOM 1390 C C     . LYS A 1 191 ? -5.865  3.589   0.181   1.00 93.70 191 A 1 
ATOM 1391 O O     . LYS A 1 191 ? -6.837  4.171   0.652   1.00 92.99 191 A 1 
ATOM 1392 C CB    . LYS A 1 191 ? -4.023  3.114   1.841   1.00 91.83 191 A 1 
ATOM 1393 C CG    . LYS A 1 191 ? -3.895  2.497   3.245   1.00 84.17 191 A 1 
ATOM 1394 C CD    . LYS A 1 191 ? -5.066  2.893   4.136   1.00 79.90 191 A 1 
ATOM 1395 C CE    . LYS A 1 191 ? -5.022  2.197   5.490   1.00 73.18 191 A 1 
ATOM 1396 N NZ    . LYS A 1 191 ? -6.382  2.152   6.075   1.00 65.86 191 A 1 
ATOM 1397 N N     . CYS A 1 192 ? -5.381  3.836   -1.034  1.00 93.99 192 A 1 
ATOM 1398 C CA    . CYS A 1 192 ? -6.042  4.764   -1.949  1.00 94.55 192 A 1 
ATOM 1399 C C     . CYS A 1 192 ? -7.454  4.292   -2.312  1.00 95.03 192 A 1 
ATOM 1400 O O     . CYS A 1 192 ? -8.394  5.081   -2.230  1.00 94.44 192 A 1 
ATOM 1401 C CB    . CYS A 1 192 ? -5.198  4.955   -3.222  1.00 94.33 192 A 1 
ATOM 1402 S SG    . CYS A 1 192 ? -3.596  5.723   -2.850  1.00 92.94 192 A 1 
ATOM 1403 N N     . ASP A 1 193 ? -7.606  3.015   -2.648  1.00 94.73 193 A 1 
ATOM 1404 C CA    . ASP A 1 193 ? -8.909  2.453   -3.008  1.00 94.69 193 A 1 
ATOM 1405 C C     . ASP A 1 193 ? -9.882  2.452   -1.817  1.00 95.20 193 A 1 
ATOM 1406 O O     . ASP A 1 193 ? -11.024 2.885   -1.960  1.00 94.16 193 A 1 
ATOM 1407 C CB    . ASP A 1 193 ? -8.730  1.031   -3.555  1.00 93.51 193 A 1 
ATOM 1408 C CG    . ASP A 1 193 ? -8.065  1.008   -4.930  1.00 90.82 193 A 1 
ATOM 1409 O OD1   . ASP A 1 193 ? -8.369  1.907   -5.751  1.00 86.13 193 A 1 
ATOM 1410 O OD2   . ASP A 1 193 ? -7.263  0.078   -5.180  1.00 85.70 193 A 1 
ATOM 1411 N N     . GLU A 1 194 ? -9.419  2.030   -0.640  1.00 94.67 194 A 1 
ATOM 1412 C CA    . GLU A 1 194 ? -10.210 2.038   0.592   1.00 94.14 194 A 1 
ATOM 1413 C C     . GLU A 1 194 ? -10.709 3.445   0.931   1.00 94.73 194 A 1 
ATOM 1414 O O     . GLU A 1 194 ? -11.900 3.644   1.175   1.00 93.57 194 A 1 
ATOM 1415 C CB    . GLU A 1 194 ? -9.371  1.497   1.774   1.00 92.31 194 A 1 
ATOM 1416 C CG    . GLU A 1 194 ? -9.188  -0.027  1.791   1.00 82.31 194 A 1 
ATOM 1417 C CD    . GLU A 1 194 ? -8.196  -0.511  2.875   1.00 79.71 194 A 1 
ATOM 1418 O OE1   . GLU A 1 194 ? -7.825  -1.704  2.833   1.00 73.10 194 A 1 
ATOM 1419 O OE2   . GLU A 1 194 ? -7.775  0.282   3.759   1.00 74.65 194 A 1 
ATOM 1420 N N     . LEU A 1 195 ? -9.812  4.432   0.924   1.00 95.13 195 A 1 
ATOM 1421 C CA    . LEU A 1 195 ? -10.163 5.798   1.283   1.00 95.70 195 A 1 
ATOM 1422 C C     . LEU A 1 195 ? -11.069 6.441   0.222   1.00 96.33 195 A 1 
ATOM 1423 O O     . LEU A 1 195 ? -12.072 7.051   0.582   1.00 95.37 195 A 1 
ATOM 1424 C CB    . LEU A 1 195 ? -8.876  6.609   1.532   1.00 95.33 195 A 1 
ATOM 1425 C CG    . LEU A 1 195 ? -9.128  8.068   1.974   1.00 93.16 195 A 1 
ATOM 1426 C CD1   . LEU A 1 195 ? -9.957  8.164   3.253   1.00 87.66 195 A 1 
ATOM 1427 C CD2   . LEU A 1 195 ? -7.793  8.754   2.231   1.00 87.64 195 A 1 
ATOM 1428 N N     . ALA A 1 196 ? -10.770 6.270   -1.064  1.00 95.74 196 A 1 
ATOM 1429 C CA    . ALA A 1 196 ? -11.619 6.797   -2.127  1.00 95.80 196 A 1 
ATOM 1430 C C     . ALA A 1 196 ? -13.034 6.187   -2.091  1.00 95.91 196 A 1 
ATOM 1431 O O     . ALA A 1 196 ? -14.018 6.900   -2.299  1.00 94.97 196 A 1 
ATOM 1432 C CB    . ALA A 1 196 ? -10.943 6.557   -3.478  1.00 95.29 196 A 1 
ATOM 1433 N N     . ALA A 1 197 ? -13.148 4.887   -1.786  1.00 95.90 197 A 1 
ATOM 1434 C CA    . ALA A 1 197 ? -14.442 4.241   -1.612  1.00 95.63 197 A 1 
ATOM 1435 C C     . ALA A 1 197 ? -15.211 4.807   -0.405  1.00 95.61 197 A 1 
ATOM 1436 O O     . ALA A 1 197 ? -16.396 5.118   -0.542  1.00 94.25 197 A 1 
ATOM 1437 C CB    . ALA A 1 197 ? -14.233 2.727   -1.488  1.00 94.74 197 A 1 
ATOM 1438 N N     . ALA A 1 198 ? -14.531 5.012   0.733   1.00 95.59 198 A 1 
ATOM 1439 C CA    . ALA A 1 198 ? -15.135 5.623   1.908   1.00 94.91 198 A 1 
ATOM 1440 C C     . ALA A 1 198 ? -15.635 7.051   1.625   1.00 95.18 198 A 1 
ATOM 1441 O O     . ALA A 1 198 ? -16.777 7.379   1.940   1.00 93.66 198 A 1 
ATOM 1442 C CB    . ALA A 1 198 ? -14.127 5.594   3.060   1.00 93.95 198 A 1 
ATOM 1443 N N     . LEU A 1 199 ? -14.822 7.867   0.944   1.00 95.51 199 A 1 
ATOM 1444 C CA    . LEU A 1 199 ? -15.183 9.235   0.581   1.00 95.55 199 A 1 
ATOM 1445 C C     . LEU A 1 199 ? -16.366 9.289   -0.398  1.00 95.47 199 A 1 
ATOM 1446 O O     . LEU A 1 199 ? -17.255 10.124  -0.236  1.00 93.79 199 A 1 
ATOM 1447 C CB    . LEU A 1 199 ? -13.958 9.953   -0.004  1.00 95.12 199 A 1 
ATOM 1448 C CG    . LEU A 1 199 ? -12.811 10.202  0.991   1.00 94.00 199 A 1 
ATOM 1449 C CD1   . LEU A 1 199 ? -11.635 10.847  0.262   1.00 90.75 199 A 1 
ATOM 1450 C CD2   . LEU A 1 199 ? -13.228 11.106  2.145   1.00 90.34 199 A 1 
ATOM 1451 N N     . ARG A 1 200 ? -16.426 8.373   -1.365  1.00 95.35 200 A 1 
ATOM 1452 C CA    . ARG A 1 200 ? -17.606 8.236   -2.239  1.00 94.95 200 A 1 
ATOM 1453 C C     . ARG A 1 200 ? -18.852 7.847   -1.452  1.00 94.96 200 A 1 
ATOM 1454 O O     . ARG A 1 200 ? -19.922 8.385   -1.714  1.00 93.18 200 A 1 
ATOM 1455 C CB    . ARG A 1 200 ? -17.343 7.213   -3.353  1.00 93.97 200 A 1 
ATOM 1456 C CG    . ARG A 1 200 ? -16.433 7.768   -4.460  1.00 89.50 200 A 1 
ATOM 1457 C CD    . ARG A 1 200 ? -16.330 6.800   -5.643  1.00 88.99 200 A 1 
ATOM 1458 N NE    . ARG A 1 200 ? -15.674 5.528   -5.285  1.00 84.64 200 A 1 
ATOM 1459 C CZ    . ARG A 1 200 ? -14.403 5.200   -5.473  1.00 83.94 200 A 1 
ATOM 1460 N NH1   . ARG A 1 200 ? -13.543 6.028   -6.011  1.00 72.26 200 A 1 
ATOM 1461 N NH2   . ARG A 1 200 ? -13.965 4.020   -5.147  1.00 76.76 200 A 1 
ATOM 1462 N N     . GLY A 1 201 ? -18.713 6.965   -0.463  1.00 95.04 201 A 1 
ATOM 1463 C CA    . GLY A 1 201 ? -19.803 6.611   0.441   1.00 94.67 201 A 1 
ATOM 1464 C C     . GLY A 1 201 ? -20.335 7.790   1.267   1.00 94.86 201 A 1 
ATOM 1465 O O     . GLY A 1 201 ? -21.502 7.806   1.637   1.00 92.72 201 A 1 
ATOM 1466 N N     . MET A 1 202 ? -19.496 8.803   1.490   1.00 94.39 202 A 1 
ATOM 1467 C CA    . MET A 1 202 ? -19.865 10.060  2.160   1.00 93.53 202 A 1 
ATOM 1468 C C     . MET A 1 202 ? -20.412 11.137  1.200   1.00 93.74 202 A 1 
ATOM 1469 O O     . MET A 1 202 ? -20.668 12.264  1.620   1.00 90.76 202 A 1 
ATOM 1470 C CB    . MET A 1 202 ? -18.672 10.583  2.975   1.00 92.13 202 A 1 
ATOM 1471 C CG    . MET A 1 202 ? -18.212 9.584   4.043   1.00 87.89 202 A 1 
ATOM 1472 S SD    . MET A 1 202 ? -16.752 10.123  4.979   1.00 84.22 202 A 1 
ATOM 1473 C CE    . MET A 1 202 ? -17.551 11.259  6.133   1.00 73.12 202 A 1 
ATOM 1474 N N     . GLY A 1 203 ? -20.570 10.805  -0.083  1.00 93.81 203 A 1 
ATOM 1475 C CA    . GLY A 1 203 ? -21.134 11.701  -1.097  1.00 93.52 203 A 1 
ATOM 1476 C C     . GLY A 1 203 ? -20.130 12.638  -1.777  1.00 94.13 203 A 1 
ATOM 1477 O O     . GLY A 1 203 ? -20.548 13.541  -2.505  1.00 90.88 203 A 1 
ATOM 1478 N N     . LEU A 1 204 ? -18.820 12.433  -1.579  1.00 94.33 204 A 1 
ATOM 1479 C CA    . LEU A 1 204 ? -17.785 13.207  -2.252  1.00 94.50 204 A 1 
ATOM 1480 C C     . LEU A 1 204 ? -17.440 12.612  -3.623  1.00 94.50 204 A 1 
ATOM 1481 O O     . LEU A 1 204 ? -17.443 11.391  -3.809  1.00 91.98 204 A 1 
ATOM 1482 C CB    . LEU A 1 204 ? -16.531 13.301  -1.370  1.00 93.17 204 A 1 
ATOM 1483 C CG    . LEU A 1 204 ? -16.751 13.998  -0.012  1.00 91.26 204 A 1 
ATOM 1484 C CD1   . LEU A 1 204 ? -15.479 13.918  0.808   1.00 84.04 204 A 1 
ATOM 1485 C CD2   . LEU A 1 204 ? -17.121 15.471  -0.185  1.00 83.21 204 A 1 
ATOM 1486 N N     . ASN A 1 205 ? -17.062 13.473  -4.572  1.00 94.39 205 A 1 
ATOM 1487 C CA    . ASN A 1 205 ? -16.471 13.032  -5.831  1.00 94.12 205 A 1 
ATOM 1488 C C     . ASN A 1 205 ? -15.007 12.635  -5.603  1.00 94.46 205 A 1 
ATOM 1489 O O     . ASN A 1 205 ? -14.100 13.451  -5.753  1.00 92.45 205 A 1 
ATOM 1490 C CB    . ASN A 1 205 ? -16.635 14.124  -6.893  1.00 92.55 205 A 1 
ATOM 1491 C CG    . ASN A 1 205 ? -16.114 13.656  -8.246  1.00 90.13 205 A 1 
ATOM 1492 O OD1   . ASN A 1 205 ? -16.066 12.473  -8.550  1.00 81.61 205 A 1 
ATOM 1493 N ND2   . ASN A 1 205 ? -15.718 14.572  -9.103  1.00 80.72 205 A 1 
ATOM 1494 N N     . ALA A 1 206 ? -14.772 11.394  -5.209  1.00 95.06 206 A 1 
ATOM 1495 C CA    . ALA A 1 206 ? -13.445 10.891  -4.900  1.00 95.29 206 A 1 
ATOM 1496 C C     . ALA A 1 206 ? -12.968 9.856   -5.930  1.00 95.05 206 A 1 
ATOM 1497 O O     . ALA A 1 206 ? -13.697 8.926   -6.288  1.00 93.12 206 A 1 
ATOM 1498 C CB    . ALA A 1 206 ? -13.430 10.345  -3.473  1.00 94.26 206 A 1 
ATOM 1499 N N     . VAL A 1 207 ? -11.709 9.988   -6.352  1.00 95.24 207 A 1 
ATOM 1500 C CA    . VAL A 1 207 ? -11.054 9.055   -7.278  1.00 94.80 207 A 1 
ATOM 1501 C C     . VAL A 1 207 ? -9.712  8.606   -6.703  1.00 95.16 207 A 1 
ATOM 1502 O O     . VAL A 1 207 ? -8.982  9.394   -6.115  1.00 93.81 207 A 1 
ATOM 1503 C CB    . VAL A 1 207 ? -10.886 9.652   -8.691  1.00 92.79 207 A 1 
ATOM 1504 C CG1   . VAL A 1 207 ? -12.260 9.939   -9.322  1.00 83.31 207 A 1 
ATOM 1505 C CG2   . VAL A 1 207 ? -10.058 10.937  -8.726  1.00 82.95 207 A 1 
ATOM 1506 N N     . ALA A 1 208 ? -9.391  7.335   -6.880  1.00 95.05 208 A 1 
ATOM 1507 C CA    . ALA A 1 208 ? -8.067  6.817   -6.566  1.00 95.09 208 A 1 
ATOM 1508 C C     . ALA A 1 208 ? -7.167  6.895   -7.808  1.00 94.53 208 A 1 
ATOM 1509 O O     . ALA A 1 208 ? -7.623  6.609   -8.914  1.00 92.70 208 A 1 
ATOM 1510 C CB    . ALA A 1 208 ? -8.187  5.393   -6.033  1.00 94.27 208 A 1 
ATOM 1511 N N     . TYR A 1 209 ? -5.895  7.249   -7.619  1.00 93.94 209 A 1 
ATOM 1512 C CA    . TYR A 1 209 ? -4.906  7.225   -8.698  1.00 93.52 209 A 1 
ATOM 1513 C C     . TYR A 1 209 ? -3.581  6.616   -8.234  1.00 93.41 209 A 1 
ATOM 1514 O O     . TYR A 1 209 ? -3.049  6.944   -7.178  1.00 92.37 209 A 1 
ATOM 1515 C CB    . TYR A 1 209 ? -4.702  8.632   -9.274  1.00 92.43 209 A 1 
ATOM 1516 C CG    . TYR A 1 209 ? -3.716  8.638   -10.423 1.00 91.42 209 A 1 
ATOM 1517 C CD1   . TYR A 1 209 ? -2.368  8.988   -10.207 1.00 88.87 209 A 1 
ATOM 1518 C CD2   . TYR A 1 209 ? -4.119  8.233   -11.711 1.00 88.77 209 A 1 
ATOM 1519 C CE1   . TYR A 1 209 ? -1.440  8.939   -11.253 1.00 87.69 209 A 1 
ATOM 1520 C CE2   . TYR A 1 209 ? -3.197  8.180   -12.771 1.00 87.26 209 A 1 
ATOM 1521 C CZ    . TYR A 1 209 ? -1.858  8.539   -12.532 1.00 88.20 209 A 1 
ATOM 1522 O OH    . TYR A 1 209 ? -0.942  8.484   -13.564 1.00 86.22 209 A 1 
ATOM 1523 N N     . TYR A 1 210 ? -3.040  5.712   -9.054  1.00 91.83 210 A 1 
ATOM 1524 C CA    . TYR A 1 210 ? -1.757  5.065   -8.837  1.00 91.70 210 A 1 
ATOM 1525 C C     . TYR A 1 210 ? -1.255  4.441   -10.145 1.00 90.98 210 A 1 
ATOM 1526 O O     . TYR A 1 210 ? -1.963  4.422   -11.156 1.00 88.85 210 A 1 
ATOM 1527 C CB    . TYR A 1 210 ? -1.876  4.022   -7.714  1.00 91.46 210 A 1 
ATOM 1528 C CG    . TYR A 1 210 ? -3.104  3.133   -7.775  1.00 92.09 210 A 1 
ATOM 1529 C CD1   . TYR A 1 210 ? -4.197  3.366   -6.910  1.00 89.63 210 A 1 
ATOM 1530 C CD2   . TYR A 1 210 ? -3.184  2.073   -8.697  1.00 89.36 210 A 1 
ATOM 1531 C CE1   . TYR A 1 210 ? -5.330  2.565   -6.957  1.00 88.75 210 A 1 
ATOM 1532 C CE2   . TYR A 1 210 ? -4.323  1.258   -8.754  1.00 88.62 210 A 1 
ATOM 1533 C CZ    . TYR A 1 210 ? -5.400  1.501   -7.878  1.00 90.31 210 A 1 
ATOM 1534 O OH    . TYR A 1 210 ? -6.521  0.703   -7.950  1.00 88.65 210 A 1 
ATOM 1535 N N     . ARG A 1 211 ? -0.036  3.917   -10.152 1.00 89.63 211 A 1 
ATOM 1536 C CA    . ARG A 1 211 ? 0.565   3.285   -11.327 1.00 87.80 211 A 1 
ATOM 1537 C C     . ARG A 1 211 ? -0.353  2.224   -11.934 1.00 87.17 211 A 1 
ATOM 1538 O O     . ARG A 1 211 ? -0.795  1.307   -11.243 1.00 84.19 211 A 1 
ATOM 1539 C CB    . ARG A 1 211 ? 1.923   2.663   -10.949 1.00 85.28 211 A 1 
ATOM 1540 C CG    . ARG A 1 211 ? 2.672   2.097   -12.171 1.00 78.16 211 A 1 
ATOM 1541 C CD    . ARG A 1 211 ? 3.979   1.390   -11.759 1.00 75.34 211 A 1 
ATOM 1542 N NE    . ARG A 1 211 ? 3.929   -0.060  -11.972 1.00 69.54 211 A 1 
ATOM 1543 C CZ    . ARG A 1 211 ? 4.850   -0.939  -11.600 1.00 66.22 211 A 1 
ATOM 1544 N NH1   . ARG A 1 211 ? 5.900   -0.587  -10.929 1.00 59.43 211 A 1 
ATOM 1545 N NH2   . ARG A 1 211 ? 4.732   -2.205  -11.919 1.00 58.64 211 A 1 
ATOM 1546 N N     . GLY A 1 212 ? -0.556  2.340   -13.237 1.00 84.35 212 A 1 
ATOM 1547 C CA    . GLY A 1 212 ? -1.384  1.450   -14.037 1.00 82.59 212 A 1 
ATOM 1548 C C     . GLY A 1 212 ? -2.775  2.002   -14.354 1.00 83.51 212 A 1 
ATOM 1549 O O     . GLY A 1 212 ? -3.428  1.473   -15.241 1.00 80.43 212 A 1 
ATOM 1550 N N     . LEU A 1 213 ? -3.208  3.059   -13.669 1.00 85.09 213 A 1 
ATOM 1551 C CA    . LEU A 1 213 ? -4.428  3.778   -14.013 1.00 85.75 213 A 1 
ATOM 1552 C C     . LEU A 1 213 ? -4.128  4.895   -15.021 1.00 85.05 213 A 1 
ATOM 1553 O O     . LEU A 1 213 ? -3.052  5.486   -15.012 1.00 82.20 213 A 1 
ATOM 1554 C CB    . LEU A 1 213 ? -5.115  4.321   -12.753 1.00 86.25 213 A 1 
ATOM 1555 C CG    . LEU A 1 213 ? -5.588  3.241   -11.764 1.00 85.47 213 A 1 
ATOM 1556 C CD1   . LEU A 1 213 ? -6.275  3.907   -10.575 1.00 80.88 213 A 1 
ATOM 1557 C CD2   . LEU A 1 213 ? -6.572  2.256   -12.395 1.00 80.52 213 A 1 
ATOM 1558 N N     . ASP A 1 214 ? -5.109  5.186   -15.878 1.00 83.78 214 A 1 
ATOM 1559 C CA    . ASP A 1 214 ? -5.035  6.318   -16.791 1.00 83.30 214 A 1 
ATOM 1560 C C     . ASP A 1 214 ? -5.248  7.630   -16.027 1.00 84.95 214 A 1 
ATOM 1561 O O     . ASP A 1 214 ? -6.148  7.743   -15.197 1.00 82.33 214 A 1 
ATOM 1562 C CB    . ASP A 1 214 ? -6.056  6.136   -17.925 1.00 79.84 214 A 1 
ATOM 1563 C CG    . ASP A 1 214 ? -5.765  7.075   -19.090 1.00 73.15 214 A 1 
ATOM 1564 O OD1   . ASP A 1 214 ? -5.734  8.303   -18.866 1.00 66.87 214 A 1 
ATOM 1565 O OD2   . ASP A 1 214 ? -5.544  6.573   -20.207 1.00 65.08 214 A 1 
ATOM 1566 N N     . VAL A 1 215 ? -4.417  8.639   -16.325 1.00 82.98 215 A 1 
ATOM 1567 C CA    . VAL A 1 215 ? -4.492  9.947   -15.665 1.00 82.85 215 A 1 
ATOM 1568 C C     . VAL A 1 215 ? -5.799  10.687  -15.969 1.00 83.63 215 A 1 
ATOM 1569 O O     . VAL A 1 215 ? -6.222  11.536  -15.205 1.00 81.63 215 A 1 
ATOM 1570 C CB    . VAL A 1 215 ? -3.250  10.789  -16.034 1.00 80.80 215 A 1 
ATOM 1571 C CG1   . VAL A 1 215 ? -3.309  11.333  -17.463 1.00 71.63 215 A 1 
ATOM 1572 C CG2   . VAL A 1 215 ? -3.038  11.939  -15.050 1.00 72.30 215 A 1 
ATOM 1573 N N     . SER A 1 216 ? -6.485  10.309  -17.057 1.00 83.15 216 A 1 
ATOM 1574 C CA    . SER A 1 216 ? -7.793  10.850  -17.426 1.00 83.07 216 A 1 
ATOM 1575 C C     . SER A 1 216 ? -8.901  10.538  -16.415 1.00 84.20 216 A 1 
ATOM 1576 O O     . SER A 1 216 ? -9.944  11.189  -16.445 1.00 81.61 216 A 1 
ATOM 1577 C CB    . SER A 1 216 ? -8.203  10.337  -18.803 1.00 80.14 216 A 1 
ATOM 1578 O OG    . SER A 1 216 ? -8.430  8.948   -18.772 1.00 71.67 216 A 1 
ATOM 1579 N N     . ILE A 1 217 ? -8.671  9.608   -15.494 1.00 85.52 217 A 1 
ATOM 1580 C CA    . ILE A 1 217 ? -9.589  9.342   -14.384 1.00 85.67 217 A 1 
ATOM 1581 C C     . ILE A 1 217 ? -9.728  10.547  -13.446 1.00 87.38 217 A 1 
ATOM 1582 O O     . ILE A 1 217 ? -10.722 10.664  -12.726 1.00 85.32 217 A 1 
ATOM 1583 C CB    . ILE A 1 217 ? -9.143  8.076   -13.627 1.00 82.91 217 A 1 
ATOM 1584 C CG1   . ILE A 1 217 ? -10.317 7.492   -12.815 1.00 70.78 217 A 1 
ATOM 1585 C CG2   . ILE A 1 217 ? -7.924  8.345   -12.710 1.00 69.03 217 A 1 
ATOM 1586 C CD1   . ILE A 1 217 ? -10.038 6.103   -12.237 1.00 63.03 217 A 1 
ATOM 1587 N N     . ILE A 1 218 ? -8.740  11.442  -13.448 1.00 87.87 218 A 1 
ATOM 1588 C CA    . ILE A 1 218 ? -8.750  12.665  -12.653 1.00 87.67 218 A 1 
ATOM 1589 C C     . ILE A 1 218 ? -9.452  13.767  -13.463 1.00 87.92 218 A 1 
ATOM 1590 O O     . ILE A 1 218 ? -8.930  14.168  -14.509 1.00 86.15 218 A 1 
ATOM 1591 C CB    . ILE A 1 218 ? -7.324  13.075  -12.247 1.00 86.40 218 A 1 
ATOM 1592 C CG1   . ILE A 1 218 ? -6.616  11.925  -11.488 1.00 83.35 218 A 1 
ATOM 1593 C CG2   . ILE A 1 218 ? -7.384  14.344  -11.379 1.00 81.78 218 A 1 
ATOM 1594 C CD1   . ILE A 1 218 ? -5.142  12.199  -11.197 1.00 78.81 218 A 1 
ATOM 1595 N N     . PRO A 1 219 ? -10.586 14.306  -12.996 1.00 88.03 219 A 1 
ATOM 1596 C CA    . PRO A 1 219 ? -11.240 15.419  -13.669 1.00 87.03 219 A 1 
ATOM 1597 C C     . PRO A 1 219 ? -10.307 16.633  -13.751 1.00 86.70 219 A 1 
ATOM 1598 O O     . PRO A 1 219 ? -9.711  17.049  -12.759 1.00 84.17 219 A 1 
ATOM 1599 C CB    . PRO A 1 219 ? -12.497 15.727  -12.849 1.00 85.53 219 A 1 
ATOM 1600 C CG    . PRO A 1 219 ? -12.753 14.425  -12.092 1.00 83.07 219 A 1 
ATOM 1601 C CD    . PRO A 1 219 ? -11.358 13.872  -11.857 1.00 86.38 219 A 1 
ATOM 1602 N N     . ALA A 1 220 ? -10.194 17.244  -14.935 1.00 87.09 220 A 1 
ATOM 1603 C CA    . ALA A 1 220 ? -9.362  18.429  -15.124 1.00 85.08 220 A 1 
ATOM 1604 C C     . ALA A 1 220 ? -9.930  19.671  -14.422 1.00 85.97 220 A 1 
ATOM 1605 O O     . ALA A 1 220 ? -9.174  20.557  -14.019 1.00 81.90 220 A 1 
ATOM 1606 C CB    . ALA A 1 220 ? -9.192  18.661  -16.630 1.00 81.34 220 A 1 
ATOM 1607 N N     . GLN A 1 221 ? -11.248 19.728  -14.256 1.00 87.83 221 A 1 
ATOM 1608 C CA    . GLN A 1 221 ? -11.973 20.830  -13.625 1.00 88.03 221 A 1 
ATOM 1609 C C     . GLN A 1 221 ? -13.092 20.303  -12.725 1.00 89.59 221 A 1 
ATOM 1610 O O     . GLN A 1 221 ? -13.516 19.161  -12.857 1.00 85.82 221 A 1 
ATOM 1611 C CB    . GLN A 1 221 ? -12.556 21.764  -14.693 1.00 84.36 221 A 1 
ATOM 1612 C CG    . GLN A 1 221 ? -11.479 22.460  -15.539 1.00 74.31 221 A 1 
ATOM 1613 C CD    . GLN A 1 221 ? -12.052 23.504  -16.495 1.00 67.97 221 A 1 
ATOM 1614 O OE1   . GLN A 1 221 ? -13.242 23.710  -16.598 1.00 59.47 221 A 1 
ATOM 1615 N NE2   . GLN A 1 221 ? -11.220 24.189  -17.241 1.00 57.08 221 A 1 
ATOM 1616 N N     . GLY A 1 222 ? -13.573 21.169  -11.837 1.00 89.47 222 A 1 
ATOM 1617 C CA    . GLY A 1 222 ? -14.629 20.848  -10.887 1.00 90.72 222 A 1 
ATOM 1618 C C     . GLY A 1 222 ? -14.111 20.224  -9.589  1.00 92.03 222 A 1 
ATOM 1619 O O     . GLY A 1 222 ? -12.925 19.903  -9.464  1.00 89.46 222 A 1 
ATOM 1620 N N     . ASP A 1 223 ? -15.021 20.060  -8.640  1.00 93.28 223 A 1 
ATOM 1621 C CA    . ASP A 1 223 ? -14.716 19.517  -7.322  1.00 93.66 223 A 1 
ATOM 1622 C C     . ASP A 1 223 ? -14.323 18.045  -7.415  1.00 93.85 223 A 1 
ATOM 1623 O O     . ASP A 1 223 ? -15.022 17.223  -8.015  1.00 91.34 223 A 1 
ATOM 1624 C CB    . ASP A 1 223 ? -15.913 19.708  -6.377  1.00 91.95 223 A 1 
ATOM 1625 C CG    . ASP A 1 223 ? -16.181 21.168  -6.008  1.00 88.76 223 A 1 
ATOM 1626 O OD1   . ASP A 1 223 ? -15.409 22.056  -6.434  1.00 83.29 223 A 1 
ATOM 1627 O OD2   . ASP A 1 223 ? -17.153 21.397  -5.271  1.00 83.70 223 A 1 
ATOM 1628 N N     . VAL A 1 224 ? -13.189 17.719  -6.808  1.00 94.30 224 A 1 
ATOM 1629 C CA    . VAL A 1 224 ? -12.690 16.351  -6.760  1.00 94.61 224 A 1 
ATOM 1630 C C     . VAL A 1 224 ? -11.751 16.162  -5.578  1.00 95.00 224 A 1 
ATOM 1631 O O     . VAL A 1 224 ? -10.929 17.026  -5.267  1.00 93.91 224 A 1 
ATOM 1632 C CB    . VAL A 1 224 ? -12.009 15.964  -8.089  1.00 93.26 224 A 1 
ATOM 1633 C CG1   . VAL A 1 224 ? -10.725 16.742  -8.379  1.00 89.02 224 A 1 
ATOM 1634 C CG2   . VAL A 1 224 ? -11.711 14.468  -8.172  1.00 88.42 224 A 1 
ATOM 1635 N N     . VAL A 1 225 ? -11.833 15.005  -4.951  1.00 95.31 225 A 1 
ATOM 1636 C CA    . VAL A 1 225 ? -10.827 14.535  -4.003  1.00 95.63 225 A 1 
ATOM 1637 C C     . VAL A 1 225 ? -10.056 13.399  -4.660  1.00 95.52 225 A 1 
ATOM 1638 O O     . VAL A 1 225 ? -10.589 12.311  -4.870  1.00 94.10 225 A 1 
ATOM 1639 C CB    . VAL A 1 225 ? -11.451 14.114  -2.666  1.00 95.11 225 A 1 
ATOM 1640 C CG1   . VAL A 1 225 ? -10.350 13.768  -1.665  1.00 90.95 225 A 1 
ATOM 1641 C CG2   . VAL A 1 225 ? -12.310 15.229  -2.071  1.00 90.55 225 A 1 
ATOM 1642 N N     . VAL A 1 226 ? -8.804  13.654  -5.011  1.00 95.31 226 A 1 
ATOM 1643 C CA    . VAL A 1 226 ? -7.922  12.633  -5.583  1.00 95.14 226 A 1 
ATOM 1644 C C     . VAL A 1 226 ? -7.156  11.962  -4.452  1.00 95.44 226 A 1 
ATOM 1645 O O     . VAL A 1 226 ? -6.447  12.624  -3.710  1.00 94.49 226 A 1 
ATOM 1646 C CB    . VAL A 1 226 ? -6.965  13.226  -6.629  1.00 94.15 226 A 1 
ATOM 1647 C CG1   . VAL A 1 226 ? -6.157  12.114  -7.306  1.00 90.46 226 A 1 
ATOM 1648 C CG2   . VAL A 1 226 ? -7.734  13.993  -7.714  1.00 90.49 226 A 1 
ATOM 1649 N N     . VAL A 1 227 ? -7.281  10.657  -4.332  1.00 95.42 227 A 1 
ATOM 1650 C CA    . VAL A 1 227 ? -6.509  9.860   -3.375  1.00 95.69 227 A 1 
ATOM 1651 C C     . VAL A 1 227 ? -5.446  9.102   -4.153  1.00 95.28 227 A 1 
ATOM 1652 O O     . VAL A 1 227 ? -5.764  8.190   -4.908  1.00 93.86 227 A 1 
ATOM 1653 C CB    . VAL A 1 227 ? -7.403  8.906   -2.566  1.00 95.47 227 A 1 
ATOM 1654 C CG1   . VAL A 1 227 ? -6.596  8.320   -1.414  1.00 92.44 227 A 1 
ATOM 1655 C CG2   . VAL A 1 227 ? -8.624  9.618   -1.976  1.00 92.08 227 A 1 
ATOM 1656 N N     . ALA A 1 228 ? -4.186  9.492   -4.002  1.00 95.01 228 A 1 
ATOM 1657 C CA    . ALA A 1 228 ? -3.112  9.002   -4.847  1.00 94.77 228 A 1 
ATOM 1658 C C     . ALA A 1 228 ? -1.909  8.465   -4.064  1.00 94.54 228 A 1 
ATOM 1659 O O     . ALA A 1 228 ? -1.664  8.829   -2.916  1.00 93.10 228 A 1 
ATOM 1660 C CB    . ALA A 1 228 ? -2.712  10.111  -5.828  1.00 93.64 228 A 1 
ATOM 1661 N N     . THR A 1 229 ? -1.146  7.604   -4.715  1.00 93.52 229 A 1 
ATOM 1662 C CA    . THR A 1 229 ? 0.225   7.293   -4.305  1.00 92.93 229 A 1 
ATOM 1663 C C     . THR A 1 229 ? 1.192   8.350   -4.863  1.00 92.24 229 A 1 
ATOM 1664 O O     . THR A 1 229 ? 0.784   9.277   -5.567  1.00 90.72 229 A 1 
ATOM 1665 C CB    . THR A 1 229 ? 0.641   5.900   -4.798  1.00 92.10 229 A 1 
ATOM 1666 O OG1   . THR A 1 229 ? 0.639   5.847   -6.200  1.00 88.55 229 A 1 
ATOM 1667 C CG2   . THR A 1 229 ? -0.285  4.793   -4.276  1.00 88.47 229 A 1 
ATOM 1668 N N     . ASP A 1 230 ? 2.487   8.161   -4.650  1.00 91.53 230 A 1 
ATOM 1669 C CA    . ASP A 1 230 ? 3.543   9.010   -5.208  1.00 90.53 230 A 1 
ATOM 1670 C C     . ASP A 1 230 ? 3.623   9.011   -6.748  1.00 90.17 230 A 1 
ATOM 1671 O O     . ASP A 1 230 ? 4.406   9.760   -7.323  1.00 87.34 230 A 1 
ATOM 1672 C CB    . ASP A 1 230 ? 4.886   8.631   -4.558  1.00 89.05 230 A 1 
ATOM 1673 C CG    . ASP A 1 230 ? 4.922   9.025   -3.086  1.00 87.04 230 A 1 
ATOM 1674 O OD1   . ASP A 1 230 ? 4.273   10.024  -2.717  1.00 83.76 230 A 1 
ATOM 1675 O OD2   . ASP A 1 230 ? 5.560   8.331   -2.268  1.00 83.09 230 A 1 
ATOM 1676 N N     . ALA A 1 231 ? 2.747   8.280   -7.444  1.00 89.83 231 A 1 
ATOM 1677 C CA    . ALA A 1 231 ? 2.562   8.447   -8.886  1.00 89.29 231 A 1 
ATOM 1678 C C     . ALA A 1 231 ? 2.165   9.883   -9.283  1.00 89.14 231 A 1 
ATOM 1679 O O     . ALA A 1 231 ? 2.379   10.285  -10.428 1.00 86.91 231 A 1 
ATOM 1680 C CB    . ALA A 1 231 ? 1.508   7.441   -9.363  1.00 88.27 231 A 1 
ATOM 1681 N N     . LEU A 1 232 ? 1.605   10.675  -8.351  1.00 87.96 232 A 1 
ATOM 1682 C CA    . LEU A 1 232 ? 1.298   12.101  -8.526  1.00 87.27 232 A 1 
ATOM 1683 C C     . LEU A 1 232 ? 2.228   13.032  -7.728  1.00 86.28 232 A 1 
ATOM 1684 O O     . LEU A 1 232 ? 1.988   14.240  -7.698  1.00 81.10 232 A 1 
ATOM 1685 C CB    . LEU A 1 232 ? -0.178  12.368  -8.171  1.00 85.53 232 A 1 
ATOM 1686 C CG    . LEU A 1 232 ? -1.188  11.897  -9.232  1.00 84.23 232 A 1 
ATOM 1687 C CD1   . LEU A 1 232 ? -2.602  12.266  -8.763  1.00 80.91 232 A 1 
ATOM 1688 C CD2   . LEU A 1 232 ? -0.964  12.565  -10.590 1.00 79.82 232 A 1 
ATOM 1689 N N     . MET A 1 233 ? 3.283   12.506  -7.099  1.00 83.83 233 A 1 
ATOM 1690 C CA    . MET A 1 233 ? 4.178   13.306  -6.260  1.00 82.08 233 A 1 
ATOM 1691 C C     . MET A 1 233 ? 4.921   14.385  -7.051  1.00 81.59 233 A 1 
ATOM 1692 O O     . MET A 1 233 ? 5.103   15.505  -6.566  1.00 77.05 233 A 1 
ATOM 1693 C CB    . MET A 1 233 ? 5.163   12.364  -5.551  1.00 77.99 233 A 1 
ATOM 1694 C CG    . MET A 1 233 ? 6.108   13.110  -4.612  1.00 75.39 233 A 1 
ATOM 1695 S SD    . MET A 1 233 ? 7.202   12.036  -3.650  1.00 75.54 233 A 1 
ATOM 1696 C CE    . MET A 1 233 ? 8.246   11.326  -4.939  1.00 67.01 233 A 1 
ATOM 1697 N N     . THR A 1 234 ? 5.336   14.077  -8.279  1.00 80.52 234 A 1 
ATOM 1698 C CA    . THR A 1 234 ? 6.184   14.955  -9.088  1.00 76.76 234 A 1 
ATOM 1699 C C     . THR A 1 234 ? 5.472   15.444  -10.349 1.00 76.03 234 A 1 
ATOM 1700 O O     . THR A 1 234 ? 4.640   14.750  -10.925 1.00 69.17 234 A 1 
ATOM 1701 C CB    . THR A 1 234 ? 7.502   14.263  -9.470  1.00 70.99 234 A 1 
ATOM 1702 O OG1   . THR A 1 234 ? 7.244   13.079  -10.185 1.00 63.81 234 A 1 
ATOM 1703 C CG2   . THR A 1 234 ? 8.337   13.893  -8.254  1.00 63.34 234 A 1 
ATOM 1704 N N     . GLY A 1 235 ? 5.788   16.666  -10.778 1.00 70.94 235 A 1 
ATOM 1705 C CA    . GLY A 1 235 ? 5.432   17.239  -12.083 1.00 68.72 235 A 1 
ATOM 1706 C C     . GLY A 1 235 ? 3.956   17.554  -12.340 1.00 72.74 235 A 1 
ATOM 1707 O O     . GLY A 1 235 ? 3.659   18.518  -13.046 1.00 68.67 235 A 1 
ATOM 1708 N N     . TYR A 1 236 ? 3.010   16.804  -11.765 1.00 75.93 236 A 1 
ATOM 1709 C CA    . TYR A 1 236 ? 1.593   16.957  -12.055 1.00 76.24 236 A 1 
ATOM 1710 C C     . TYR A 1 236 ? 1.005   18.250  -11.477 1.00 76.64 236 A 1 
ATOM 1711 O O     . TYR A 1 236 ? 1.103   18.524  -10.272 1.00 73.40 236 A 1 
ATOM 1712 C CB    . TYR A 1 236 ? 0.815   15.724  -11.573 1.00 75.11 236 A 1 
ATOM 1713 C CG    . TYR A 1 236 ? -0.635  15.729  -11.992 1.00 76.39 236 A 1 
ATOM 1714 C CD1   . TYR A 1 236 ? -1.640  16.129  -11.096 1.00 73.51 236 A 1 
ATOM 1715 C CD2   . TYR A 1 236 ? -0.989  15.356  -13.303 1.00 71.31 236 A 1 
ATOM 1716 C CE1   . TYR A 1 236 ? -2.990  16.141  -11.501 1.00 71.06 236 A 1 
ATOM 1717 C CE2   . TYR A 1 236 ? -2.330  15.365  -13.713 1.00 70.36 236 A 1 
ATOM 1718 C CZ    . TYR A 1 236 ? -3.326  15.756  -12.803 1.00 73.67 236 A 1 
ATOM 1719 O OH    . TYR A 1 236 ? -4.651  15.765  -13.207 1.00 71.48 236 A 1 
ATOM 1720 N N     . THR A 1 237 ? 0.355   19.036  -12.338 1.00 76.23 237 A 1 
ATOM 1721 C CA    . THR A 1 237 ? -0.408  20.237  -11.979 1.00 74.43 237 A 1 
ATOM 1722 C C     . THR A 1 237 ? -1.895  19.944  -12.077 1.00 75.89 237 A 1 
ATOM 1723 O O     . THR A 1 237 ? -2.476  19.996  -13.161 1.00 68.96 237 A 1 
ATOM 1724 C CB    . THR A 1 237 ? -0.043  21.444  -12.867 1.00 67.31 237 A 1 
ATOM 1725 O OG1   . THR A 1 237 ? 0.322   21.043  -14.166 1.00 59.73 237 A 1 
ATOM 1726 C CG2   . THR A 1 237 ? 1.113   22.224  -12.298 1.00 57.60 237 A 1 
ATOM 1727 N N     . GLY A 1 238 ? -2.515  19.631  -10.934 1.00 77.95 238 A 1 
ATOM 1728 C CA    . GLY A 1 238 ? -3.948  19.349  -10.854 1.00 77.03 238 A 1 
ATOM 1729 C C     . GLY A 1 238 ? -4.813  20.511  -10.388 1.00 79.88 238 A 1 
ATOM 1730 O O     . GLY A 1 238 ? -6.021  20.326  -10.246 1.00 74.56 238 A 1 
ATOM 1731 N N     . ASP A 1 239 ? -4.215  21.682  -10.145 1.00 84.00 239 A 1 
ATOM 1732 C CA    . ASP A 1 239 ? -4.876  22.845  -9.551  1.00 85.81 239 A 1 
ATOM 1733 C C     . ASP A 1 239 ? -5.599  22.490  -8.233  1.00 88.26 239 A 1 
ATOM 1734 O O     . ASP A 1 239 ? -6.819  22.522  -8.127  1.00 84.71 239 A 1 
ATOM 1735 C CB    . ASP A 1 239 ? -5.761  23.536  -10.599 1.00 81.72 239 A 1 
ATOM 1736 C CG    . ASP A 1 239 ? -6.322  24.864  -10.105 1.00 74.83 239 A 1 
ATOM 1737 O OD1   . ASP A 1 239 ? -5.663  25.510  -9.260  1.00 68.32 239 A 1 
ATOM 1738 O OD2   . ASP A 1 239 ? -7.414  25.243  -10.583 1.00 66.82 239 A 1 
ATOM 1739 N N     . PHE A 1 240 ? -4.823  22.061  -7.249  1.00 92.42 240 A 1 
ATOM 1740 C CA    . PHE A 1 240 ? -5.333  21.624  -5.959  1.00 93.32 240 A 1 
ATOM 1741 C C     . PHE A 1 240 ? -5.346  22.766  -4.935  1.00 93.59 240 A 1 
ATOM 1742 O O     . PHE A 1 240 ? -4.325  23.420  -4.715  1.00 91.50 240 A 1 
ATOM 1743 C CB    . PHE A 1 240 ? -4.535  20.430  -5.445  1.00 92.87 240 A 1 
ATOM 1744 C CG    . PHE A 1 240 ? -4.660  19.187  -6.293  1.00 93.28 240 A 1 
ATOM 1745 C CD1   . PHE A 1 240 ? -5.895  18.516  -6.384  1.00 90.53 240 A 1 
ATOM 1746 C CD2   . PHE A 1 240 ? -3.553  18.690  -7.005  1.00 90.32 240 A 1 
ATOM 1747 C CE1   . PHE A 1 240 ? -6.022  17.362  -7.178  1.00 89.43 240 A 1 
ATOM 1748 C CE2   . PHE A 1 240 ? -3.676  17.539  -7.800  1.00 89.17 240 A 1 
ATOM 1749 C CZ    . PHE A 1 240 ? -4.910  16.874  -7.888  1.00 90.94 240 A 1 
ATOM 1750 N N     . ASP A 1 241 ? -6.486  22.945  -4.257  1.00 94.44 241 A 1 
ATOM 1751 C CA    . ASP A 1 241 ? -6.646  23.879  -3.145  1.00 94.51 241 A 1 
ATOM 1752 C C     . ASP A 1 241 ? -5.873  23.421  -1.907  1.00 94.90 241 A 1 
ATOM 1753 O O     . ASP A 1 241 ? -5.353  24.238  -1.151  1.00 92.90 241 A 1 
ATOM 1754 C CB    . ASP A 1 241 ? -8.128  23.998  -2.764  1.00 93.40 241 A 1 
ATOM 1755 C CG    . ASP A 1 241 ? -8.988  24.428  -3.944  1.00 90.96 241 A 1 
ATOM 1756 O OD1   . ASP A 1 241 ? -8.684  25.492  -4.517  1.00 85.08 241 A 1 
ATOM 1757 O OD2   . ASP A 1 241 ? -9.909  23.672  -4.307  1.00 84.46 241 A 1 
ATOM 1758 N N     . SER A 1 242 ? -5.796  22.120  -1.706  1.00 95.61 242 A 1 
ATOM 1759 C CA    . SER A 1 242 ? -5.031  21.551  -0.599  1.00 95.62 242 A 1 
ATOM 1760 C C     . SER A 1 242 ? -4.415  20.202  -0.935  1.00 95.52 242 A 1 
ATOM 1761 O O     . SER A 1 242 ? -4.884  19.455  -1.794  1.00 94.08 242 A 1 
ATOM 1762 C CB    . SER A 1 242 ? -5.884  21.479  0.675   1.00 94.20 242 A 1 
ATOM 1763 O OG    . SER A 1 242 ? -6.826  20.436  0.633   1.00 89.65 242 A 1 
ATOM 1764 N N     . VAL A 1 243 ? -3.357  19.883  -0.196  1.00 95.68 243 A 1 
ATOM 1765 C CA    . VAL A 1 243 ? -2.755  18.559  -0.131  1.00 95.75 243 A 1 
ATOM 1766 C C     . VAL A 1 243 ? -2.877  18.041  1.299   1.00 95.93 243 A 1 
ATOM 1767 O O     . VAL A 1 243 ? -2.596  18.771  2.248   1.00 94.72 243 A 1 
ATOM 1768 C CB    . VAL A 1 243 ? -1.285  18.601  -0.592  1.00 94.54 243 A 1 
ATOM 1769 C CG1   . VAL A 1 243 ? -0.542  17.295  -0.301  1.00 90.65 243 A 1 
ATOM 1770 C CG2   . VAL A 1 243 ? -1.211  18.848  -2.100  1.00 90.77 243 A 1 
ATOM 1771 N N     . ILE A 1 244 ? -3.277  16.781  1.452   1.00 96.25 244 A 1 
ATOM 1772 C CA    . ILE A 1 244 ? -3.270  16.071  2.730   1.00 96.36 244 A 1 
ATOM 1773 C C     . ILE A 1 244 ? -2.267  14.929  2.610   1.00 95.94 244 A 1 
ATOM 1774 O O     . ILE A 1 244 ? -2.383  14.097  1.720   1.00 94.50 244 A 1 
ATOM 1775 C CB    . ILE A 1 244 ? -4.674  15.573  3.117   1.00 96.13 244 A 1 
ATOM 1776 C CG1   . ILE A 1 244 ? -5.679  16.754  3.137   1.00 93.80 244 A 1 
ATOM 1777 C CG2   . ILE A 1 244 ? -4.609  14.870  4.477   1.00 93.77 244 A 1 
ATOM 1778 C CD1   . ILE A 1 244 ? -7.109  16.370  3.496   1.00 89.00 244 A 1 
ATOM 1779 N N     . ASP A 1 245 ? -1.271  14.906  3.503   1.00 95.58 245 A 1 
ATOM 1780 C CA    . ASP A 1 245 ? -0.152  13.978  3.419   1.00 95.23 245 A 1 
ATOM 1781 C C     . ASP A 1 245 ? -0.141  13.000  4.593   1.00 95.15 245 A 1 
ATOM 1782 O O     . ASP A 1 245 ? -0.255  13.389  5.757   1.00 92.98 245 A 1 
ATOM 1783 C CB    . ASP A 1 245 ? 1.141   14.792  3.307   1.00 93.70 245 A 1 
ATOM 1784 C CG    . ASP A 1 245 ? 2.364   13.949  2.945   1.00 92.67 245 A 1 
ATOM 1785 O OD1   . ASP A 1 245 ? 2.236   12.720  2.793   1.00 88.77 245 A 1 
ATOM 1786 O OD2   . ASP A 1 245 ? 3.449   14.541  2.825   1.00 88.18 245 A 1 
ATOM 1787 N N     . CYS A 1 246 ? 0.011   11.713  4.292   1.00 94.36 246 A 1 
ATOM 1788 C CA    . CYS A 1 246 ? 0.168   10.675  5.303   1.00 93.79 246 A 1 
ATOM 1789 C C     . CYS A 1 246 ? 1.545   10.698  5.980   1.00 93.33 246 A 1 
ATOM 1790 O O     . CYS A 1 246 ? 1.719   10.043  7.006   1.00 90.47 246 A 1 
ATOM 1791 C CB    . CYS A 1 246 ? -0.130  9.316   4.669   1.00 92.23 246 A 1 
ATOM 1792 S SG    . CYS A 1 246 ? 1.105   8.844   3.416   1.00 89.87 246 A 1 
ATOM 1793 N N     . ASN A 1 247 ? 2.506   11.418  5.420   1.00 92.60 247 A 1 
ATOM 1794 C CA    . ASN A 1 247 ? 3.893   11.546  5.894   1.00 92.85 247 A 1 
ATOM 1795 C C     . ASN A 1 247 ? 4.664   10.222  6.015   1.00 92.41 247 A 1 
ATOM 1796 O O     . ASN A 1 247 ? 5.695   10.182  6.684   1.00 89.91 247 A 1 
ATOM 1797 C CB    . ASN A 1 247 ? 3.932   12.383  7.190   1.00 92.48 247 A 1 
ATOM 1798 C CG    . ASN A 1 247 ? 3.260   13.723  7.028   1.00 91.60 247 A 1 
ATOM 1799 O OD1   . ASN A 1 247 ? 2.230   14.001  7.598   1.00 80.16 247 A 1 
ATOM 1800 N ND2   . ASN A 1 247 ? 3.827   14.604  6.223   1.00 80.58 247 A 1 
ATOM 1801 N N     . VAL A 1 248 ? 4.193   9.175   5.351   1.00 91.56 248 A 1 
ATOM 1802 C CA    . VAL A 1 248 ? 4.892   7.893   5.297   1.00 91.13 248 A 1 
ATOM 1803 C C     . VAL A 1 248 ? 5.099   7.475   3.842   1.00 91.11 248 A 1 
ATOM 1804 O O     . VAL A 1 248 ? 4.302   7.792   2.961   1.00 89.70 248 A 1 
ATOM 1805 C CB    . VAL A 1 248 ? 4.194   6.785   6.111   1.00 89.62 248 A 1 
ATOM 1806 C CG1   . VAL A 1 248 ? 4.173   7.129   7.601   1.00 83.17 248 A 1 
ATOM 1807 C CG2   . VAL A 1 248 ? 2.771   6.501   5.659   1.00 83.58 248 A 1 
ATOM 1808 N N     . ALA A 1 249 ? 6.192   6.763   3.608   1.00 90.28 249 A 1 
ATOM 1809 C CA    . ALA A 1 249 ? 6.524   6.161   2.334   1.00 89.32 249 A 1 
ATOM 1810 C C     . ALA A 1 249 ? 6.820   4.674   2.544   1.00 89.57 249 A 1 
ATOM 1811 O O     . ALA A 1 249 ? 7.184   4.248   3.640   1.00 86.92 249 A 1 
ATOM 1812 C CB    . ALA A 1 249 ? 7.700   6.915   1.712   1.00 87.04 249 A 1 
ATOM 1813 N N     . VAL A 1 250 ? 6.664   3.885   1.492   1.00 89.02 250 A 1 
ATOM 1814 C CA    . VAL A 1 250 ? 7.058   2.484   1.519   1.00 88.67 250 A 1 
ATOM 1815 C C     . VAL A 1 250 ? 8.411   2.361   0.852   1.00 88.79 250 A 1 
ATOM 1816 O O     . VAL A 1 250 ? 8.616   2.879   -0.242  1.00 87.02 250 A 1 
ATOM 1817 C CB    . VAL A 1 250 ? 6.008   1.580   0.859   1.00 87.02 250 A 1 
ATOM 1818 C CG1   . VAL A 1 250 ? 6.414   0.115   0.989   1.00 80.75 250 A 1 
ATOM 1819 C CG2   . VAL A 1 250 ? 4.652   1.740   1.536   1.00 82.07 250 A 1 
ATOM 1820 N N     . THR A 1 251 ? 9.330   1.681   1.519   1.00 88.62 251 A 1 
ATOM 1821 C CA    . THR A 1 251 ? 10.657  1.389   1.000   1.00 88.29 251 A 1 
ATOM 1822 C C     . THR A 1 251 ? 10.942  -0.096  1.135   1.00 88.71 251 A 1 
ATOM 1823 O O     . THR A 1 251 ? 10.358  -0.784  1.972   1.00 86.75 251 A 1 
ATOM 1824 C CB    . THR A 1 251 ? 11.722  2.249   1.694   1.00 85.72 251 A 1 
ATOM 1825 O OG1   . THR A 1 251 ? 12.955  2.115   1.029   1.00 75.03 251 A 1 
ATOM 1826 C CG2   . THR A 1 251 ? 11.957  1.895   3.160   1.00 74.58 251 A 1 
ATOM 1827 N N     . GLN A 1 252 ? 11.844  -0.585  0.305   1.00 90.09 252 A 1 
ATOM 1828 C CA    . GLN A 1 252 ? 12.463  -1.885  0.489   1.00 90.14 252 A 1 
ATOM 1829 C C     . GLN A 1 252 ? 13.820  -1.711  1.174   1.00 90.77 252 A 1 
ATOM 1830 O O     . GLN A 1 252 ? 14.430  -0.640  1.105   1.00 89.20 252 A 1 
ATOM 1831 C CB    . GLN A 1 252 ? 12.557  -2.617  -0.851  1.00 88.38 252 A 1 
ATOM 1832 C CG    . GLN A 1 252 ? 11.191  -3.187  -1.235  1.00 83.49 252 A 1 
ATOM 1833 C CD    . GLN A 1 252 ? 11.149  -3.764  -2.632  1.00 81.66 252 A 1 
ATOM 1834 O OE1   . GLN A 1 252 ? 11.822  -3.329  -3.532  1.00 73.14 252 A 1 
ATOM 1835 N NE2   . GLN A 1 252 ? 10.299  -4.732  -2.886  1.00 71.60 252 A 1 
ATOM 1836 N N     . ALA A 1 253 ? 14.257  -2.754  1.844   1.00 90.04 253 A 1 
ATOM 1837 C CA    . ALA A 1 253 ? 15.591  -2.854  2.397   1.00 90.24 253 A 1 
ATOM 1838 C C     . ALA A 1 253 ? 16.077  -4.293  2.238   1.00 91.61 253 A 1 
ATOM 1839 O O     . ALA A 1 253 ? 15.284  -5.237  2.317   1.00 90.01 253 A 1 
ATOM 1840 C CB    . ALA A 1 253 ? 15.572  -2.409  3.867   1.00 87.43 253 A 1 
ATOM 1841 N N     . VAL A 1 254 ? 17.361  -4.459  2.013   1.00 91.85 254 A 1 
ATOM 1842 C CA    . VAL A 1 254 ? 18.006  -5.766  2.076   1.00 92.77 254 A 1 
ATOM 1843 C C     . VAL A 1 254 ? 18.627  -5.953  3.448   1.00 92.18 254 A 1 
ATOM 1844 O O     . VAL A 1 254 ? 19.306  -5.065  3.958   1.00 90.76 254 A 1 
ATOM 1845 C CB    . VAL A 1 254 ? 18.994  -5.963  0.911   1.00 92.69 254 A 1 
ATOM 1846 C CG1   . VAL A 1 254 ? 20.196  -5.025  0.953   1.00 88.91 254 A 1 
ATOM 1847 C CG2   . VAL A 1 254 ? 19.476  -7.412  0.850   1.00 88.25 254 A 1 
ATOM 1848 N N     . ASP A 1 255 ? 18.378  -7.114  4.033   1.00 91.32 255 A 1 
ATOM 1849 C CA    . ASP A 1 255 ? 19.039  -7.577  5.241   1.00 90.48 255 A 1 
ATOM 1850 C C     . ASP A 1 255 ? 19.912  -8.780  4.885   1.00 91.26 255 A 1 
ATOM 1851 O O     . ASP A 1 255 ? 19.422  -9.784  4.357   1.00 90.09 255 A 1 
ATOM 1852 C CB    . ASP A 1 255 ? 17.984  -7.911  6.298   1.00 87.82 255 A 1 
ATOM 1853 C CG    . ASP A 1 255 ? 18.597  -8.394  7.612   1.00 79.94 255 A 1 
ATOM 1854 O OD1   . ASP A 1 255 ? 19.773  -8.069  7.862   1.00 74.07 255 A 1 
ATOM 1855 O OD2   . ASP A 1 255 ? 17.878  -9.088  8.352   1.00 72.49 255 A 1 
ATOM 1856 N N     . PHE A 1 256 ? 21.214  -8.670  5.137   1.00 91.87 256 A 1 
ATOM 1857 C CA    . PHE A 1 256 ? 22.164  -9.755  4.935   1.00 91.75 256 A 1 
ATOM 1858 C C     . PHE A 1 256 ? 22.101  -10.726 6.120   1.00 90.91 256 A 1 
ATOM 1859 O O     . PHE A 1 256 ? 23.047  -10.891 6.883   1.00 87.37 256 A 1 
ATOM 1860 C CB    . PHE A 1 256 ? 23.555  -9.178  4.651   1.00 91.38 256 A 1 
ATOM 1861 C CG    . PHE A 1 256 ? 23.614  -8.320  3.402   1.00 91.99 256 A 1 
ATOM 1862 C CD1   . PHE A 1 256 ? 23.374  -8.890  2.133   1.00 89.75 256 A 1 
ATOM 1863 C CD2   . PHE A 1 256 ? 23.895  -6.948  3.492   1.00 89.85 256 A 1 
ATOM 1864 C CE1   . PHE A 1 256 ? 23.421  -8.104  0.973   1.00 89.24 256 A 1 
ATOM 1865 C CE2   . PHE A 1 256 ? 23.954  -6.156  2.335   1.00 88.88 256 A 1 
ATOM 1866 C CZ    . PHE A 1 256 ? 23.718  -6.736  1.074   1.00 89.80 256 A 1 
ATOM 1867 N N     . SER A 1 257 ? 20.927  -11.348 6.271   1.00 89.74 257 A 1 
ATOM 1868 C CA    . SER A 1 257 ? 20.543  -12.150 7.436   1.00 88.05 257 A 1 
ATOM 1869 C C     . SER A 1 257 ? 21.261  -13.489 7.549   1.00 87.21 257 A 1 
ATOM 1870 O O     . SER A 1 257 ? 21.189  -14.122 8.603   1.00 83.35 257 A 1 
ATOM 1871 C CB    . SER A 1 257 ? 19.029  -12.380 7.399   1.00 86.18 257 A 1 
ATOM 1872 O OG    . SER A 1 257 ? 18.642  -13.064 6.215   1.00 80.97 257 A 1 
ATOM 1873 N N     . LEU A 1 258 ? 21.905  -13.946 6.489   1.00 89.82 258 A 1 
ATOM 1874 C CA    . LEU A 1 258 ? 22.559  -15.257 6.390   1.00 89.62 258 A 1 
ATOM 1875 C C     . LEU A 1 258 ? 21.609  -16.453 6.605   1.00 90.08 258 A 1 
ATOM 1876 O O     . LEU A 1 258 ? 22.048  -17.554 6.926   1.00 86.93 258 A 1 
ATOM 1877 C CB    . LEU A 1 258 ? 23.804  -15.300 7.306   1.00 87.86 258 A 1 
ATOM 1878 C CG    . LEU A 1 258 ? 24.828  -14.180 7.049   1.00 84.55 258 A 1 
ATOM 1879 C CD1   . LEU A 1 258 ? 25.841  -14.145 8.185   1.00 79.59 258 A 1 
ATOM 1880 C CD2   . LEU A 1 258 ? 25.562  -14.411 5.739   1.00 78.81 258 A 1 
ATOM 1881 N N     . ASP A 1 259 ? 20.325  -16.261 6.381   1.00 89.43 259 A 1 
ATOM 1882 C CA    . ASP A 1 259 ? 19.295  -17.293 6.554   1.00 88.66 259 A 1 
ATOM 1883 C C     . ASP A 1 259 ? 18.511  -17.597 5.268   1.00 89.41 259 A 1 
ATOM 1884 O O     . ASP A 1 259 ? 17.325  -17.265 5.148   1.00 85.58 259 A 1 
ATOM 1885 C CB    . ASP A 1 259 ? 18.389  -16.924 7.734   1.00 85.73 259 A 1 
ATOM 1886 C CG    . ASP A 1 259 ? 17.332  -17.994 7.997   1.00 78.97 259 A 1 
ATOM 1887 O OD1   . ASP A 1 259 ? 17.577  -19.190 7.712   1.00 72.61 259 A 1 
ATOM 1888 O OD2   . ASP A 1 259 ? 16.213  -17.626 8.406   1.00 72.59 259 A 1 
ATOM 1889 N N     . PRO A 1 260 ? 19.129  -18.254 4.224   1.00 90.23 260 A 1 
ATOM 1890 C CA    . PRO A 1 260 ? 20.506  -18.719 4.103   1.00 89.91 260 A 1 
ATOM 1891 C C     . PRO A 1 260 ? 21.459  -17.661 3.543   1.00 90.41 260 A 1 
ATOM 1892 O O     . PRO A 1 260 ? 22.665  -17.850 3.589   1.00 86.80 260 A 1 
ATOM 1893 C CB    . PRO A 1 260 ? 20.408  -19.916 3.163   1.00 87.69 260 A 1 
ATOM 1894 C CG    . PRO A 1 260 ? 19.284  -19.509 2.209   1.00 83.59 260 A 1 
ATOM 1895 C CD    . PRO A 1 260 ? 18.340  -18.712 3.098   1.00 86.42 260 A 1 
ATOM 1896 N N     . THR A 1 261 ? 20.931  -16.589 2.965   1.00 93.03 261 A 1 
ATOM 1897 C CA    . THR A 1 261 ? 21.695  -15.558 2.251   1.00 93.21 261 A 1 
ATOM 1898 C C     . THR A 1 261 ? 21.199  -14.176 2.654   1.00 92.94 261 A 1 
ATOM 1899 O O     . THR A 1 261 ? 21.441  -13.750 3.795   1.00 89.31 261 A 1 
ATOM 1900 C CB    . THR A 1 261 ? 21.664  -15.775 0.722   1.00 92.24 261 A 1 
ATOM 1901 O OG1   . THR A 1 261 ? 20.345  -15.817 0.234   1.00 86.52 261 A 1 
ATOM 1902 C CG2   . THR A 1 261 ? 22.351  -17.077 0.298   1.00 85.75 261 A 1 
ATOM 1903 N N     . PHE A 1 262 ? 20.499  -13.485 1.774   1.00 94.35 262 A 1 
ATOM 1904 C CA    . PHE A 1 262 ? 19.900  -12.183 2.041   1.00 94.75 262 A 1 
ATOM 1905 C C     . PHE A 1 262 ? 18.375  -12.259 2.093   1.00 94.63 262 A 1 
ATOM 1906 O O     . PHE A 1 262 ? 17.743  -13.139 1.502   1.00 93.40 262 A 1 
ATOM 1907 C CB    . PHE A 1 262 ? 20.397  -11.146 1.020   1.00 94.80 262 A 1 
ATOM 1908 C CG    . PHE A 1 262 ? 20.042  -11.452 -0.419  1.00 95.77 262 A 1 
ATOM 1909 C CD1   . PHE A 1 262 ? 20.961  -12.121 -1.255  1.00 94.06 262 A 1 
ATOM 1910 C CD2   . PHE A 1 262 ? 18.806  -11.047 -0.946  1.00 93.81 262 A 1 
ATOM 1911 C CE1   . PHE A 1 262 ? 20.654  -12.371 -2.594  1.00 93.69 262 A 1 
ATOM 1912 C CE2   . PHE A 1 262 ? 18.489  -11.305 -2.290  1.00 93.27 262 A 1 
ATOM 1913 C CZ    . PHE A 1 262 ? 19.414  -11.960 -3.109  1.00 94.65 262 A 1 
ATOM 1914 N N     . THR A 1 263 ? 17.785  -11.309 2.800   1.00 93.55 263 A 1 
ATOM 1915 C CA    . THR A 1 263 ? 16.338  -11.128 2.899   1.00 93.02 263 A 1 
ATOM 1916 C C     . THR A 1 263 ? 15.969  -9.749  2.381   1.00 93.14 263 A 1 
ATOM 1917 O O     . THR A 1 263 ? 16.523  -8.755  2.838   1.00 91.80 263 A 1 
ATOM 1918 C CB    . THR A 1 263 ? 15.858  -11.304 4.347   1.00 91.63 263 A 1 
ATOM 1919 O OG1   . THR A 1 263 ? 16.245  -12.578 4.830   1.00 83.47 263 A 1 
ATOM 1920 C CG2   . THR A 1 263 ? 14.340  -11.226 4.470   1.00 83.71 263 A 1 
ATOM 1921 N N     . ILE A 1 264 ? 15.027  -9.668  1.450   1.00 93.17 264 A 1 
ATOM 1922 C CA    . ILE A 1 264 ? 14.450  -8.394  1.020   1.00 93.03 264 A 1 
ATOM 1923 C C     . ILE A 1 264 ? 13.128  -8.199  1.746   1.00 92.22 264 A 1 
ATOM 1924 O O     . ILE A 1 264 ? 12.211  -9.018  1.638   1.00 90.43 264 A 1 
ATOM 1925 C CB    . ILE A 1 264 ? 14.317  -8.314  -0.513  1.00 93.08 264 A 1 
ATOM 1926 C CG1   . ILE A 1 264 ? 15.723  -8.405  -1.147  1.00 91.60 264 A 1 
ATOM 1927 C CG2   . ILE A 1 264 ? 13.606  -7.005  -0.909  1.00 91.65 264 A 1 
ATOM 1928 C CD1   . ILE A 1 264 ? 15.731  -8.413  -2.675  1.00 88.18 264 A 1 
ATOM 1929 N N     . THR A 1 265 ? 13.032  -7.110  2.490   1.00 90.87 265 A 1 
ATOM 1930 C CA    . THR A 1 265 ? 11.843  -6.761  3.265   1.00 89.07 265 A 1 
ATOM 1931 C C     . THR A 1 265 ? 11.237  -5.464  2.756   1.00 89.07 265 A 1 
ATOM 1932 O O     . THR A 1 265 ? 11.913  -4.576  2.249   1.00 87.32 265 A 1 
ATOM 1933 C CB    . THR A 1 265 ? 12.133  -6.670  4.771   1.00 86.78 265 A 1 
ATOM 1934 O OG1   . THR A 1 265 ? 13.082  -5.677  5.050   1.00 77.30 265 A 1 
ATOM 1935 C CG2   . THR A 1 265 ? 12.639  -7.988  5.343   1.00 75.92 265 A 1 
ATOM 1936 N N     . THR A 1 266 ? 9.924   -5.351  2.899   1.00 88.43 266 A 1 
ATOM 1937 C CA    . THR A 1 266 ? 9.186   -4.118  2.617   1.00 86.97 266 A 1 
ATOM 1938 C C     . THR A 1 266 ? 8.731   -3.512  3.927   1.00 86.42 266 A 1 
ATOM 1939 O O     . THR A 1 266 ? 8.097   -4.176  4.743   1.00 83.82 266 A 1 
ATOM 1940 C CB    . THR A 1 266 ? 7.987   -4.398  1.700   1.00 84.77 266 A 1 
ATOM 1941 O OG1   . THR A 1 266 ? 8.435   -4.934  0.473   1.00 77.61 266 A 1 
ATOM 1942 C CG2   . THR A 1 266 ? 7.211   -3.125  1.377   1.00 76.34 266 A 1 
ATOM 1943 N N     . GLN A 1 267 ? 9.037   -2.230  4.127   1.00 86.10 267 A 1 
ATOM 1944 C CA    . GLN A 1 267 ? 8.708   -1.520  5.352   1.00 84.99 267 A 1 
ATOM 1945 C C     . GLN A 1 267 ? 8.116   -0.142  5.054   1.00 85.80 267 A 1 
ATOM 1946 O O     . GLN A 1 267 ? 8.471   0.513   4.078   1.00 84.07 267 A 1 
ATOM 1947 C CB    . GLN A 1 267 ? 9.935   -1.456  6.281   1.00 81.90 267 A 1 
ATOM 1948 C CG    . GLN A 1 267 ? 11.226  -0.980  5.602   1.00 74.82 267 A 1 
ATOM 1949 C CD    . GLN A 1 267 ? 12.420  -0.966  6.560   1.00 72.28 267 A 1 
ATOM 1950 O OE1   . GLN A 1 267 ? 12.276  -1.036  7.763   1.00 66.27 267 A 1 
ATOM 1951 N NE2   . GLN A 1 267 ? 13.635  -0.871  6.070   1.00 64.11 267 A 1 
ATOM 1952 N N     . THR A 1 268 ? 7.211   0.289   5.916   1.00 86.32 268 A 1 
ATOM 1953 C CA    . THR A 1 268 ? 6.670   1.644   5.882   1.00 86.19 268 A 1 
ATOM 1954 C C     . THR A 1 268 ? 7.476   2.513   6.837   1.00 86.61 268 A 1 
ATOM 1955 O O     . THR A 1 268 ? 7.555   2.224   8.026   1.00 85.21 268 A 1 
ATOM 1956 C CB    . THR A 1 268 ? 5.183   1.666   6.246   1.00 84.58 268 A 1 
ATOM 1957 O OG1   . THR A 1 268 ? 4.473   0.790   5.398   1.00 77.39 268 A 1 
ATOM 1958 C CG2   . THR A 1 268 ? 4.576   3.051   6.061   1.00 75.14 268 A 1 
ATOM 1959 N N     . VAL A 1 269 ? 8.067   3.579   6.313   1.00 87.42 269 A 1 
ATOM 1960 C CA    . VAL A 1 269 ? 8.938   4.490   7.057   1.00 87.50 269 A 1 
ATOM 1961 C C     . VAL A 1 269 ? 8.419   5.923   6.965   1.00 88.79 269 A 1 
ATOM 1962 O O     . VAL A 1 269 ? 7.649   6.232   6.048   1.00 87.98 269 A 1 
ATOM 1963 C CB    . VAL A 1 269 ? 10.399  4.398   6.563   1.00 86.10 269 A 1 
ATOM 1964 C CG1   . VAL A 1 269 ? 10.968  2.987   6.790   1.00 81.08 269 A 1 
ATOM 1965 C CG2   . VAL A 1 269 ? 10.556  4.768   5.088   1.00 81.16 269 A 1 
ATOM 1966 N N     . PRO A 1 270 ? 8.813   6.827   7.889   1.00 88.91 270 A 1 
ATOM 1967 C CA    . PRO A 1 270 ? 8.590   8.255   7.688   1.00 89.01 270 A 1 
ATOM 1968 C C     . PRO A 1 270 ? 9.190   8.704   6.349   1.00 89.55 270 A 1 
ATOM 1969 O O     . PRO A 1 270 ? 10.260  8.239   5.962   1.00 88.30 270 A 1 
ATOM 1970 C CB    . PRO A 1 270 ? 9.272   8.950   8.875   1.00 87.64 270 A 1 
ATOM 1971 C CG    . PRO A 1 270 ? 9.309   7.862   9.940   1.00 84.81 270 A 1 
ATOM 1972 C CD    . PRO A 1 270 ? 9.510   6.584   9.131   1.00 87.51 270 A 1 
ATOM 1973 N N     . GLN A 1 271 ? 8.498   9.588   5.648   1.00 89.23 271 A 1 
ATOM 1974 C CA    . GLN A 1 271 ? 8.994   10.144  4.393   1.00 89.57 271 A 1 
ATOM 1975 C C     . GLN A 1 271 ? 10.282  10.957  4.623   1.00 89.51 271 A 1 
ATOM 1976 O O     . GLN A 1 271 ? 10.543  11.442  5.731   1.00 88.04 271 A 1 
ATOM 1977 C CB    . GLN A 1 271 ? 7.903   10.988  3.714   1.00 88.12 271 A 1 
ATOM 1978 C CG    . GLN A 1 271 ? 7.625   12.283  4.474   1.00 83.84 271 A 1 
ATOM 1979 C CD    . GLN A 1 271 ? 6.431   13.062  3.939   1.00 86.02 271 A 1 
ATOM 1980 O OE1   . GLN A 1 271 ? 5.825   12.749  2.938   1.00 78.37 271 A 1 
ATOM 1981 N NE2   . GLN A 1 271 ? 6.042   14.101  4.630   1.00 79.00 271 A 1 
ATOM 1982 N N     . ASP A 1 272 ? 11.062  11.136  3.562   1.00 89.08 272 A 1 
ATOM 1983 C CA    . ASP A 1 272 ? 12.186  12.052  3.564   1.00 88.43 272 A 1 
ATOM 1984 C C     . ASP A 1 272 ? 11.758  13.488  3.215   1.00 89.78 272 A 1 
ATOM 1985 O O     . ASP A 1 272 ? 10.611  13.762  2.833   1.00 88.43 272 A 1 
ATOM 1986 C CB    . ASP A 1 272 ? 13.305  11.517  2.655   1.00 85.56 272 A 1 
ATOM 1987 C CG    . ASP A 1 272 ? 12.926  11.392  1.175   1.00 82.44 272 A 1 
ATOM 1988 O OD1   . ASP A 1 272 ? 11.870  11.920  0.776   1.00 75.47 272 A 1 
ATOM 1989 O OD2   . ASP A 1 272 ? 13.705  10.762  0.446   1.00 77.38 272 A 1 
ATOM 1990 N N     . ALA A 1 273 ? 12.695  14.425  3.357   1.00 88.30 273 A 1 
ATOM 1991 C CA    . ALA A 1 273 ? 12.476  15.832  3.044   1.00 87.94 273 A 1 
ATOM 1992 C C     . ALA A 1 273 ? 12.091  16.059  1.573   1.00 88.31 273 A 1 
ATOM 1993 O O     . ALA A 1 273 ? 11.254  16.909  1.262   1.00 86.82 273 A 1 
ATOM 1994 C CB    . ALA A 1 273 ? 13.754  16.589  3.398   1.00 86.58 273 A 1 
ATOM 1995 N N     . VAL A 1 274 ? 12.650  15.270  0.658   1.00 87.67 274 A 1 
ATOM 1996 C CA    . VAL A 1 274 ? 12.329  15.324  -0.762  1.00 86.84 274 A 1 
ATOM 1997 C C     . VAL A 1 274 ? 10.867  14.963  -0.991  1.00 87.63 274 A 1 
ATOM 1998 O O     . VAL A 1 274 ? 10.132  15.740  -1.598  1.00 86.44 274 A 1 
ATOM 1999 C CB    . VAL A 1 274 ? 13.244  14.383  -1.568  1.00 84.79 274 A 1 
ATOM 2000 C CG1   . VAL A 1 274 ? 12.797  14.269  -3.023  1.00 78.49 274 A 1 
ATOM 2001 C CG2   . VAL A 1 274 ? 14.682  14.896  -1.536  1.00 78.98 274 A 1 
ATOM 2002 N N     . SER A 1 275 ? 10.417  13.833  -0.455  1.00 89.09 275 A 1 
ATOM 2003 C CA    . SER A 1 275 ? 9.042   13.372  -0.588  1.00 89.27 275 A 1 
ATOM 2004 C C     . SER A 1 275 ? 8.059   14.379  0.011   1.00 89.91 275 A 1 
ATOM 2005 O O     . SER A 1 275 ? 7.057   14.703  -0.617  1.00 89.09 275 A 1 
ATOM 2006 C CB    . SER A 1 275 ? 8.862   12.014  0.085   1.00 88.30 275 A 1 
ATOM 2007 O OG    . SER A 1 275 ? 9.635   11.042  -0.574  1.00 78.18 275 A 1 
ATOM 2008 N N     . ARG A 1 276 ? 8.368   14.940  1.188   1.00 90.80 276 A 1 
ATOM 2009 C CA    . ARG A 1 276 ? 7.541   15.976  1.818   1.00 91.31 276 A 1 
ATOM 2010 C C     . ARG A 1 276 ? 7.436   17.221  0.943   1.00 91.31 276 A 1 
ATOM 2011 O O     . ARG A 1 276 ? 6.334   17.683  0.676   1.00 90.27 276 A 1 
ATOM 2012 C CB    . ARG A 1 276 ? 8.104   16.317  3.200   1.00 91.38 276 A 1 
ATOM 2013 C CG    . ARG A 1 276 ? 7.143   17.228  3.981   1.00 88.96 276 A 1 
ATOM 2014 C CD    . ARG A 1 276 ? 7.744   17.582  5.328   1.00 86.86 276 A 1 
ATOM 2015 N NE    . ARG A 1 276 ? 6.834   18.400  6.130   1.00 83.71 276 A 1 
ATOM 2016 C CZ    . ARG A 1 276 ? 6.004   17.971  7.072   1.00 81.86 276 A 1 
ATOM 2017 N NH1   . ARG A 1 276 ? 5.907   16.704  7.383   1.00 72.81 276 A 1 
ATOM 2018 N NH2   . ARG A 1 276 ? 5.262   18.824  7.719   1.00 75.71 276 A 1 
ATOM 2019 N N     . SER A 1 277 ? 8.562   17.744  0.467   1.00 89.22 277 A 1 
ATOM 2020 C CA    . SER A 1 277 ? 8.610   18.930  -0.390  1.00 88.48 277 A 1 
ATOM 2021 C C     . SER A 1 277 ? 7.837   18.719  -1.699  1.00 88.86 277 A 1 
ATOM 2022 O O     . SER A 1 277 ? 7.030   19.562  -2.092  1.00 87.24 277 A 1 
ATOM 2023 C CB    . SER A 1 277 ? 10.069  19.292  -0.673  1.00 86.78 277 A 1 
ATOM 2024 O OG    . SER A 1 277 ? 10.138  20.511  -1.384  1.00 75.04 277 A 1 
ATOM 2025 N N     . GLN A 1 278 ? 8.020   17.578  -2.347  1.00 88.55 278 A 1 
ATOM 2026 C CA    . GLN A 1 278 ? 7.369   17.251  -3.616  1.00 87.96 278 A 1 
ATOM 2027 C C     . GLN A 1 278 ? 5.857   17.048  -3.466  1.00 88.78 278 A 1 
ATOM 2028 O O     . GLN A 1 278 ? 5.087   17.570  -4.273  1.00 87.32 278 A 1 
ATOM 2029 C CB    . GLN A 1 278 ? 8.037   16.008  -4.221  1.00 85.93 278 A 1 
ATOM 2030 C CG    . GLN A 1 278 ? 9.469   16.257  -4.731  1.00 79.93 278 A 1 
ATOM 2031 C CD    . GLN A 1 278 ? 9.552   17.118  -5.992  1.00 77.38 278 A 1 
ATOM 2032 O OE1   . GLN A 1 278 ? 8.565   17.500  -6.586  1.00 69.55 278 A 1 
ATOM 2033 N NE2   . GLN A 1 278 ? 10.733  17.434  -6.435  1.00 68.08 278 A 1 
ATOM 2034 N N     . ARG A 1 279 ? 5.418   16.344  -2.416  1.00 90.55 279 A 1 
ATOM 2035 C CA    . ARG A 1 279 ? 3.989   16.176  -2.114  1.00 91.40 279 A 1 
ATOM 2036 C C     . ARG A 1 279 ? 3.334   17.515  -1.782  1.00 91.42 279 A 1 
ATOM 2037 O O     . ARG A 1 279 ? 2.322   17.863  -2.396  1.00 90.18 279 A 1 
ATOM 2038 C CB    . ARG A 1 279 ? 3.799   15.191  -0.951  1.00 91.70 279 A 1 
ATOM 2039 C CG    . ARG A 1 279 ? 4.077   13.723  -1.344  1.00 90.22 279 A 1 
ATOM 2040 C CD    . ARG A 1 279 ? 3.946   12.847  -0.087  1.00 89.99 279 A 1 
ATOM 2041 N NE    . ARG A 1 279 ? 4.267   11.436  -0.340  1.00 89.00 279 A 1 
ATOM 2042 C CZ    . ARG A 1 279 ? 4.279   10.469  0.560   1.00 90.28 279 A 1 
ATOM 2043 N NH1   . ARG A 1 279 ? 3.942   10.684  1.800   1.00 84.02 279 A 1 
ATOM 2044 N NH2   . ARG A 1 279 ? 4.632   9.270   0.232   1.00 85.47 279 A 1 
ATOM 2045 N N     . ARG A 1 280 ? 3.943   18.312  -0.905  1.00 91.05 280 A 1 
ATOM 2046 C CA    . ARG A 1 280 ? 3.473   19.660  -0.562  1.00 91.29 280 A 1 
ATOM 2047 C C     . ARG A 1 280 ? 3.400   20.561  -1.795  1.00 90.75 280 A 1 
ATOM 2048 O O     . ARG A 1 280 ? 2.410   21.252  -1.996  1.00 88.82 280 A 1 
ATOM 2049 C CB    . ARG A 1 280 ? 4.410   20.254  0.507   1.00 90.44 280 A 1 
ATOM 2050 C CG    . ARG A 1 280 ? 3.895   21.602  1.042   1.00 88.12 280 A 1 
ATOM 2051 C CD    . ARG A 1 280 ? 4.875   22.213  2.041   1.00 87.30 280 A 1 
ATOM 2052 N NE    . ARG A 1 280 ? 6.092   22.675  1.374   1.00 84.85 280 A 1 
ATOM 2053 C CZ    . ARG A 1 280 ? 7.089   23.321  1.947   1.00 85.50 280 A 1 
ATOM 2054 N NH1   . ARG A 1 280 ? 7.107   23.571  3.222   1.00 76.92 280 A 1 
ATOM 2055 N NH2   . ARG A 1 280 ? 8.096   23.736  1.227   1.00 79.80 280 A 1 
ATOM 2056 N N     . GLY A 1 281 ? 4.371   20.479  -2.686  1.00 88.90 281 A 1 
ATOM 2057 C CA    . GLY A 1 281 ? 4.443   21.250  -3.925  1.00 87.66 281 A 1 
ATOM 2058 C C     . GLY A 1 281 ? 3.353   20.951  -4.969  1.00 88.01 281 A 1 
ATOM 2059 O O     . GLY A 1 281 ? 3.384   21.529  -6.052  1.00 86.04 281 A 1 
ATOM 2060 N N     . ARG A 1 282 ? 2.402   20.055  -4.682  1.00 90.23 282 A 1 
ATOM 2061 C CA    . ARG A 1 282 ? 1.221   19.845  -5.540  1.00 90.53 282 A 1 
ATOM 2062 C C     . ARG A 1 282 ? 0.130   20.897  -5.322  1.00 91.45 282 A 1 
ATOM 2063 O O     . ARG A 1 282 ? -0.736  21.028  -6.185  1.00 89.42 282 A 1 
ATOM 2064 C CB    . ARG A 1 282 ? 0.635   18.441  -5.337  1.00 89.32 282 A 1 
ATOM 2065 C CG    . ARG A 1 282 ? 1.569   17.258  -5.635  1.00 86.65 282 A 1 
ATOM 2066 C CD    . ARG A 1 282 ? 2.242   17.313  -7.006  1.00 83.80 282 A 1 
ATOM 2067 N NE    . ARG A 1 282 ? 3.506   18.067  -6.958  1.00 80.05 282 A 1 
ATOM 2068 C CZ    . ARG A 1 282 ? 4.232   18.470  -7.989  1.00 77.94 282 A 1 
ATOM 2069 N NH1   . ARG A 1 282 ? 3.844   18.277  -9.215  1.00 67.51 282 A 1 
ATOM 2070 N NH2   . ARG A 1 282 ? 5.363   19.064  -7.800  1.00 70.88 282 A 1 
ATOM 2071 N N     . THR A 1 283 ? 0.183   21.652  -4.228  1.00 91.57 283 A 1 
ATOM 2072 C CA    . THR A 1 283 ? -0.642  22.845  -3.981  1.00 91.78 283 A 1 
ATOM 2073 C C     . THR A 1 283 ? 0.220   24.108  -3.997  1.00 90.49 283 A 1 
ATOM 2074 O O     . THR A 1 283 ? 1.431   24.026  -4.207  1.00 86.87 283 A 1 
ATOM 2075 C CB    . THR A 1 283 ? -1.449  22.669  -2.690  1.00 91.56 283 A 1 
ATOM 2076 O OG1   . THR A 1 283 ? -2.447  23.662  -2.624  1.00 85.81 283 A 1 
ATOM 2077 C CG2   . THR A 1 283 ? -0.621  22.748  -1.409  1.00 86.24 283 A 1 
ATOM 2078 N N     . GLY A 1 284 ? -0.374  25.286  -3.842  1.00 89.68 284 A 1 
ATOM 2079 C CA    . GLY A 1 284 ? 0.344   26.553  -3.828  1.00 88.99 284 A 1 
ATOM 2080 C C     . GLY A 1 284 ? 0.976   26.941  -5.172  1.00 88.30 284 A 1 
ATOM 2081 O O     . GLY A 1 284 ? 1.912   27.733  -5.226  1.00 84.35 284 A 1 
ATOM 2082 N N     . ARG A 1 285 ? 0.510   26.366  -6.287  1.00 87.77 285 A 1 
ATOM 2083 C CA    . ARG A 1 285 ? 1.057   26.645  -7.626  1.00 85.84 285 A 1 
ATOM 2084 C C     . ARG A 1 285 ? 0.296   27.800  -8.280  1.00 85.84 285 A 1 
ATOM 2085 O O     . ARG A 1 285 ? -0.719  27.593  -8.924  1.00 79.66 285 A 1 
ATOM 2086 C CB    . ARG A 1 285 ? 1.070   25.388  -8.499  1.00 82.26 285 A 1 
ATOM 2087 C CG    . ARG A 1 285 ? 1.903   24.255  -7.875  1.00 76.87 285 A 1 
ATOM 2088 C CD    . ARG A 1 285 ? 2.154   23.102  -8.845  1.00 72.39 285 A 1 
ATOM 2089 N NE    . ARG A 1 285 ? 3.353   23.350  -9.676  1.00 68.28 285 A 1 
ATOM 2090 C CZ    . ARG A 1 285 ? 4.001   22.436  -10.405 1.00 63.68 285 A 1 
ATOM 2091 N NH1   . ARG A 1 285 ? 3.562   21.208  -10.505 1.00 58.36 285 A 1 
ATOM 2092 N NH2   . ARG A 1 285 ? 5.098   22.738  -11.023 1.00 57.34 285 A 1 
ATOM 2093 N N     . GLY A 1 286 ? 0.829   29.029  -8.119  1.00 85.50 286 A 1 
ATOM 2094 C CA    . GLY A 1 286 ? 0.235   30.256  -8.668  1.00 85.16 286 A 1 
ATOM 2095 C C     . GLY A 1 286 ? -0.938  30.820  -7.861  1.00 86.81 286 A 1 
ATOM 2096 O O     . GLY A 1 286 ? -1.504  31.836  -8.255  1.00 83.37 286 A 1 
ATOM 2097 N N     . ARG A 1 287 ? -1.302  30.179  -6.762  1.00 88.49 287 A 1 
ATOM 2098 C CA    . ARG A 1 287 ? -2.303  30.641  -5.800  1.00 89.85 287 A 1 
ATOM 2099 C C     . ARG A 1 287 ? -2.027  30.052  -4.417  1.00 91.21 287 A 1 
ATOM 2100 O O     . ARG A 1 287 ? -1.283  29.088  -4.306  1.00 89.23 287 A 1 
ATOM 2101 C CB    . ARG A 1 287 ? -3.715  30.287  -6.293  1.00 86.89 287 A 1 
ATOM 2102 C CG    . ARG A 1 287 ? -3.995  28.780  -6.412  1.00 81.19 287 A 1 
ATOM 2103 C CD    . ARG A 1 287 ? -5.396  28.576  -6.972  1.00 81.56 287 A 1 
ATOM 2104 N NE    . ARG A 1 287 ? -5.776  27.162  -7.078  1.00 79.00 287 A 1 
ATOM 2105 C CZ    . ARG A 1 287 ? -6.708  26.543  -6.379  1.00 79.31 287 A 1 
ATOM 2106 N NH1   . ARG A 1 287 ? -7.313  27.085  -5.357  1.00 71.17 287 A 1 
ATOM 2107 N NH2   . ARG A 1 287 ? -7.072  25.350  -6.706  1.00 72.16 287 A 1 
ATOM 2108 N N     . GLN A 1 288 ? -2.646  30.626  -3.388  1.00 93.09 288 A 1 
ATOM 2109 C CA    . GLN A 1 288 ? -2.579  30.067  -2.035  1.00 93.75 288 A 1 
ATOM 2110 C C     . GLN A 1 288 ? -3.101  28.632  -1.997  1.00 94.02 288 A 1 
ATOM 2111 O O     . GLN A 1 288 ? -4.081  28.285  -2.659  1.00 91.44 288 A 1 
ATOM 2112 C CB    . GLN A 1 288 ? -3.372  30.969  -1.075  1.00 91.91 288 A 1 
ATOM 2113 C CG    . GLN A 1 288 ? -2.513  32.122  -0.508  1.00 80.75 288 A 1 
ATOM 2114 C CD    . GLN A 1 288 ? -1.555  31.652  0.582   1.00 74.84 288 A 1 
ATOM 2115 O OE1   . GLN A 1 288 ? -1.760  30.648  1.238   1.00 66.45 288 A 1 
ATOM 2116 N NE2   . GLN A 1 288 ? -0.486  32.369  0.829   1.00 63.61 288 A 1 
ATOM 2117 N N     . GLY A 1 289 ? -2.435  27.809  -1.205  1.00 94.25 289 A 1 
ATOM 2118 C CA    . GLY A 1 289 ? -2.838  26.437  -0.951  1.00 94.59 289 A 1 
ATOM 2119 C C     . GLY A 1 289 ? -2.614  26.041  0.499   1.00 95.48 289 A 1 
ATOM 2120 O O     . GLY A 1 289 ? -1.888  26.697  1.239   1.00 93.78 289 A 1 
ATOM 2121 N N     . THR A 1 290 ? -3.221  24.944  0.916   1.00 96.03 290 A 1 
ATOM 2122 C CA    . THR A 1 290 ? -3.074  24.409  2.268   1.00 96.15 290 A 1 
ATOM 2123 C C     . THR A 1 290 ? -2.439  23.024  2.232   1.00 96.00 290 A 1 
ATOM 2124 O O     . THR A 1 290 ? -2.882  22.149  1.485   1.00 94.22 290 A 1 
ATOM 2125 C CB    . THR A 1 290 ? -4.413  24.356  3.016   1.00 94.92 290 A 1 
ATOM 2126 O OG1   . THR A 1 290 ? -5.099  25.580  2.928   1.00 85.41 290 A 1 
ATOM 2127 C CG2   . THR A 1 290 ? -4.233  24.054  4.499   1.00 84.24 290 A 1 
ATOM 2128 N N     . TYR A 1 291 ? -1.430  22.802  3.059   1.00 95.99 291 A 1 
ATOM 2129 C CA    . TYR A 1 291 ? -0.820  21.494  3.273   1.00 95.81 291 A 1 
ATOM 2130 C C     . TYR A 1 291 ? -1.186  20.978  4.667   1.00 95.90 291 A 1 
ATOM 2131 O O     . TYR A 1 291 ? -0.797  21.572  5.673   1.00 94.51 291 A 1 
ATOM 2132 C CB    . TYR A 1 291 ? 0.687   21.597  3.067   1.00 94.97 291 A 1 
ATOM 2133 C CG    . TYR A 1 291 ? 1.435   20.324  3.375   1.00 94.86 291 A 1 
ATOM 2134 C CD1   . TYR A 1 291 ? 2.211   20.218  4.542   1.00 93.01 291 A 1 
ATOM 2135 C CD2   . TYR A 1 291 ? 1.370   19.227  2.490   1.00 93.43 291 A 1 
ATOM 2136 C CE1   . TYR A 1 291 ? 2.933   19.055  4.809   1.00 92.83 291 A 1 
ATOM 2137 C CE2   . TYR A 1 291 ? 2.089   18.053  2.748   1.00 92.54 291 A 1 
ATOM 2138 C CZ    . TYR A 1 291 ? 2.883   17.975  3.909   1.00 93.29 291 A 1 
ATOM 2139 O OH    . TYR A 1 291 ? 3.614   16.848  4.161   1.00 92.06 291 A 1 
ATOM 2140 N N     . ARG A 1 292 ? -1.928  19.887  4.738   1.00 96.19 292 A 1 
ATOM 2141 C CA    . ARG A 1 292 ? -2.318  19.244  6.001   1.00 96.07 292 A 1 
ATOM 2142 C C     . ARG A 1 292 ? -1.487  17.989  6.214   1.00 95.87 292 A 1 
ATOM 2143 O O     . ARG A 1 292 ? -1.448  17.130  5.337   1.00 94.34 292 A 1 
ATOM 2144 C CB    . ARG A 1 292 ? -3.816  18.947  6.035   1.00 95.54 292 A 1 
ATOM 2145 C CG    . ARG A 1 292 ? -4.656  20.227  5.954   1.00 91.68 292 A 1 
ATOM 2146 C CD    . ARG A 1 292 ? -6.152  19.936  6.166   1.00 90.85 292 A 1 
ATOM 2147 N NE    . ARG A 1 292 ? -6.945  21.173  6.136   1.00 88.18 292 A 1 
ATOM 2148 C CZ    . ARG A 1 292 ? -7.416  21.780  5.051   1.00 87.01 292 A 1 
ATOM 2149 N NH1   . ARG A 1 292 ? -7.272  21.278  3.851   1.00 75.98 292 A 1 
ATOM 2150 N NH2   . ARG A 1 292 ? -8.039  22.914  5.160   1.00 80.97 292 A 1 
ATOM 2151 N N     . TYR A 1 293 ? -0.837  17.869  7.360   1.00 95.27 293 A 1 
ATOM 2152 C CA    . TYR A 1 293 ? 0.093   16.780  7.639   1.00 95.11 293 A 1 
ATOM 2153 C C     . TYR A 1 293 ? -0.293  15.969  8.886   1.00 95.09 293 A 1 
ATOM 2154 O O     . TYR A 1 293 ? -0.896  16.478  9.833   1.00 93.50 293 A 1 
ATOM 2155 C CB    . TYR A 1 293 ? 1.523   17.340  7.740   1.00 94.31 293 A 1 
ATOM 2156 C CG    . TYR A 1 293 ? 1.710   18.365  8.830   1.00 94.39 293 A 1 
ATOM 2157 C CD1   . TYR A 1 293 ? 1.609   19.749  8.536   1.00 92.34 293 A 1 
ATOM 2158 C CD2   . TYR A 1 293 ? 1.993   17.969  10.143  1.00 91.99 293 A 1 
ATOM 2159 C CE1   . TYR A 1 293 ? 1.778   20.708  9.545   1.00 91.10 293 A 1 
ATOM 2160 C CE2   . TYR A 1 293 ? 2.157   18.924  11.165  1.00 90.95 293 A 1 
ATOM 2161 C CZ    . TYR A 1 293 ? 2.046   20.289  10.855  1.00 91.59 293 A 1 
ATOM 2162 O OH    . TYR A 1 293 ? 2.197   21.223  11.853  1.00 89.83 293 A 1 
ATOM 2163 N N     . VAL A 1 294 ? 0.094   14.703  8.887   1.00 93.42 294 A 1 
ATOM 2164 C CA    . VAL A 1 294 ? -0.063  13.799  10.040  1.00 92.77 294 A 1 
ATOM 2165 C C     . VAL A 1 294 ? 1.099   13.948  11.025  1.00 91.81 294 A 1 
ATOM 2166 O O     . VAL A 1 294 ? 0.906   13.886  12.237  1.00 87.86 294 A 1 
ATOM 2167 C CB    . VAL A 1 294 ? -0.177  12.341  9.543   1.00 91.53 294 A 1 
ATOM 2168 C CG1   . VAL A 1 294 ? -0.146  11.314  10.675  1.00 84.27 294 A 1 
ATOM 2169 C CG2   . VAL A 1 294 ? -1.480  12.137  8.768   1.00 85.59 294 A 1 
ATOM 2170 N N     . SER A 1 295 ? 2.315   14.136  10.498  1.00 91.20 295 A 1 
ATOM 2171 C CA    . SER A 1 295 ? 3.559   14.236  11.270  1.00 89.99 295 A 1 
ATOM 2172 C C     . SER A 1 295 ? 4.484   15.287  10.666  1.00 90.30 295 A 1 
ATOM 2173 O O     . SER A 1 295 ? 4.479   15.528  9.466   1.00 88.01 295 A 1 
ATOM 2174 C CB    . SER A 1 295 ? 4.245   12.867  11.298  1.00 86.43 295 A 1 
ATOM 2175 O OG    . SER A 1 295 ? 5.456   12.923  12.014  1.00 75.23 295 A 1 
ATOM 2176 N N     . THR A 1 296 ? 5.327   15.886  11.516  1.00 89.18 296 A 1 
ATOM 2177 C CA    . THR A 1 296 ? 6.377   16.821  11.097  1.00 86.75 296 A 1 
ATOM 2178 C C     . THR A 1 296 ? 7.721   16.141  10.844  1.00 84.40 296 A 1 
ATOM 2179 O O     . THR A 1 296 ? 8.639   16.789  10.345  1.00 73.32 296 A 1 
ATOM 2180 C CB    . THR A 1 296 ? 6.568   17.917  12.151  1.00 83.28 296 A 1 
ATOM 2181 O OG1   . THR A 1 296 ? 6.782   17.323  13.416  1.00 73.86 296 A 1 
ATOM 2182 C CG2   . THR A 1 296 ? 5.341   18.816  12.267  1.00 72.31 296 A 1 
ATOM 2183 N N     . GLY A 1 297 ? 7.862   14.866  11.185  1.00 81.03 297 A 1 
ATOM 2184 C CA    . GLY A 1 297 ? 9.110   14.130  11.055  1.00 78.47 297 A 1 
ATOM 2185 C C     . GLY A 1 297 ? 9.521   13.950  9.587   1.00 80.17 297 A 1 
ATOM 2186 O O     . GLY A 1 297 ? 8.699   13.591  8.750   1.00 74.86 297 A 1 
ATOM 2187 N N     . GLU A 1 298 ? 10.814  14.157  9.309   1.00 82.73 298 A 1 
ATOM 2188 C CA    . GLU A 1 298 ? 11.434  13.943  8.008   1.00 82.70 298 A 1 
ATOM 2189 C C     . GLU A 1 298 ? 12.702  13.109  8.180   1.00 84.10 298 A 1 
ATOM 2190 O O     . GLU A 1 298 ? 13.458  13.300  9.130   1.00 81.04 298 A 1 
ATOM 2191 C CB    . GLU A 1 298 ? 11.772  15.284  7.331   1.00 78.49 298 A 1 
ATOM 2192 C CG    . GLU A 1 298 ? 10.523  16.079  6.948   1.00 72.17 298 A 1 
ATOM 2193 C CD    . GLU A 1 298 ? 10.823  17.428  6.281   1.00 71.05 298 A 1 
ATOM 2194 O OE1   . GLU A 1 298 ? 9.888   18.262  6.222   1.00 65.22 298 A 1 
ATOM 2195 O OE2   . GLU A 1 298 ? 11.943  17.664  5.801   1.00 68.66 298 A 1 
ATOM 2196 N N     . ARG A 1 299 ? 12.949  12.195  7.264   1.00 83.16 299 A 1 
ATOM 2197 C CA    . ARG A 1 299 ? 14.233  11.498  7.160   1.00 83.01 299 A 1 
ATOM 2198 C C     . ARG A 1 299 ? 15.217  12.336  6.348   1.00 84.16 299 A 1 
ATOM 2199 O O     . ARG A 1 299 ? 14.819  13.181  5.546   1.00 82.33 299 A 1 
ATOM 2200 C CB    . ARG A 1 299 ? 14.037  10.106  6.548   1.00 80.99 299 A 1 
ATOM 2201 C CG    . ARG A 1 299 ? 13.241  9.176   7.468   1.00 74.16 299 A 1 
ATOM 2202 C CD    . ARG A 1 299 ? 13.018  7.802   6.824   1.00 73.61 299 A 1 
ATOM 2203 N NE    . ARG A 1 299 ? 14.275  7.092   6.562   1.00 67.74 299 A 1 
ATOM 2204 C CZ    . ARG A 1 299 ? 14.559  6.332   5.508   1.00 63.80 299 A 1 
ATOM 2205 N NH1   . ARG A 1 299 ? 13.684  6.103   4.573   1.00 58.25 299 A 1 
ATOM 2206 N NH2   . ARG A 1 299 ? 15.738  5.776   5.386   1.00 57.17 299 A 1 
ATOM 2207 N N     . ALA A 1 300 ? 16.507  12.065  6.523   1.00 82.62 300 A 1 
ATOM 2208 C CA    . ALA A 1 300 ? 17.531  12.618  5.650   1.00 82.56 300 A 1 
ATOM 2209 C C     . ALA A 1 300 ? 17.317  12.154  4.198   1.00 84.35 300 A 1 
ATOM 2210 O O     . ALA A 1 300 ? 16.927  11.012  3.954   1.00 80.90 300 A 1 
ATOM 2211 C CB    . ALA A 1 300 ? 18.915  12.218  6.183   1.00 78.34 300 A 1 
ATOM 2212 N N     . SER A 1 301 ? 17.591  13.048  3.242   1.00 84.92 301 A 1 
ATOM 2213 C CA    . SER A 1 301 ? 17.497  12.784  1.812   1.00 85.65 301 A 1 
ATOM 2214 C C     . SER A 1 301 ? 18.862  12.516  1.191   1.00 87.25 301 A 1 
ATOM 2215 O O     . SER A 1 301 ? 19.903  12.837  1.769   1.00 83.99 301 A 1 
ATOM 2216 C CB    . SER A 1 301 ? 16.780  13.944  1.113   1.00 81.76 301 A 1 
ATOM 2217 O OG    . SER A 1 301 ? 17.540  15.139  1.204   1.00 73.94 301 A 1 
ATOM 2218 N N     . GLY A 1 302 ? 18.864  11.969  -0.020  1.00 88.16 302 A 1 
ATOM 2219 C CA    . GLY A 1 302 ? 20.081  11.783  -0.809  1.00 89.09 302 A 1 
ATOM 2220 C C     . GLY A 1 302 ? 20.831  10.476  -0.572  1.00 90.41 302 A 1 
ATOM 2221 O O     . GLY A 1 302 ? 21.956  10.332  -1.032  1.00 87.65 302 A 1 
ATOM 2222 N N     . MET A 1 303 ? 20.204  9.523   0.122   1.00 91.27 303 A 1 
ATOM 2223 C CA    . MET A 1 303 ? 20.744  8.180   0.329   1.00 90.76 303 A 1 
ATOM 2224 C C     . MET A 1 303 ? 19.702  7.131   -0.055  1.00 91.53 303 A 1 
ATOM 2225 O O     . MET A 1 303 ? 18.508  7.343   0.146   1.00 89.19 303 A 1 
ATOM 2226 C CB    . MET A 1 303 ? 21.191  7.985   1.780   1.00 87.55 303 A 1 
ATOM 2227 C CG    . MET A 1 303 ? 22.285  8.970   2.206   1.00 79.25 303 A 1 
ATOM 2228 S SD    . MET A 1 303 ? 22.842  8.777   3.928   1.00 75.15 303 A 1 
ATOM 2229 C CE    . MET A 1 303 ? 23.689  7.183   3.818   1.00 64.13 303 A 1 
ATOM 2230 N N     . PHE A 1 304 ? 20.161  5.989   -0.564  1.00 92.20 304 A 1 
ATOM 2231 C CA    . PHE A 1 304 ? 19.312  4.845   -0.865  1.00 93.17 304 A 1 
ATOM 2232 C C     . PHE A 1 304 ? 19.958  3.531   -0.412  1.00 92.87 304 A 1 
ATOM 2233 O O     . PHE A 1 304 ? 21.166  3.471   -0.183  1.00 91.38 304 A 1 
ATOM 2234 C CB    . PHE A 1 304 ? 18.931  4.841   -2.356  1.00 93.41 304 A 1 
ATOM 2235 C CG    . PHE A 1 304 ? 20.092  4.727   -3.325  1.00 94.65 304 A 1 
ATOM 2236 C CD1   . PHE A 1 304 ? 20.780  5.884   -3.754  1.00 93.73 304 A 1 
ATOM 2237 C CD2   . PHE A 1 304 ? 20.470  3.475   -3.833  1.00 93.57 304 A 1 
ATOM 2238 C CE1   . PHE A 1 304 ? 21.825  5.782   -4.691  1.00 93.45 304 A 1 
ATOM 2239 C CE2   . PHE A 1 304 ? 21.517  3.371   -4.761  1.00 93.55 304 A 1 
ATOM 2240 C CZ    . PHE A 1 304 ? 22.188  4.529   -5.187  1.00 94.39 304 A 1 
ATOM 2241 N N     . ASP A 1 305 ? 19.143  2.504   -0.237  1.00 92.22 305 A 1 
ATOM 2242 C CA    . ASP A 1 305 ? 19.569  1.205   0.268   1.00 92.20 305 A 1 
ATOM 2243 C C     . ASP A 1 305 ? 20.173  0.337   -0.852  1.00 92.92 305 A 1 
ATOM 2244 O O     . ASP A 1 305 ? 19.791  0.451   -2.021  1.00 91.39 305 A 1 
ATOM 2245 C CB    . ASP A 1 305 ? 18.372  0.517   0.935   1.00 90.44 305 A 1 
ATOM 2246 C CG    . ASP A 1 305 ? 18.799  -0.734  1.687   1.00 88.06 305 A 1 
ATOM 2247 O OD1   . ASP A 1 305 ? 18.796  -1.817  1.064   1.00 82.66 305 A 1 
ATOM 2248 O OD2   . ASP A 1 305 ? 19.158  -0.608  2.876   1.00 81.71 305 A 1 
ATOM 2249 N N     . SER A 1 306 ? 21.074  -0.573  -0.489  1.00 93.80 306 A 1 
ATOM 2250 C CA    . SER A 1 306 ? 21.694  -1.520  -1.430  1.00 94.14 306 A 1 
ATOM 2251 C C     . SER A 1 306 ? 20.676  -2.381  -2.192  1.00 94.62 306 A 1 
ATOM 2252 O O     . SER A 1 306 ? 20.949  -2.839  -3.302  1.00 93.23 306 A 1 
ATOM 2253 C CB    . SER A 1 306 ? 22.658  -2.426  -0.650  1.00 92.90 306 A 1 
ATOM 2254 O OG    . SER A 1 306 ? 23.377  -3.276  -1.519  1.00 87.79 306 A 1 
ATOM 2255 N N     . VAL A 1 307 ? 19.462  -2.562  -1.655  1.00 94.60 307 A 1 
ATOM 2256 C CA    . VAL A 1 307 ? 18.378  -3.270  -2.350  1.00 94.73 307 A 1 
ATOM 2257 C C     . VAL A 1 307 ? 18.026  -2.634  -3.698  1.00 94.89 307 A 1 
ATOM 2258 O O     . VAL A 1 307 ? 17.627  -3.337  -4.623  1.00 94.02 307 A 1 
ATOM 2259 C CB    . VAL A 1 307 ? 17.133  -3.343  -1.452  1.00 93.68 307 A 1 
ATOM 2260 C CG1   . VAL A 1 307 ? 16.363  -2.019  -1.361  1.00 89.46 307 A 1 
ATOM 2261 C CG2   . VAL A 1 307 ? 16.168  -4.430  -1.931  1.00 88.97 307 A 1 
ATOM 2262 N N     . VAL A 1 308 ? 18.214  -1.316  -3.836  1.00 95.17 308 A 1 
ATOM 2263 C CA    . VAL A 1 308 ? 17.952  -0.601  -5.082  1.00 95.12 308 A 1 
ATOM 2264 C C     . VAL A 1 308 ? 18.967  -1.007  -6.157  1.00 95.50 308 A 1 
ATOM 2265 O O     . VAL A 1 308 ? 18.600  -1.128  -7.321  1.00 94.83 308 A 1 
ATOM 2266 C CB    . VAL A 1 308 ? 17.978  0.922   -4.853  1.00 94.34 308 A 1 
ATOM 2267 C CG1   . VAL A 1 308 ? 17.678  1.689   -6.143  1.00 91.46 308 A 1 
ATOM 2268 C CG2   . VAL A 1 308 ? 16.927  1.350   -3.824  1.00 91.58 308 A 1 
ATOM 2269 N N     . LEU A 1 309 ? 20.221  -1.294  -5.771  1.00 95.89 309 A 1 
ATOM 2270 C CA    . LEU A 1 309 ? 21.210  -1.856  -6.692  1.00 96.08 309 A 1 
ATOM 2271 C C     . LEU A 1 309 ? 20.765  -3.251  -7.149  1.00 96.01 309 A 1 
ATOM 2272 O O     . LEU A 1 309 ? 20.739  -3.504  -8.345  1.00 95.16 309 A 1 
ATOM 2273 C CB    . LEU A 1 309 ? 22.605  -1.924  -6.045  1.00 95.60 309 A 1 
ATOM 2274 C CG    . LEU A 1 309 ? 23.157  -0.581  -5.540  1.00 94.35 309 A 1 
ATOM 2275 C CD1   . LEU A 1 309 ? 24.532  -0.817  -4.922  1.00 92.24 309 A 1 
ATOM 2276 C CD2   . LEU A 1 309 ? 23.279  0.447   -6.667  1.00 92.14 309 A 1 
ATOM 2277 N N     . CYS A 1 310 ? 20.336  -4.105  -6.234  1.00 95.96 310 A 1 
ATOM 2278 C CA    . CYS A 1 310 ? 19.769  -5.413  -6.576  1.00 95.86 310 A 1 
ATOM 2279 C C     . CYS A 1 310 ? 18.631  -5.284  -7.596  1.00 95.86 310 A 1 
ATOM 2280 O O     . CYS A 1 310 ? 18.600  -6.004  -8.599  1.00 94.88 310 A 1 
ATOM 2281 C CB    . CYS A 1 310 ? 19.285  -6.098  -5.293  1.00 95.55 310 A 1 
ATOM 2282 S SG    . CYS A 1 310 ? 18.610  -7.747  -5.652  1.00 93.92 310 A 1 
ATOM 2283 N N     . GLU A 1 311 ? 17.723  -4.326  -7.391  1.00 95.75 311 A 1 
ATOM 2284 C CA    . GLU A 1 311 ? 16.627  -4.062  -8.312  1.00 95.30 311 A 1 
ATOM 2285 C C     . GLU A 1 311 ? 17.111  -3.543  -9.677  1.00 95.43 311 A 1 
ATOM 2286 O O     . GLU A 1 311 ? 16.513  -3.869  -10.702 1.00 94.36 311 A 1 
ATOM 2287 C CB    . GLU A 1 311 ? 15.628  -3.095  -7.651  1.00 94.06 311 A 1 
ATOM 2288 C CG    . GLU A 1 311 ? 14.267  -3.083  -8.364  1.00 86.76 311 A 1 
ATOM 2289 C CD    . GLU A 1 311 ? 13.218  -2.176  -7.690  1.00 83.09 311 A 1 
ATOM 2290 O OE1   . GLU A 1 311 ? 12.070  -2.136  -8.202  1.00 76.25 311 A 1 
ATOM 2291 O OE2   . GLU A 1 311 ? 13.518  -1.517  -6.677  1.00 76.86 311 A 1 
ATOM 2292 N N     . CYS A 1 312 ? 18.227  -2.796  -9.735  1.00 95.56 312 A 1 
ATOM 2293 C CA    . CYS A 1 312 ? 18.847  -2.389  -10.995 1.00 95.65 312 A 1 
ATOM 2294 C C     . CYS A 1 312 ? 19.363  -3.590  -11.794 1.00 95.77 312 A 1 
ATOM 2295 O O     . CYS A 1 312 ? 19.105  -3.676  -12.994 1.00 94.94 312 A 1 
ATOM 2296 C CB    . CYS A 1 312 ? 19.990  -1.395  -10.752 1.00 95.67 312 A 1 
ATOM 2297 S SG    . CYS A 1 312 ? 19.386  0.215   -10.161 1.00 94.62 312 A 1 
ATOM 2298 N N     . TYR A 1 313 ? 20.053  -4.524  -11.145 1.00 96.45 313 A 1 
ATOM 2299 C CA    . TYR A 1 313 ? 20.524  -5.751  -11.807 1.00 96.61 313 A 1 
ATOM 2300 C C     . TYR A 1 313 ? 19.357  -6.646  -12.235 1.00 96.21 313 A 1 
ATOM 2301 O O     . TYR A 1 313 ? 19.357  -7.173  -13.348 1.00 95.07 313 A 1 
ATOM 2302 C CB    . TYR A 1 313 ? 21.488  -6.525  -10.900 1.00 96.77 313 A 1 
ATOM 2303 C CG    . TYR A 1 313 ? 22.859  -5.889  -10.780 1.00 96.97 313 A 1 
ATOM 2304 C CD1   . TYR A 1 313 ? 23.841  -6.115  -11.769 1.00 95.45 313 A 1 
ATOM 2305 C CD2   . TYR A 1 313 ? 23.168  -5.062  -9.691  1.00 95.28 313 A 1 
ATOM 2306 C CE1   . TYR A 1 313 ? 25.098  -5.518  -11.677 1.00 95.24 313 A 1 
ATOM 2307 C CE2   . TYR A 1 313 ? 24.429  -4.444  -9.590  1.00 95.19 313 A 1 
ATOM 2308 C CZ    . TYR A 1 313 ? 25.385  -4.674  -10.589 1.00 96.20 313 A 1 
ATOM 2309 O OH    . TYR A 1 313 ? 26.618  -4.049  -10.501 1.00 95.39 313 A 1 
ATOM 2310 N N     . ASP A 1 314 ? 18.327  -6.765  -11.401 1.00 95.76 314 A 1 
ATOM 2311 C CA    . ASP A 1 314 ? 17.105  -7.504  -11.728 1.00 95.64 314 A 1 
ATOM 2312 C C     . ASP A 1 314 ? 16.398  -6.906  -12.953 1.00 95.59 314 A 1 
ATOM 2313 O O     . ASP A 1 314 ? 16.109  -7.614  -13.923 1.00 94.32 314 A 1 
ATOM 2314 C CB    . ASP A 1 314 ? 16.171  -7.526  -10.510 1.00 95.28 314 A 1 
ATOM 2315 C CG    . ASP A 1 314 ? 15.022  -8.517  -10.708 1.00 94.88 314 A 1 
ATOM 2316 O OD1   . ASP A 1 314 ? 14.079  -8.212  -11.456 1.00 89.49 314 A 1 
ATOM 2317 O OD2   . ASP A 1 314 ? 15.084  -9.612  -10.112 1.00 89.62 314 A 1 
ATOM 2318 N N     . ALA A 1 315 ? 16.178  -5.583  -12.957 1.00 95.27 315 A 1 
ATOM 2319 C CA    . ALA A 1 315 ? 15.550  -4.883  -14.065 1.00 94.72 315 A 1 
ATOM 2320 C C     . ALA A 1 315 ? 16.395  -4.968  -15.342 1.00 94.88 315 A 1 
ATOM 2321 O O     . ALA A 1 315 ? 15.840  -5.178  -16.426 1.00 93.66 315 A 1 
ATOM 2322 C CB    . ALA A 1 315 ? 15.294  -3.428  -13.657 1.00 93.63 315 A 1 
ATOM 2323 N N     . GLY A 1 316 ? 17.717  -4.855  -15.223 1.00 94.88 316 A 1 
ATOM 2324 C CA    . GLY A 1 316 ? 18.645  -5.032  -16.333 1.00 94.64 316 A 1 
ATOM 2325 C C     . GLY A 1 316 ? 18.486  -6.407  -16.986 1.00 94.66 316 A 1 
ATOM 2326 O O     . GLY A 1 316 ? 18.224  -6.500  -18.184 1.00 93.55 316 A 1 
ATOM 2327 N N     . ALA A 1 317 ? 18.525  -7.463  -16.182 1.00 95.21 317 A 1 
ATOM 2328 C CA    . ALA A 1 317 ? 18.410  -8.834  -16.667 1.00 94.87 317 A 1 
ATOM 2329 C C     . ALA A 1 317 ? 16.995  -9.193  -17.159 1.00 94.50 317 A 1 
ATOM 2330 O O     . ALA A 1 317 ? 16.829  -9.890  -18.162 1.00 92.71 317 A 1 
ATOM 2331 C CB    . ALA A 1 317 ? 18.860  -9.766  -15.535 1.00 94.04 317 A 1 
ATOM 2332 N N     . ALA A 1 318 ? 15.949  -8.725  -16.471 1.00 94.64 318 A 1 
ATOM 2333 C CA    . ALA A 1 318 ? 14.577  -9.085  -16.796 1.00 94.10 318 A 1 
ATOM 2334 C C     . ALA A 1 318 ? 13.988  -8.244  -17.935 1.00 93.57 318 A 1 
ATOM 2335 O O     . ALA A 1 318 ? 13.313  -8.781  -18.812 1.00 91.15 318 A 1 
ATOM 2336 C CB    . ALA A 1 318 ? 13.714  -8.981  -15.528 1.00 93.19 318 A 1 
ATOM 2337 N N     . TRP A 1 319 ? 14.205  -6.922  -17.911 1.00 94.02 319 A 1 
ATOM 2338 C CA    . TRP A 1 319 ? 13.462  -5.975  -18.743 1.00 93.26 319 A 1 
ATOM 2339 C C     . TRP A 1 319 ? 14.262  -5.391  -19.895 1.00 92.85 319 A 1 
ATOM 2340 O O     . TRP A 1 319 ? 13.675  -5.079  -20.934 1.00 89.64 319 A 1 
ATOM 2341 C CB    . TRP A 1 319 ? 12.923  -4.844  -17.864 1.00 91.74 319 A 1 
ATOM 2342 C CG    . TRP A 1 319 ? 11.866  -5.279  -16.901 1.00 90.59 319 A 1 
ATOM 2343 C CD1   . TRP A 1 319 ? 12.006  -5.430  -15.569 1.00 86.77 319 A 1 
ATOM 2344 C CD2   . TRP A 1 319 ? 10.489  -5.624  -17.217 1.00 88.83 319 A 1 
ATOM 2345 N NE1   . TRP A 1 319 ? 10.793  -5.827  -15.014 1.00 86.10 319 A 1 
ATOM 2346 C CE2   . TRP A 1 319 ? 9.842   -5.955  -15.994 1.00 87.67 319 A 1 
ATOM 2347 C CE3   . TRP A 1 319 ? 9.739   -5.659  -18.408 1.00 85.25 319 A 1 
ATOM 2348 C CZ2   . TRP A 1 319 ? 8.480   -6.323  -15.953 1.00 84.58 319 A 1 
ATOM 2349 C CZ3   . TRP A 1 319 ? 8.387   -6.026  -18.358 1.00 82.54 319 A 1 
ATOM 2350 C CH2   . TRP A 1 319 ? 7.766   -6.355  -17.152 1.00 83.04 319 A 1 
ATOM 2351 N N     . TYR A 1 320 ? 15.567  -5.207  -19.721 1.00 93.19 320 A 1 
ATOM 2352 C CA    . TYR A 1 320 ? 16.400  -4.416  -20.624 1.00 93.11 320 A 1 
ATOM 2353 C C     . TYR A 1 320 ? 17.491  -5.229  -21.323 1.00 92.97 320 A 1 
ATOM 2354 O O     . TYR A 1 320 ? 18.300  -4.646  -22.044 1.00 90.95 320 A 1 
ATOM 2355 C CB    . TYR A 1 320 ? 16.957  -3.207  -19.866 1.00 92.61 320 A 1 
ATOM 2356 C CG    . TYR A 1 320 ? 15.904  -2.397  -19.129 1.00 92.79 320 A 1 
ATOM 2357 C CD1   . TYR A 1 320 ? 14.766  -1.912  -19.811 1.00 90.35 320 A 1 
ATOM 2358 C CD2   . TYR A 1 320 ? 16.029  -2.157  -17.750 1.00 90.54 320 A 1 
ATOM 2359 C CE1   . TYR A 1 320 ? 13.776  -1.185  -19.126 1.00 89.52 320 A 1 
ATOM 2360 C CE2   . TYR A 1 320 ? 15.048  -1.429  -17.054 1.00 89.47 320 A 1 
ATOM 2361 C CZ    . TYR A 1 320 ? 13.913  -0.955  -17.747 1.00 90.52 320 A 1 
ATOM 2362 O OH    . TYR A 1 320 ? 12.943  -0.250  -17.076 1.00 88.89 320 A 1 
ATOM 2363 N N     . ASP A 1 321 ? 17.494  -6.548  -21.141 1.00 92.16 321 A 1 
ATOM 2364 C CA    . ASP A 1 321 ? 18.427  -7.481  -21.777 1.00 91.31 321 A 1 
ATOM 2365 C C     . ASP A 1 321 ? 19.900  -7.114  -21.533 1.00 92.10 321 A 1 
ATOM 2366 O O     . ASP A 1 321 ? 20.756  -7.213  -22.409 1.00 89.65 321 A 1 
ATOM 2367 C CB    . ASP A 1 321 ? 18.034  -7.689  -23.254 1.00 88.90 321 A 1 
ATOM 2368 C CG    . ASP A 1 321 ? 18.053  -9.149  -23.720 1.00 80.13 321 A 1 
ATOM 2369 O OD1   . ASP A 1 321 ? 18.047  -10.055 -22.863 1.00 73.26 321 A 1 
ATOM 2370 O OD2   . ASP A 1 321 ? 17.949  -9.347  -24.953 1.00 71.26 321 A 1 
ATOM 2371 N N     . LEU A 1 322 ? 20.188  -6.635  -20.327 1.00 93.72 322 A 1 
ATOM 2372 C CA    . LEU A 1 322 ? 21.528  -6.261  -19.889 1.00 94.38 322 A 1 
ATOM 2373 C C     . LEU A 1 322 ? 22.168  -7.414  -19.118 1.00 94.93 322 A 1 
ATOM 2374 O O     . LEU A 1 322 ? 21.554  -8.002  -18.222 1.00 93.68 322 A 1 
ATOM 2375 C CB    . LEU A 1 322 ? 21.498  -4.991  -19.032 1.00 93.58 322 A 1 
ATOM 2376 C CG    . LEU A 1 322 ? 20.903  -3.757  -19.734 1.00 92.24 322 A 1 
ATOM 2377 C CD1   . LEU A 1 322 ? 20.890  -2.579  -18.762 1.00 89.22 322 A 1 
ATOM 2378 C CD2   . LEU A 1 322 ? 21.683  -3.364  -20.988 1.00 89.02 322 A 1 
ATOM 2379 N N     . THR A 1 323 ? 23.418  -7.677  -19.429 1.00 95.59 323 A 1 
ATOM 2380 C CA    . THR A 1 323 ? 24.252  -8.532  -18.585 1.00 95.69 323 A 1 
ATOM 2381 C C     . THR A 1 323 ? 24.545  -7.832  -17.249 1.00 96.06 323 A 1 
ATOM 2382 O O     . THR A 1 323 ? 24.471  -6.600  -17.157 1.00 95.30 323 A 1 
ATOM 2383 C CB    . THR A 1 323 ? 25.559  -8.922  -19.288 1.00 95.03 323 A 1 
ATOM 2384 O OG1   . THR A 1 323 ? 26.337  -7.785  -19.551 1.00 87.31 323 A 1 
ATOM 2385 C CG2   . THR A 1 323 ? 25.319  -9.655  -20.601 1.00 85.09 323 A 1 
ATOM 2386 N N     . PRO A 1 324 ? 24.901  -8.586  -16.199 1.00 96.28 324 A 1 
ATOM 2387 C CA    . PRO A 1 324 ? 25.343  -7.985  -14.946 1.00 96.49 324 A 1 
ATOM 2388 C C     . PRO A 1 324 ? 26.506  -7.001  -15.149 1.00 96.40 324 A 1 
ATOM 2389 O O     . PRO A 1 324 ? 26.442  -5.884  -14.653 1.00 95.34 324 A 1 
ATOM 2390 C CB    . PRO A 1 324 ? 25.704  -9.164  -14.038 1.00 95.68 324 A 1 
ATOM 2391 C CG    . PRO A 1 324 ? 24.820  -10.289 -14.562 1.00 93.50 324 A 1 
ATOM 2392 C CD    . PRO A 1 324 ? 24.796  -10.025 -16.067 1.00 95.55 324 A 1 
ATOM 2393 N N     . ALA A 1 325 ? 27.499  -7.350  -15.966 1.00 96.88 325 A 1 
ATOM 2394 C CA    . ALA A 1 325 ? 28.645  -6.489  -16.262 1.00 96.82 325 A 1 
ATOM 2395 C C     . ALA A 1 325 ? 28.241  -5.171  -16.943 1.00 96.79 325 A 1 
ATOM 2396 O O     . ALA A 1 325 ? 28.713  -4.098  -16.564 1.00 95.22 325 A 1 
ATOM 2397 C CB    . ALA A 1 325 ? 29.642  -7.285  -17.110 1.00 96.06 325 A 1 
ATOM 2398 N N     . GLU A 1 326 ? 27.317  -5.209  -17.919 1.00 96.39 326 A 1 
ATOM 2399 C CA    . GLU A 1 326 ? 26.795  -3.984  -18.560 1.00 95.84 326 A 1 
ATOM 2400 C C     . GLU A 1 326 ? 26.020  -3.114  -17.566 1.00 95.86 326 A 1 
ATOM 2401 O O     . GLU A 1 326 ? 26.096  -1.883  -17.618 1.00 94.50 326 A 1 
ATOM 2402 C CB    . GLU A 1 326 ? 25.866  -4.350  -19.717 1.00 94.79 326 A 1 
ATOM 2403 C CG    . GLU A 1 326 ? 26.610  -4.877  -20.947 1.00 89.84 326 A 1 
ATOM 2404 C CD    . GLU A 1 326 ? 25.641  -5.533  -21.944 1.00 88.09 326 A 1 
ATOM 2405 O OE1   . GLU A 1 326 ? 25.802  -5.316  -23.156 1.00 80.43 326 A 1 
ATOM 2406 O OE2   . GLU A 1 326 ? 24.747  -6.283  -21.474 1.00 82.85 326 A 1 
ATOM 2407 N N     . THR A 1 327 ? 25.279  -3.737  -16.644 1.00 96.35 327 A 1 
ATOM 2408 C CA    . THR A 1 327 ? 24.580  -3.013  -15.581 1.00 96.36 327 A 1 
ATOM 2409 C C     . THR A 1 327 ? 25.586  -2.348  -14.646 1.00 96.51 327 A 1 
ATOM 2410 O O     . THR A 1 327 ? 25.419  -1.171  -14.328 1.00 95.73 327 A 1 
ATOM 2411 C CB    . THR A 1 327 ? 23.629  -3.945  -14.810 1.00 95.75 327 A 1 
ATOM 2412 O OG1   . THR A 1 327 ? 22.695  -4.503  -15.707 1.00 90.66 327 A 1 
ATOM 2413 C CG2   . THR A 1 327 ? 22.819  -3.193  -13.758 1.00 90.42 327 A 1 
ATOM 2414 N N     . THR A 1 328 ? 26.663  -3.045  -14.272 1.00 96.83 328 A 1 
ATOM 2415 C CA    . THR A 1 328 ? 27.741  -2.483  -13.454 1.00 96.85 328 A 1 
ATOM 2416 C C     . THR A 1 328 ? 28.381  -1.266  -14.108 1.00 96.74 328 A 1 
ATOM 2417 O O     . THR A 1 328 ? 28.558  -0.257  -13.431 1.00 95.87 328 A 1 
ATOM 2418 C CB    . THR A 1 328 ? 28.832  -3.517  -13.158 1.00 96.08 328 A 1 
ATOM 2419 O OG1   . THR A 1 328 ? 28.257  -4.605  -12.475 1.00 89.59 328 A 1 
ATOM 2420 C CG2   . THR A 1 328 ? 29.942  -2.969  -12.253 1.00 88.81 328 A 1 
ATOM 2421 N N     . VAL A 1 329 ? 28.662  -1.289  -15.407 1.00 96.86 329 A 1 
ATOM 2422 C CA    . VAL A 1 329 ? 29.239  -0.144  -16.128 1.00 96.68 329 A 1 
ATOM 2423 C C     . VAL A 1 329 ? 28.341  1.091   -16.006 1.00 96.55 329 A 1 
ATOM 2424 O O     . VAL A 1 329 ? 28.817  2.177   -15.665 1.00 95.24 329 A 1 
ATOM 2425 C CB    . VAL A 1 329 ? 29.508  -0.503  -17.601 1.00 95.72 329 A 1 
ATOM 2426 C CG1   . VAL A 1 329 ? 29.932  0.711   -18.432 1.00 90.30 329 A 1 
ATOM 2427 C CG2   . VAL A 1 329 ? 30.639  -1.526  -17.705 1.00 90.41 329 A 1 
ATOM 2428 N N     . ARG A 1 330 ? 27.030  0.929   -16.204 1.00 96.78 330 A 1 
ATOM 2429 C CA    . ARG A 1 330 ? 26.057  2.025   -16.092 1.00 96.48 330 A 1 
ATOM 2430 C C     . ARG A 1 330 ? 25.941  2.562   -14.658 1.00 96.60 330 A 1 
ATOM 2431 O O     . ARG A 1 330 ? 25.908  3.774   -14.456 1.00 95.40 330 A 1 
ATOM 2432 C CB    . ARG A 1 330 ? 24.688  1.554   -16.596 1.00 95.21 330 A 1 
ATOM 2433 C CG    . ARG A 1 330 ? 24.715  1.196   -18.083 1.00 93.14 330 A 1 
ATOM 2434 C CD    . ARG A 1 330 ? 23.355  0.653   -18.508 1.00 91.42 330 A 1 
ATOM 2435 N NE    . ARG A 1 330 ? 23.379  0.147   -19.879 1.00 89.48 330 A 1 
ATOM 2436 C CZ    . ARG A 1 330 ? 22.350  0.092   -20.714 1.00 88.05 330 A 1 
ATOM 2437 N NH1   . ARG A 1 330 ? 21.169  0.532   -20.381 1.00 81.56 330 A 1 
ATOM 2438 N NH2   . ARG A 1 330 ? 22.500  -0.420  -21.902 1.00 83.23 330 A 1 
ATOM 2439 N N     . LEU A 1 331 ? 25.910  1.681   -13.677 1.00 96.77 331 A 1 
ATOM 2440 C CA    . LEU A 1 331 ? 25.853  2.080   -12.265 1.00 96.85 331 A 1 
ATOM 2441 C C     . LEU A 1 331 ? 27.170  2.703   -11.797 1.00 96.75 331 A 1 
ATOM 2442 O O     . LEU A 1 331 ? 27.154  3.636   -10.993 1.00 95.60 331 A 1 
ATOM 2443 C CB    . LEU A 1 331 ? 25.484  0.863   -11.406 1.00 96.42 331 A 1 
ATOM 2444 C CG    . LEU A 1 331 ? 24.056  0.337   -11.640 1.00 95.47 331 A 1 
ATOM 2445 C CD1   . LEU A 1 331 ? 23.829  -0.905  -10.774 1.00 93.26 331 A 1 
ATOM 2446 C CD2   . LEU A 1 331 ? 22.976  1.365   -11.287 1.00 92.87 331 A 1 
ATOM 2447 N N     . ARG A 1 332 ? 28.299  2.266   -12.326 1.00 96.73 332 A 1 
ATOM 2448 C CA    . ARG A 1 332 ? 29.611  2.872   -12.047 1.00 96.50 332 A 1 
ATOM 2449 C C     . ARG A 1 332 ? 29.676  4.305   -12.580 1.00 96.50 332 A 1 
ATOM 2450 O O     . ARG A 1 332 ? 30.167  5.180   -11.876 1.00 95.45 332 A 1 
ATOM 2451 C CB    . ARG A 1 332 ? 30.724  1.974   -12.620 1.00 95.88 332 A 1 
ATOM 2452 C CG    . ARG A 1 332 ? 32.132  2.356   -12.151 1.00 87.97 332 A 1 
ATOM 2453 C CD    . ARG A 1 332 ? 32.353  2.221   -10.640 1.00 87.79 332 A 1 
ATOM 2454 N NE    . ARG A 1 332 ? 32.316  0.807   -10.178 1.00 85.06 332 A 1 
ATOM 2455 C CZ    . ARG A 1 332 ? 32.285  0.388   -8.915  1.00 83.17 332 A 1 
ATOM 2456 N NH1   . ARG A 1 332 ? 32.251  1.205   -7.899  1.00 71.63 332 A 1 
ATOM 2457 N NH2   . ARG A 1 332 ? 32.299  -0.876  -8.614  1.00 76.36 332 A 1 
ATOM 2458 N N     . ALA A 1 333 ? 29.128  4.577   -13.770 1.00 96.46 333 A 1 
ATOM 2459 C CA    . ALA A 1 333 ? 28.989  5.940   -14.285 1.00 96.23 333 A 1 
ATOM 2460 C C     . ALA A 1 333 ? 28.114  6.821   -13.374 1.00 96.21 333 A 1 
ATOM 2461 O O     . ALA A 1 333 ? 28.426  7.990   -13.154 1.00 94.65 333 A 1 
ATOM 2462 C CB    . ALA A 1 333 ? 28.430  5.880   -15.710 1.00 95.54 333 A 1 
ATOM 2463 N N     . TYR A 1 334 ? 27.044  6.248   -12.791 1.00 96.53 334 A 1 
ATOM 2464 C CA    . TYR A 1 334 ? 26.219  6.937   -11.800 1.00 96.53 334 A 1 
ATOM 2465 C C     . TYR A 1 334 ? 27.013  7.288   -10.529 1.00 96.42 334 A 1 
ATOM 2466 O O     . TYR A 1 334 ? 27.030  8.444   -10.126 1.00 95.07 334 A 1 
ATOM 2467 C CB    . TYR A 1 334 ? 24.988  6.083   -11.478 1.00 96.23 334 A 1 
ATOM 2468 C CG    . TYR A 1 334 ? 23.976  6.762   -10.588 1.00 96.58 334 A 1 
ATOM 2469 C CD1   . TYR A 1 334 ? 24.120  6.746   -9.184  1.00 94.59 334 A 1 
ATOM 2470 C CD2   . TYR A 1 334 ? 22.868  7.429   -11.154 1.00 94.45 334 A 1 
ATOM 2471 C CE1   . TYR A 1 334 ? 23.181  7.389   -8.357  1.00 94.04 334 A 1 
ATOM 2472 C CE2   . TYR A 1 334 ? 21.920  8.063   -10.342 1.00 93.97 334 A 1 
ATOM 2473 C CZ    . TYR A 1 334 ? 22.086  8.042   -8.943  1.00 95.23 334 A 1 
ATOM 2474 O OH    . TYR A 1 334 ? 21.164  8.673   -8.143  1.00 94.29 334 A 1 
ATOM 2475 N N     . PHE A 1 335 ? 27.721  6.323   -9.946  1.00 96.59 335 A 1 
ATOM 2476 C CA    . PHE A 1 335 ? 28.523  6.550   -8.742  1.00 96.20 335 A 1 
ATOM 2477 C C     . PHE A 1 335 ? 29.689  7.525   -8.955  1.00 95.65 335 A 1 
ATOM 2478 O O     . PHE A 1 335 ? 30.022  8.291   -8.048  1.00 93.01 335 A 1 
ATOM 2479 C CB    . PHE A 1 335 ? 29.053  5.214   -8.206  1.00 95.40 335 A 1 
ATOM 2480 C CG    . PHE A 1 335 ? 28.052  4.364   -7.463  1.00 95.34 335 A 1 
ATOM 2481 C CD1   . PHE A 1 335 ? 27.068  4.935   -6.640  1.00 90.93 335 A 1 
ATOM 2482 C CD2   . PHE A 1 335 ? 28.159  2.965   -7.512  1.00 90.11 335 A 1 
ATOM 2483 C CE1   . PHE A 1 335 ? 26.204  4.129   -5.883  1.00 89.15 335 A 1 
ATOM 2484 C CE2   . PHE A 1 335 ? 27.299  2.156   -6.758  1.00 88.85 335 A 1 
ATOM 2485 C CZ    . PHE A 1 335 ? 26.320  2.733   -5.939  1.00 91.21 335 A 1 
ATOM 2486 N N     . ASN A 1 336 ? 30.281  7.549   -10.140 1.00 96.22 336 A 1 
ATOM 2487 C CA    . ASN A 1 336 ? 31.373  8.455   -10.470 1.00 95.71 336 A 1 
ATOM 2488 C C     . ASN A 1 336 ? 30.917  9.897   -10.707 1.00 95.37 336 A 1 
ATOM 2489 O O     . ASN A 1 336 ? 31.755  10.793  -10.835 1.00 92.52 336 A 1 
ATOM 2490 C CB    . ASN A 1 336 ? 32.132  7.892   -11.680 1.00 94.71 336 A 1 
ATOM 2491 C CG    . ASN A 1 336 ? 32.911  6.628   -11.371 1.00 90.90 336 A 1 
ATOM 2492 O OD1   . ASN A 1 336 ? 33.185  6.263   -10.244 1.00 83.78 336 A 1 
ATOM 2493 N ND2   . ASN A 1 336 ? 33.351  5.927   -12.398 1.00 83.25 336 A 1 
ATOM 2494 N N     . THR A 1 337 ? 29.609  10.151  -10.792 1.00 95.54 337 A 1 
ATOM 2495 C CA    . THR A 1 337 ? 29.070  11.488  -11.040 1.00 95.49 337 A 1 
ATOM 2496 C C     . THR A 1 337 ? 28.687  12.159  -9.720  1.00 95.15 337 A 1 
ATOM 2497 O O     . THR A 1 337 ? 27.786  11.680  -9.026  1.00 93.52 337 A 1 
ATOM 2498 C CB    . THR A 1 337 ? 27.890  11.448  -12.006 1.00 94.65 337 A 1 
ATOM 2499 O OG1   . THR A 1 337 ? 28.303  10.854  -13.215 1.00 88.04 337 A 1 
ATOM 2500 C CG2   . THR A 1 337 ? 27.399  12.855  -12.352 1.00 87.29 337 A 1 
ATOM 2501 N N     . PRO A 1 338 ? 29.309  13.298  -9.352  1.00 94.62 338 A 1 
ATOM 2502 C CA    . PRO A 1 338 ? 28.974  13.999  -8.116  1.00 93.89 338 A 1 
ATOM 2503 C C     . PRO A 1 338 ? 27.576  14.631  -8.181  1.00 93.46 338 A 1 
ATOM 2504 O O     . PRO A 1 338 ? 27.043  14.912  -9.251  1.00 89.63 338 A 1 
ATOM 2505 C CB    . PRO A 1 338 ? 30.084  15.037  -7.942  1.00 91.89 338 A 1 
ATOM 2506 C CG    . PRO A 1 338 ? 30.517  15.331  -9.375  1.00 89.41 338 A 1 
ATOM 2507 C CD    . PRO A 1 338 ? 30.364  13.979  -10.074 1.00 93.05 338 A 1 
ATOM 2508 N N     . GLY A 1 339 ? 26.997  14.908  -7.009  1.00 92.10 339 A 1 
ATOM 2509 C CA    . GLY A 1 339 ? 25.714  15.601  -6.892  1.00 91.32 339 A 1 
ATOM 2510 C C     . GLY A 1 339 ? 24.484  14.718  -7.085  1.00 92.21 339 A 1 
ATOM 2511 O O     . GLY A 1 339 ? 23.373  15.239  -7.161  1.00 89.25 339 A 1 
ATOM 2512 N N     . LEU A 1 340 ? 24.660  13.403  -7.141  1.00 93.91 340 A 1 
ATOM 2513 C CA    . LEU A 1 340 ? 23.592  12.408  -7.147  1.00 94.69 340 A 1 
ATOM 2514 C C     . LEU A 1 340 ? 23.440  11.761  -5.759  1.00 94.30 340 A 1 
ATOM 2515 O O     . LEU A 1 340 ? 24.360  11.836  -4.947  1.00 92.17 340 A 1 
ATOM 2516 C CB    . LEU A 1 340 ? 23.867  11.368  -8.248  1.00 94.31 340 A 1 
ATOM 2517 C CG    . LEU A 1 340 ? 23.802  11.932  -9.679  1.00 94.18 340 A 1 
ATOM 2518 C CD1   . LEU A 1 340 ? 24.178  10.843  -10.676 1.00 91.72 340 A 1 
ATOM 2519 C CD2   . LEU A 1 340 ? 22.389  12.437  -10.031 1.00 91.29 340 A 1 
ATOM 2520 N N     . PRO A 1 341 ? 22.284  11.122  -5.470  1.00 94.36 341 A 1 
ATOM 2521 C CA    . PRO A 1 341 ? 22.125  10.276  -4.292  1.00 94.25 341 A 1 
ATOM 2522 C C     . PRO A 1 341 ? 23.228  9.221   -4.171  1.00 94.39 341 A 1 
ATOM 2523 O O     . PRO A 1 341 ? 23.764  8.754   -5.169  1.00 93.00 341 A 1 
ATOM 2524 C CB    . PRO A 1 341 ? 20.749  9.632   -4.437  1.00 93.16 341 A 1 
ATOM 2525 C CG    . PRO A 1 341 ? 19.972  10.641  -5.260  1.00 90.95 341 A 1 
ATOM 2526 C CD    . PRO A 1 341 ? 21.043  11.195  -6.212  1.00 93.33 341 A 1 
ATOM 2527 N N     . VAL A 1 342 ? 23.545  8.837   -2.936  1.00 94.48 342 A 1 
ATOM 2528 C CA    . VAL A 1 342 ? 24.640  7.917   -2.636  1.00 94.18 342 A 1 
ATOM 2529 C C     . VAL A 1 342 ? 24.126  6.628   -1.992  1.00 93.89 342 A 1 
ATOM 2530 O O     . VAL A 1 342 ? 23.108  6.612   -1.301  1.00 91.50 342 A 1 
ATOM 2531 C CB    . VAL A 1 342 ? 25.741  8.576   -1.784  1.00 92.49 342 A 1 
ATOM 2532 C CG1   . VAL A 1 342 ? 26.388  9.744   -2.539  1.00 82.76 342 A 1 
ATOM 2533 C CG2   . VAL A 1 342 ? 25.232  9.097   -0.437  1.00 83.36 342 A 1 
ATOM 2534 N N     . CYS A 1 343 ? 24.870  5.552   -2.210  1.00 93.34 343 A 1 
ATOM 2535 C CA    . CYS A 1 343 ? 24.644  4.233   -1.623  1.00 92.85 343 A 1 
ATOM 2536 C C     . CYS A 1 343 ? 26.001  3.606   -1.276  1.00 92.83 343 A 1 
ATOM 2537 O O     . CYS A 1 343 ? 27.045  4.091   -1.714  1.00 90.75 343 A 1 
ATOM 2538 C CB    . CYS A 1 343 ? 23.858  3.385   -2.634  1.00 90.97 343 A 1 
ATOM 2539 S SG    . CYS A 1 343 ? 23.384  1.770   -1.935  1.00 88.15 343 A 1 
ATOM 2540 N N     . GLN A 1 344 ? 25.981  2.537   -0.500  1.00 92.88 344 A 1 
ATOM 2541 C CA    . GLN A 1 344 ? 27.142  1.668   -0.341  1.00 92.34 344 A 1 
ATOM 2542 C C     . GLN A 1 344 ? 27.516  1.045   -1.696  1.00 93.12 344 A 1 
ATOM 2543 O O     . GLN A 1 344 ? 26.640  0.649   -2.463  1.00 91.46 344 A 1 
ATOM 2544 C CB    . GLN A 1 344 ? 26.839  0.588   0.698   1.00 90.02 344 A 1 
ATOM 2545 C CG    . GLN A 1 344 ? 26.707  1.177   2.112   1.00 80.15 344 A 1 
ATOM 2546 C CD    . GLN A 1 344 ? 26.274  0.149   3.164   1.00 74.43 344 A 1 
ATOM 2547 O OE1   . GLN A 1 344 ? 25.707  -0.881  2.870   1.00 64.24 344 A 1 
ATOM 2548 N NE2   . GLN A 1 344 ? 26.492  0.409   4.419   1.00 62.10 344 A 1 
ATOM 2549 N N     . ASP A 1 345 ? 28.806  0.958   -1.982  1.00 92.42 345 A 1 
ATOM 2550 C CA    . ASP A 1 345 ? 29.303  0.352   -3.218  1.00 92.44 345 A 1 
ATOM 2551 C C     . ASP A 1 345 ? 29.287  -1.174  -3.100  1.00 92.65 345 A 1 
ATOM 2552 O O     . ASP A 1 345 ? 30.250  -1.803  -2.683  1.00 89.72 345 A 1 
ATOM 2553 C CB    . ASP A 1 345 ? 30.686  0.918   -3.584  1.00 90.65 345 A 1 
ATOM 2554 C CG    . ASP A 1 345 ? 31.109  0.548   -5.018  1.00 88.43 345 A 1 
ATOM 2555 O OD1   . ASP A 1 345 ? 30.430  -0.267  -5.671  1.00 82.52 345 A 1 
ATOM 2556 O OD2   . ASP A 1 345 ? 32.086  1.146   -5.524  1.00 82.73 345 A 1 
ATOM 2557 N N     . HIS A 1 346 ? 28.146  -1.757  -3.428  1.00 94.27 346 A 1 
ATOM 2558 C CA    . HIS A 1 346 ? 27.941  -3.197  -3.489  1.00 94.55 346 A 1 
ATOM 2559 C C     . HIS A 1 346 ? 27.803  -3.688  -4.936  1.00 94.97 346 A 1 
ATOM 2560 O O     . HIS A 1 346 ? 27.131  -4.688  -5.194  1.00 93.11 346 A 1 
ATOM 2561 C CB    . HIS A 1 346 ? 26.725  -3.586  -2.634  1.00 93.61 346 A 1 
ATOM 2562 C CG    . HIS A 1 346 ? 26.864  -3.369  -1.154  1.00 93.07 346 A 1 
ATOM 2563 N ND1   . HIS A 1 346 ? 25.807  -3.432  -0.264  1.00 85.06 346 A 1 
ATOM 2564 C CD2   . HIS A 1 346 ? 27.992  -3.142  -0.415  1.00 85.25 346 A 1 
ATOM 2565 C CE1   . HIS A 1 346 ? 26.292  -3.234  0.965   1.00 86.80 346 A 1 
ATOM 2566 N NE2   . HIS A 1 346 ? 27.615  -3.057  0.918   1.00 87.94 346 A 1 
ATOM 2567 N N     . LEU A 1 347 ? 28.395  -2.980  -5.915  1.00 94.82 347 A 1 
ATOM 2568 C CA    . LEU A 1 347 ? 28.259  -3.327  -7.333  1.00 95.20 347 A 1 
ATOM 2569 C C     . LEU A 1 347 ? 28.879  -4.689  -7.638  1.00 95.26 347 A 1 
ATOM 2570 O O     . LEU A 1 347 ? 28.221  -5.522  -8.251  1.00 93.73 347 A 1 
ATOM 2571 C CB    . LEU A 1 347 ? 28.859  -2.241  -8.233  1.00 94.63 347 A 1 
ATOM 2572 C CG    . LEU A 1 347 ? 28.157  -0.881  -8.184  1.00 93.24 347 A 1 
ATOM 2573 C CD1   . LEU A 1 347 ? 28.807  0.069   -9.193  1.00 90.44 347 A 1 
ATOM 2574 C CD2   . LEU A 1 347 ? 26.666  -0.954  -8.518  1.00 90.19 347 A 1 
ATOM 2575 N N     . GLU A 1 348 ? 30.079  -4.946  -7.152  1.00 94.54 348 A 1 
ATOM 2576 C CA    . GLU A 1 348 ? 30.781  -6.213  -7.355  1.00 94.22 348 A 1 
ATOM 2577 C C     . GLU A 1 348 ? 30.005  -7.389  -6.748  1.00 94.54 348 A 1 
ATOM 2578 O O     . GLU A 1 348 ? 29.864  -8.432  -7.382  1.00 92.98 348 A 1 
ATOM 2579 C CB    . GLU A 1 348 ? 32.194  -6.135  -6.752  1.00 92.97 348 A 1 
ATOM 2580 C CG    . GLU A 1 348 ? 33.188  -5.238  -7.520  1.00 82.78 348 A 1 
ATOM 2581 C CD    . GLU A 1 348 ? 32.930  -3.718  -7.425  1.00 73.21 348 A 1 
ATOM 2582 O OE1   . GLU A 1 348 ? 33.531  -2.983  -8.249  1.00 64.14 348 A 1 
ATOM 2583 O OE2   . GLU A 1 348 ? 32.119  -3.266  -6.596  1.00 64.77 348 A 1 
ATOM 2584 N N     . PHE A 1 349 ? 29.421  -7.208  -5.556  1.00 94.79 349 A 1 
ATOM 2585 C CA    . PHE A 1 349 ? 28.597  -8.231  -4.912  1.00 94.73 349 A 1 
ATOM 2586 C C     . PHE A 1 349 ? 27.366  -8.576  -5.756  1.00 95.22 349 A 1 
ATOM 2587 O O     . PHE A 1 349 ? 27.130  -9.746  -6.073  1.00 94.56 349 A 1 
ATOM 2588 C CB    . PHE A 1 349 ? 28.168  -7.758  -3.520  1.00 93.91 349 A 1 
ATOM 2589 C CG    . PHE A 1 349 ? 27.083  -8.629  -2.920  1.00 93.56 349 A 1 
ATOM 2590 C CD1   . PHE A 1 349 ? 25.759  -8.148  -2.798  1.00 91.60 349 A 1 
ATOM 2591 C CD2   . PHE A 1 349 ? 27.371  -9.951  -2.544  1.00 91.67 349 A 1 
ATOM 2592 C CE1   . PHE A 1 349 ? 24.746  -8.981  -2.297  1.00 91.22 349 A 1 
ATOM 2593 C CE2   . PHE A 1 349 ? 26.362  -10.787 -2.045  1.00 90.39 349 A 1 
ATOM 2594 C CZ    . PHE A 1 349 ? 25.053  -10.305 -1.924  1.00 90.92 349 A 1 
ATOM 2595 N N     . TRP A 1 350 ? 26.575  -7.572  -6.142  1.00 95.87 350 A 1 
ATOM 2596 C CA    . TRP A 1 350 ? 25.361  -7.817  -6.907  1.00 96.04 350 A 1 
ATOM 2597 C C     . TRP A 1 350 ? 25.670  -8.344  -8.313  1.00 96.11 350 A 1 
ATOM 2598 O O     . TRP A 1 350 ? 24.967  -9.239  -8.785  1.00 95.21 350 A 1 
ATOM 2599 C CB    . TRP A 1 350 ? 24.498  -6.556  -6.949  1.00 95.81 350 A 1 
ATOM 2600 C CG    . TRP A 1 350 ? 23.853  -6.206  -5.649  1.00 95.73 350 A 1 
ATOM 2601 C CD1   . TRP A 1 350 ? 24.040  -5.061  -4.956  1.00 93.97 350 A 1 
ATOM 2602 C CD2   . TRP A 1 350 ? 22.911  -7.009  -4.852  1.00 95.20 350 A 1 
ATOM 2603 N NE1   . TRP A 1 350 ? 23.290  -5.084  -3.797  1.00 93.94 350 A 1 
ATOM 2604 C CE2   . TRP A 1 350 ? 22.587  -6.261  -3.687  1.00 94.68 350 A 1 
ATOM 2605 C CE3   . TRP A 1 350 ? 22.318  -8.274  -5.017  1.00 94.46 350 A 1 
ATOM 2606 C CZ2   . TRP A 1 350 ? 21.698  -6.764  -2.707  1.00 93.82 350 A 1 
ATOM 2607 C CZ3   . TRP A 1 350 ? 21.435  -8.772  -4.037  1.00 93.16 350 A 1 
ATOM 2608 C CH2   . TRP A 1 350 ? 21.131  -8.027  -2.896  1.00 93.03 350 A 1 
ATOM 2609 N N     . GLU A 1 351 ? 26.734  -7.869  -8.948  1.00 95.47 351 A 1 
ATOM 2610 C CA    . GLU A 1 351 ? 27.199  -8.422  -10.216 1.00 95.89 351 A 1 
ATOM 2611 C C     . GLU A 1 351 ? 27.546  -9.908  -10.086 1.00 95.89 351 A 1 
ATOM 2612 O O     . GLU A 1 351 ? 27.092  -10.718 -10.891 1.00 94.98 351 A 1 
ATOM 2613 C CB    . GLU A 1 351 ? 28.406  -7.627  -10.745 1.00 95.46 351 A 1 
ATOM 2614 C CG    . GLU A 1 351 ? 28.811  -8.111  -12.145 1.00 93.49 351 A 1 
ATOM 2615 C CD    . GLU A 1 351 ? 29.994  -7.355  -12.763 1.00 93.62 351 A 1 
ATOM 2616 O OE1   . GLU A 1 351 ? 30.622  -7.926  -13.685 1.00 88.56 351 A 1 
ATOM 2617 O OE2   . GLU A 1 351 ? 30.247  -6.198  -12.377 1.00 89.53 351 A 1 
ATOM 2618 N N     . ALA A 1 352 ? 28.299  -10.285 -9.046  1.00 95.87 352 A 1 
ATOM 2619 C CA    . ALA A 1 352 ? 28.674  -11.675 -8.798  1.00 95.52 352 A 1 
ATOM 2620 C C     . ALA A 1 352 ? 27.436  -12.552 -8.566  1.00 95.51 352 A 1 
ATOM 2621 O O     . ALA A 1 352 ? 27.306  -13.620 -9.180  1.00 94.19 352 A 1 
ATOM 2622 C CB    . ALA A 1 352 ? 29.644  -11.720 -7.617  1.00 94.59 352 A 1 
ATOM 2623 N N     . VAL A 1 353 ? 26.464  -12.092 -7.756  1.00 95.81 353 A 1 
ATOM 2624 C CA    . VAL A 1 353 ? 25.205  -12.809 -7.507  1.00 95.53 353 A 1 
ATOM 2625 C C     . VAL A 1 353 ? 24.463  -13.060 -8.818  1.00 95.69 353 A 1 
ATOM 2626 O O     . VAL A 1 353 ? 24.207  -14.215 -9.157  1.00 94.72 353 A 1 
ATOM 2627 C CB    . VAL A 1 353 ? 24.321  -12.068 -6.489  1.00 94.58 353 A 1 
ATOM 2628 C CG1   . VAL A 1 353 ? 22.911  -12.679 -6.388  1.00 90.20 353 A 1 
ATOM 2629 C CG2   . VAL A 1 353 ? 24.926  -12.140 -5.080  1.00 90.59 353 A 1 
ATOM 2630 N N     . PHE A 1 354 ? 24.159  -12.011 -9.592  1.00 96.13 354 A 1 
ATOM 2631 C CA    . PHE A 1 354 ? 23.379  -12.150 -10.823 1.00 96.13 354 A 1 
ATOM 2632 C C     . PHE A 1 354 ? 24.136  -12.919 -11.920 1.00 95.92 354 A 1 
ATOM 2633 O O     . PHE A 1 354 ? 23.516  -13.653 -12.682 1.00 94.14 354 A 1 
ATOM 2634 C CB    . PHE A 1 354 ? 22.912  -10.776 -11.308 1.00 95.72 354 A 1 
ATOM 2635 C CG    . PHE A 1 354 ? 21.653  -10.295 -10.620 1.00 96.00 354 A 1 
ATOM 2636 C CD1   . PHE A 1 354 ? 20.391  -10.543 -11.201 1.00 93.33 354 A 1 
ATOM 2637 C CD2   . PHE A 1 354 ? 21.713  -9.610  -9.398  1.00 92.99 354 A 1 
ATOM 2638 C CE1   . PHE A 1 354 ? 19.216  -10.096 -10.572 1.00 92.51 354 A 1 
ATOM 2639 C CE2   . PHE A 1 354 ? 20.550  -9.168  -8.756  1.00 92.31 354 A 1 
ATOM 2640 C CZ    . PHE A 1 354 ? 19.296  -9.409  -9.347  1.00 94.27 354 A 1 
ATOM 2641 N N     . THR A 1 355 ? 25.466  -12.821 -11.959 1.00 95.96 355 A 1 
ATOM 2642 C CA    . THR A 1 355 ? 26.304  -13.606 -12.879 1.00 95.83 355 A 1 
ATOM 2643 C C     . THR A 1 355 ? 26.178  -15.110 -12.607 1.00 95.48 355 A 1 
ATOM 2644 O O     . THR A 1 355 ? 26.166  -15.911 -13.544 1.00 93.27 355 A 1 
ATOM 2645 C CB    . THR A 1 355 ? 27.774  -13.168 -12.784 1.00 95.07 355 A 1 
ATOM 2646 O OG1   . THR A 1 355 ? 27.875  -11.825 -13.194 1.00 85.97 355 A 1 
ATOM 2647 C CG2   . THR A 1 355 ? 28.702  -13.955 -13.716 1.00 84.40 355 A 1 
ATOM 2648 N N     . GLY A 1 356 ? 26.024  -15.508 -11.346 1.00 95.49 356 A 1 
ATOM 2649 C CA    . GLY A 1 356 ? 25.790  -16.898 -10.962 1.00 94.59 356 A 1 
ATOM 2650 C C     . GLY A 1 356 ? 24.381  -17.413 -11.245 1.00 94.79 356 A 1 
ATOM 2651 O O     . GLY A 1 356 ? 24.174  -18.627 -11.330 1.00 92.28 356 A 1 
ATOM 2652 N N     . LEU A 1 357 ? 23.400  -16.523 -11.426 1.00 94.41 357 A 1 
ATOM 2653 C CA    . LEU A 1 357 ? 21.995  -16.873 -11.684 1.00 94.08 357 A 1 
ATOM 2654 C C     . LEU A 1 357 ? 21.752  -17.170 -13.175 1.00 93.95 357 A 1 
ATOM 2655 O O     . LEU A 1 357 ? 20.969  -16.514 -13.862 1.00 90.84 357 A 1 
ATOM 2656 C CB    . LEU A 1 357 ? 21.054  -15.796 -11.117 1.00 92.76 357 A 1 
ATOM 2657 C CG    . LEU A 1 357 ? 21.165  -15.540 -9.607  1.00 91.91 357 A 1 
ATOM 2658 C CD1   . LEU A 1 357 ? 20.099  -14.529 -9.181  1.00 88.03 357 A 1 
ATOM 2659 C CD2   . LEU A 1 357 ? 20.999  -16.790 -8.748  1.00 88.27 357 A 1 
ATOM 2660 N N     . THR A 1 358 ? 22.445  -18.190 -13.686 1.00 93.04 358 A 1 
ATOM 2661 C CA    . THR A 1 358 ? 22.404  -18.578 -15.103 1.00 91.93 358 A 1 
ATOM 2662 C C     . THR A 1 358 ? 21.313  -19.611 -15.411 1.00 91.21 358 A 1 
ATOM 2663 O O     . THR A 1 358 ? 20.820  -20.320 -14.534 1.00 84.16 358 A 1 
ATOM 2664 C CB    . THR A 1 358 ? 23.767  -19.094 -15.572 1.00 89.05 358 A 1 
ATOM 2665 O OG1   . THR A 1 358 ? 24.154  -20.230 -14.841 1.00 80.45 358 A 1 
ATOM 2666 C CG2   . THR A 1 358 ? 24.863  -18.042 -15.442 1.00 78.40 358 A 1 
ATOM 2667 N N     . HIS A 1 359 ? 20.968  -19.731 -16.695 1.00 93.65 359 A 1 
ATOM 2668 C CA    . HIS A 1 359 ? 19.979  -20.703 -17.182 1.00 94.14 359 A 1 
ATOM 2669 C C     . HIS A 1 359 ? 18.592  -20.561 -16.544 1.00 94.69 359 A 1 
ATOM 2670 O O     . HIS A 1 359 ? 17.961  -21.565 -16.196 1.00 91.55 359 A 1 
ATOM 2671 C CB    . HIS A 1 359 ? 20.524  -22.139 -17.075 1.00 92.33 359 A 1 
ATOM 2672 C CG    . HIS A 1 359 ? 21.867  -22.331 -17.697 1.00 87.72 359 A 1 
ATOM 2673 N ND1   . HIS A 1 359 ? 22.171  -22.215 -19.032 1.00 76.61 359 A 1 
ATOM 2674 C CD2   . HIS A 1 359 ? 23.041  -22.651 -17.056 1.00 74.79 359 A 1 
ATOM 2675 C CE1   . HIS A 1 359 ? 23.485  -22.453 -19.189 1.00 75.46 359 A 1 
ATOM 2676 N NE2   . HIS A 1 359 ? 24.033  -22.733 -18.009 1.00 75.23 359 A 1 
ATOM 2677 N N     . ILE A 1 360 ? 18.104  -19.325 -16.412 1.00 93.14 360 A 1 
ATOM 2678 C CA    . ILE A 1 360 ? 16.733  -19.055 -15.997 1.00 94.17 360 A 1 
ATOM 2679 C C     . ILE A 1 360 ? 15.723  -19.656 -16.991 1.00 94.02 360 A 1 
ATOM 2680 O O     . ILE A 1 360 ? 15.979  -19.734 -18.197 1.00 92.01 360 A 1 
ATOM 2681 C CB    . ILE A 1 360 ? 16.520  -17.539 -15.787 1.00 93.27 360 A 1 
ATOM 2682 C CG1   . ILE A 1 360 ? 15.212  -17.280 -15.020 1.00 90.55 360 A 1 
ATOM 2683 C CG2   . ILE A 1 360 ? 16.568  -16.758 -17.115 1.00 89.03 360 A 1 
ATOM 2684 C CD1   . ILE A 1 360 ? 15.077  -15.850 -14.489 1.00 87.55 360 A 1 
ATOM 2685 N N     . ASP A 1 361 ? 14.573  -20.076 -16.500 1.00 93.84 361 A 1 
ATOM 2686 C CA    . ASP A 1 361 ? 13.463  -20.496 -17.353 1.00 93.56 361 A 1 
ATOM 2687 C C     . ASP A 1 361 ? 12.771  -19.268 -17.963 1.00 93.69 361 A 1 
ATOM 2688 O O     . ASP A 1 361 ? 12.133  -18.478 -17.273 1.00 92.73 361 A 1 
ATOM 2689 C CB    . ASP A 1 361 ? 12.510  -21.378 -16.543 1.00 92.61 361 A 1 
ATOM 2690 C CG    . ASP A 1 361 ? 11.464  -22.042 -17.437 1.00 89.63 361 A 1 
ATOM 2691 O OD1   . ASP A 1 361 ? 10.787  -21.316 -18.189 1.00 82.55 361 A 1 
ATOM 2692 O OD2   . ASP A 1 361 ? 11.349  -23.277 -17.372 1.00 81.68 361 A 1 
ATOM 2693 N N     . ALA A 1 362 ? 12.884  -19.131 -19.283 1.00 93.08 362 A 1 
ATOM 2694 C CA    . ALA A 1 362 ? 12.326  -17.991 -20.008 1.00 92.28 362 A 1 
ATOM 2695 C C     . ALA A 1 362 ? 10.798  -17.879 -19.883 1.00 92.20 362 A 1 
ATOM 2696 O O     . ALA A 1 362 ? 10.238  -16.778 -19.942 1.00 90.38 362 A 1 
ATOM 2697 C CB    . ALA A 1 362 ? 12.747  -18.117 -21.479 1.00 90.64 362 A 1 
ATOM 2698 N N     . HIS A 1 363 ? 10.095  -18.996 -19.687 1.00 92.88 363 A 1 
ATOM 2699 C CA    . HIS A 1 363 ? 8.649   -18.992 -19.504 1.00 91.92 363 A 1 
ATOM 2700 C C     . HIS A 1 363 ? 8.255   -18.435 -18.136 1.00 92.60 363 A 1 
ATOM 2701 O O     . HIS A 1 363 ? 7.348   -17.606 -18.056 1.00 91.06 363 A 1 
ATOM 2702 C CB    . HIS A 1 363 ? 8.119   -20.412 -19.705 1.00 89.44 363 A 1 
ATOM 2703 C CG    . HIS A 1 363 ? 6.642   -20.529 -19.582 1.00 80.09 363 A 1 
ATOM 2704 N ND1   . HIS A 1 363 ? 5.970   -21.141 -18.551 1.00 70.97 363 A 1 
ATOM 2705 C CD2   . HIS A 1 363 ? 5.696   -20.130 -20.493 1.00 67.58 363 A 1 
ATOM 2706 C CE1   . HIS A 1 363 ? 4.664   -21.126 -18.843 1.00 64.77 363 A 1 
ATOM 2707 N NE2   . HIS A 1 363 ? 4.456   -20.525 -20.010 1.00 64.20 363 A 1 
ATOM 2708 N N     . PHE A 1 364 ? 8.971   -18.827 -17.065 1.00 92.66 364 A 1 
ATOM 2709 C CA    . PHE A 1 364 ? 8.747   -18.233 -15.749 1.00 93.32 364 A 1 
ATOM 2710 C C     . PHE A 1 364 ? 9.101   -16.754 -15.730 1.00 93.31 364 A 1 
ATOM 2711 O O     . PHE A 1 364 ? 8.298   -15.957 -15.247 1.00 92.34 364 A 1 
ATOM 2712 C CB    . PHE A 1 364 ? 9.517   -19.003 -14.666 1.00 93.56 364 A 1 
ATOM 2713 C CG    . PHE A 1 364 ? 9.045   -20.415 -14.418 1.00 94.02 364 A 1 
ATOM 2714 C CD1   . PHE A 1 364 ? 7.681   -20.744 -14.443 1.00 92.07 364 A 1 
ATOM 2715 C CD2   . PHE A 1 364 ? 9.985   -21.425 -14.144 1.00 92.07 364 A 1 
ATOM 2716 C CE1   . PHE A 1 364 ? 7.251   -22.063 -14.216 1.00 91.66 364 A 1 
ATOM 2717 C CE2   . PHE A 1 364 ? 9.567   -22.745 -13.920 1.00 91.35 364 A 1 
ATOM 2718 C CZ    . PHE A 1 364 ? 8.199   -23.063 -13.970 1.00 92.90 364 A 1 
ATOM 2719 N N     . LEU A 1 365 ? 10.218  -16.353 -16.340 1.00 93.03 365 A 1 
ATOM 2720 C CA    . LEU A 1 365 ? 10.585  -14.949 -16.463 1.00 93.37 365 A 1 
ATOM 2721 C C     . LEU A 1 365 ? 9.517   -14.142 -17.217 1.00 92.95 365 A 1 
ATOM 2722 O O     . LEU A 1 365 ? 9.134   -13.053 -16.790 1.00 91.93 365 A 1 
ATOM 2723 C CB    . LEU A 1 365 ? 11.964  -14.835 -17.128 1.00 93.62 365 A 1 
ATOM 2724 C CG    . LEU A 1 365 ? 12.479  -13.388 -17.249 1.00 93.15 365 A 1 
ATOM 2725 C CD1   . LEU A 1 365 ? 12.622  -12.710 -15.889 1.00 90.40 365 A 1 
ATOM 2726 C CD2   . LEU A 1 365 ? 13.837  -13.380 -17.941 1.00 89.86 365 A 1 
ATOM 2727 N N     . SER A 1 366 ? 8.984   -14.681 -18.302 1.00 92.73 366 A 1 
ATOM 2728 C CA    . SER A 1 366 ? 7.885   -14.035 -19.023 1.00 91.65 366 A 1 
ATOM 2729 C C     . SER A 1 366 ? 6.645   -13.871 -18.131 1.00 91.15 366 A 1 
ATOM 2730 O O     . SER A 1 366 ? 6.038   -12.799 -18.124 1.00 89.72 366 A 1 
ATOM 2731 C CB    . SER A 1 366 ? 7.537   -14.836 -20.278 1.00 90.40 366 A 1 
ATOM 2732 O OG    . SER A 1 366 ? 6.549   -14.167 -21.034 1.00 78.67 366 A 1 
ATOM 2733 N N     . GLN A 1 367 ? 6.287   -14.893 -17.354 1.00 92.46 367 A 1 
ATOM 2734 C CA    . GLN A 1 367 ? 5.122   -14.822 -16.472 1.00 91.59 367 A 1 
ATOM 2735 C C     . GLN A 1 367 ? 5.310   -13.820 -15.321 1.00 91.37 367 A 1 
ATOM 2736 O O     . GLN A 1 367 ? 4.398   -13.033 -15.078 1.00 89.96 367 A 1 
ATOM 2737 C CB    . GLN A 1 367 ? 4.784   -16.203 -15.897 1.00 90.73 367 A 1 
ATOM 2738 C CG    . GLN A 1 367 ? 4.156   -17.120 -16.947 1.00 85.97 367 A 1 
ATOM 2739 C CD    . GLN A 1 367 ? 3.641   -18.415 -16.314 1.00 82.43 367 A 1 
ATOM 2740 O OE1   . GLN A 1 367 ? 2.967   -18.421 -15.300 1.00 73.62 367 A 1 
ATOM 2741 N NE2   . GLN A 1 367 ? 3.930   -19.554 -16.883 1.00 71.64 367 A 1 
ATOM 2742 N N     . THR A 1 368 ? 6.464   -13.807 -14.651 1.00 92.22 368 A 1 
ATOM 2743 C CA    . THR A 1 368 ? 6.725   -12.860 -13.556 1.00 92.30 368 A 1 
ATOM 2744 C C     . THR A 1 368 ? 6.756   -11.416 -14.059 1.00 91.54 368 A 1 
ATOM 2745 O O     . THR A 1 368 ? 6.174   -10.535 -13.427 1.00 89.91 368 A 1 
ATOM 2746 C CB    . THR A 1 368 ? 8.023   -13.182 -12.811 1.00 92.71 368 A 1 
ATOM 2747 O OG1   . THR A 1 368 ? 9.114   -13.224 -13.693 1.00 86.00 368 A 1 
ATOM 2748 C CG2   . THR A 1 368 ? 7.947   -14.531 -12.095 1.00 85.68 368 A 1 
ATOM 2749 N N     . LYS A 1 369 ? 7.316   -11.171 -15.240 1.00 91.57 369 A 1 
ATOM 2750 C CA    . LYS A 1 369 ? 7.269   -9.863  -15.902 1.00 91.02 369 A 1 
ATOM 2751 C C     . LYS A 1 369 ? 5.831   -9.438  -16.203 1.00 89.71 369 A 1 
ATOM 2752 O O     . LYS A 1 369 ? 5.443   -8.321  -15.881 1.00 87.27 369 A 1 
ATOM 2753 C CB    . LYS A 1 369 ? 8.100   -9.904  -17.192 1.00 90.93 369 A 1 
ATOM 2754 C CG    . LYS A 1 369 ? 9.612   -9.933  -16.916 1.00 89.42 369 A 1 
ATOM 2755 C CD    . LYS A 1 369 ? 10.434  -10.225 -18.175 1.00 88.20 369 A 1 
ATOM 2756 C CE    . LYS A 1 369 ? 10.328  -9.089  -19.200 1.00 84.45 369 A 1 
ATOM 2757 N NZ    . LYS A 1 369 ? 11.302  -9.274  -20.317 1.00 82.09 369 A 1 
ATOM 2758 N N     . GLN A 1 370 ? 5.025   -10.325 -16.802 1.00 90.29 370 A 1 
ATOM 2759 C CA    . GLN A 1 370 ? 3.631   -10.016 -17.147 1.00 88.51 370 A 1 
ATOM 2760 C C     . GLN A 1 370 ? 2.749   -9.794  -15.911 1.00 87.67 370 A 1 
ATOM 2761 O O     . GLN A 1 370 ? 1.825   -8.974  -15.955 1.00 84.25 370 A 1 
ATOM 2762 C CB    . GLN A 1 370 ? 3.047   -11.147 -18.013 1.00 86.61 370 A 1 
ATOM 2763 C CG    . GLN A 1 370 ? 3.644   -11.199 -19.431 1.00 77.21 370 A 1 
ATOM 2764 C CD    . GLN A 1 370 ? 3.362   -9.964  -20.283 1.00 72.22 370 A 1 
ATOM 2765 O OE1   . GLN A 1 370 ? 2.353   -9.300  -20.147 1.00 63.82 370 A 1 
ATOM 2766 N NE2   . GLN A 1 370 ? 4.249   -9.632  -21.183 1.00 61.75 370 A 1 
ATOM 2767 N N     . ALA A 1 371 ? 3.031   -10.498 -14.818 1.00 88.32 371 A 1 
ATOM 2768 C CA    . ALA A 1 371 ? 2.326   -10.299 -13.556 1.00 86.09 371 A 1 
ATOM 2769 C C     . ALA A 1 371 ? 2.674   -8.954  -12.883 1.00 84.74 371 A 1 
ATOM 2770 O O     . ALA A 1 371 ? 1.914   -8.492  -12.024 1.00 80.19 371 A 1 
ATOM 2771 C CB    . ALA A 1 371 ? 2.627   -11.490 -12.641 1.00 85.15 371 A 1 
ATOM 2772 N N     . GLY A 1 372 ? 3.779   -8.309  -13.290 1.00 85.69 372 A 1 
ATOM 2773 C CA    . GLY A 1 372 ? 4.244   -7.055  -12.711 1.00 83.72 372 A 1 
ATOM 2774 C C     . GLY A 1 372 ? 4.858   -7.226  -11.324 1.00 84.15 372 A 1 
ATOM 2775 O O     . GLY A 1 372 ? 4.796   -6.287  -10.517 1.00 80.02 372 A 1 
ATOM 2776 N N     . GLU A 1 373 ? 5.419   -8.405  -11.051 1.00 85.15 373 A 1 
ATOM 2777 C CA    . GLU A 1 373 ? 6.118   -8.670  -9.803  1.00 85.09 373 A 1 
ATOM 2778 C C     . GLU A 1 373 ? 7.400   -7.829  -9.700  1.00 86.63 373 A 1 
ATOM 2779 O O     . GLU A 1 373 ? 8.108   -7.617  -10.687 1.00 84.76 373 A 1 
ATOM 2780 C CB    . GLU A 1 373 ? 6.450   -10.168 -9.663  1.00 83.66 373 A 1 
ATOM 2781 C CG    . GLU A 1 373 ? 5.208   -11.075 -9.579  1.00 79.07 373 A 1 
ATOM 2782 C CD    . GLU A 1 373 ? 4.273   -10.760 -8.408  1.00 78.18 373 A 1 
ATOM 2783 O OE1   . GLU A 1 373 ? 3.065   -11.064 -8.533  1.00 70.01 373 A 1 
ATOM 2784 O OE2   . GLU A 1 373 ? 4.750   -10.198 -7.395  1.00 71.98 373 A 1 
ATOM 2785 N N     . ASN A 1 374 ? 7.713   -7.376  -8.495  1.00 88.58 374 A 1 
ATOM 2786 C CA    . ASN A 1 374 ? 9.017   -6.806  -8.193  1.00 88.20 374 A 1 
ATOM 2787 C C     . ASN A 1 374 ? 10.055  -7.931  -8.158  1.00 89.60 374 A 1 
ATOM 2788 O O     . ASN A 1 374 ? 9.728   -9.058  -7.783  1.00 86.67 374 A 1 
ATOM 2789 C CB    . ASN A 1 374 ? 8.966   -6.050  -6.855  1.00 84.38 374 A 1 
ATOM 2790 C CG    . ASN A 1 374 ? 8.036   -4.846  -6.871  1.00 78.33 374 A 1 
ATOM 2791 O OD1   . ASN A 1 374 ? 7.772   -4.199  -7.870  1.00 69.23 374 A 1 
ATOM 2792 N ND2   . ASN A 1 374 ? 7.493   -4.506  -5.725  1.00 69.73 374 A 1 
ATOM 2793 N N     . PHE A 1 375 ? 11.293  -7.614  -8.523  1.00 92.16 375 A 1 
ATOM 2794 C CA    . PHE A 1 375 ? 12.367  -8.610  -8.613  1.00 93.59 375 A 1 
ATOM 2795 C C     . PHE A 1 375 ? 11.982  -9.792  -9.516  1.00 94.21 375 A 1 
ATOM 2796 O O     . PHE A 1 375 ? 12.166  -10.954 -9.165  1.00 93.23 375 A 1 
ATOM 2797 C CB    . PHE A 1 375 ? 12.837  -9.039  -7.214  1.00 93.24 375 A 1 
ATOM 2798 C CG    . PHE A 1 375 ? 13.249  -7.885  -6.339  1.00 93.44 375 A 1 
ATOM 2799 C CD1   . PHE A 1 375 ? 14.533  -7.331  -6.461  1.00 91.02 375 A 1 
ATOM 2800 C CD2   . PHE A 1 375 ? 12.336  -7.333  -5.429  1.00 90.98 375 A 1 
ATOM 2801 C CE1   . PHE A 1 375 ? 14.916  -6.240  -5.671  1.00 89.89 375 A 1 
ATOM 2802 C CE2   . PHE A 1 375 ? 12.710  -6.232  -4.638  1.00 89.85 375 A 1 
ATOM 2803 C CZ    . PHE A 1 375 ? 13.997  -5.688  -4.762  1.00 91.19 375 A 1 
ATOM 2804 N N     . ALA A 1 376 ? 11.425  -9.469  -10.695 1.00 93.61 376 A 1 
ATOM 2805 C CA    . ALA A 1 376 ? 10.904  -10.472 -11.617 1.00 94.12 376 A 1 
ATOM 2806 C C     . ALA A 1 376 ? 11.941  -11.549 -11.976 1.00 94.84 376 A 1 
ATOM 2807 O O     . ALA A 1 376 ? 11.570  -12.724 -12.129 1.00 93.71 376 A 1 
ATOM 2808 C CB    . ALA A 1 376 ? 10.403  -9.751  -12.880 1.00 92.82 376 A 1 
ATOM 2809 N N     . TYR A 1 377 ? 13.221  -11.183 -12.077 1.00 95.27 377 A 1 
ATOM 2810 C CA    . TYR A 1 377 ? 14.304  -12.128 -12.355 1.00 95.92 377 A 1 
ATOM 2811 C C     . TYR A 1 377 ? 14.564  -13.053 -11.165 1.00 96.19 377 A 1 
ATOM 2812 O O     . TYR A 1 377 ? 14.580  -14.277 -11.339 1.00 95.49 377 A 1 
ATOM 2813 C CB    . TYR A 1 377 ? 15.574  -11.373 -12.754 1.00 95.91 377 A 1 
ATOM 2814 C CG    . TYR A 1 377 ? 16.610  -12.268 -13.401 1.00 95.89 377 A 1 
ATOM 2815 C CD1   . TYR A 1 377 ? 17.536  -12.978 -12.612 1.00 94.38 377 A 1 
ATOM 2816 C CD2   . TYR A 1 377 ? 16.643  -12.407 -14.801 1.00 94.39 377 A 1 
ATOM 2817 C CE1   . TYR A 1 377 ? 18.483  -13.817 -13.214 1.00 93.98 377 A 1 
ATOM 2818 C CE2   . TYR A 1 377 ? 17.584  -13.241 -15.411 1.00 93.74 377 A 1 
ATOM 2819 C CZ    . TYR A 1 377 ? 18.510  -13.949 -14.618 1.00 94.55 377 A 1 
ATOM 2820 O OH    . TYR A 1 377 ? 19.429  -14.771 -15.216 1.00 93.42 377 A 1 
ATOM 2821 N N     . LEU A 1 378 ? 14.688  -12.511 -9.951  1.00 96.08 378 A 1 
ATOM 2822 C CA    . LEU A 1 378 ? 14.905  -13.306 -8.742  1.00 96.29 378 A 1 
ATOM 2823 C C     . LEU A 1 378 ? 13.731  -14.247 -8.457  1.00 96.27 378 A 1 
ATOM 2824 O O     . LEU A 1 378 ? 13.938  -15.413 -8.118  1.00 95.17 378 A 1 
ATOM 2825 C CB    . LEU A 1 378 ? 15.154  -12.380 -7.532  1.00 96.00 378 A 1 
ATOM 2826 C CG    . LEU A 1 378 ? 16.426  -11.516 -7.578  1.00 94.94 378 A 1 
ATOM 2827 C CD1   . LEU A 1 378 ? 16.563  -10.750 -6.264  1.00 92.50 378 A 1 
ATOM 2828 C CD2   . LEU A 1 378 ? 17.689  -12.353 -7.772  1.00 92.48 378 A 1 
ATOM 2829 N N     . VAL A 1 379 ? 12.494  -13.787 -8.661  1.00 95.84 379 A 1 
ATOM 2830 C CA    . VAL A 1 379 ? 11.291  -14.614 -8.527  1.00 95.86 379 A 1 
ATOM 2831 C C     . VAL A 1 379 ? 11.304  -15.745 -9.556  1.00 96.14 379 A 1 
ATOM 2832 O O     . VAL A 1 379 ? 11.163  -16.919 -9.202  1.00 95.55 379 A 1 
ATOM 2833 C CB    . VAL A 1 379 ? 10.006  -13.768 -8.650  1.00 95.13 379 A 1 
ATOM 2834 C CG1   . VAL A 1 379 ? 8.749   -14.632 -8.619  1.00 91.59 379 A 1 
ATOM 2835 C CG2   . VAL A 1 379 ? 9.895   -12.765 -7.493  1.00 91.44 379 A 1 
ATOM 2836 N N     . ALA A 1 380 ? 11.523  -15.427 -10.827 1.00 95.77 380 A 1 
ATOM 2837 C CA    . ALA A 1 380 ? 11.556  -16.427 -11.887 1.00 95.78 380 A 1 
ATOM 2838 C C     . ALA A 1 380 ? 12.710  -17.424 -11.721 1.00 95.91 380 A 1 
ATOM 2839 O O     . ALA A 1 380 ? 12.558  -18.602 -12.045 1.00 95.11 380 A 1 
ATOM 2840 C CB    . ALA A 1 380 ? 11.622  -15.718 -13.240 1.00 95.11 380 A 1 
ATOM 2841 N N     . TYR A 1 381 ? 13.860  -16.984 -11.195 1.00 96.26 381 A 1 
ATOM 2842 C CA    . TYR A 1 381 ? 14.997  -17.868 -10.947 1.00 96.61 381 A 1 
ATOM 2843 C C     . TYR A 1 381 ? 14.733  -18.833 -9.789  1.00 96.58 381 A 1 
ATOM 2844 O O     . TYR A 1 381 ? 14.939  -20.038 -9.938  1.00 95.70 381 A 1 
ATOM 2845 C CB    . TYR A 1 381 ? 16.267  -17.040 -10.725 1.00 96.57 381 A 1 
ATOM 2846 C CG    . TYR A 1 381 ? 17.499  -17.899 -10.891 1.00 96.50 381 A 1 
ATOM 2847 C CD1   . TYR A 1 381 ? 18.069  -18.571 -9.798  1.00 94.88 381 A 1 
ATOM 2848 C CD2   . TYR A 1 381 ? 18.045  -18.088 -12.180 1.00 94.78 381 A 1 
ATOM 2849 C CE1   . TYR A 1 381 ? 19.175  -19.413 -9.981  1.00 94.17 381 A 1 
ATOM 2850 C CE2   . TYR A 1 381 ? 19.151  -18.931 -12.371 1.00 93.95 381 A 1 
ATOM 2851 C CZ    . TYR A 1 381 ? 19.712  -19.595 -11.271 1.00 94.66 381 A 1 
ATOM 2852 O OH    . TYR A 1 381 ? 20.786  -20.429 -11.452 1.00 93.45 381 A 1 
ATOM 2853 N N     . GLN A 1 382 ? 14.168  -18.363 -8.681  1.00 96.42 382 A 1 
ATOM 2854 C CA    . GLN A 1 382 ? 13.727  -19.236 -7.591  1.00 96.64 382 A 1 
ATOM 2855 C C     . GLN A 1 382 ? 12.659  -20.231 -8.077  1.00 96.79 382 A 1 
ATOM 2856 O O     . GLN A 1 382 ? 12.732  -21.423 -7.752  1.00 95.96 382 A 1 
ATOM 2857 C CB    . GLN A 1 382 ? 13.212  -18.367 -6.425  1.00 96.13 382 A 1 
ATOM 2858 C CG    . GLN A 1 382 ? 12.714  -19.155 -5.210  1.00 94.49 382 A 1 
ATOM 2859 C CD    . GLN A 1 382 ? 13.804  -19.996 -4.536  1.00 94.99 382 A 1 
ATOM 2860 O OE1   . GLN A 1 382 ? 14.615  -19.495 -3.784  1.00 86.74 382 A 1 
ATOM 2861 N NE2   . GLN A 1 382 ? 13.849  -21.274 -4.787  1.00 86.39 382 A 1 
ATOM 2862 N N     . ALA A 1 383 ? 11.716  -19.788 -8.913  1.00 96.43 383 A 1 
ATOM 2863 C CA    . ALA A 1 383 ? 10.721  -20.665 -9.529  1.00 96.36 383 A 1 
ATOM 2864 C C     . ALA A 1 383 ? 11.365  -21.716 -10.444 1.00 96.37 383 A 1 
ATOM 2865 O O     . ALA A 1 383 ? 10.971  -22.882 -10.415 1.00 95.36 383 A 1 
ATOM 2866 C CB    . ALA A 1 383 ? 9.705   -19.806 -10.283 1.00 95.73 383 A 1 
ATOM 2867 N N     . THR A 1 384 ? 12.387  -21.330 -11.214 1.00 95.96 384 A 1 
ATOM 2868 C CA    . THR A 1 384 ? 13.162  -22.242 -12.067 1.00 95.82 384 A 1 
ATOM 2869 C C     . THR A 1 384 ? 13.833  -23.341 -11.249 1.00 95.81 384 A 1 
ATOM 2870 O O     . THR A 1 384 ? 13.727  -24.521 -11.590 1.00 94.75 384 A 1 
ATOM 2871 C CB    . THR A 1 384 ? 14.235  -21.461 -12.850 1.00 95.31 384 A 1 
ATOM 2872 O OG1   . THR A 1 384 ? 13.640  -20.517 -13.701 1.00 90.08 384 A 1 
ATOM 2873 C CG2   . THR A 1 384 ? 15.089  -22.354 -13.739 1.00 89.76 384 A 1 
ATOM 2874 N N     . VAL A 1 385 ? 14.485  -22.975 -10.147 1.00 96.23 385 A 1 
ATOM 2875 C CA    . VAL A 1 385 ? 15.135  -23.926 -9.236  1.00 96.18 385 A 1 
ATOM 2876 C C     . VAL A 1 385 ? 14.102  -24.873 -8.622  1.00 95.96 385 A 1 
ATOM 2877 O O     . VAL A 1 385 ? 14.303  -26.085 -8.639  1.00 94.70 385 A 1 
ATOM 2878 C CB    . VAL A 1 385 ? 15.939  -23.183 -8.165  1.00 95.44 385 A 1 
ATOM 2879 C CG1   . VAL A 1 385 ? 16.455  -24.116 -7.070  1.00 90.28 385 A 1 
ATOM 2880 C CG2   . VAL A 1 385 ? 17.160  -22.501 -8.800  1.00 90.33 385 A 1 
ATOM 2881 N N     . CYS A 1 386 ? 12.957  -24.352 -8.163  1.00 96.23 386 A 1 
ATOM 2882 C CA    . CYS A 1 386 ? 11.871  -25.160 -7.619  1.00 95.93 386 A 1 
ATOM 2883 C C     . CYS A 1 386 ? 11.328  -26.167 -8.647  1.00 95.90 386 A 1 
ATOM 2884 O O     . CYS A 1 386 ? 11.233  -27.352 -8.355  1.00 94.94 386 A 1 
ATOM 2885 C CB    . CYS A 1 386 ? 10.745  -24.245 -7.123  1.00 95.56 386 A 1 
ATOM 2886 S SG    . CYS A 1 386 ? 11.279  -23.293 -5.673  1.00 93.85 386 A 1 
ATOM 2887 N N     . ALA A 1 387 ? 11.034  -25.705 -9.867  1.00 95.88 387 A 1 
ATOM 2888 C CA    . ALA A 1 387 ? 10.508  -26.566 -10.920 1.00 95.46 387 A 1 
ATOM 2889 C C     . ALA A 1 387 ? 11.483  -27.685 -11.305 1.00 95.31 387 A 1 
ATOM 2890 O O     . ALA A 1 387 ? 11.074  -28.845 -11.454 1.00 93.91 387 A 1 
ATOM 2891 C CB    . ALA A 1 387 ? 10.149  -25.693 -12.123 1.00 94.92 387 A 1 
ATOM 2892 N N     . ARG A 1 388 ? 12.779  -27.377 -11.413 1.00 95.38 388 A 1 
ATOM 2893 C CA    . ARG A 1 388 ? 13.821  -28.377 -11.714 1.00 94.82 388 A 1 
ATOM 2894 C C     . ARG A 1 388 ? 13.990  -29.405 -10.598 1.00 94.89 388 A 1 
ATOM 2895 O O     . ARG A 1 388 ? 14.188  -30.579 -10.892 1.00 93.35 388 A 1 
ATOM 2896 C CB    . ARG A 1 388 ? 15.158  -27.674 -11.999 1.00 94.17 388 A 1 
ATOM 2897 C CG    . ARG A 1 388 ? 15.157  -26.976 -13.367 1.00 89.75 388 A 1 
ATOM 2898 C CD    . ARG A 1 388 ? 16.476  -26.239 -13.579 1.00 87.12 388 A 1 
ATOM 2899 N NE    . ARG A 1 388 ? 16.485  -25.533 -14.871 1.00 82.43 388 A 1 
ATOM 2900 C CZ    . ARG A 1 388 ? 17.259  -24.521 -15.215 1.00 78.77 388 A 1 
ATOM 2901 N NH1   . ARG A 1 388 ? 18.203  -24.077 -14.435 1.00 70.61 388 A 1 
ATOM 2902 N NH2   . ARG A 1 388 ? 17.089  -23.926 -16.353 1.00 71.92 388 A 1 
ATOM 2903 N N     . ALA A 1 389 ? 13.853  -28.977 -9.355  1.00 95.36 389 A 1 
ATOM 2904 C CA    . ALA A 1 389 ? 13.884  -29.866 -8.198  1.00 94.80 389 A 1 
ATOM 2905 C C     . ALA A 1 389 ? 12.546  -30.599 -7.944  1.00 94.92 389 A 1 
ATOM 2906 O O     . ALA A 1 389 ? 12.483  -31.459 -7.069  1.00 92.82 389 A 1 
ATOM 2907 C CB    . ALA A 1 389 ? 14.324  -29.047 -6.984  1.00 93.94 389 A 1 
ATOM 2908 N N     . LYS A 1 390 ? 11.483  -30.280 -8.700  1.00 95.53 390 A 1 
ATOM 2909 C CA    . LYS A 1 390 ? 10.103  -30.721 -8.454  1.00 95.52 390 A 1 
ATOM 2910 C C     . LYS A 1 390 ? 9.625   -30.389 -7.032  1.00 95.85 390 A 1 
ATOM 2911 O O     . LYS A 1 390 ? 8.877   -31.158 -6.427  1.00 93.45 390 A 1 
ATOM 2912 C CB    . LYS A 1 390 ? 9.919   -32.197 -8.805  1.00 94.63 390 A 1 
ATOM 2913 C CG    . LYS A 1 390 ? 10.292  -32.533 -10.250 1.00 89.50 390 A 1 
ATOM 2914 C CD    . LYS A 1 390 ? 9.997   -34.016 -10.514 1.00 82.52 390 A 1 
ATOM 2915 C CE    . LYS A 1 390 ? 10.339  -34.360 -11.952 1.00 74.27 390 A 1 
ATOM 2916 N NZ    . LYS A 1 390 ? 10.038  -35.782 -12.239 1.00 65.45 390 A 1 
ATOM 2917 N N     . ALA A 1 391 ? 10.063  -29.242 -6.515  1.00 95.93 391 A 1 
ATOM 2918 C CA    . ALA A 1 391 ? 9.717   -28.741 -5.195  1.00 96.16 391 A 1 
ATOM 2919 C C     . ALA A 1 391 ? 8.706   -27.582 -5.298  1.00 96.48 391 A 1 
ATOM 2920 O O     . ALA A 1 391 ? 8.721   -26.845 -6.285  1.00 95.04 391 A 1 
ATOM 2921 C CB    . ALA A 1 391 ? 11.002  -28.326 -4.476  1.00 95.28 391 A 1 
ATOM 2922 N N     . PRO A 1 392 ? 7.826   -27.408 -4.302  1.00 96.10 392 A 1 
ATOM 2923 C CA    . PRO A 1 392 ? 6.931   -26.259 -4.261  1.00 96.13 392 A 1 
ATOM 2924 C C     . PRO A 1 392 ? 7.701   -24.948 -4.035  1.00 96.34 392 A 1 
ATOM 2925 O O     . PRO A 1 392 ? 8.847   -24.975 -3.576  1.00 95.31 392 A 1 
ATOM 2926 C CB    . PRO A 1 392 ? 5.944   -26.565 -3.124  1.00 94.77 392 A 1 
ATOM 2927 C CG    . PRO A 1 392 ? 6.750   -27.467 -2.199  1.00 91.59 392 A 1 
ATOM 2928 C CD    . PRO A 1 392 ? 7.642   -28.255 -3.150  1.00 94.27 392 A 1 
ATOM 2929 N N     . PRO A 1 393 ? 7.099   -23.786 -4.344  1.00 96.01 393 A 1 
ATOM 2930 C CA    . PRO A 1 393 ? 7.674   -22.488 -4.002  1.00 95.91 393 A 1 
ATOM 2931 C C     . PRO A 1 393 ? 7.722   -22.273 -2.480  1.00 95.72 393 A 1 
ATOM 2932 O O     . PRO A 1 393 ? 7.067   -23.006 -1.736  1.00 94.17 393 A 1 
ATOM 2933 C CB    . PRO A 1 393 ? 6.768   -21.464 -4.695  1.00 95.13 393 A 1 
ATOM 2934 C CG    . PRO A 1 393 ? 5.409   -22.155 -4.704  1.00 93.84 393 A 1 
ATOM 2935 C CD    . PRO A 1 393 ? 5.788   -23.616 -4.944  1.00 95.09 393 A 1 
ATOM 2936 N N     . PRO A 1 394 ? 8.419   -21.209 -2.008  1.00 95.68 394 A 1 
ATOM 2937 C CA    . PRO A 1 394 ? 8.458   -20.858 -0.584  1.00 94.90 394 A 1 
ATOM 2938 C C     . PRO A 1 394 ? 7.077   -20.628 0.053   1.00 94.14 394 A 1 
ATOM 2939 O O     . PRO A 1 394 ? 6.874   -20.920 1.231   1.00 90.73 394 A 1 
ATOM 2940 C CB    . PRO A 1 394 ? 9.308   -19.578 -0.521  1.00 94.01 394 A 1 
ATOM 2941 C CG    . PRO A 1 394 ? 10.186  -19.651 -1.752  1.00 92.01 394 A 1 
ATOM 2942 C CD    . PRO A 1 394 ? 9.289   -20.333 -2.776  1.00 94.54 394 A 1 
ATOM 2943 N N     . SER A 1 395 ? 6.131   -20.125 -0.737  1.00 93.73 395 A 1 
ATOM 2944 C CA    . SER A 1 395 ? 4.718   -19.992 -0.386  1.00 93.01 395 A 1 
ATOM 2945 C C     . SER A 1 395 ? 3.848   -20.110 -1.641  1.00 93.23 395 A 1 
ATOM 2946 O O     . SER A 1 395 ? 4.356   -20.267 -2.749  1.00 91.41 395 A 1 
ATOM 2947 C CB    . SER A 1 395 ? 4.478   -18.657 0.344   1.00 91.07 395 A 1 
ATOM 2948 O OG    . SER A 1 395 ? 4.435   -17.587 -0.567  1.00 85.96 395 A 1 
ATOM 2949 N N     . TRP A 1 396 ? 2.524   -20.055 -1.487  1.00 92.75 396 A 1 
ATOM 2950 C CA    . TRP A 1 396 ? 1.586   -19.999 -2.618  1.00 92.25 396 A 1 
ATOM 2951 C C     . TRP A 1 396 ? 0.972   -18.610 -2.816  1.00 91.30 396 A 1 
ATOM 2952 O O     . TRP A 1 396 ? -0.124  -18.489 -3.373  1.00 87.76 396 A 1 
ATOM 2953 C CB    . TRP A 1 396 ? 0.550   -21.113 -2.490  1.00 91.68 396 A 1 
ATOM 2954 C CG    . TRP A 1 396 ? 1.107   -22.478 -2.773  1.00 91.45 396 A 1 
ATOM 2955 C CD1   . TRP A 1 396 ? 1.325   -23.451 -1.861  1.00 88.65 396 A 1 
ATOM 2956 C CD2   . TRP A 1 396 ? 1.539   -23.013 -4.067  1.00 90.72 396 A 1 
ATOM 2957 N NE1   . TRP A 1 396 ? 1.856   -24.569 -2.497  1.00 87.97 396 A 1 
ATOM 2958 C CE2   . TRP A 1 396 ? 2.007   -24.336 -3.847  1.00 89.54 396 A 1 
ATOM 2959 C CE3   . TRP A 1 396 ? 1.574   -22.501 -5.380  1.00 87.58 396 A 1 
ATOM 2960 C CZ2   . TRP A 1 396 ? 2.507   -25.138 -4.903  1.00 87.99 396 A 1 
ATOM 2961 C CZ3   . TRP A 1 396 ? 2.074   -23.304 -6.431  1.00 86.70 396 A 1 
ATOM 2962 C CH2   . TRP A 1 396 ? 2.540   -24.598 -6.192  1.00 87.15 396 A 1 
ATOM 2963 N N     . ASP A 1 397 ? 1.691   -17.576 -2.390  1.00 91.23 397 A 1 
ATOM 2964 C CA    . ASP A 1 397 ? 1.291   -16.194 -2.607  1.00 89.30 397 A 1 
ATOM 2965 C C     . ASP A 1 397 ? 1.309   -15.824 -4.099  1.00 89.74 397 A 1 
ATOM 2966 O O     . ASP A 1 397 ? 1.795   -16.568 -4.956  1.00 87.27 397 A 1 
ATOM 2967 C CB    . ASP A 1 397 ? 2.204   -15.260 -1.795  1.00 86.19 397 A 1 
ATOM 2968 C CG    . ASP A 1 397 ? 2.085   -15.489 -0.290  1.00 78.58 397 A 1 
ATOM 2969 O OD1   . ASP A 1 397 ? 0.972   -15.825 0.173   1.00 71.63 397 A 1 
ATOM 2970 O OD2   . ASP A 1 397 ? 3.125   -15.361 0.390   1.00 72.39 397 A 1 
ATOM 2971 N N     . ALA A 1 398 ? 0.765   -14.639 -4.428  1.00 88.95 398 A 1 
ATOM 2972 C CA    . ALA A 1 398 ? 0.633   -14.172 -5.801  1.00 87.61 398 A 1 
ATOM 2973 C C     . ALA A 1 398 ? 1.981   -14.135 -6.550  1.00 89.01 398 A 1 
ATOM 2974 O O     . ALA A 1 398 ? 2.025   -14.475 -7.736  1.00 86.24 398 A 1 
ATOM 2975 C CB    . ALA A 1 398 ? -0.029  -12.791 -5.774  1.00 84.50 398 A 1 
ATOM 2976 N N     . MET A 1 399 ? 3.068   -13.814 -5.850  1.00 90.45 399 A 1 
ATOM 2977 C CA    . MET A 1 399 ? 4.448   -13.829 -6.338  1.00 91.30 399 A 1 
ATOM 2978 C C     . MET A 1 399 ? 4.808   -15.156 -7.041  1.00 92.68 399 A 1 
ATOM 2979 O O     . MET A 1 399 ? 5.470   -15.162 -8.075  1.00 90.84 399 A 1 
ATOM 2980 C CB    . MET A 1 399 ? 5.363   -13.571 -5.143  1.00 89.18 399 A 1 
ATOM 2981 C CG    . MET A 1 399 ? 6.848   -13.528 -5.513  1.00 83.89 399 A 1 
ATOM 2982 S SD    . MET A 1 399 ? 7.956   -13.278 -4.096  1.00 83.47 399 A 1 
ATOM 2983 C CE    . MET A 1 399 ? 7.617   -11.542 -3.724  1.00 74.37 399 A 1 
ATOM 2984 N N     . TRP A 1 400 ? 4.329   -16.275 -6.517  1.00 93.30 400 A 1 
ATOM 2985 C CA    . TRP A 1 400 ? 4.665   -17.618 -7.009  1.00 94.36 400 A 1 
ATOM 2986 C C     . TRP A 1 400 ? 3.614   -18.215 -7.945  1.00 94.38 400 A 1 
ATOM 2987 O O     . TRP A 1 400 ? 3.613   -19.417 -8.217  1.00 92.16 400 A 1 
ATOM 2988 C CB    . TRP A 1 400 ? 4.977   -18.517 -5.811  1.00 94.50 400 A 1 
ATOM 2989 C CG    . TRP A 1 400 ? 6.016   -17.949 -4.897  1.00 94.77 400 A 1 
ATOM 2990 C CD1   . TRP A 1 400 ? 5.804   -17.463 -3.653  1.00 92.83 400 A 1 
ATOM 2991 C CD2   . TRP A 1 400 ? 7.437   -17.728 -5.180  1.00 94.67 400 A 1 
ATOM 2992 N NE1   . TRP A 1 400 ? 6.993   -16.983 -3.129  1.00 93.34 400 A 1 
ATOM 2993 C CE2   . TRP A 1 400 ? 8.015   -17.120 -4.037  1.00 94.36 400 A 1 
ATOM 2994 C CE3   . TRP A 1 400 ? 8.268   -17.994 -6.286  1.00 93.73 400 A 1 
ATOM 2995 C CZ2   . TRP A 1 400 ? 9.384   -16.773 -3.989  1.00 93.73 400 A 1 
ATOM 2996 C CZ3   . TRP A 1 400 ? 9.627   -17.646 -6.231  1.00 92.24 400 A 1 
ATOM 2997 C CH2   . TRP A 1 400 ? 10.181  -17.039 -5.100  1.00 92.50 400 A 1 
ATOM 2998 N N     . LYS A 1 401 ? 2.723   -17.392 -8.485  1.00 92.93 401 A 1 
ATOM 2999 C CA    . LYS A 1 401 ? 1.630   -17.817 -9.368  1.00 91.73 401 A 1 
ATOM 3000 C C     . LYS A 1 401 ? 2.119   -18.553 -10.622 1.00 92.12 401 A 1 
ATOM 3001 O O     . LYS A 1 401 ? 1.405   -19.405 -11.144 1.00 89.47 401 A 1 
ATOM 3002 C CB    . LYS A 1 401 ? 0.795   -16.577 -9.726  1.00 89.17 401 A 1 
ATOM 3003 C CG    . LYS A 1 401 ? -0.477  -16.905 -10.520 1.00 78.86 401 A 1 
ATOM 3004 C CD    . LYS A 1 401 ? -1.248  -15.614 -10.811 1.00 74.55 401 A 1 
ATOM 3005 C CE    . LYS A 1 401 ? -2.486  -15.904 -11.656 1.00 62.81 401 A 1 
ATOM 3006 N NZ    . LYS A 1 401 ? -3.176  -14.642 -12.037 1.00 56.01 401 A 1 
ATOM 3007 N N     . CYS A 1 402 ? 3.345   -18.273 -11.090 1.00 91.48 402 A 1 
ATOM 3008 C CA    . CYS A 1 402 ? 3.949   -18.960 -12.233 1.00 91.36 402 A 1 
ATOM 3009 C C     . CYS A 1 402 ? 4.082   -20.482 -12.030 1.00 92.11 402 A 1 
ATOM 3010 O O     . CYS A 1 402 ? 4.017   -21.239 -13.003 1.00 90.64 402 A 1 
ATOM 3011 C CB    . CYS A 1 402 ? 5.299   -18.306 -12.547 1.00 90.22 402 A 1 
ATOM 3012 S SG    . CYS A 1 402 ? 6.441   -18.414 -11.138 1.00 88.34 402 A 1 
ATOM 3013 N N     . LEU A 1 403 ? 4.177   -20.948 -10.782 1.00 93.00 403 A 1 
ATOM 3014 C CA    . LEU A 1 403 ? 4.238   -22.377 -10.440 1.00 93.72 403 A 1 
ATOM 3015 C C     . LEU A 1 403 ? 2.865   -23.014 -10.196 1.00 93.68 403 A 1 
ATOM 3016 O O     . LEU A 1 403 ? 2.773   -24.237 -10.096 1.00 91.28 403 A 1 
ATOM 3017 C CB    . LEU A 1 403 ? 5.153   -22.562 -9.220  1.00 93.59 403 A 1 
ATOM 3018 C CG    . LEU A 1 403 ? 6.642   -22.307 -9.498  1.00 93.12 403 A 1 
ATOM 3019 C CD1   . LEU A 1 403 ? 7.423   -22.349 -8.191  1.00 90.68 403 A 1 
ATOM 3020 C CD2   . LEU A 1 403 ? 7.227   -23.366 -10.430 1.00 90.07 403 A 1 
ATOM 3021 N N     . ALA A 1 404 ? 1.781   -22.233 -10.135 1.00 92.44 404 A 1 
ATOM 3022 C CA    . ALA A 1 404 ? 0.455   -22.733 -9.755  1.00 91.18 404 A 1 
ATOM 3023 C C     . ALA A 1 404 ? -0.023  -23.897 -10.633 1.00 91.11 404 A 1 
ATOM 3024 O O     . ALA A 1 404 ? -0.632  -24.850 -10.141 1.00 87.65 404 A 1 
ATOM 3025 C CB    . ALA A 1 404 ? -0.538  -21.568 -9.793  1.00 88.98 404 A 1 
ATOM 3026 N N     . ARG A 1 405 ? 0.307   -23.863 -11.929 1.00 91.27 405 A 1 
ATOM 3027 C CA    . ARG A 1 405 ? -0.068  -24.927 -12.873 1.00 90.19 405 A 1 
ATOM 3028 C C     . ARG A 1 405 ? 0.668   -26.243 -12.612 1.00 91.47 405 A 1 
ATOM 3029 O O     . ARG A 1 405 ? 0.151   -27.302 -12.947 1.00 88.30 405 A 1 
ATOM 3030 C CB    . ARG A 1 405 ? 0.168   -24.410 -14.305 1.00 87.20 405 A 1 
ATOM 3031 C CG    . ARG A 1 405 ? -0.581  -25.259 -15.333 1.00 74.89 405 A 1 
ATOM 3032 C CD    . ARG A 1 405 ? -0.382  -24.679 -16.729 1.00 69.40 405 A 1 
ATOM 3033 N NE    . ARG A 1 405 ? -1.214  -25.374 -17.720 1.00 59.51 405 A 1 
ATOM 3034 C CZ    . ARG A 1 405 ? -1.242  -25.123 -19.022 1.00 53.16 405 A 1 
ATOM 3035 N NH1   . ARG A 1 405 ? -0.472  -24.217 -19.552 1.00 48.11 405 A 1 
ATOM 3036 N NH2   . ARG A 1 405 ? -2.041  -25.774 -19.798 1.00 45.51 405 A 1 
ATOM 3037 N N     . LEU A 1 406 ? 1.848   -26.176 -12.000 1.00 90.46 406 A 1 
ATOM 3038 C CA    . LEU A 1 406 ? 2.655   -27.340 -11.664 1.00 90.77 406 A 1 
ATOM 3039 C C     . LEU A 1 406 ? 2.358   -27.868 -10.259 1.00 91.79 406 A 1 
ATOM 3040 O O     . LEU A 1 406 ? 2.826   -28.952 -9.918  1.00 89.31 406 A 1 
ATOM 3041 C CB    . LEU A 1 406 ? 4.154   -27.000 -11.825 1.00 89.76 406 A 1 
ATOM 3042 C CG    . LEU A 1 406 ? 4.569   -26.595 -13.250 1.00 87.58 406 A 1 
ATOM 3043 C CD1   . LEU A 1 406 ? 6.059   -26.242 -13.260 1.00 83.13 406 A 1 
ATOM 3044 C CD2   . LEU A 1 406 ? 4.328   -27.715 -14.262 1.00 82.31 406 A 1 
ATOM 3045 N N     . LYS A 1 407 ? 1.537   -27.169 -9.478  1.00 90.72 407 A 1 
ATOM 3046 C CA    . LYS A 1 407 ? 1.241   -27.490 -8.076  1.00 90.84 407 A 1 
ATOM 3047 C C     . LYS A 1 407 ? 1.001   -28.980 -7.776  1.00 91.03 407 A 1 
ATOM 3048 O O     . LYS A 1 407 ? 1.560   -29.460 -6.798  1.00 88.15 407 A 1 
ATOM 3049 C CB    . LYS A 1 407 ? 0.087   -26.596 -7.585  1.00 88.97 407 A 1 
ATOM 3050 C CG    . LYS A 1 407 ? -0.202  -26.766 -6.085  1.00 85.05 407 A 1 
ATOM 3051 C CD    . LYS A 1 407 ? -1.163  -25.685 -5.574  1.00 82.76 407 A 1 
ATOM 3052 C CE    . LYS A 1 407 ? -1.329  -25.809 -4.062  1.00 76.11 407 A 1 
ATOM 3053 N NZ    . LYS A 1 407 ? -2.027  -24.638 -3.467  1.00 68.41 407 A 1 
ATOM 3054 N N     . PRO A 1 408 ? 0.245   -29.758 -8.591  1.00 92.62 408 A 1 
ATOM 3055 C CA    . PRO A 1 408 ? 0.028   -31.178 -8.314  1.00 92.17 408 A 1 
ATOM 3056 C C     . PRO A 1 408 ? 1.290   -32.051 -8.445  1.00 92.50 408 A 1 
ATOM 3057 O O     . PRO A 1 408 ? 1.285   -33.185 -7.976  1.00 89.20 408 A 1 
ATOM 3058 C CB    . PRO A 1 408 ? -1.042  -31.629 -9.321  1.00 90.91 408 A 1 
ATOM 3059 C CG    . PRO A 1 408 ? -1.710  -30.330 -9.772  1.00 88.53 408 A 1 
ATOM 3060 C CD    . PRO A 1 408 ? -0.551  -29.342 -9.723  1.00 91.48 408 A 1 
ATOM 3061 N N     . THR A 1 409 ? 2.340   -31.553 -9.095  1.00 93.24 409 A 1 
ATOM 3062 C CA    . THR A 1 409 ? 3.582   -32.303 -9.362  1.00 92.69 409 A 1 
ATOM 3063 C C     . THR A 1 409 ? 4.738   -31.901 -8.453  1.00 93.45 409 A 1 
ATOM 3064 O O     . THR A 1 409 ? 5.811   -32.504 -8.533  1.00 90.16 409 A 1 
ATOM 3065 C CB    . THR A 1 409 ? 4.007   -32.177 -10.828 1.00 90.37 409 A 1 
ATOM 3066 O OG1   . THR A 1 409 ? 4.356   -30.848 -11.170 1.00 81.65 409 A 1 
ATOM 3067 C CG2   . THR A 1 409 ? 2.909   -32.606 -11.799 1.00 79.11 409 A 1 
ATOM 3068 N N     . LEU A 1 410 ? 4.538   -30.875 -7.619  1.00 93.24 410 A 1 
ATOM 3069 C CA    . LEU A 1 410 ? 5.568   -30.317 -6.746  1.00 93.43 410 A 1 
ATOM 3070 C C     . LEU A 1 410 ? 5.382   -30.852 -5.316  1.00 93.38 410 A 1 
ATOM 3071 O O     . LEU A 1 410 ? 4.305   -30.746 -4.741  1.00 90.76 410 A 1 
ATOM 3072 C CB    . LEU A 1 410 ? 5.506   -28.776 -6.779  1.00 92.47 410 A 1 
ATOM 3073 C CG    . LEU A 1 410 ? 5.642   -28.151 -8.176  1.00 92.02 410 A 1 
ATOM 3074 C CD1   . LEU A 1 410 ? 5.594   -26.619 -8.067  1.00 88.69 410 A 1 
ATOM 3075 C CD2   . LEU A 1 410 ? 6.937   -28.541 -8.890  1.00 89.34 410 A 1 
ATOM 3076 N N     . ALA A 1 411 ? 6.457   -31.397 -4.747  1.00 93.94 411 A 1 
ATOM 3077 C CA    . ALA A 1 411 ? 6.456   -31.965 -3.411  1.00 93.68 411 A 1 
ATOM 3078 C C     . ALA A 1 411 ? 7.829   -31.830 -2.741  1.00 94.06 411 A 1 
ATOM 3079 O O     . ALA A 1 411 ? 8.856   -31.704 -3.415  1.00 88.11 411 A 1 
ATOM 3080 C CB    . ALA A 1 411 ? 6.029   -33.438 -3.498  1.00 90.53 411 A 1 
ATOM 3081 N N     . GLY A 1 412 ? 7.845   -31.908 -1.411  1.00 93.46 412 A 1 
ATOM 3082 C CA    . GLY A 1 412 ? 9.075   -31.829 -0.624  1.00 93.67 412 A 1 
ATOM 3083 C C     . GLY A 1 412 ? 9.463   -30.398 -0.234  1.00 94.70 412 A 1 
ATOM 3084 O O     . GLY A 1 412 ? 8.675   -29.470 -0.423  1.00 92.30 412 A 1 
ATOM 3085 N N     . PRO A 1 413 ? 10.658  -30.223 0.340   1.00 95.39 413 A 1 
ATOM 3086 C CA    . PRO A 1 413 ? 11.129  -28.921 0.808   1.00 95.43 413 A 1 
ATOM 3087 C C     . PRO A 1 413 ? 11.590  -28.025 -0.355  1.00 95.74 413 A 1 
ATOM 3088 O O     . PRO A 1 413 ? 12.138  -28.495 -1.353  1.00 93.84 413 A 1 
ATOM 3089 C CB    . PRO A 1 413 ? 12.259  -29.244 1.785   1.00 93.82 413 A 1 
ATOM 3090 C CG    . PRO A 1 413 ? 12.831  -30.547 1.228   1.00 90.05 413 A 1 
ATOM 3091 C CD    . PRO A 1 413 ? 11.600  -31.267 0.691   1.00 93.20 413 A 1 
ATOM 3092 N N     . THR A 1 414 ? 11.406  -26.722 -0.196  1.00 95.03 414 A 1 
ATOM 3093 C CA    . THR A 1 414 ? 11.838  -25.718 -1.173  1.00 95.18 414 A 1 
ATOM 3094 C C     . THR A 1 414 ? 13.346  -25.498 -1.077  1.00 95.57 414 A 1 
ATOM 3095 O O     . THR A 1 414 ? 13.832  -25.135 -0.007  1.00 94.13 414 A 1 
ATOM 3096 C CB    . THR A 1 414 ? 11.118  -24.382 -0.914  1.00 94.16 414 A 1 
ATOM 3097 O OG1   . THR A 1 414 ? 9.730   -24.562 -0.978  1.00 87.90 414 A 1 
ATOM 3098 C CG2   . THR A 1 414 ? 11.493  -23.310 -1.932  1.00 87.15 414 A 1 
ATOM 3099 N N     . PRO A 1 415 ? 14.121  -25.639 -2.183  1.00 96.14 415 A 1 
ATOM 3100 C CA    . PRO A 1 415 ? 15.510  -25.205 -2.216  1.00 95.99 415 A 1 
ATOM 3101 C C     . PRO A 1 415 ? 15.572  -23.675 -2.235  1.00 95.80 415 A 1 
ATOM 3102 O O     . PRO A 1 415 ? 15.420  -23.041 -3.278  1.00 94.14 415 A 1 
ATOM 3103 C CB    . PRO A 1 415 ? 16.095  -25.873 -3.469  1.00 94.99 415 A 1 
ATOM 3104 C CG    . PRO A 1 415 ? 14.897  -25.995 -4.404  1.00 91.90 415 A 1 
ATOM 3105 C CD    . PRO A 1 415 ? 13.710  -26.193 -3.456  1.00 94.81 415 A 1 
ATOM 3106 N N     . LEU A 1 416 ? 15.754  -23.067 -1.068  1.00 95.76 416 A 1 
ATOM 3107 C CA    . LEU A 1 416 ? 15.683  -21.619 -0.883  1.00 95.76 416 A 1 
ATOM 3108 C C     . LEU A 1 416 ? 17.018  -20.947 -1.247  1.00 95.91 416 A 1 
ATOM 3109 O O     . LEU A 1 416 ? 18.047  -21.256 -0.654  1.00 94.51 416 A 1 
ATOM 3110 C CB    . LEU A 1 416 ? 15.271  -21.333 0.568   1.00 94.52 416 A 1 
ATOM 3111 C CG    . LEU A 1 416 ? 14.922  -19.855 0.830   1.00 92.69 416 A 1 
ATOM 3112 C CD1   . LEU A 1 416 ? 13.613  -19.455 0.143   1.00 89.11 416 A 1 
ATOM 3113 C CD2   . LEU A 1 416 ? 14.763  -19.637 2.332   1.00 88.52 416 A 1 
ATOM 3114 N N     . LEU A 1 417 ? 16.974  -20.008 -2.194  1.00 96.34 417 A 1 
ATOM 3115 C CA    . LEU A 1 417 ? 18.141  -19.214 -2.598  1.00 96.23 417 A 1 
ATOM 3116 C C     . LEU A 1 417 ? 18.280  -17.939 -1.764  1.00 95.96 417 A 1 
ATOM 3117 O O     . LEU A 1 417 ? 19.378  -17.582 -1.340  1.00 93.88 417 A 1 
ATOM 3118 C CB    . LEU A 1 417 ? 18.020  -18.858 -4.091  1.00 95.81 417 A 1 
ATOM 3119 C CG    . LEU A 1 417 ? 17.978  -20.051 -5.062  1.00 94.38 417 A 1 
ATOM 3120 C CD1   . LEU A 1 417 ? 17.752  -19.538 -6.475  1.00 89.48 417 A 1 
ATOM 3121 C CD2   . LEU A 1 417 ? 19.277  -20.849 -5.043  1.00 88.65 417 A 1 
ATOM 3122 N N     . TYR A 1 418 ? 17.156  -17.262 -1.536  1.00 95.85 418 A 1 
ATOM 3123 C CA    . TYR A 1 418 ? 17.035  -15.985 -0.829  1.00 96.01 418 A 1 
ATOM 3124 C C     . TYR A 1 418 ? 15.583  -15.817 -0.365  1.00 95.77 418 A 1 
ATOM 3125 O O     . TYR A 1 418 ? 14.682  -16.514 -0.833  1.00 93.97 418 A 1 
ATOM 3126 C CB    . TYR A 1 418 ? 17.466  -14.819 -1.743  1.00 95.80 418 A 1 
ATOM 3127 C CG    . TYR A 1 418 ? 17.141  -15.004 -3.208  1.00 96.33 418 A 1 
ATOM 3128 C CD1   . TYR A 1 418 ? 18.175  -15.303 -4.123  1.00 94.17 418 A 1 
ATOM 3129 C CD2   . TYR A 1 418 ? 15.820  -14.927 -3.688  1.00 94.04 418 A 1 
ATOM 3130 C CE1   . TYR A 1 418 ? 17.897  -15.531 -5.468  1.00 93.68 418 A 1 
ATOM 3131 C CE2   . TYR A 1 418 ? 15.525  -15.164 -5.033  1.00 93.40 418 A 1 
ATOM 3132 C CZ    . TYR A 1 418 ? 16.569  -15.473 -5.928  1.00 95.41 418 A 1 
ATOM 3133 O OH    . TYR A 1 418 ? 16.289  -15.734 -7.256  1.00 94.34 418 A 1 
ATOM 3134 N N     . ARG A 1 419 ? 15.347  -14.872 0.533   1.00 95.00 419 A 1 
ATOM 3135 C CA    . ARG A 1 419 ? 14.008  -14.582 1.075   1.00 94.44 419 A 1 
ATOM 3136 C C     . ARG A 1 419 ? 13.462  -13.304 0.449   1.00 94.36 419 A 1 
ATOM 3137 O O     . ARG A 1 419 ? 13.984  -12.226 0.691   1.00 92.75 419 A 1 
ATOM 3138 C CB    . ARG A 1 419 ? 14.063  -14.503 2.608   1.00 93.13 419 A 1 
ATOM 3139 C CG    . ARG A 1 419 ? 14.525  -15.820 3.264   1.00 88.48 419 A 1 
ATOM 3140 C CD    . ARG A 1 419 ? 14.606  -15.678 4.788   1.00 87.04 419 A 1 
ATOM 3141 N NE    . ARG A 1 419 ? 15.040  -16.937 5.414   1.00 84.08 419 A 1 
ATOM 3142 C CZ    . ARG A 1 419 ? 14.288  -17.849 6.015   1.00 82.52 419 A 1 
ATOM 3143 N NH1   . ARG A 1 419 ? 13.005  -17.743 6.131   1.00 71.94 419 A 1 
ATOM 3144 N NH2   . ARG A 1 419 ? 14.853  -18.899 6.518   1.00 76.80 419 A 1 
ATOM 3145 N N     . LEU A 1 420 ? 12.391  -13.421 -0.334  1.00 92.94 420 A 1 
ATOM 3146 C CA    . LEU A 1 420 ? 11.707  -12.290 -0.981  1.00 91.55 420 A 1 
ATOM 3147 C C     . LEU A 1 420 ? 10.341  -11.974 -0.357  1.00 89.31 420 A 1 
ATOM 3148 O O     . LEU A 1 420 ? 9.651   -11.054 -0.784  1.00 81.98 420 A 1 
ATOM 3149 C CB    . LEU A 1 420 ? 11.551  -12.571 -2.486  1.00 90.59 420 A 1 
ATOM 3150 C CG    . LEU A 1 420 ? 12.859  -12.837 -3.259  1.00 91.18 420 A 1 
ATOM 3151 C CD1   . LEU A 1 420 ? 12.521  -13.082 -4.730  1.00 89.03 420 A 1 
ATOM 3152 C CD2   . LEU A 1 420 ? 13.825  -11.658 -3.177  1.00 88.58 420 A 1 
ATOM 3153 N N     . GLY A 1 421 ? 9.933   -12.753 0.635   1.00 88.86 421 A 1 
ATOM 3154 C CA    . GLY A 1 421 ? 8.628   -12.652 1.262   1.00 87.08 421 A 1 
ATOM 3155 C C     . GLY A 1 421 ? 8.403   -13.755 2.288   1.00 88.02 421 A 1 
ATOM 3156 O O     . GLY A 1 421 ? 9.354   -14.442 2.679   1.00 84.71 421 A 1 
ATOM 3157 N N     . PRO A 1 422 ? 7.149   -13.939 2.742   1.00 88.21 422 A 1 
ATOM 3158 C CA    . PRO A 1 422 ? 6.819   -14.976 3.709   1.00 87.42 422 A 1 
ATOM 3159 C C     . PRO A 1 422 ? 7.103   -16.373 3.143   1.00 88.86 422 A 1 
ATOM 3160 O O     . PRO A 1 422 ? 6.911   -16.640 1.960   1.00 86.75 422 A 1 
ATOM 3161 C CB    . PRO A 1 422 ? 5.344   -14.763 4.044   1.00 84.25 422 A 1 
ATOM 3162 C CG    . PRO A 1 422 ? 4.785   -14.075 2.809   1.00 81.58 422 A 1 
ATOM 3163 C CD    . PRO A 1 422 ? 5.969   -13.220 2.328   1.00 84.49 422 A 1 
ATOM 3164 N N     . ILE A 1 423 ? 7.532   -17.277 4.032   1.00 89.51 423 A 1 
ATOM 3165 C CA    . ILE A 1 423 ? 7.813   -18.677 3.715   1.00 90.03 423 A 1 
ATOM 3166 C C     . ILE A 1 423 ? 6.861   -19.533 4.555   1.00 89.88 423 A 1 
ATOM 3167 O O     . ILE A 1 423 ? 6.831   -19.408 5.776   1.00 86.93 423 A 1 
ATOM 3168 C CB    . ILE A 1 423 ? 9.291   -19.025 3.963   1.00 88.90 423 A 1 
ATOM 3169 C CG1   . ILE A 1 423 ? 10.191  -18.097 3.127   1.00 85.35 423 A 1 
ATOM 3170 C CG2   . ILE A 1 423 ? 9.550   -20.505 3.639   1.00 84.90 423 A 1 
ATOM 3171 C CD1   . ILE A 1 423 ? 11.690  -18.313 3.343   1.00 79.07 423 A 1 
ATOM 3172 N N     . THR A 1 424 ? 6.088   -20.381 3.887   1.00 91.61 424 A 1 
ATOM 3173 C CA    . THR A 1 424 ? 5.124   -21.282 4.529   1.00 90.38 424 A 1 
ATOM 3174 C C     . THR A 1 424 ? 5.462   -22.754 4.313   1.00 90.51 424 A 1 
ATOM 3175 O O     . THR A 1 424 ? 4.956   -23.606 5.038   1.00 87.54 424 A 1 
ATOM 3176 C CB    . THR A 1 424 ? 3.702   -21.012 4.033   1.00 88.08 424 A 1 
ATOM 3177 O OG1   . THR A 1 424 ? 3.614   -21.207 2.642   1.00 80.45 424 A 1 
ATOM 3178 C CG2   . THR A 1 424 ? 3.243   -19.591 4.332   1.00 78.88 424 A 1 
ATOM 3179 N N     . ASN A 1 425 ? 6.311   -23.063 3.334   1.00 90.40 425 A 1 
ATOM 3180 C CA    . ASN A 1 425 ? 6.788   -24.411 3.075   1.00 90.57 425 A 1 
ATOM 3181 C C     . ASN A 1 425 ? 8.084   -24.689 3.845   1.00 90.84 425 A 1 
ATOM 3182 O O     . ASN A 1 425 ? 8.850   -23.771 4.153   1.00 88.98 425 A 1 
ATOM 3183 C CB    . ASN A 1 425 ? 6.962   -24.590 1.560   1.00 89.83 425 A 1 
ATOM 3184 C CG    . ASN A 1 425 ? 7.113   -26.050 1.197   1.00 88.32 425 A 1 
ATOM 3185 O OD1   . ASN A 1 425 ? 6.260   -26.871 1.482   1.00 81.77 425 A 1 
ATOM 3186 N ND2   . ASN A 1 425 ? 8.215   -26.415 0.594   1.00 80.48 425 A 1 
ATOM 3187 N N     . GLU A 1 426 ? 8.360   -25.958 4.115   1.00 93.02 426 A 1 
ATOM 3188 C CA    . GLU A 1 426 ? 9.694   -26.354 4.570   1.00 93.16 426 A 1 
ATOM 3189 C C     . GLU A 1 426 ? 10.753  -25.987 3.530   1.00 93.70 426 A 1 
ATOM 3190 O O     . GLU A 1 426 ? 10.485  -25.951 2.329   1.00 91.88 426 A 1 
ATOM 3191 C CB    . GLU A 1 426 ? 9.751   -27.858 4.858   1.00 90.88 426 A 1 
ATOM 3192 C CG    . GLU A 1 426 ? 8.908   -28.256 6.076   1.00 78.42 426 A 1 
ATOM 3193 C CD    . GLU A 1 426 ? 9.033   -29.739 6.438   1.00 70.70 426 A 1 
ATOM 3194 O OE1   . GLU A 1 426 ? 8.516   -30.101 7.511   1.00 62.45 426 A 1 
ATOM 3195 O OE2   . GLU A 1 426 ? 9.632   -30.503 5.646   1.00 62.56 426 A 1 
ATOM 3196 N N     . VAL A 1 427 ? 11.977  -25.706 3.990   1.00 93.91 427 A 1 
ATOM 3197 C CA    . VAL A 1 427 ? 13.062  -25.250 3.127   1.00 94.08 427 A 1 
ATOM 3198 C C     . VAL A 1 427 ? 14.322  -26.095 3.310   1.00 94.36 427 A 1 
ATOM 3199 O O     . VAL A 1 427 ? 14.604  -26.603 4.388   1.00 92.17 427 A 1 
ATOM 3200 C CB    . VAL A 1 427 ? 13.377  -23.754 3.320   1.00 92.49 427 A 1 
ATOM 3201 C CG1   . VAL A 1 427 ? 12.166  -22.883 2.946   1.00 86.50 427 A 1 
ATOM 3202 C CG2   . VAL A 1 427 ? 13.817  -23.395 4.734   1.00 86.89 427 A 1 
ATOM 3203 N N     . THR A 1 428 ? 15.104  -26.212 2.239   1.00 94.57 428 A 1 
ATOM 3204 C CA    . THR A 1 428 ? 16.467  -26.740 2.286   1.00 94.31 428 A 1 
ATOM 3205 C C     . THR A 1 428 ? 17.461  -25.650 1.908   1.00 94.26 428 A 1 
ATOM 3206 O O     . THR A 1 428 ? 17.202  -24.853 1.007   1.00 92.16 428 A 1 
ATOM 3207 C CB    . THR A 1 428 ? 16.663  -27.962 1.384   1.00 92.78 428 A 1 
ATOM 3208 O OG1   . THR A 1 428 ? 16.347  -27.680 0.041   1.00 80.33 428 A 1 
ATOM 3209 C CG2   . THR A 1 428 ? 15.810  -29.139 1.824   1.00 79.45 428 A 1 
ATOM 3210 N N     . LEU A 1 429 ? 18.611  -25.625 2.573   1.00 93.94 429 A 1 
ATOM 3211 C CA    . LEU A 1 429 ? 19.627  -24.575 2.423   1.00 93.12 429 A 1 
ATOM 3212 C C     . LEU A 1 429 ? 20.900  -25.086 1.731   1.00 93.26 429 A 1 
ATOM 3213 O O     . LEU A 1 429 ? 21.959  -24.462 1.782   1.00 90.01 429 A 1 
ATOM 3214 C CB    . LEU A 1 429 ? 19.916  -23.961 3.810   1.00 91.08 429 A 1 
ATOM 3215 C CG    . LEU A 1 429 ? 18.680  -23.484 4.600   1.00 88.60 429 A 1 
ATOM 3216 C CD1   . LEU A 1 429 ? 19.121  -22.836 5.914   1.00 83.21 429 A 1 
ATOM 3217 C CD2   . LEU A 1 429 ? 17.824  -22.493 3.824   1.00 82.96 429 A 1 
ATOM 3218 N N     . THR A 1 430 ? 20.818  -26.249 1.090   1.00 93.64 430 A 1 
ATOM 3219 C CA    . THR A 1 430 ? 21.987  -26.972 0.566   1.00 92.91 430 A 1 
ATOM 3220 C C     . THR A 1 430 ? 22.156  -26.883 -0.948  1.00 93.32 430 A 1 
ATOM 3221 O O     . THR A 1 430 ? 23.121  -27.442 -1.481  1.00 90.09 430 A 1 
ATOM 3222 C CB    . THR A 1 430 ? 21.947  -28.444 0.997   1.00 90.95 430 A 1 
ATOM 3223 O OG1   . THR A 1 430 ? 20.749  -29.032 0.555   1.00 83.60 430 A 1 
ATOM 3224 C CG2   . THR A 1 430 ? 22.025  -28.603 2.513   1.00 79.83 430 A 1 
ATOM 3225 N N     . HIS A 1 431 ? 21.251  -26.191 -1.657  1.00 93.40 431 A 1 
ATOM 3226 C CA    . HIS A 1 431 ? 21.298  -26.057 -3.111  1.00 93.51 431 A 1 
ATOM 3227 C C     . HIS A 1 431 ? 22.599  -25.356 -3.559  1.00 94.03 431 A 1 
ATOM 3228 O O     . HIS A 1 431 ? 23.028  -24.398 -2.905  1.00 93.04 431 A 1 
ATOM 3229 C CB    . HIS A 1 431 ? 20.053  -25.305 -3.605  1.00 92.75 431 A 1 
ATOM 3230 C CG    . HIS A 1 431 ? 19.936  -25.316 -5.106  1.00 91.48 431 A 1 
ATOM 3231 N ND1   . HIS A 1 431 ? 20.401  -24.343 -5.970  1.00 81.80 431 A 1 
ATOM 3232 C CD2   . HIS A 1 431 ? 19.432  -26.321 -5.896  1.00 81.98 431 A 1 
ATOM 3233 C CE1   . HIS A 1 431 ? 20.181  -24.756 -7.234  1.00 83.70 431 A 1 
ATOM 3234 N NE2   . HIS A 1 431 ? 19.599  -25.955 -7.221  1.00 84.54 431 A 1 
ATOM 3235 N N     . PRO A 1 432 ? 23.234  -25.777 -4.669  1.00 94.28 432 A 1 
ATOM 3236 C CA    . PRO A 1 432 ? 24.473  -25.145 -5.140  1.00 94.04 432 A 1 
ATOM 3237 C C     . PRO A 1 432 ? 24.362  -23.635 -5.354  1.00 94.12 432 A 1 
ATOM 3238 O O     . PRO A 1 432 ? 25.272  -22.908 -4.979  1.00 92.41 432 A 1 
ATOM 3239 C CB    . PRO A 1 432 ? 24.815  -25.873 -6.448  1.00 93.09 432 A 1 
ATOM 3240 C CG    . PRO A 1 432 ? 24.201  -27.253 -6.251  1.00 90.56 432 A 1 
ATOM 3241 C CD    . PRO A 1 432 ? 22.931  -26.954 -5.455  1.00 93.63 432 A 1 
ATOM 3242 N N     . GLY A 1 433 ? 23.244  -23.155 -5.890  1.00 93.29 433 A 1 
ATOM 3243 C CA    . GLY A 1 433 ? 22.992  -21.718 -6.053  1.00 92.81 433 A 1 
ATOM 3244 C C     . GLY A 1 433 ? 22.929  -20.966 -4.723  1.00 93.78 433 A 1 
ATOM 3245 O O     . GLY A 1 433 ? 23.496  -19.877 -4.612  1.00 91.86 433 A 1 
ATOM 3246 N N     . THR A 1 434 ? 22.343  -21.570 -3.683  1.00 94.33 434 A 1 
ATOM 3247 C CA    . THR A 1 434 ? 22.339  -20.997 -2.329  1.00 94.47 434 A 1 
ATOM 3248 C C     . THR A 1 434 ? 23.765  -20.836 -1.788  1.00 94.65 434 A 1 
ATOM 3249 O O     . THR A 1 434 ? 24.120  -19.777 -1.287  1.00 93.40 434 A 1 
ATOM 3250 C CB    . THR A 1 434 ? 21.552  -21.893 -1.364  1.00 93.55 434 A 1 
ATOM 3251 O OG1   . THR A 1 434 ? 20.289  -22.203 -1.898  1.00 86.77 434 A 1 
ATOM 3252 C CG2   . THR A 1 434 ? 21.342  -21.264 0.005   1.00 85.78 434 A 1 
ATOM 3253 N N     . LYS A 1 435 ? 24.584  -21.874 -1.941  1.00 94.38 435 A 1 
ATOM 3254 C CA    . LYS A 1 435 ? 25.989  -21.846 -1.505  1.00 94.06 435 A 1 
ATOM 3255 C C     . LYS A 1 435 ? 26.812  -20.833 -2.290  1.00 94.26 435 A 1 
ATOM 3256 O O     . LYS A 1 435 ? 27.668  -20.173 -1.710  1.00 92.77 435 A 1 
ATOM 3257 C CB    . LYS A 1 435 ? 26.616  -23.236 -1.640  1.00 93.23 435 A 1 
ATOM 3258 C CG    . LYS A 1 435 ? 26.000  -24.256 -0.669  1.00 86.22 435 A 1 
ATOM 3259 C CD    . LYS A 1 435 ? 26.713  -25.601 -0.806  1.00 78.78 435 A 1 
ATOM 3260 C CE    . LYS A 1 435 ? 26.106  -26.594 0.176   1.00 69.96 435 A 1 
ATOM 3261 N NZ    . LYS A 1 435 ? 26.804  -27.903 0.134   1.00 61.80 435 A 1 
ATOM 3262 N N     . TYR A 1 436 ? 26.548  -20.699 -3.594  1.00 94.01 436 A 1 
ATOM 3263 C CA    . TYR A 1 436 ? 27.197  -19.699 -4.431  1.00 94.32 436 A 1 
ATOM 3264 C C     . TYR A 1 436 ? 26.923  -18.278 -3.914  1.00 94.49 436 A 1 
ATOM 3265 O O     . TYR A 1 436 ? 27.863  -17.543 -3.639  1.00 93.30 436 A 1 
ATOM 3266 C CB    . TYR A 1 436 ? 26.747  -19.869 -5.885  1.00 94.08 436 A 1 
ATOM 3267 C CG    . TYR A 1 436 ? 27.321  -18.813 -6.799  1.00 93.98 436 A 1 
ATOM 3268 C CD1   . TYR A 1 436 ? 26.584  -17.653 -7.110  1.00 92.18 436 A 1 
ATOM 3269 C CD2   . TYR A 1 436 ? 28.632  -18.950 -7.297  1.00 92.34 436 A 1 
ATOM 3270 C CE1   . TYR A 1 436 ? 27.141  -16.647 -7.906  1.00 91.78 436 A 1 
ATOM 3271 C CE2   . TYR A 1 436 ? 29.202  -17.951 -8.094  1.00 91.39 436 A 1 
ATOM 3272 C CZ    . TYR A 1 436 ? 28.449  -16.798 -8.394  1.00 92.11 436 A 1 
ATOM 3273 O OH    . TYR A 1 436 ? 29.010  -15.806 -9.168  1.00 90.73 436 A 1 
ATOM 3274 N N     . ILE A 1 437 ? 25.646  -17.932 -3.691  1.00 94.92 437 A 1 
ATOM 3275 C CA    . ILE A 1 437 ? 25.265  -16.604 -3.174  1.00 94.72 437 A 1 
ATOM 3276 C C     . ILE A 1 437 ? 25.884  -16.358 -1.792  1.00 94.48 437 A 1 
ATOM 3277 O O     . ILE A 1 437 ? 26.445  -15.292 -1.561  1.00 92.98 437 A 1 
ATOM 3278 C CB    . ILE A 1 437 ? 23.733  -16.452 -3.140  1.00 94.46 437 A 1 
ATOM 3279 C CG1   . ILE A 1 437 ? 23.132  -16.522 -4.568  1.00 92.61 437 A 1 
ATOM 3280 C CG2   . ILE A 1 437 ? 23.340  -15.118 -2.485  1.00 92.36 437 A 1 
ATOM 3281 C CD1   . ILE A 1 437 ? 21.624  -16.758 -4.575  1.00 88.54 437 A 1 
ATOM 3282 N N     . ALA A 1 438 ? 25.858  -17.354 -0.898  1.00 93.93 438 A 1 
ATOM 3283 C CA    . ALA A 1 438 ? 26.492  -17.237 0.410   1.00 93.25 438 A 1 
ATOM 3284 C C     . ALA A 1 438 ? 28.013  -16.997 0.307   1.00 93.03 438 A 1 
ATOM 3285 O O     . ALA A 1 438 ? 28.579  -16.236 1.088   1.00 91.53 438 A 1 
ATOM 3286 C CB    . ALA A 1 438 ? 26.185  -18.506 1.219   1.00 92.32 438 A 1 
ATOM 3287 N N     . THR A 1 439 ? 28.665  -17.605 -0.686  1.00 93.55 439 A 1 
ATOM 3288 C CA    . THR A 1 439 ? 30.095  -17.385 -0.955  1.00 93.02 439 A 1 
ATOM 3289 C C     . THR A 1 439 ? 30.348  -15.969 -1.474  1.00 92.95 439 A 1 
ATOM 3290 O O     . THR A 1 439 ? 31.289  -15.329 -1.011  1.00 91.25 439 A 1 
ATOM 3291 C CB    . THR A 1 439 ? 30.643  -18.418 -1.952  1.00 92.26 439 A 1 
ATOM 3292 O OG1   . THR A 1 439 ? 30.373  -19.724 -1.510  1.00 83.99 439 A 1 
ATOM 3293 C CG2   . THR A 1 439 ? 32.161  -18.314 -2.125  1.00 81.21 439 A 1 
ATOM 3294 N N     . CYS A 1 440 ? 29.498  -15.440 -2.362  1.00 93.28 440 A 1 
ATOM 3295 C CA    . CYS A 1 440 ? 29.573  -14.049 -2.807  1.00 92.83 440 A 1 
ATOM 3296 C C     . CYS A 1 440 ? 29.433  -13.075 -1.625  1.00 92.23 440 A 1 
ATOM 3297 O O     . CYS A 1 440 ? 30.202  -12.135 -1.518  1.00 90.59 440 A 1 
ATOM 3298 C CB    . CYS A 1 440 ? 28.492  -13.762 -3.860  1.00 92.53 440 A 1 
ATOM 3299 S SG    . CYS A 1 440 ? 28.725  -14.779 -5.355  1.00 90.26 440 A 1 
ATOM 3300 N N     . MET A 1 441 ? 28.510  -13.335 -0.699  1.00 92.88 441 A 1 
ATOM 3301 C CA    . MET A 1 441 ? 28.348  -12.515 0.501   1.00 91.75 441 A 1 
ATOM 3302 C C     . MET A 1 441 ? 29.612  -12.477 1.362   1.00 90.95 441 A 1 
ATOM 3303 O O     . MET A 1 441 ? 30.001  -11.414 1.838   1.00 87.98 441 A 1 
ATOM 3304 C CB    . MET A 1 441 ? 27.180  -13.020 1.348   1.00 90.68 441 A 1 
ATOM 3305 C CG    . MET A 1 441 ? 25.821  -12.799 0.686   1.00 86.88 441 A 1 
ATOM 3306 S SD    . MET A 1 441 ? 24.417  -13.458 1.615   1.00 84.49 441 A 1 
ATOM 3307 C CE    . MET A 1 441 ? 24.453  -12.347 3.035   1.00 75.63 441 A 1 
ATOM 3308 N N     . GLN A 1 442 ? 30.273  -13.621 1.555   1.00 90.50 442 A 1 
ATOM 3309 C CA    . GLN A 1 442 ? 31.527  -13.674 2.299   1.00 88.94 442 A 1 
ATOM 3310 C C     . GLN A 1 442 ? 32.675  -12.957 1.579   1.00 88.89 442 A 1 
ATOM 3311 O O     . GLN A 1 442 ? 33.473  -12.299 2.236   1.00 85.04 442 A 1 
ATOM 3312 C CB    . GLN A 1 442 ? 31.937  -15.132 2.562   1.00 86.65 442 A 1 
ATOM 3313 C CG    . GLN A 1 442 ? 31.431  -15.624 3.910   1.00 77.03 442 A 1 
ATOM 3314 C CD    . GLN A 1 442 ? 31.940  -17.028 4.257   1.00 70.65 442 A 1 
ATOM 3315 O OE1   . GLN A 1 442 ? 32.321  -17.824 3.414   1.00 62.07 442 A 1 
ATOM 3316 N NE2   . GLN A 1 442 ? 31.960  -17.380 5.514   1.00 59.88 442 A 1 
ATOM 3317 N N     . ALA A 1 443 ? 32.758  -13.098 0.257   1.00 87.11 443 A 1 
ATOM 3318 C CA    . ALA A 1 443 ? 33.854  -12.549 -0.527  1.00 86.02 443 A 1 
ATOM 3319 C C     . ALA A 1 443 ? 33.764  -11.022 -0.665  1.00 85.42 443 A 1 
ATOM 3320 O O     . ALA A 1 443 ? 34.766  -10.327 -0.492  1.00 80.39 443 A 1 
ATOM 3321 C CB    . ALA A 1 443 ? 33.869  -13.234 -1.892  1.00 84.04 443 A 1 
ATOM 3322 N N     . ASP A 1 444 ? 32.551  -10.487 -0.945  1.00 84.65 444 A 1 
ATOM 3323 C CA    . ASP A 1 444 ? 32.366  -9.098  -1.362  1.00 82.45 444 A 1 
ATOM 3324 C C     . ASP A 1 444 ? 31.814  -8.186  -0.254  1.00 81.28 444 A 1 
ATOM 3325 O O     . ASP A 1 444 ? 31.971  -6.966  -0.318  1.00 77.16 444 A 1 
ATOM 3326 C CB    . ASP A 1 444 ? 31.451  -9.057  -2.597  1.00 79.69 444 A 1 
ATOM 3327 C CG    . ASP A 1 444 ? 31.986  -9.856  -3.781  1.00 76.19 444 A 1 
ATOM 3328 O OD1   . ASP A 1 444 ? 33.171  -9.693  -4.131  1.00 70.59 444 A 1 
ATOM 3329 O OD2   . ASP A 1 444 ? 31.190  -10.627 -4.363  1.00 70.64 444 A 1 
ATOM 3330 N N     . LEU A 1 445 ? 31.165  -8.757  0.770   1.00 84.35 445 A 1 
ATOM 3331 C CA    . LEU A 1 445 ? 30.584  -7.992  1.878   1.00 81.93 445 A 1 
ATOM 3332 C C     . LEU A 1 445 ? 31.333  -8.170  3.207   1.00 79.11 445 A 1 
ATOM 3333 O O     . LEU A 1 445 ? 30.960  -7.535  4.186   1.00 71.00 445 A 1 
ATOM 3334 C CB    . LEU A 1 445 ? 29.096  -8.337  2.055   1.00 79.13 445 A 1 
ATOM 3335 C CG    . LEU A 1 445 ? 28.213  -8.153  0.811   1.00 79.09 445 A 1 
ATOM 3336 C CD1   . LEU A 1 445 ? 26.793  -8.587  1.157   1.00 75.97 445 A 1 
ATOM 3337 C CD2   . LEU A 1 445 ? 28.180  -6.700  0.346   1.00 76.04 445 A 1 
ATOM 3338 N N     . GLU A 1 446 ? 32.336  -9.037  3.266   1.00 72.73 446 A 1 
ATOM 3339 C CA    . GLU A 1 446 ? 33.032  -9.423  4.504   1.00 69.46 446 A 1 
ATOM 3340 C C     . GLU A 1 446 ? 32.088  -9.917  5.624   1.00 68.09 446 A 1 
ATOM 3341 O O     . GLU A 1 446 ? 32.419  -9.888  6.812   1.00 61.80 446 A 1 
ATOM 3342 C CB    . GLU A 1 446 ? 33.992  -8.321  4.989   1.00 63.93 446 A 1 
ATOM 3343 C CG    . GLU A 1 446 ? 35.071  -7.945  3.959   1.00 57.01 446 A 1 
ATOM 3344 C CD    . GLU A 1 446 ? 36.132  -6.987  4.539   1.00 51.49 446 A 1 
ATOM 3345 O OE1   . GLU A 1 446 ? 37.211  -6.891  3.922   1.00 46.12 446 A 1 
ATOM 3346 O OE2   . GLU A 1 446 ? 35.892  -6.377  5.605   1.00 47.22 446 A 1 
ATOM 3347 N N     . VAL A 1 447 ? 30.892  -10.387 5.261   1.00 61.46 447 A 1 
ATOM 3348 C CA    . VAL A 1 447 ? 29.910  -10.871 6.234   1.00 59.55 447 A 1 
ATOM 3349 C C     . VAL A 1 447 ? 30.343  -12.256 6.698   1.00 58.58 447 A 1 
ATOM 3350 O O     . VAL A 1 447 ? 30.199  -13.252 5.982   1.00 54.51 447 A 1 
ATOM 3351 C CB    . VAL A 1 447 ? 28.472  -10.880 5.701   1.00 55.49 447 A 1 
ATOM 3352 C CG1   . VAL A 1 447 ? 27.498  -10.945 6.875   1.00 50.96 447 A 1 
ATOM 3353 C CG2   . VAL A 1 447 ? 28.111  -9.621  4.904   1.00 51.34 447 A 1 
ATOM 3354 N N     . MET A 1 448 ? 30.858  -12.325 7.916   1.00 51.90 448 A 1 
ATOM 3355 C CA    . MET A 1 448 ? 31.176  -13.614 8.532   1.00 50.39 448 A 1 
ATOM 3356 C C     . MET A 1 448 ? 29.886  -14.355 8.883   1.00 49.47 448 A 1 
ATOM 3357 O O     . MET A 1 448 ? 28.987  -13.797 9.511   1.00 45.01 448 A 1 
ATOM 3358 C CB    . MET A 1 448 ? 32.075  -13.441 9.768   1.00 45.74 448 A 1 
ATOM 3359 C CG    . MET A 1 448 ? 33.464  -12.919 9.388   1.00 41.44 448 A 1 
ATOM 3360 S SD    . MET A 1 448 ? 34.699  -13.142 10.704  1.00 37.44 448 A 1 
ATOM 3361 C CE    . MET A 1 448 ? 36.117  -12.361 9.927   1.00 34.01 448 A 1 
ATOM 3362 N N     . THR A 1 449 ? 29.789  -15.609 8.482   1.00 46.12 449 A 1 
ATOM 3363 C CA    . THR A 1 449 ? 28.766  -16.573 8.926   1.00 45.58 449 A 1 
ATOM 3364 C C     . THR A 1 449 ? 29.068  -17.098 10.318  1.00 43.10 449 A 1 
ATOM 3365 O O     . THR A 1 449 ? 30.239  -17.414 10.568  1.00 39.28 449 A 1 
ATOM 3366 C CB    . THR A 1 449 ? 28.692  -17.782 8.003   1.00 42.31 449 A 1 
ATOM 3367 O OG1   . THR A 1 449 ? 29.988  -18.309 7.869   1.00 39.13 449 A 1 
ATOM 3368 C CG2   . THR A 1 449 ? 28.143  -17.440 6.630   1.00 37.78 449 A 1 
ATOM 3369 O OXT   . THR A 1 449 ? 28.081  -17.219 11.106  1.00 36.57 449 A 1 
ATOM 3370 O OP3   . A   B 2 1   ? 6.023   -17.469 16.294  1.00 44.55 1   B 1 
ATOM 3371 P P     . A   B 2 1   ? 7.167   -16.664 16.050  1.00 43.12 1   B 1 
ATOM 3372 O OP1   . A   B 2 1   ? 8.316   -17.326 15.466  1.00 39.58 1   B 1 
ATOM 3373 O OP2   . A   B 2 1   ? 7.393   -16.033 17.361  1.00 38.60 1   B 1 
ATOM 3374 O "O5'" . A   B 2 1   ? 6.803   -15.462 15.051  1.00 44.02 1   B 1 
ATOM 3375 C "C5'" . A   B 2 1   ? 6.456   -15.683 13.695  1.00 44.05 1   B 1 
ATOM 3376 C "C4'" . A   B 2 1   ? 6.260   -14.375 12.965  1.00 44.10 1   B 1 
ATOM 3377 O "O4'" . A   B 2 1   ? 5.196   -13.634 13.622  1.00 43.52 1   B 1 
ATOM 3378 C "C3'" . A   B 2 1   ? 7.470   -13.451 12.942  1.00 43.23 1   B 1 
ATOM 3379 O "O3'" . A   B 2 1   ? 7.491   -12.721 11.718  1.00 44.68 1   B 1 
ATOM 3380 C "C2'" . A   B 2 1   ? 7.193   -12.516 14.096  1.00 44.36 1   B 1 
ATOM 3381 O "O2'" . A   B 2 1   ? 7.854   -11.276 13.997  1.00 43.36 1   B 1 
ATOM 3382 C "C1'" . A   B 2 1   ? 5.679   -12.360 14.019  1.00 45.28 1   B 1 
ATOM 3383 N N9    . A   B 2 1   ? 5.018   -12.004 15.279  1.00 44.46 1   B 1 
ATOM 3384 C C8    . A   B 2 1   ? 5.528   -12.091 16.559  1.00 44.24 1   B 1 
ATOM 3385 N N7    . A   B 2 1   ? 4.689   -11.696 17.476  1.00 43.12 1   B 1 
ATOM 3386 C C5    . A   B 2 1   ? 3.565   -11.327 16.764  1.00 43.30 1   B 1 
ATOM 3387 C C6    . A   B 2 1   ? 2.314   -10.827 17.166  1.00 41.80 1   B 1 
ATOM 3388 N N6    . A   B 2 1   ? 1.984   -10.597 18.443  1.00 40.47 1   B 1 
ATOM 3389 N N1    . A   B 2 1   ? 1.394   -10.565 16.202  1.00 40.80 1   B 1 
ATOM 3390 C C2    . A   B 2 1   ? 1.729   -10.794 14.924  1.00 41.38 1   B 1 
ATOM 3391 N N3    . A   B 2 1   ? 2.867   -11.260 14.426  1.00 43.25 1   B 1 
ATOM 3392 C C4    . A   B 2 1   ? 3.749   -11.509 15.416  1.00 44.45 1   B 1 
ATOM 3393 P P     . U   B 2 2   ? 8.331   -13.271 10.504  1.00 42.11 2   B 1 
ATOM 3394 O OP1   . U   B 2 2   ? 9.768   -13.310 10.864  1.00 38.88 2   B 1 
ATOM 3395 O OP2   . U   B 2 2   ? 7.900   -12.449 9.329   1.00 38.88 2   B 1 
ATOM 3396 O "O5'" . U   B 2 2   ? 7.833   -14.765 10.288  1.00 42.71 2   B 1 
ATOM 3397 C "C5'" . U   B 2 2   ? 6.654   -15.049 9.557   1.00 41.78 2   B 1 
ATOM 3398 C "C4'" . U   B 2 2   ? 6.498   -16.530 9.321   1.00 41.60 2   B 1 
ATOM 3399 O "O4'" . U   B 2 2   ? 7.637   -17.011 8.553   1.00 40.27 2   B 1 
ATOM 3400 C "C3'" . U   B 2 2   ? 6.439   -17.399 10.560  1.00 44.19 2   B 1 
ATOM 3401 O "O3'" . U   B 2 2   ? 5.578   -18.495 10.334  1.00 44.60 2   B 1 
ATOM 3402 C "C2'" . U   B 2 2   ? 7.875   -17.877 10.716  1.00 42.93 2   B 1 
ATOM 3403 O "O2'" . U   B 2 2   ? 8.031   -19.082 11.445  1.00 39.55 2   B 1 
ATOM 3404 C "C1'" . U   B 2 2   ? 8.273   -18.062 9.255   1.00 41.89 2   B 1 
ATOM 3405 N N1    . U   B 2 2   ? 9.727   -17.974 9.022   1.00 40.74 2   B 1 
ATOM 3406 C C2    . U   B 2 2   ? 10.374  -19.090 8.543   1.00 38.94 2   B 1 
ATOM 3407 O O2    . U   B 2 2   ? 9.802   -20.140 8.298   1.00 37.57 2   B 1 
ATOM 3408 N N3    . U   B 2 2   ? 11.728  -18.937 8.338   1.00 37.64 2   B 1 
ATOM 3409 C C4    . U   B 2 2   ? 12.466  -17.806 8.562   1.00 36.99 2   B 1 
ATOM 3410 O O4    . U   B 2 2   ? 13.678  -17.820 8.332   1.00 35.56 2   B 1 
ATOM 3411 C C5    . U   B 2 2   ? 11.724  -16.686 9.069   1.00 37.87 2   B 1 
ATOM 3412 C C6    . U   B 2 2   ? 10.410  -16.806 9.273   1.00 40.31 2   B 1 
ATOM 3413 P P     . U   B 2 3   ? 4.450   -18.865 11.359  1.00 48.19 3   B 1 
ATOM 3414 O OP1   . U   B 2 3   ? 5.098   -19.402 12.583  1.00 43.51 3   B 1 
ATOM 3415 O OP2   . U   B 2 3   ? 3.479   -19.703 10.628  1.00 43.37 3   B 1 
ATOM 3416 O "O5'" . U   B 2 3   ? 3.743   -17.483 11.726  1.00 49.24 3   B 1 
ATOM 3417 C "C5'" . U   B 2 3   ? 3.623   -17.064 13.069  1.00 48.49 3   B 1 
ATOM 3418 C "C4'" . U   B 2 3   ? 2.449   -16.132 13.263  1.00 48.47 3   B 1 
ATOM 3419 O "O4'" . U   B 2 3   ? 2.636   -14.956 12.419  1.00 47.20 3   B 1 
ATOM 3420 C "C3'" . U   B 2 3   ? 1.101   -16.712 12.875  1.00 50.18 3   B 1 
ATOM 3421 O "O3'" . U   B 2 3   ? 0.101   -16.213 13.760  1.00 49.50 3   B 1 
ATOM 3422 C "C2'" . U   B 2 3   ? 0.875   -16.164 11.479  1.00 47.43 3   B 1 
ATOM 3423 O "O2'" . U   B 2 3   ? -0.487  -16.080 11.103  1.00 43.79 3   B 1 
ATOM 3424 C "C1'" . U   B 2 3   ? 1.508   -14.787 11.581  1.00 45.85 3   B 1 
ATOM 3425 N N1    . U   B 2 3   ? 1.957   -14.248 10.289  1.00 44.51 3   B 1 
ATOM 3426 C C2    . U   B 2 3   ? 1.400   -13.055 9.849   1.00 42.88 3   B 1 
ATOM 3427 O O2    . U   B 2 3   ? 0.557   -12.446 10.496  1.00 41.19 3   B 1 
ATOM 3428 N N3    . U   B 2 3   ? 1.856   -12.603 8.639   1.00 41.36 3   B 1 
ATOM 3429 C C4    . U   B 2 3   ? 2.796   -13.201 7.837   1.00 40.37 3   B 1 
ATOM 3430 O O4    . U   B 2 3   ? 3.113   -12.668 6.769   1.00 38.74 3   B 1 
ATOM 3431 C C5    . U   B 2 3   ? 3.330   -14.431 8.359   1.00 41.16 3   B 1 
ATOM 3432 C C6    . U   B 2 3   ? 2.907   -14.895 9.539   1.00 43.53 3   B 1 
ATOM 3433 P P     . G   B 2 4   ? -1.053  -17.164 14.283  1.00 47.67 4   B 1 
ATOM 3434 O OP1   . G   B 2 4   ? -0.655  -18.579 14.089  1.00 44.76 4   B 1 
ATOM 3435 O OP2   . G   B 2 4   ? -2.321  -16.675 13.675  1.00 46.20 4   B 1 
ATOM 3436 O "O5'" . G   B 2 4   ? -1.108  -16.868 15.844  1.00 48.89 4   B 1 
ATOM 3437 C "C5'" . G   B 2 4   ? -0.141  -17.430 16.734  1.00 48.81 4   B 1 
ATOM 3438 C "C4'" . G   B 2 4   ? -0.226  -16.793 18.087  1.00 49.20 4   B 1 
ATOM 3439 O "O4'" . G   B 2 4   ? 0.292   -15.440 18.037  1.00 49.56 4   B 1 
ATOM 3440 C "C3'" . G   B 2 4   ? -1.632  -16.629 18.640  1.00 50.94 4   B 1 
ATOM 3441 O "O3'" . G   B 2 4   ? -2.155  -17.828 19.210  1.00 49.99 4   B 1 
ATOM 3442 C "C2'" . G   B 2 4   ? -1.455  -15.495 19.637  1.00 51.88 4   B 1 
ATOM 3443 O "O2'" . G   B 2 4   ? -0.854  -15.953 20.841  1.00 49.35 4   B 1 
ATOM 3444 C "C1'" . G   B 2 4   ? -0.466  -14.600 18.890  1.00 51.22 4   B 1 
ATOM 3445 N N9    . G   B 2 4   ? -1.144  -13.586 18.068  1.00 52.13 4   B 1 
ATOM 3446 C C8    . G   B 2 4   ? -1.136  -13.492 16.696  1.00 51.49 4   B 1 
ATOM 3447 N N7    . G   B 2 4   ? -1.833  -12.483 16.259  1.00 52.07 4   B 1 
ATOM 3448 C C5    . G   B 2 4   ? -2.334  -11.874 17.394  1.00 52.04 4   B 1 
ATOM 3449 C C6    . G   B 2 4   ? -3.160  -10.729 17.540  1.00 51.49 4   B 1 
ATOM 3450 O O6    . G   B 2 4   ? -3.636  -9.996  16.656  1.00 51.16 4   B 1 
ATOM 3451 N N1    . G   B 2 4   ? -3.428  -10.463 18.874  1.00 51.08 4   B 1 
ATOM 3452 C C2    . G   B 2 4   ? -2.961  -11.190 19.938  1.00 50.64 4   B 1 
ATOM 3453 N N2    . G   B 2 4   ? -3.329  -10.770 21.160  1.00 50.20 4   B 1 
ATOM 3454 N N3    . G   B 2 4   ? -2.193  -12.262 19.814  1.00 51.37 4   B 1 
ATOM 3455 C C4    . G   B 2 4   ? -1.916  -12.538 18.520  1.00 51.89 4   B 1 
ATOM 3456 P P     . C   B 2 5   ? -3.707  -18.160 19.103  1.00 49.70 5   B 1 
ATOM 3457 O OP1   . C   B 2 5   ? -3.910  -19.545 19.593  1.00 46.95 5   B 1 
ATOM 3458 O OP2   . C   B 2 5   ? -4.199  -17.771 17.757  1.00 49.34 5   B 1 
ATOM 3459 O "O5'" . C   B 2 5   ? -4.365  -17.158 20.166  1.00 51.34 5   B 1 
ATOM 3460 C "C5'" . C   B 2 5   ? -4.039  -17.241 21.550  1.00 52.21 5   B 1 
ATOM 3461 C "C4'" . C   B 2 5   ? -4.729  -16.162 22.343  1.00 52.67 5   B 1 
ATOM 3462 O "O4'" . C   B 2 5   ? -4.268  -14.857 21.913  1.00 52.32 5   B 1 
ATOM 3463 C "C3'" . C   B 2 5   ? -6.234  -16.080 22.181  1.00 53.48 5   B 1 
ATOM 3464 O "O3'" . C   B 2 5   ? -6.921  -17.059 22.950  1.00 52.84 5   B 1 
ATOM 3465 C "C2'" . C   B 2 5   ? -6.519  -14.659 22.627  1.00 54.60 5   B 1 
ATOM 3466 O "O2'" . C   B 2 5   ? -6.494  -14.528 24.034  1.00 52.17 5   B 1 
ATOM 3467 C "C1'" . C   B 2 5   ? -5.319  -13.912 22.037  1.00 53.52 5   B 1 
ATOM 3468 N N1    . C   B 2 5   ? -5.616  -13.345 20.703  1.00 54.37 5   B 1 
ATOM 3469 C C2    . C   B 2 5   ? -6.394  -12.179 20.626  1.00 54.06 5   B 1 
ATOM 3470 O O2    . C   B 2 5   ? -6.806  -11.663 21.676  1.00 53.55 5   B 1 
ATOM 3471 N N3    . C   B 2 5   ? -6.677  -11.643 19.418  1.00 54.18 5   B 1 
ATOM 3472 C C4    . C   B 2 5   ? -6.219  -12.222 18.307  1.00 54.10 5   B 1 
ATOM 3473 N N4    . C   B 2 5   ? -6.520  -11.660 17.141  1.00 53.74 5   B 1 
ATOM 3474 C C5    . C   B 2 5   ? -5.427  -13.404 18.353  1.00 53.94 5   B 1 
ATOM 3475 C C6    . C   B 2 5   ? -5.156  -13.925 19.556  1.00 54.42 5   B 1 
ATOM 3476 P P     . C   B 2 6   ? -8.321  -17.633 22.410  1.00 50.71 6   B 1 
ATOM 3477 O OP1   . C   B 2 6   ? -8.689  -18.760 23.298  1.00 48.37 6   B 1 
ATOM 3478 O OP2   . C   B 2 6   ? -8.238  -17.839 20.944  1.00 50.63 6   B 1 
ATOM 3479 O "O5'" . C   B 2 6   ? -9.341  -16.428 22.675  1.00 52.12 6   B 1 
ATOM 3480 C "C5'" . C   B 2 6   ? -9.593  -15.971 23.996  1.00 52.41 6   B 1 
ATOM 3481 C "C4'" . C   B 2 6   ? -10.463 -14.744 24.002  1.00 52.84 6   B 1 
ATOM 3482 O "O4'" . C   B 2 6   ? -9.796  -13.645 23.331  1.00 51.90 6   B 1 
ATOM 3483 C "C3'" . C   B 2 6   ? -11.786 -14.856 23.261  1.00 53.09 6   B 1 
ATOM 3484 O "O3'" . C   B 2 6   ? -12.771 -15.563 23.996  1.00 52.45 6   B 1 
ATOM 3485 C "C2'" . C   B 2 6   ? -12.141 -13.395 23.031  1.00 53.86 6   B 1 
ATOM 3486 O "O2'" . C   B 2 6   ? -12.640 -12.785 24.208  1.00 51.09 6   B 1 
ATOM 3487 C "C1'" . C   B 2 6   ? -10.755 -12.806 22.718  1.00 52.87 6   B 1 
ATOM 3488 N N1    . C   B 2 6   ? -10.505 -12.749 21.259  1.00 53.44 6   B 1 
ATOM 3489 C C2    . C   B 2 6   ? -11.092 -11.709 20.530  1.00 53.12 6   B 1 
ATOM 3490 O O2    . C   B 2 6   ? -11.794 -10.874 21.120  1.00 52.64 6   B 1 
ATOM 3491 N N3    . C   B 2 6   ? -10.880 -11.636 19.193  1.00 53.03 6   B 1 
ATOM 3492 C C4    . C   B 2 6   ? -10.124 -12.548 18.583  1.00 52.97 6   B 1 
ATOM 3493 N N4    . C   B 2 6   ? -9.945  -12.434 17.265  1.00 52.52 6   B 1 
ATOM 3494 C C5    . C   B 2 6   ? -9.516  -13.616 19.304  1.00 52.91 6   B 1 
ATOM 3495 C C6    . C   B 2 6   ? -9.730  -13.677 20.625  1.00 53.51 6   B 1 
ATOM 3496 P P     . G   B 2 7   ? -13.887 -16.394 23.199  1.00 50.85 7   B 1 
ATOM 3497 O OP1   . G   B 2 7   ? -14.637 -17.189 24.204  1.00 49.21 7   B 1 
ATOM 3498 O OP2   . G   B 2 7   ? -13.261 -17.065 22.038  1.00 51.17 7   B 1 
ATOM 3499 O "O5'" . G   B 2 7   ? -14.870 -15.258 22.637  1.00 51.64 7   B 1 
ATOM 3500 C "C5'" . G   B 2 7   ? -15.651 -14.479 23.534  1.00 51.50 7   B 1 
ATOM 3501 C "C4'" . G   B 2 7   ? -16.230 -13.260 22.854  1.00 52.50 7   B 1 
ATOM 3502 O "O4'" . G   B 2 7   ? -15.185 -12.493 22.213  1.00 50.78 7   B 1 
ATOM 3503 C "C3'" . G   B 2 7   ? -17.222 -13.509 21.735  1.00 52.47 7   B 1 
ATOM 3504 O "O3'" . G   B 2 7   ? -18.511 -13.879 22.202  1.00 51.32 7   B 1 
ATOM 3505 C "C2'" . G   B 2 7   ? -17.207 -12.173 21.019  1.00 52.82 7   B 1 
ATOM 3506 O "O2'" . G   B 2 7   ? -17.945 -11.189 21.720  1.00 49.63 7   B 1 
ATOM 3507 C "C1'" . G   B 2 7   ? -15.716 -11.819 21.086  1.00 51.78 7   B 1 
ATOM 3508 N N9    . G   B 2 7   ? -15.004 -12.241 19.875  1.00 52.53 7   B 1 
ATOM 3509 C C8    . G   B 2 7   ? -14.107 -13.269 19.722  1.00 52.04 7   B 1 
ATOM 3510 N N7    . G   B 2 7   ? -13.669 -13.376 18.505  1.00 52.56 7   B 1 
ATOM 3511 C C5    . G   B 2 7   ? -14.307 -12.365 17.803  1.00 52.27 7   B 1 
ATOM 3512 C C6    . G   B 2 7   ? -14.226 -11.992 16.430  1.00 51.89 7   B 1 
ATOM 3513 O O6    . G   B 2 7   ? -13.546 -12.499 15.534  1.00 51.38 7   B 1 
ATOM 3514 N N1    . G   B 2 7   ? -15.047 -10.906 16.148  1.00 51.55 7   B 1 
ATOM 3515 C C2    . G   B 2 7   ? -15.846 -10.263 17.066  1.00 51.40 7   B 1 
ATOM 3516 N N2    . G   B 2 7   ? -16.573 -9.236  16.606  1.00 50.17 7   B 1 
ATOM 3517 N N3    . G   B 2 7   ? -15.929 -10.601 18.338  1.00 51.56 7   B 1 
ATOM 3518 C C4    . G   B 2 7   ? -15.137 -11.657 18.635  1.00 52.50 7   B 1 
ATOM 3519 P P     . G   B 2 8   ? -19.505 -14.683 21.235  1.00 50.03 8   B 1 
ATOM 3520 O OP1   . G   B 2 8   ? -20.644 -15.141 22.070  1.00 48.79 8   B 1 
ATOM 3521 O OP2   . G   B 2 8   ? -18.719 -15.679 20.453  1.00 50.36 8   B 1 
ATOM 3522 O "O5'" . G   B 2 8   ? -20.032 -13.570 20.218  1.00 50.72 8   B 1 
ATOM 3523 C "C5'" . G   B 2 8   ? -20.792 -12.470 20.691  1.00 50.40 8   B 1 
ATOM 3524 C "C4'" . G   B 2 8   ? -21.180 -11.555 19.555  1.00 51.20 8   B 1 
ATOM 3525 O "O4'" . G   B 2 8   ? -19.996 -10.989 18.933  1.00 51.00 8   B 1 
ATOM 3526 C "C3'" . G   B 2 8   ? -21.919 -12.210 18.402  1.00 52.00 8   B 1 
ATOM 3527 O "O3'" . G   B 2 8   ? -23.294 -12.415 18.690  1.00 51.59 8   B 1 
ATOM 3528 C "C2'" . G   B 2 8   ? -21.672 -11.231 17.263  1.00 52.07 8   B 1 
ATOM 3529 O "O2'" . G   B 2 8   ? -22.519 -10.102 17.354  1.00 49.55 8   B 1 
ATOM 3530 C "C1'" . G   B 2 8   ? -20.233 -10.791 17.545  1.00 51.05 8   B 1 
ATOM 3531 N N9    . G   B 2 8   ? -19.243 -11.560 16.786  1.00 51.29 8   B 1 
ATOM 3532 C C8    . G   B 2 8   ? -18.423 -12.562 17.257  1.00 50.22 8   B 1 
ATOM 3533 N N7    . G   B 2 8   ? -17.645 -13.050 16.328  1.00 50.38 8   B 1 
ATOM 3534 C C5    . G   B 2 8   ? -17.965 -12.336 15.182  1.00 50.12 8   B 1 
ATOM 3535 C C6    . G   B 2 8   ? -17.434 -12.431 13.866  1.00 49.63 8   B 1 
ATOM 3536 O O6    . G   B 2 8   ? -16.560 -13.187 13.440  1.00 48.87 8   B 1 
ATOM 3537 N N1    . G   B 2 8   ? -18.044 -11.523 13.008  1.00 49.13 8   B 1 
ATOM 3538 C C2    . G   B 2 8   ? -19.030 -10.637 13.376  1.00 49.41 8   B 1 
ATOM 3539 N N2    . G   B 2 8   ? -19.495 -9.833  12.409  1.00 48.05 8   B 1 
ATOM 3540 N N3    . G   B 2 8   ? -19.524 -10.536 14.598  1.00 49.72 8   B 1 
ATOM 3541 C C4    . G   B 2 8   ? -18.940 -11.412 15.449  1.00 50.72 8   B 1 
ATOM 3542 P P     . A   B 2 9   ? -24.045 -13.716 18.161  1.00 50.50 9   B 1 
ATOM 3543 O OP1   . A   B 2 9   ? -25.350 -13.802 18.862  1.00 48.34 9   B 1 
ATOM 3544 O OP2   . A   B 2 9   ? -23.107 -14.868 18.206  1.00 49.72 9   B 1 
ATOM 3545 O "O5'" . A   B 2 9   ? -24.322 -13.371 16.628  1.00 51.04 9   B 1 
ATOM 3546 C "C5'" . A   B 2 9   ? -25.126 -12.260 16.274  1.00 49.88 9   B 1 
ATOM 3547 C "C4'" . A   B 2 9   ? -24.978 -11.929 14.809  1.00 50.57 9   B 1 
ATOM 3548 O "O4'" . A   B 2 9   ? -23.609 -11.504 14.540  1.00 49.39 9   B 1 
ATOM 3549 C "C3'" . A   B 2 9   ? -25.190 -13.074 13.841  1.00 50.59 9   B 1 
ATOM 3550 O "O3'" . A   B 2 9   ? -26.557 -13.336 13.604  1.00 49.88 9   B 1 
ATOM 3551 C "C2'" . A   B 2 9   ? -24.429 -12.613 12.616  1.00 49.54 9   B 1 
ATOM 3552 O "O2'" . A   B 2 9   ? -25.158 -11.651 11.882  1.00 48.19 9   B 1 
ATOM 3553 C "C1'" . A   B 2 9   ? -23.214 -11.939 13.256  1.00 49.23 9   B 1 
ATOM 3554 N N9    . A   B 2 9   ? -22.088 -12.872 13.401  1.00 49.68 9   B 1 
ATOM 3555 C C8    . A   B 2 9   ? -21.731 -13.599 14.502  1.00 49.14 9   B 1 
ATOM 3556 N N7    . A   B 2 9   ? -20.668 -14.343 14.313  1.00 49.11 9   B 1 
ATOM 3557 C C5    . A   B 2 9   ? -20.304 -14.097 12.999  1.00 49.79 9   B 1 
ATOM 3558 C C6    . A   B 2 9   ? -19.261 -14.590 12.189  1.00 49.34 9   B 1 
ATOM 3559 N N6    . A   B 2 9   ? -18.350 -15.471 12.620  1.00 48.78 9   B 1 
ATOM 3560 N N1    . A   B 2 9   ? -19.185 -14.140 10.925  1.00 48.28 9   B 1 
ATOM 3561 C C2    . A   B 2 9   ? -20.106 -13.258 10.498  1.00 47.16 9   B 1 
ATOM 3562 N N3    . A   B 2 9   ? -21.127 -12.725 11.160  1.00 47.68 9   B 1 
ATOM 3563 C C4    . A   B 2 9   ? -21.169 -13.190 12.422  1.00 49.56 9   B 1 
ATOM 3564 P P     . G   B 2 10  ? -27.014 -14.764 13.045  1.00 48.79 10  B 1 
ATOM 3565 O OP1   . G   B 2 10  ? -28.501 -14.775 13.005  1.00 46.53 10  B 1 
ATOM 3566 O OP2   . G   B 2 10  ? -26.292 -15.831 13.784  1.00 47.68 10  B 1 
ATOM 3567 O "O5'" . G   B 2 10  ? -26.468 -14.749 11.542  1.00 48.70 10  B 1 
ATOM 3568 C "C5'" . G   B 2 10  ? -26.088 -15.933 10.896  1.00 47.90 10  B 1 
ATOM 3569 C "C4'" . G   B 2 10  ? -25.210 -15.639 9.710   1.00 49.11 10  B 1 
ATOM 3570 O "O4'" . G   B 2 10  ? -23.951 -15.069 10.150  1.00 48.59 10  B 1 
ATOM 3571 C "C3'" . G   B 2 10  ? -24.807 -16.850 8.887   1.00 49.78 10  B 1 
ATOM 3572 O "O3'" . G   B 2 10  ? -25.820 -17.248 7.981   1.00 48.73 10  B 1 
ATOM 3573 C "C2'" . G   B 2 10  ? -23.525 -16.370 8.223   1.00 49.07 10  B 1 
ATOM 3574 O "O2'" . G   B 2 10  ? -23.794 -15.520 7.119   1.00 46.81 10  B 1 
ATOM 3575 C "C1'" . G   B 2 10  ? -22.896 -15.540 9.346   1.00 48.55 10  B 1 
ATOM 3576 N N9    . G   B 2 10  ? -22.002 -16.346 10.190  1.00 49.29 10  B 1 
ATOM 3577 C C8    . G   B 2 10  ? -22.158 -16.614 11.529  1.00 48.88 10  B 1 
ATOM 3578 N N7    . G   B 2 10  ? -21.200 -17.346 12.016  1.00 49.46 10  B 1 
ATOM 3579 C C5    . G   B 2 10  ? -20.348 -17.573 10.945  1.00 49.26 10  B 1 
ATOM 3580 C C6    . G   B 2 10  ? -19.138 -18.308 10.868  1.00 48.90 10  B 1 
ATOM 3581 O O6    . G   B 2 10  ? -18.552 -18.922 11.765  1.00 48.42 10  B 1 
ATOM 3582 N N1    . G   B 2 10  ? -18.598 -18.286 9.581   1.00 48.35 10  B 1 
ATOM 3583 C C2    . G   B 2 10  ? -19.154 -17.642 8.508   1.00 47.87 10  B 1 
ATOM 3584 N N2    . G   B 2 10  ? -18.489 -17.728 7.354   1.00 46.97 10  B 1 
ATOM 3585 N N3    . G   B 2 10  ? -20.290 -16.952 8.568   1.00 48.64 10  B 1 
ATOM 3586 C C4    . G   B 2 10  ? -20.827 -16.957 9.810   1.00 49.53 10  B 1 
ATOM 3587 P P     . G   B 2 11  ? -26.138 -18.789 7.754   1.00 48.46 11  B 1 
ATOM 3588 O OP1   . G   B 2 11  ? -27.365 -18.882 6.924   1.00 46.47 11  B 1 
ATOM 3589 O OP2   . G   B 2 11  ? -26.078 -19.484 9.056   1.00 48.19 11  B 1 
ATOM 3590 O "O5'" . G   B 2 11  ? -24.907 -19.291 6.877   1.00 49.45 11  B 1 
ATOM 3591 C "C5'" . G   B 2 11  ? -24.654 -18.729 5.595   1.00 49.19 11  B 1 
ATOM 3592 C "C4'" . G   B 2 11  ? -23.355 -19.242 5.028   1.00 49.90 11  B 1 
ATOM 3593 O "O4'" . G   B 2 11  ? -22.238 -18.787 5.843   1.00 49.16 11  B 1 
ATOM 3594 C "C3'" . G   B 2 11  ? -23.204 -20.747 5.010   1.00 50.59 11  B 1 
ATOM 3595 O "O3'" . G   B 2 11  ? -23.878 -21.347 3.909   1.00 49.19 11  B 1 
ATOM 3596 C "C2'" . G   B 2 11  ? -21.700 -20.920 4.962   1.00 49.98 11  B 1 
ATOM 3597 O "O2'" . G   B 2 11  ? -21.183 -20.707 3.650   1.00 47.57 11  B 1 
ATOM 3598 C "C1'" . G   B 2 11  ? -21.228 -19.776 5.868   1.00 49.06 11  B 1 
ATOM 3599 N N9    . G   B 2 11  ? -21.028 -20.202 7.258   1.00 49.79 11  B 1 
ATOM 3600 C C8    . G   B 2 11  ? -21.826 -19.935 8.339   1.00 49.35 11  B 1 
ATOM 3601 N N7    . G   B 2 11  ? -21.368 -20.454 9.451   1.00 49.67 11  B 1 
ATOM 3602 C C5    . G   B 2 11  ? -20.198 -21.101 9.087   1.00 49.73 11  B 1 
ATOM 3603 C C6    . G   B 2 11  ? -19.265 -21.835 9.866   1.00 49.27 11  B 1 
ATOM 3604 O O6    . G   B 2 11  ? -19.294 -22.071 11.071  1.00 48.96 11  B 1 
ATOM 3605 N N1    . G   B 2 11  ? -18.225 -22.318 9.084   1.00 48.81 11  B 1 
ATOM 3606 C C2    . G   B 2 11  ? -18.079 -22.122 7.734   1.00 48.38 11  B 1 
ATOM 3607 N N2    . G   B 2 11  ? -17.011 -22.662 7.151   1.00 47.74 11  B 1 
ATOM 3608 N N3    . G   B 2 11  ? -18.941 -21.440 6.994   1.00 49.07 11  B 1 
ATOM 3609 C C4    . G   B 2 11  ? -19.976 -20.954 7.732   1.00 49.69 11  B 1 
ATOM 3610 P P     . C   B 2 12  ? -24.620 -22.747 4.102   1.00 48.33 12  B 1 
ATOM 3611 O OP1   . C   B 2 12  ? -25.404 -22.995 2.865   1.00 46.40 12  B 1 
ATOM 3612 O OP2   . C   B 2 12  ? -25.293 -22.763 5.423   1.00 47.61 12  B 1 
ATOM 3613 O "O5'" . C   B 2 12  ? -23.420 -23.791 4.151   1.00 48.39 12  B 1 
ATOM 3614 C "C5'" . C   B 2 12  ? -22.557 -23.959 3.029   1.00 47.51 12  B 1 
ATOM 3615 C "C4'" . C   B 2 12  ? -21.375 -24.832 3.378   1.00 47.68 12  B 1 
ATOM 3616 O "O4'" . C   B 2 12  ? -20.530 -24.164 4.356   1.00 48.45 12  B 1 
ATOM 3617 C "C3'" . C   B 2 12  ? -21.704 -26.154 4.032   1.00 48.31 12  B 1 
ATOM 3618 O "O3'" . C   B 2 12  ? -22.151 -27.140 3.110   1.00 47.96 12  B 1 
ATOM 3619 C "C2'" . C   B 2 12  ? -20.393 -26.507 4.721   1.00 47.25 12  B 1 
ATOM 3620 O "O2'" . C   B 2 12  ? -19.434 -26.997 3.791   1.00 45.62 12  B 1 
ATOM 3621 C "C1'" . C   B 2 12  ? -19.945 -25.130 5.211   1.00 46.79 12  B 1 
ATOM 3622 N N1    . C   B 2 12  ? -20.392 -24.869 6.597   1.00 46.85 12  B 1 
ATOM 3623 C C2    . C   B 2 12  ? -19.627 -25.387 7.658   1.00 46.48 12  B 1 
ATOM 3624 O O2    . C   B 2 12  ? -18.594 -26.031 7.401   1.00 45.53 12  B 1 
ATOM 3625 N N3    . C   B 2 12  ? -20.025 -25.165 8.939   1.00 45.91 12  B 1 
ATOM 3626 C C4    . C   B 2 12  ? -21.134 -24.472 9.177   1.00 45.70 12  B 1 
ATOM 3627 N N4    . C   B 2 12  ? -21.485 -24.282 10.448  1.00 45.10 12  B 1 
ATOM 3628 C C5    . C   B 2 12  ? -21.932 -23.936 8.130   1.00 46.00 12  B 1 
ATOM 3629 C C6    . C   B 2 12  ? -21.524 -24.159 6.865   1.00 46.94 12  B 1 
ATOM 3630 P P     . G   B 2 13  ? -23.244 -28.222 3.591   1.00 51.78 13  B 1 
ATOM 3631 O OP1   . G   B 2 13  ? -23.722 -28.921 2.370   1.00 49.70 13  B 1 
ATOM 3632 O OP2   . G   B 2 13  ? -24.220 -27.562 4.494   1.00 49.99 13  B 1 
ATOM 3633 O "O5'" . G   B 2 13  ? -22.398 -29.252 4.462   1.00 51.42 13  B 1 
ATOM 3634 C "C5'" . G   B 2 13  ? -21.406 -30.072 3.846   1.00 50.87 13  B 1 
ATOM 3635 C "C4'" . G   B 2 13  ? -20.531 -30.745 4.869   1.00 51.97 13  B 1 
ATOM 3636 O "O4'" . G   B 2 13  ? -19.840 -29.761 5.686   1.00 51.19 13  B 1 
ATOM 3637 C "C3'" . G   B 2 13  ? -21.232 -31.621 5.892   1.00 52.49 13  B 1 
ATOM 3638 O "O3'" . G   B 2 13  ? -21.620 -32.878 5.378   1.00 51.89 13  B 1 
ATOM 3639 C "C2'" . G   B 2 13  ? -20.178 -31.718 6.981   1.00 51.82 13  B 1 
ATOM 3640 O "O2'" . G   B 2 13  ? -19.145 -32.621 6.643   1.00 48.90 13  B 1 
ATOM 3641 C "C1'" . G   B 2 13  ? -19.613 -30.296 6.976   1.00 50.61 13  B 1 
ATOM 3642 N N9    . G   B 2 13  ? -20.278 -29.450 7.977   1.00 50.90 13  B 1 
ATOM 3643 C C8    . G   B 2 13  ? -21.270 -28.520 7.789   1.00 50.07 13  B 1 
ATOM 3644 N N7    . G   B 2 13  ? -21.645 -27.949 8.896   1.00 50.12 13  B 1 
ATOM 3645 C C5    . G   B 2 13  ? -20.865 -28.529 9.883   1.00 50.09 13  B 1 
ATOM 3646 C C6    . G   B 2 13  ? -20.819 -28.307 11.290  1.00 49.35 13  B 1 
ATOM 3647 O O6    . G   B 2 13  ? -21.496 -27.534 11.963  1.00 48.57 13  B 1 
ATOM 3648 N N1    . G   B 2 13  ? -19.865 -29.115 11.902  1.00 49.01 13  B 1 
ATOM 3649 C C2    . G   B 2 13  ? -19.070 -30.018 11.246  1.00 48.83 13  B 1 
ATOM 3650 N N2    . G   B 2 13  ? -18.213 -30.711 12.012  1.00 47.33 13  B 1 
ATOM 3651 N N3    . G   B 2 13  ? -19.092 -30.237 9.947   1.00 49.66 13  B 1 
ATOM 3652 C C4    . G   B 2 13  ? -20.012 -29.452 9.331   1.00 50.99 13  B 1 
ATOM 3653 P P     . C   B 2 14  ? -22.848 -33.651 6.077   1.00 52.29 14  B 1 
ATOM 3654 O OP1   . C   B 2 14  ? -23.168 -34.798 5.199   1.00 50.90 14  B 1 
ATOM 3655 O OP2   . C   B 2 14  ? -23.917 -32.668 6.435   1.00 50.32 14  B 1 
ATOM 3656 O "O5'" . C   B 2 14  ? -22.225 -34.214 7.430   1.00 50.89 14  B 1 
ATOM 3657 C "C5'" . C   B 2 14  ? -21.159 -35.154 7.402   1.00 48.54 14  B 1 
ATOM 3658 C "C4'" . C   B 2 14  ? -20.642 -35.455 8.791   1.00 49.46 14  B 1 
ATOM 3659 O "O4'" . C   B 2 14  ? -20.103 -34.249 9.406   1.00 47.46 14  B 1 
ATOM 3660 C "C3'" . C   B 2 14  ? -21.664 -35.935 9.797   1.00 49.32 14  B 1 
ATOM 3661 O "O3'" . C   B 2 14  ? -22.013 -37.297 9.621   1.00 48.72 14  B 1 
ATOM 3662 C "C2'" . C   B 2 14  ? -20.956 -35.656 11.116  1.00 46.45 14  B 1 
ATOM 3663 O "O2'" . C   B 2 14  ? -19.961 -36.621 11.396  1.00 44.09 14  B 1 
ATOM 3664 C "C1'" . C   B 2 14  ? -20.279 -34.314 10.811  1.00 46.61 14  B 1 
ATOM 3665 N N1    . C   B 2 14  ? -21.100 -33.170 11.263  1.00 45.39 14  B 1 
ATOM 3666 C C2    . C   B 2 14  ? -21.061 -32.829 12.623  1.00 44.31 14  B 1 
ATOM 3667 O O2    . C   B 2 14  ? -20.348 -33.489 13.395  1.00 42.96 14  B 1 
ATOM 3668 N N3    . C   B 2 14  ? -21.809 -31.795 13.059  1.00 42.57 14  B 1 
ATOM 3669 C C4    . C   B 2 14  ? -22.570 -31.100 12.207  1.00 42.04 14  B 1 
ATOM 3670 N N4    . C   B 2 14  ? -23.291 -30.088 12.685  1.00 40.45 14  B 1 
ATOM 3671 C C5    . C   B 2 14  ? -22.621 -31.434 10.821  1.00 43.03 14  B 1 
ATOM 3672 C C6    . C   B 2 14  ? -21.878 -32.455 10.401  1.00 46.07 14  B 1 
ATOM 3673 P P     . G   B 2 15  ? -23.495 -37.775 9.996   1.00 52.34 15  B 1 
ATOM 3674 O OP1   . G   B 2 15  ? -23.635 -39.173 9.526   1.00 48.89 15  B 1 
ATOM 3675 O OP2   . G   B 2 15  ? -24.463 -36.743 9.544   1.00 49.15 15  B 1 
ATOM 3676 O "O5'" . G   B 2 15  ? -23.498 -37.768 11.596  1.00 52.73 15  B 1 
ATOM 3677 C "C5'" . G   B 2 15  ? -22.647 -38.645 12.318  1.00 52.21 15  B 1 
ATOM 3678 C "C4'" . G   B 2 15  ? -22.699 -38.363 13.802  1.00 53.38 15  B 1 
ATOM 3679 O "O4'" . G   B 2 15  ? -22.219 -37.012 14.064  1.00 53.11 15  B 1 
ATOM 3680 C "C3'" . G   B 2 15  ? -24.072 -38.373 14.434  1.00 54.78 15  B 1 
ATOM 3681 O "O3'" . G   B 2 15  ? -24.538 -39.693 14.695  1.00 54.65 15  B 1 
ATOM 3682 C "C2'" . G   B 2 15  ? -23.859 -37.551 15.692  1.00 54.51 15  B 1 
ATOM 3683 O "O2'" . G   B 2 15  ? -23.211 -38.302 16.701  1.00 51.36 15  B 1 
ATOM 3684 C "C1'" . G   B 2 15  ? -22.897 -36.474 15.177  1.00 52.68 15  B 1 
ATOM 3685 N N9    . G   B 2 15  ? -23.614 -35.262 14.761  1.00 52.53 15  B 1 
ATOM 3686 C C8    . G   B 2 15  ? -23.848 -34.824 13.479  1.00 51.58 15  B 1 
ATOM 3687 N N7    . G   B 2 15  ? -24.513 -33.708 13.445  1.00 51.45 15  B 1 
ATOM 3688 C C5    . G   B 2 15  ? -24.730 -33.376 14.775  1.00 50.96 15  B 1 
ATOM 3689 C C6    . G   B 2 15  ? -25.392 -32.265 15.357  1.00 49.77 15  B 1 
ATOM 3690 O O6    . G   B 2 15  ? -25.953 -31.316 14.787  1.00 48.58 15  B 1 
ATOM 3691 N N1    . G   B 2 15  ? -25.387 -32.320 16.743  1.00 49.46 15  B 1 
ATOM 3692 C C2    . G   B 2 15  ? -24.799 -33.327 17.471  1.00 49.73 15  B 1 
ATOM 3693 N N2    . G   B 2 15  ? -24.889 -33.220 18.804  1.00 48.27 15  B 1 
ATOM 3694 N N3    . G   B 2 15  ? -24.173 -34.364 16.950  1.00 50.69 15  B 1 
ATOM 3695 C C4    . G   B 2 15  ? -24.176 -34.325 15.603  1.00 51.99 15  B 1 
ATOM 3696 P P     . C   B 2 16  ? -26.101 -40.067 14.536  1.00 54.49 16  B 1 
ATOM 3697 O OP1   . C   B 2 16  ? -26.251 -41.524 14.744  1.00 51.20 16  B 1 
ATOM 3698 O OP2   . C   B 2 16  ? -26.599 -39.436 13.291  1.00 52.38 16  B 1 
ATOM 3699 O "O5'" . C   B 2 16  ? -26.799 -39.312 15.774  1.00 55.08 16  B 1 
ATOM 3700 C "C5'" . C   B 2 16  ? -26.514 -39.682 17.104  1.00 54.98 16  B 1 
ATOM 3701 C "C4'" . C   B 2 16  ? -27.109 -38.710 18.085  1.00 55.97 16  B 1 
ATOM 3702 O "O4'" . C   B 2 16  ? -26.509 -37.397 17.911  1.00 56.25 16  B 1 
ATOM 3703 C "C3'" . C   B 2 16  ? -28.597 -38.444 17.943  1.00 56.65 16  B 1 
ATOM 3704 O "O3'" . C   B 2 16  ? -29.397 -39.469 18.506  1.00 56.91 16  B 1 
ATOM 3705 C "C2'" . C   B 2 16  ? -28.746 -37.108 18.646  1.00 57.06 16  B 1 
ATOM 3706 O "O2'" . C   B 2 16  ? -28.716 -37.240 20.055  1.00 54.35 16  B 1 
ATOM 3707 C "C1'" . C   B 2 16  ? -27.468 -36.392 18.190  1.00 56.00 16  B 1 
ATOM 3708 N N1    . C   B 2 16  ? -27.687 -35.581 16.974  1.00 56.65 16  B 1 
ATOM 3709 C C2    . C   B 2 16  ? -28.276 -34.322 17.125  1.00 56.24 16  B 1 
ATOM 3710 O O2    . C   B 2 16  ? -28.577 -33.919 18.252  1.00 55.18 16  B 1 
ATOM 3711 N N3    . C   B 2 16  ? -28.498 -33.561 16.018  1.00 56.06 16  B 1 
ATOM 3712 C C4    . C   B 2 16  ? -28.159 -34.017 14.817  1.00 55.77 16  B 1 
ATOM 3713 N N4    . C   B 2 16  ? -28.399 -33.241 13.761  1.00 55.08 16  B 1 
ATOM 3714 C C5    . C   B 2 16  ? -27.568 -35.307 14.645  1.00 55.61 16  B 1 
ATOM 3715 C C6    . C   B 2 16  ? -27.356 -36.042 15.738  1.00 56.15 16  B 1 
ATOM 3716 P P     . C   B 2 17  ? -30.818 -39.843 17.844  1.00 57.50 17  B 1 
ATOM 3717 O OP1   . C   B 2 17  ? -31.330 -41.057 18.519  1.00 54.66 17  B 1 
ATOM 3718 O OP2   . C   B 2 17  ? -30.672 -39.829 16.364  1.00 55.38 17  B 1 
ATOM 3719 O "O5'" . C   B 2 17  ? -31.752 -38.612 18.252  1.00 57.91 17  B 1 
ATOM 3720 C "C5'" . C   B 2 17  ? -32.079 -38.376 19.619  1.00 57.03 17  B 1 
ATOM 3721 C "C4'" . C   B 2 17  ? -32.738 -37.026 19.808  1.00 58.47 17  B 1 
ATOM 3722 O "O4'" . C   B 2 17  ? -31.858 -35.968 19.335  1.00 59.13 17  B 1 
ATOM 3723 C "C3'" . C   B 2 17  ? -34.024 -36.784 19.045  1.00 59.46 17  B 1 
ATOM 3724 O "O3'" . C   B 2 17  ? -35.151 -37.415 19.628  1.00 59.75 17  B 1 
ATOM 3725 C "C2'" . C   B 2 17  ? -34.111 -35.268 19.050  1.00 59.67 17  B 1 
ATOM 3726 O "O2'" . C   B 2 17  ? -34.543 -34.775 20.299  1.00 57.05 17  B 1 
ATOM 3727 C "C1'" . C   B 2 17  ? -32.642 -34.892 18.855  1.00 58.59 17  B 1 
ATOM 3728 N N1    . C   B 2 17  ? -32.321 -34.658 17.426  1.00 59.16 17  B 1 
ATOM 3729 C C2    . C   B 2 17  ? -32.716 -33.435 16.854  1.00 58.25 17  B 1 
ATOM 3730 O O2    . C   B 2 17  ? -33.300 -32.601 17.562  1.00 57.01 17  B 1 
ATOM 3731 N N3    . C   B 2 17  ? -32.443 -33.201 15.554  1.00 57.75 17  B 1 
ATOM 3732 C C4    . C   B 2 17  ? -31.814 -34.115 14.829  1.00 57.38 17  B 1 
ATOM 3733 N N4    . C   B 2 17  ? -31.573 -33.839 13.548  1.00 56.23 17  B 1 
ATOM 3734 C C5    . C   B 2 17  ? -31.404 -35.369 15.378  1.00 57.36 17  B 1 
ATOM 3735 C C6    . C   B 2 17  ? -31.679 -35.591 16.667  1.00 58.26 17  B 1 
ATOM 3736 P P     . U   B 2 18  ? -36.415 -37.799 18.704  1.00 60.14 18  B 1 
ATOM 3737 O OP1   . U   B 2 18  ? -37.330 -38.603 19.536  1.00 57.03 18  B 1 
ATOM 3738 O OP2   . U   B 2 18  ? -35.921 -38.343 17.412  1.00 58.72 18  B 1 
ATOM 3739 O "O5'" . U   B 2 18  ? -37.113 -36.391 18.406  1.00 61.03 18  B 1 
ATOM 3740 C "C5'" . U   B 2 18  ? -37.662 -35.608 19.457  1.00 59.58 18  B 1 
ATOM 3741 C "C4'" . U   B 2 18  ? -38.251 -34.315 18.947  1.00 62.09 18  B 1 
ATOM 3742 O "O4'" . U   B 2 18  ? -37.212 -33.475 18.367  1.00 60.94 18  B 1 
ATOM 3743 C "C3'" . U   B 2 18  ? -39.273 -34.438 17.836  1.00 62.73 18  B 1 
ATOM 3744 O "O3'" . U   B 2 18  ? -40.556 -34.831 18.307  1.00 62.16 18  B 1 
ATOM 3745 C "C2'" . U   B 2 18  ? -39.256 -33.046 17.227  1.00 61.94 18  B 1 
ATOM 3746 O "O2'" . U   B 2 18  ? -39.990 -32.128 18.007  1.00 58.81 18  B 1 
ATOM 3747 C "C1'" . U   B 2 18  ? -37.761 -32.693 17.318  1.00 60.96 18  B 1 
ATOM 3748 N N1    . U   B 2 18  ? -37.039 -32.987 16.059  1.00 60.48 18  B 1 
ATOM 3749 C C2    . U   B 2 18  ? -37.190 -32.088 15.011  1.00 59.12 18  B 1 
ATOM 3750 O O2    . U   B 2 18  ? -37.883 -31.081 15.082  1.00 57.36 18  B 1 
ATOM 3751 N N3    . U   B 2 18  ? -36.493 -32.402 13.862  1.00 57.53 18  B 1 
ATOM 3752 C C4    . U   B 2 18  ? -35.685 -33.498 13.666  1.00 56.92 18  B 1 
ATOM 3753 O O4    . U   B 2 18  ? -35.128 -33.635 12.580  1.00 54.87 18  B 1 
ATOM 3754 C C5    . U   B 2 18  ? -35.571 -34.377 14.793  1.00 57.39 18  B 1 
ATOM 3755 C C6    . U   B 2 18  ? -36.243 -34.099 15.924  1.00 59.27 18  B 1 
ATOM 3756 P P     . A   B 2 19  ? -41.501 -35.791 17.424  1.00 62.72 19  B 1 
ATOM 3757 O OP1   . A   B 2 19  ? -42.649 -36.217 18.261  1.00 59.93 19  B 1 
ATOM 3758 O OP2   . A   B 2 19  ? -40.655 -36.813 16.756  1.00 60.57 19  B 1 
ATOM 3759 O "O5'" . A   B 2 19  ? -42.052 -34.796 16.295  1.00 63.03 19  B 1 
ATOM 3760 C "C5'" . A   B 2 19  ? -42.896 -33.711 16.637  1.00 62.33 19  B 1 
ATOM 3761 C "C4'" . A   B 2 19  ? -43.064 -32.766 15.473  1.00 64.31 19  B 1 
ATOM 3762 O "O4'" . A   B 2 19  ? -41.784 -32.195 15.113  1.00 62.85 19  B 1 
ATOM 3763 C "C3'" . A   B 2 19  ? -43.564 -33.377 14.183  1.00 65.14 19  B 1 
ATOM 3764 O "O3'" . A   B 2 19  ? -44.972 -33.586 14.178  1.00 63.84 19  B 1 
ATOM 3765 C "C2'" . A   B 2 19  ? -43.100 -32.376 13.148  1.00 64.44 19  B 1 
ATOM 3766 O "O2'" . A   B 2 19  ? -43.934 -31.230 13.117  1.00 62.40 19  B 1 
ATOM 3767 C "C1'" . A   B 2 19  ? -41.733 -31.987 13.714  1.00 62.77 19  B 1 
ATOM 3768 N N9    . A   B 2 19  ? -40.651 -32.804 13.157  1.00 62.79 19  B 1 
ATOM 3769 C C8    . A   B 2 19  ? -40.020 -33.889 13.724  1.00 62.32 19  B 1 
ATOM 3770 N N7    . A   B 2 19  ? -39.085 -34.404 12.966  1.00 61.95 19  B 1 
ATOM 3771 C C5    . A   B 2 19  ? -39.098 -33.617 11.826  1.00 61.92 19  B 1 
ATOM 3772 C C6    . A   B 2 19  ? -38.343 -33.647 10.646  1.00 60.62 19  B 1 
ATOM 3773 N N6    . A   B 2 19  ? -37.385 -34.552 10.400  1.00 59.61 19  B 1 
ATOM 3774 N N1    . A   B 2 19  ? -38.599 -32.723 9.701   1.00 60.29 19  B 1 
ATOM 3775 C C2    . A   B 2 19  ? -39.556 -31.824 9.938   1.00 60.05 19  B 1 
ATOM 3776 N N3    . A   B 2 19  ? -40.337 -31.687 11.010  1.00 60.61 19  B 1 
ATOM 3777 C C4    . A   B 2 19  ? -40.053 -32.628 11.927  1.00 63.07 19  B 1 
ATOM 3778 P P     . C   B 2 20  ? -45.610 -34.822 13.356  1.00 65.24 20  B 1 
ATOM 3779 O OP1   . C   B 2 20  ? -47.040 -34.902 13.723  1.00 62.59 20  B 1 
ATOM 3780 O OP2   . C   B 2 20  ? -44.737 -36.009 13.504  1.00 62.50 20  B 1 
ATOM 3781 O "O5'" . C   B 2 20  ? -45.516 -34.337 11.834  1.00 65.52 20  B 1 
ATOM 3782 C "C5'" . C   B 2 20  ? -46.231 -33.189 11.384  1.00 64.70 20  B 1 
ATOM 3783 C "C4'" . C   B 2 20  ? -45.760 -32.741 10.024  1.00 65.49 20  B 1 
ATOM 3784 O "O4'" . C   B 2 20  ? -44.348 -32.429 10.054  1.00 64.76 20  B 1 
ATOM 3785 C "C3'" . C   B 2 20  ? -45.877 -33.764 8.908   1.00 65.59 20  B 1 
ATOM 3786 O "O3'" . C   B 2 20  ? -47.193 -33.885 8.398   1.00 65.31 20  B 1 
ATOM 3787 C "C2'" . C   B 2 20  ? -44.879 -33.238 7.889   1.00 65.46 20  B 1 
ATOM 3788 O "O2'" . C   B 2 20  ? -45.405 -32.141 7.165   1.00 62.65 20  B 1 
ATOM 3789 C "C1'" . C   B 2 20  ? -43.756 -32.741 8.808   1.00 64.21 20  B 1 
ATOM 3790 N N1    . C   B 2 20  ? -42.706 -33.751 9.009   1.00 64.42 20  B 1 
ATOM 3791 C C2    . C   B 2 20  ? -41.735 -33.921 8.001   1.00 63.95 20  B 1 
ATOM 3792 O O2    . C   B 2 20  ? -41.787 -33.207 6.990   1.00 62.14 20  B 1 
ATOM 3793 N N3    . C   B 2 20  ? -40.763 -34.848 8.171   1.00 62.38 20  B 1 
ATOM 3794 C C4    . C   B 2 20  ? -40.740 -35.601 9.266   1.00 62.05 20  B 1 
ATOM 3795 N N4    . C   B 2 20  ? -39.767 -36.503 9.382   1.00 60.75 20  B 1 
ATOM 3796 C C5    . C   B 2 20  ? -41.708 -35.463 10.304  1.00 62.84 20  B 1 
ATOM 3797 C C6    . C   B 2 20  ? -42.663 -34.531 10.127  1.00 64.01 20  B 1 
ATOM 3798 P P     . U   B 2 21  ? -47.693 -35.284 7.787   1.00 68.38 21  B 1 
ATOM 3799 O OP1   . U   B 2 21  ? -49.152 -35.165 7.534   1.00 65.89 21  B 1 
ATOM 3800 O OP2   . U   B 2 21  ? -47.184 -36.395 8.639   1.00 66.17 21  B 1 
ATOM 3801 O "O5'" . U   B 2 21  ? -46.944 -35.367 6.377   1.00 68.55 21  B 1 
ATOM 3802 C "C5'" . U   B 2 21  ? -47.225 -34.436 5.347   1.00 68.34 21  B 1 
ATOM 3803 C "C4'" . U   B 2 21  ? -46.285 -34.599 4.175   1.00 68.90 21  B 1 
ATOM 3804 O "O4'" . U   B 2 21  ? -44.912 -34.333 4.587   1.00 68.03 21  B 1 
ATOM 3805 C "C3'" . U   B 2 21  ? -46.215 -35.988 3.575   1.00 68.87 21  B 1 
ATOM 3806 O "O3'" . U   B 2 21  ? -47.314 -36.286 2.721   1.00 68.04 21  B 1 
ATOM 3807 C "C2'" . U   B 2 21  ? -44.876 -35.951 2.852   1.00 68.80 21  B 1 
ATOM 3808 O "O2'" . U   B 2 21  ? -44.959 -35.240 1.636   1.00 65.58 21  B 1 
ATOM 3809 C "C1'" . U   B 2 21  ? -44.029 -35.150 3.842   1.00 67.48 21  B 1 
ATOM 3810 N N1    . U   B 2 21  ? -43.285 -36.030 4.781   1.00 67.63 21  B 1 
ATOM 3811 C C2    . U   B 2 21  ? -42.111 -36.600 4.312   1.00 66.93 21  B 1 
ATOM 3812 O O2    . U   B 2 21  ? -41.674 -36.404 3.180   1.00 64.81 21  B 1 
ATOM 3813 N N3    . U   B 2 21  ? -41.463 -37.410 5.209   1.00 65.39 21  B 1 
ATOM 3814 C C4    . U   B 2 21  ? -41.865 -37.707 6.491   1.00 64.94 21  B 1 
ATOM 3815 O O4    . U   B 2 21  ? -41.174 -38.453 7.180   1.00 63.52 21  B 1 
ATOM 3816 C C5    . U   B 2 21  ? -43.084 -37.082 6.910   1.00 65.51 21  B 1 
ATOM 3817 C C6    . U   B 2 21  ? -43.741 -36.283 6.049   1.00 66.64 21  B 1 
ATOM 3818 P P     . G   B 2 22  ? -47.851 -37.807 2.603   1.00 67.73 22  B 1 
ATOM 3819 O OP1   . G   B 2 22  ? -49.113 -37.776 1.828   1.00 65.44 22  B 1 
ATOM 3820 O OP2   . G   B 2 22  ? -47.823 -38.435 3.944   1.00 65.43 22  B 1 
ATOM 3821 O "O5'" . G   B 2 22  ? -46.729 -38.520 1.715   1.00 67.67 22  B 1 
ATOM 3822 C "C5'" . G   B 2 22  ? -46.542 -38.145 0.350   1.00 67.86 22  B 1 
ATOM 3823 C "C4'" . G   B 2 22  ? -45.298 -38.772 -0.230  1.00 68.83 22  B 1 
ATOM 3824 O "O4'" . G   B 2 22  ? -44.128 -38.328 0.503   1.00 67.65 22  B 1 
ATOM 3825 C "C3'" . G   B 2 22  ? -45.211 -40.279 -0.153  1.00 68.82 22  B 1 
ATOM 3826 O "O3'" . G   B 2 22  ? -45.992 -40.943 -1.137  1.00 68.01 22  B 1 
ATOM 3827 C "C2'" . G   B 2 22  ? -43.719 -40.517 -0.306  1.00 67.54 22  B 1 
ATOM 3828 O "O2'" . G   B 2 22  ? -43.301 -40.369 -1.656  1.00 64.15 22  B 1 
ATOM 3829 C "C1'" . G   B 2 22  ? -43.158 -39.357 0.516   1.00 66.03 22  B 1 
ATOM 3830 N N9    . G   B 2 22  ? -42.907 -39.755 1.906   1.00 66.11 22  B 1 
ATOM 3831 C C8    . G   B 2 22  ? -43.667 -39.471 3.022   1.00 65.44 22  B 1 
ATOM 3832 N N7    . G   B 2 22  ? -43.181 -39.989 4.108   1.00 65.21 22  B 1 
ATOM 3833 C C5    . G   B 2 22  ? -42.034 -40.660 3.702   1.00 64.98 22  B 1 
ATOM 3834 C C6    . G   B 2 22  ? -41.087 -41.413 4.441   1.00 63.37 22  B 1 
ATOM 3835 O O6    . G   B 2 22  ? -41.072 -41.651 5.657   1.00 62.51 22  B 1 
ATOM 3836 N N1    . G   B 2 22  ? -40.076 -41.923 3.628   1.00 63.57 22  B 1 
ATOM 3837 C C2    . G   B 2 22  ? -39.993 -41.729 2.270   1.00 63.25 22  B 1 
ATOM 3838 N N2    . G   B 2 22  ? -38.951 -42.294 1.651   1.00 61.98 22  B 1 
ATOM 3839 N N3    . G   B 2 22  ? -40.868 -41.024 1.566   1.00 64.58 22  B 1 
ATOM 3840 C C4    . G   B 2 22  ? -41.850 -40.522 2.345   1.00 66.17 22  B 1 
ATOM 3841 P P     . G   B 2 23  ? -46.640 -42.396 -0.818  1.00 66.65 23  B 1 
ATOM 3842 O OP1   . G   B 2 23  ? -47.535 -42.733 -1.947  1.00 64.43 23  B 1 
ATOM 3843 O OP2   . G   B 2 23  ? -47.173 -42.396 0.571   1.00 64.06 23  B 1 
ATOM 3844 O "O5'" . G   B 2 23  ? -45.382 -43.375 -0.853  1.00 66.91 23  B 1 
ATOM 3845 C "C5'" . G   B 2 23  ? -44.685 -43.615 -2.077  1.00 67.19 23  B 1 
ATOM 3846 C "C4'" . G   B 2 23  ? -43.405 -44.389 -1.838  1.00 67.93 23  B 1 
ATOM 3847 O "O4'" . G   B 2 23  ? -42.540 -43.663 -0.931  1.00 66.51 23  B 1 
ATOM 3848 C "C3'" . G   B 2 23  ? -43.555 -45.749 -1.190  1.00 68.02 23  B 1 
ATOM 3849 O "O3'" . G   B 2 23  ? -44.000 -46.757 -2.081  1.00 67.12 23  B 1 
ATOM 3850 C "C2'" . G   B 2 23  ? -42.149 -45.982 -0.656  1.00 67.28 23  B 1 
ATOM 3851 O "O2'" . G   B 2 23  ? -41.251 -46.364 -1.690  1.00 63.60 23  B 1 
ATOM 3852 C "C1'" . G   B 2 23  ? -41.785 -44.586 -0.168  1.00 65.70 23  B 1 
ATOM 3853 N N9    . G   B 2 23  ? -42.108 -44.413 1.253   1.00 66.08 23  B 1 
ATOM 3854 C C8    . G   B 2 23  ? -43.152 -43.708 1.810   1.00 65.25 23  B 1 
ATOM 3855 N N7    . G   B 2 23  ? -43.161 -43.768 3.113   1.00 65.07 23  B 1 
ATOM 3856 C C5    . G   B 2 23  ? -42.072 -44.567 3.441   1.00 64.73 23  B 1 
ATOM 3857 C C6    . G   B 2 23  ? -41.575 -44.990 4.698   1.00 62.92 23  B 1 
ATOM 3858 O O6    . G   B 2 23  ? -42.021 -44.738 5.827   1.00 62.28 23  B 1 
ATOM 3859 N N1    . G   B 2 23  ? -40.449 -45.791 4.574   1.00 63.14 23  B 1 
ATOM 3860 C C2    . G   B 2 23  ? -39.862 -46.141 3.379   1.00 62.82 23  B 1 
ATOM 3861 N N2    . G   B 2 23  ? -38.782 -46.924 3.440   1.00 62.22 23  B 1 
ATOM 3862 N N3    . G   B 2 23  ? -40.311 -45.753 2.190   1.00 64.37 23  B 1 
ATOM 3863 C C4    . G   B 2 23  ? -41.410 -44.970 2.302   1.00 65.53 23  B 1 
ATOM 3864 P P     . A   B 2 24  ? -44.868 -47.988 -1.515  1.00 66.05 24  B 1 
ATOM 3865 O OP1   . A   B 2 24  ? -45.319 -48.769 -2.684  1.00 63.52 24  B 1 
ATOM 3866 O OP2   . A   B 2 24  ? -45.861 -47.479 -0.536  1.00 64.51 24  B 1 
ATOM 3867 O "O5'" . A   B 2 24  ? -43.806 -48.862 -0.699  1.00 66.35 24  B 1 
ATOM 3868 C "C5'" . A   B 2 24  ? -42.749 -49.529 -1.382  1.00 66.97 24  B 1 
ATOM 3869 C "C4'" . A   B 2 24  ? -41.816 -50.202 -0.408  1.00 67.99 24  B 1 
ATOM 3870 O "O4'" . A   B 2 24  ? -41.211 -49.225 0.469   1.00 66.26 24  B 1 
ATOM 3871 C "C3'" . A   B 2 24  ? -42.451 -51.203 0.542   1.00 68.15 24  B 1 
ATOM 3872 O "O3'" . A   B 2 24  ? -42.716 -52.453 -0.057  1.00 66.73 24  B 1 
ATOM 3873 C "C2'" . A   B 2 24  ? -41.413 -51.268 1.651   1.00 67.10 24  B 1 
ATOM 3874 O "O2'" . A   B 2 24  ? -40.304 -52.062 1.283   1.00 63.87 24  B 1 
ATOM 3875 C "C1'" . A   B 2 24  ? -40.977 -49.809 1.736   1.00 65.69 24  B 1 
ATOM 3876 N N9    . A   B 2 24  ? -41.745 -49.073 2.755   1.00 65.86 24  B 1 
ATOM 3877 C C8    . A   B 2 24  ? -42.785 -48.188 2.567   1.00 64.36 24  B 1 
ATOM 3878 N N7    . A   B 2 24  ? -43.271 -47.705 3.685   1.00 63.57 24  B 1 
ATOM 3879 C C5    . A   B 2 24  ? -42.504 -48.315 4.677   1.00 64.11 24  B 1 
ATOM 3880 C C6    . A   B 2 24  ? -42.520 -48.226 6.072   1.00 62.07 24  B 1 
ATOM 3881 N N6    . A   B 2 24  ? -43.367 -47.455 6.753   1.00 61.23 24  B 1 
ATOM 3882 N N1    . A   B 2 24  ? -41.626 -48.961 6.770   1.00 61.26 24  B 1 
ATOM 3883 C C2    . A   B 2 24  ? -40.773 -49.742 6.077   1.00 60.89 24  B 1 
ATOM 3884 N N3    . A   B 2 24  ? -40.659 -49.905 4.768   1.00 62.93 24  B 1 
ATOM 3885 C C4    . A   B 2 24  ? -41.570 -49.152 4.115   1.00 65.19 24  B 1 
ATOM 3886 P P     . C   B 2 25  ? -44.016 -53.265 0.396   1.00 64.04 25  B 1 
ATOM 3887 O OP1   . C   B 2 25  ? -44.071 -54.464 -0.463  1.00 62.10 25  B 1 
ATOM 3888 O OP2   . C   B 2 25  ? -45.176 -52.338 0.448   1.00 59.40 25  B 1 
ATOM 3889 O "O5'" . C   B 2 25  ? -43.694 -53.720 1.893   1.00 62.28 25  B 1 
ATOM 3890 C "C5'" . C   B 2 25  ? -42.659 -54.637 2.161   1.00 60.28 25  B 1 
ATOM 3891 C "C4'" . C   B 2 25  ? -42.432 -54.810 3.648   1.00 62.05 25  B 1 
ATOM 3892 O "O4'" . C   B 2 25  ? -42.048 -53.542 4.243   1.00 59.82 25  B 1 
ATOM 3893 C "C3'" . C   B 2 25  ? -43.644 -55.228 4.454   1.00 61.17 25  B 1 
ATOM 3894 O "O3'" . C   B 2 25  ? -43.941 -56.604 4.350   1.00 60.53 25  B 1 
ATOM 3895 C "C2'" . C   B 2 25  ? -43.244 -54.799 5.861   1.00 58.20 25  B 1 
ATOM 3896 O "O2'" . C   B 2 25  ? -42.327 -55.698 6.444   1.00 56.85 25  B 1 
ATOM 3897 C "C1'" . C   B 2 25  ? -42.532 -53.476 5.574   1.00 59.86 25  B 1 
ATOM 3898 N N1    . C   B 2 25  ? -43.443 -52.321 5.710   1.00 59.54 25  B 1 
ATOM 3899 C C2    . C   B 2 25  ? -43.675 -51.812 6.994   1.00 58.20 25  B 1 
ATOM 3900 O O2    . C   B 2 25  ? -43.098 -52.334 7.967   1.00 55.81 25  B 1 
ATOM 3901 N N3    . C   B 2 25  ? -44.512 -50.768 7.151   1.00 56.63 25  B 1 
ATOM 3902 C C4    . C   B 2 25  ? -45.119 -50.224 6.089   1.00 56.06 25  B 1 
ATOM 3903 N N4    . C   B 2 25  ? -45.938 -49.194 6.293   1.00 54.12 25  B 1 
ATOM 3904 C C5    . C   B 2 25  ? -44.910 -50.728 4.779   1.00 57.35 25  B 1 
ATOM 3905 C C6    . C   B 2 25  ? -44.064 -51.769 4.632   1.00 59.86 25  B 1 
ATOM 3906 P P     . U   B 2 26  ? -45.454 -57.100 4.216   1.00 59.38 26  B 1 
ATOM 3907 O OP1   . U   B 2 26  ? -45.467 -58.569 4.469   1.00 56.74 26  B 1 
ATOM 3908 O OP2   . U   B 2 26  ? -45.988 -56.578 2.938   1.00 55.36 26  B 1 
ATOM 3909 O "O5'" . U   B 2 26  ? -46.232 -56.379 5.412   1.00 59.35 26  B 1 
ATOM 3910 C "C5'" . U   B 2 26  ? -47.600 -56.022 5.294   1.00 58.71 26  B 1 
ATOM 3911 C "C4'" . U   B 2 26  ? -48.358 -56.294 6.572   1.00 59.00 26  B 1 
ATOM 3912 O "O4'" . U   B 2 26  ? -48.234 -57.693 6.926   1.00 54.94 26  B 1 
ATOM 3913 C "C3'" . U   B 2 26  ? -47.868 -55.557 7.808   1.00 59.01 26  B 1 
ATOM 3914 O "O3'" . U   B 2 26  ? -48.357 -54.225 7.884   1.00 57.44 26  B 1 
ATOM 3915 C "C2'" . U   B 2 26  ? -48.379 -56.436 8.939   1.00 55.54 26  B 1 
ATOM 3916 O "O2'" . U   B 2 26  ? -49.743 -56.205 9.198   1.00 53.33 26  B 1 
ATOM 3917 C "C1'" . U   B 2 26  ? -48.209 -57.828 8.331   1.00 55.91 26  B 1 
ATOM 3918 N N1    . U   B 2 26  ? -46.946 -58.471 8.736   1.00 53.71 26  B 1 
ATOM 3919 C C2    . U   B 2 26  ? -46.840 -58.965 10.028  1.00 50.81 26  B 1 
ATOM 3920 O O2    . U   B 2 26  ? -47.747 -58.879 10.850  1.00 48.03 26  B 1 
ATOM 3921 N N3    . U   B 2 26  ? -45.646 -59.556 10.340  1.00 48.12 26  B 1 
ATOM 3922 C C4    . U   B 2 26  ? -44.564 -59.710 9.501   1.00 47.42 26  B 1 
ATOM 3923 O O4    . U   B 2 26  ? -43.546 -60.275 9.925   1.00 45.52 26  B 1 
ATOM 3924 C C5    . U   B 2 26  ? -44.746 -59.191 8.181   1.00 49.62 26  B 1 
ATOM 3925 C C6    . U   B 2 26  ? -45.908 -58.608 7.853   1.00 53.69 26  B 1 
ATOM 3926 P P     . U   B 2 27  ? -47.416 -53.031 8.454   1.00 56.25 27  B 1 
ATOM 3927 O OP1   . U   B 2 27  ? -48.191 -51.765 8.368   1.00 52.25 27  B 1 
ATOM 3928 O OP2   . U   B 2 27  ? -46.102 -53.141 7.767   1.00 51.08 27  B 1 
ATOM 3929 O "O5'" . U   B 2 27  ? -47.205 -53.378 9.994   1.00 56.50 27  B 1 
ATOM 3930 C "C5'" . U   B 2 27  ? -48.269 -53.281 10.931  1.00 56.05 27  B 1 
ATOM 3931 C "C4'" . U   B 2 27  ? -47.890 -53.894 12.261  1.00 56.70 27  B 1 
ATOM 3932 O "O4'" . U   B 2 27  ? -47.455 -55.265 12.061  1.00 53.04 27  B 1 
ATOM 3933 C "C3'" . U   B 2 27  ? -46.726 -53.243 12.983  1.00 57.55 27  B 1 
ATOM 3934 O "O3'" . U   B 2 27  ? -47.126 -52.093 13.730  1.00 56.12 27  B 1 
ATOM 3935 C "C2'" . U   B 2 27  ? -46.216 -54.372 13.878  1.00 54.65 27  B 1 
ATOM 3936 O "O2'" . U   B 2 27  ? -46.996 -54.512 15.054  1.00 52.64 27  B 1 
ATOM 3937 C "C1'" . U   B 2 27  ? -46.436 -55.593 12.985  1.00 54.83 27  B 1 
ATOM 3938 N N1    . U   B 2 27  ? -45.232 -55.997 12.246  1.00 52.97 27  B 1 
ATOM 3939 C C2    . U   B 2 27  ? -44.266 -56.718 12.927  1.00 49.99 27  B 1 
ATOM 3940 O O2    . U   B 2 27  ? -44.367 -57.029 14.107  1.00 47.14 27  B 1 
ATOM 3941 N N3    . U   B 2 27  ? -43.171 -57.070 12.184  1.00 47.68 27  B 1 
ATOM 3942 C C4    . U   B 2 27  ? -42.935 -56.789 10.847  1.00 46.80 27  B 1 
ATOM 3943 O O4    . U   B 2 27  ? -41.903 -57.180 10.324  1.00 44.80 27  B 1 
ATOM 3944 C C5    . U   B 2 27  ? -43.978 -56.044 10.216  1.00 48.50 27  B 1 
ATOM 3945 C C6    . U   B 2 27  ? -45.061 -55.684 10.912  1.00 52.07 27  B 1 
ATOM 3946 P P     . A   B 2 28  ? -46.254 -50.705 13.713  1.00 56.92 28  B 1 
ATOM 3947 O OP1   . A   B 2 28  ? -46.982 -49.703 14.517  1.00 53.63 28  B 1 
ATOM 3948 O OP2   . A   B 2 28  ? -45.902 -50.411 12.303  1.00 54.23 28  B 1 
ATOM 3949 O "O5'" . A   B 2 28  ? -44.908 -51.072 14.492  1.00 57.40 28  B 1 
ATOM 3950 C "C5'" . A   B 2 28  ? -44.891 -51.275 15.894  1.00 57.38 28  B 1 
ATOM 3951 C "C4'" . A   B 2 28  ? -43.661 -52.033 16.323  1.00 59.11 28  B 1 
ATOM 3952 O "O4'" . A   B 2 28  ? -43.591 -53.286 15.597  1.00 56.80 28  B 1 
ATOM 3953 C "C3'" . A   B 2 28  ? -42.324 -51.359 16.023  1.00 60.15 28  B 1 
ATOM 3954 O "O3'" . A   B 2 28  ? -41.950 -50.399 16.989  1.00 57.97 28  B 1 
ATOM 3955 C "C2'" . A   B 2 28  ? -41.381 -52.546 15.960  1.00 58.21 28  B 1 
ATOM 3956 O "O2'" . A   B 2 28  ? -41.037 -53.024 17.254  1.00 57.00 28  B 1 
ATOM 3957 C "C1'" . A   B 2 28  ? -42.253 -53.591 15.268  1.00 56.69 28  B 1 
ATOM 3958 N N9    . A   B 2 28  ? -42.117 -53.522 13.802  1.00 56.26 28  B 1 
ATOM 3959 C C8    . A   B 2 28  ? -42.914 -52.854 12.911  1.00 55.76 28  B 1 
ATOM 3960 N N7    . A   B 2 28  ? -42.525 -52.982 11.666  1.00 54.77 28  B 1 
ATOM 3961 C C5    . A   B 2 28  ? -41.404 -53.787 11.732  1.00 55.78 28  B 1 
ATOM 3962 C C6    . A   B 2 28  ? -40.532 -54.293 10.752  1.00 53.97 28  B 1 
ATOM 3963 N N6    . A   B 2 28  ? -40.674 -54.037 9.449   1.00 53.06 28  B 1 
ATOM 3964 N N1    . A   B 2 28  ? -39.516 -55.069 11.170  1.00 53.26 28  B 1 
ATOM 3965 C C2    . A   B 2 28  ? -39.377 -55.318 12.475  1.00 53.28 28  B 1 
ATOM 3966 N N3    . A   B 2 28  ? -40.131 -54.896 13.488  1.00 53.48 28  B 1 
ATOM 3967 C C4    . A   B 2 28  ? -41.134 -54.131 13.045  1.00 56.95 28  B 1 
ATOM 3968 P P     . U   B 2 29  ? -41.511 -48.897 16.538  1.00 59.19 29  B 1 
ATOM 3969 O OP1   . U   B 2 29  ? -40.732 -48.300 17.659  1.00 55.58 29  B 1 
ATOM 3970 O OP2   . U   B 2 29  ? -42.717 -48.204 16.034  1.00 55.01 29  B 1 
ATOM 3971 O "O5'" . U   B 2 29  ? -40.517 -49.114 15.303  1.00 59.11 29  B 1 
ATOM 3972 C "C5'" . U   B 2 29  ? -39.206 -49.626 15.474  1.00 58.26 29  B 1 
ATOM 3973 C "C4'" . U   B 2 29  ? -38.697 -50.314 14.228  1.00 60.30 29  B 1 
ATOM 3974 O "O4'" . U   B 2 29  ? -39.811 -50.879 13.481  1.00 59.72 29  B 1 
ATOM 3975 C "C3'" . U   B 2 29  ? -37.995 -49.433 13.208  1.00 61.64 29  B 1 
ATOM 3976 O "O3'" . U   B 2 29  ? -36.636 -49.174 13.559  1.00 61.65 29  B 1 
ATOM 3977 C "C2'" . U   B 2 29  ? -38.139 -50.246 11.929  1.00 60.69 29  B 1 
ATOM 3978 O "O2'" . U   B 2 29  ? -37.218 -51.324 11.887  1.00 58.08 29  B 1 
ATOM 3979 C "C1'" . U   B 2 29  ? -39.552 -50.811 12.095  1.00 59.99 29  B 1 
ATOM 3980 N N1    . U   B 2 29  ? -40.575 -49.963 11.449  1.00 60.17 29  B 1 
ATOM 3981 C C2    . U   B 2 29  ? -40.666 -49.994 10.068  1.00 58.82 29  B 1 
ATOM 3982 O O2    . U   B 2 29  ? -39.941 -50.686 9.365   1.00 56.82 29  B 1 
ATOM 3983 N N3    . U   B 2 29  ? -41.630 -49.191 9.523   1.00 57.61 29  B 1 
ATOM 3984 C C4    . U   B 2 29  ? -42.513 -48.369 10.207  1.00 56.92 29  B 1 
ATOM 3985 O O4    . U   B 2 29  ? -43.330 -47.700 9.570   1.00 55.39 29  B 1 
ATOM 3986 C C5    . U   B 2 29  ? -42.365 -48.386 11.626  1.00 57.50 29  B 1 
ATOM 3987 C C6    . U   B 2 29  ? -41.427 -49.170 12.188  1.00 59.00 29  B 1 
ATOM 3988 P P     . C   B 2 30  ? -35.909 -47.834 13.050  1.00 59.95 30  B 1 
ATOM 3989 O OP1   . C   B 2 30  ? -34.586 -47.756 13.715  1.00 56.02 30  B 1 
ATOM 3990 O OP2   . C   B 2 30  ? -36.866 -46.702 13.175  1.00 56.55 30  B 1 
ATOM 3991 O "O5'" . C   B 2 30  ? -35.664 -48.105 11.490  1.00 61.31 30  B 1 
ATOM 3992 C "C5'" . C   B 2 30  ? -34.769 -49.119 11.051  1.00 60.63 30  B 1 
ATOM 3993 C "C4'" . C   B 2 30  ? -34.829 -49.292 9.551   1.00 61.74 30  B 1 
ATOM 3994 O "O4'" . C   B 2 30  ? -36.170 -49.649 9.139   1.00 62.07 30  B 1 
ATOM 3995 C "C3'" . C   B 2 30  ? -34.511 -48.053 8.734   1.00 62.88 30  B 1 
ATOM 3996 O "O3'" . C   B 2 30  ? -33.112 -47.815 8.616   1.00 63.51 30  B 1 
ATOM 3997 C "C2'" . C   B 2 30  ? -35.184 -48.369 7.398   1.00 63.20 30  B 1 
ATOM 3998 O "O2'" . C   B 2 30  ? -34.417 -49.279 6.630   1.00 60.83 30  B 1 
ATOM 3999 C "C1'" . C   B 2 30  ? -36.454 -49.081 7.872   1.00 61.92 30  B 1 
ATOM 4000 N N1    . C   B 2 30  ? -37.599 -48.151 8.002   1.00 62.53 30  B 1 
ATOM 4001 C C2    . C   B 2 30  ? -38.271 -47.743 6.834   1.00 61.58 30  B 1 
ATOM 4002 O O2    . C   B 2 30  ? -37.882 -48.153 5.727   1.00 59.94 30  B 1 
ATOM 4003 N N3    . C   B 2 30  ? -39.319 -46.895 6.947   1.00 60.65 30  B 1 
ATOM 4004 C C4    . C   B 2 30  ? -39.721 -46.462 8.143   1.00 60.31 30  B 1 
ATOM 4005 N N4    . C   B 2 30  ? -40.759 -45.632 8.196   1.00 59.15 30  B 1 
ATOM 4006 C C5    . C   B 2 30  ? -39.053 -46.863 9.340   1.00 60.58 30  B 1 
ATOM 4007 C C6    . C   B 2 30  ? -38.016 -47.701 9.218   1.00 61.45 30  B 1 
ATOM 4008 P P     . C   B 2 31  ? -32.563 -46.330 8.464   1.00 60.91 31  B 1 
ATOM 4009 O OP1   . C   B 2 31  ? -31.082 -46.384 8.551   1.00 57.95 31  B 1 
ATOM 4010 O OP2   . C   B 2 31  ? -33.328 -45.447 9.378   1.00 58.96 31  B 1 
ATOM 4011 O "O5'" . C   B 2 31  ? -32.954 -45.942 6.960   1.00 62.07 31  B 1 
ATOM 4012 C "C5'" . C   B 2 31  ? -32.376 -46.619 5.847   1.00 61.14 31  B 1 
ATOM 4013 C "C4'" . C   B 2 31  ? -32.991 -46.162 4.549   1.00 62.63 31  B 1 
ATOM 4014 O "O4'" . C   B 2 31  ? -34.407 -46.494 4.513   1.00 62.62 31  B 1 
ATOM 4015 C "C3'" . C   B 2 31  ? -32.965 -44.665 4.284   1.00 63.52 31  B 1 
ATOM 4016 O "O3'" . C   B 2 31  ? -31.704 -44.215 3.823   1.00 63.51 31  B 1 
ATOM 4017 C "C2'" . C   B 2 31  ? -34.082 -44.516 3.253   1.00 63.57 31  B 1 
ATOM 4018 O "O2'" . C   B 2 31  ? -33.664 -44.914 1.962   1.00 60.56 31  B 1 
ATOM 4019 C "C1'" . C   B 2 31  ? -35.118 -45.507 3.777   1.00 62.39 31  B 1 
ATOM 4020 N N1    . C   B 2 31  ? -36.112 -44.876 4.661   1.00 62.89 31  B 1 
ATOM 4021 C C2    . C   B 2 31  ? -37.159 -44.150 4.074   1.00 61.83 31  B 1 
ATOM 4022 O O2    . C   B 2 31  ? -37.227 -44.065 2.833   1.00 60.20 31  B 1 
ATOM 4023 N N3    . C   B 2 31  ? -38.090 -43.558 4.866   1.00 61.03 31  B 1 
ATOM 4024 C C4    . C   B 2 31  ? -37.995 -43.664 6.201   1.00 60.86 31  B 1 
ATOM 4025 N N4    . C   B 2 31  ? -38.934 -43.065 6.940   1.00 59.55 31  B 1 
ATOM 4026 C C5    . C   B 2 31  ? -36.940 -44.392 6.820   1.00 61.04 31  B 1 
ATOM 4027 C C6    . C   B 2 31  ? -36.040 -44.973 6.024   1.00 61.85 31  B 1 
ATOM 4028 P P     . A   B 2 32  ? -31.208 -42.725 4.170   1.00 63.58 32  B 1 
ATOM 4029 O OP1   . A   B 2 32  ? -29.793 -42.612 3.738   1.00 60.92 32  B 1 
ATOM 4030 O OP2   . A   B 2 32  ? -31.591 -42.411 5.570   1.00 62.91 32  B 1 
ATOM 4031 O "O5'" . A   B 2 32  ? -32.098 -41.814 3.201   1.00 64.55 32  B 1 
ATOM 4032 C "C5'" . A   B 2 32  ? -31.949 -41.893 1.789   1.00 64.00 32  B 1 
ATOM 4033 C "C4'" . A   B 2 32  ? -33.013 -41.088 1.083   1.00 65.46 32  B 1 
ATOM 4034 O "O4'" . A   B 2 32  ? -34.321 -41.623 1.371   1.00 64.55 32  B 1 
ATOM 4035 C "C3'" . A   B 2 32  ? -33.118 -39.628 1.485   1.00 66.49 32  B 1 
ATOM 4036 O "O3'" . A   B 2 32  ? -32.125 -38.812 0.894   1.00 65.37 32  B 1 
ATOM 4037 C "C2'" . A   B 2 32  ? -34.538 -39.287 1.041   1.00 66.51 32  B 1 
ATOM 4038 O "O2'" . A   B 2 32  ? -34.607 -39.090 -0.359  1.00 63.71 32  B 1 
ATOM 4039 C "C1'" . A   B 2 32  ? -35.277 -40.573 1.398   1.00 64.76 32  B 1 
ATOM 4040 N N9    . A   B 2 32  ? -35.877 -40.505 2.745   1.00 64.89 32  B 1 
ATOM 4041 C C8    . A   B 2 32  ? -35.410 -41.072 3.912   1.00 64.11 32  B 1 
ATOM 4042 N N7    . A   B 2 32  ? -36.170 -40.819 4.940   1.00 63.84 32  B 1 
ATOM 4043 C C5    . A   B 2 32  ? -37.195 -40.032 4.432   1.00 63.95 32  B 1 
ATOM 4044 C C6    . A   B 2 32  ? -38.318 -39.443 5.026   1.00 62.62 32  B 1 
ATOM 4045 N N6    . A   B 2 32  ? -38.615 -39.545 6.323   1.00 61.61 32  B 1 
ATOM 4046 N N1    . A   B 2 32  ? -39.142 -38.723 4.231   1.00 62.07 32  B 1 
ATOM 4047 C C2    . A   B 2 32  ? -38.848 -38.615 2.934   1.00 61.65 32  B 1 
ATOM 4048 N N3    . A   B 2 32  ? -37.815 -39.122 2.260   1.00 62.66 32  B 1 
ATOM 4049 C C4    . A   B 2 32  ? -37.021 -39.836 3.078   1.00 64.85 32  B 1 
ATOM 4050 P P     . G   B 2 33  ? -31.568 -37.515 1.674   1.00 63.41 33  B 1 
ATOM 4051 O OP1   . G   B 2 33  ? -30.396 -37.001 0.921   1.00 60.97 33  B 1 
ATOM 4052 O OP2   . G   B 2 33  ? -31.430 -37.834 3.118   1.00 62.01 33  B 1 
ATOM 4053 O "O5'" . G   B 2 33  ? -32.765 -36.463 1.519   1.00 64.19 33  B 1 
ATOM 4054 C "C5'" . G   B 2 33  ? -33.148 -35.989 0.232   1.00 64.34 33  B 1 
ATOM 4055 C "C4'" . G   B 2 33  ? -34.441 -35.215 0.299   1.00 65.57 33  B 1 
ATOM 4056 O "O4'" . G   B 2 33  ? -35.507 -36.058 0.794   1.00 64.92 33  B 1 
ATOM 4057 C "C3'" . G   B 2 33  ? -34.458 -34.023 1.247   1.00 66.16 33  B 1 
ATOM 4058 O "O3'" . G   B 2 33  ? -33.813 -32.879 0.706   1.00 65.48 33  B 1 
ATOM 4059 C "C2'" . G   B 2 33  ? -35.945 -33.828 1.479   1.00 66.43 33  B 1 
ATOM 4060 O "O2'" . G   B 2 33  ? -36.569 -33.185 0.380   1.00 62.94 33  B 1 
ATOM 4061 C "C1'" . G   B 2 33  ? -36.434 -35.282 1.542   1.00 64.67 33  B 1 
ATOM 4062 N N9    . G   B 2 33  ? -36.472 -35.785 2.918   1.00 64.91 33  B 1 
ATOM 4063 C C8    . G   B 2 33  ? -35.580 -36.632 3.540   1.00 64.06 33  B 1 
ATOM 4064 N N7    . G   B 2 33  ? -35.896 -36.891 4.771   1.00 63.76 33  B 1 
ATOM 4065 C C5    . G   B 2 33  ? -37.067 -36.170 4.997   1.00 63.86 33  B 1 
ATOM 4066 C C6    . G   B 2 33  ? -37.872 -36.059 6.158   1.00 62.72 33  B 1 
ATOM 4067 O O6    . G   B 2 33  ? -37.710 -36.587 7.256   1.00 61.87 33  B 1 
ATOM 4068 N N1    . G   B 2 33  ? -38.957 -35.221 5.934   1.00 62.68 33  B 1 
ATOM 4069 C C2    . G   B 2 33  ? -39.242 -34.576 4.762   1.00 62.38 33  B 1 
ATOM 4070 N N2    . G   B 2 33  ? -40.340 -33.813 4.745   1.00 61.31 33  B 1 
ATOM 4071 N N3    . G   B 2 33  ? -38.501 -34.677 3.676   1.00 63.51 33  B 1 
ATOM 4072 C C4    . G   B 2 33  ? -37.432 -35.480 3.862   1.00 64.67 33  B 1 
ATOM 4073 P P     . U   B 2 34  ? -33.043 -31.849 1.677   1.00 62.32 34  B 1 
ATOM 4074 O OP1   . U   B 2 34  ? -32.300 -30.886 0.824   1.00 60.31 34  B 1 
ATOM 4075 O OP2   . U   B 2 34  ? -32.320 -32.619 2.721   1.00 61.19 34  B 1 
ATOM 4076 O "O5'" . U   B 2 34  ? -34.236 -31.058 2.388   1.00 62.54 34  B 1 
ATOM 4077 C "C5'" . U   B 2 34  ? -35.128 -30.252 1.633   1.00 61.36 34  B 1 
ATOM 4078 C "C4'" . U   B 2 34  ? -36.298 -29.796 2.463   1.00 62.93 34  B 1 
ATOM 4079 O "O4'" . U   B 2 34  ? -37.062 -30.946 2.926   1.00 61.80 34  B 1 
ATOM 4080 C "C3'" . U   B 2 34  ? -35.958 -29.052 3.747   1.00 63.55 34  B 1 
ATOM 4081 O "O3'" . U   B 2 34  ? -35.605 -27.699 3.528   1.00 62.58 34  B 1 
ATOM 4082 C "C2'" . U   B 2 34  ? -37.236 -29.227 4.549   1.00 62.64 34  B 1 
ATOM 4083 O "O2'" . U   B 2 34  ? -38.263 -28.356 4.102   1.00 59.60 34  B 1 
ATOM 4084 C "C1'" . U   B 2 34  ? -37.616 -30.666 4.202   1.00 61.12 34  B 1 
ATOM 4085 N N1    . U   B 2 34  ? -37.082 -31.635 5.179   1.00 61.37 34  B 1 
ATOM 4086 C C2    . U   B 2 34  ? -37.773 -31.775 6.370   1.00 60.81 34  B 1 
ATOM 4087 O O2    . U   B 2 34  ? -38.798 -31.152 6.626   1.00 59.26 34  B 1 
ATOM 4088 N N3    . U   B 2 34  ? -37.241 -32.679 7.253   1.00 59.79 34  B 1 
ATOM 4089 C C4    . U   B 2 34  ? -36.102 -33.443 7.081   1.00 59.52 34  B 1 
ATOM 4090 O O4    . U   B 2 34  ? -35.745 -34.208 7.973   1.00 58.37 34  B 1 
ATOM 4091 C C5    . U   B 2 34  ? -35.443 -33.229 5.826   1.00 59.73 34  B 1 
ATOM 4092 C C6    . U   B 2 34  ? -35.939 -32.359 4.948   1.00 60.61 34  B 1 
ATOM 4093 P P     . U   B 2 35  ? -34.551 -26.975 4.522   1.00 61.48 35  B 1 
ATOM 4094 O OP1   . U   B 2 35  ? -34.257 -25.633 3.963   1.00 59.08 35  B 1 
ATOM 4095 O OP2   . U   B 2 35  ? -33.442 -27.916 4.819   1.00 59.53 35  B 1 
ATOM 4096 O "O5'" . U   B 2 35  ? -35.406 -26.776 5.865   1.00 61.08 35  B 1 
ATOM 4097 C "C5'" . U   B 2 35  ? -36.554 -25.943 5.884   1.00 59.78 35  B 1 
ATOM 4098 C "C4'" . U   B 2 35  ? -37.270 -26.009 7.215   1.00 60.47 35  B 1 
ATOM 4099 O "O4'" . U   B 2 35  ? -37.772 -27.343 7.456   1.00 60.11 35  B 1 
ATOM 4100 C "C3'" . U   B 2 35  ? -36.426 -25.716 8.440   1.00 61.48 35  B 1 
ATOM 4101 O "O3'" . U   B 2 35  ? -36.182 -24.336 8.631   1.00 61.14 35  B 1 
ATOM 4102 C "C2'" . U   B 2 35  ? -37.261 -26.348 9.549   1.00 60.04 35  B 1 
ATOM 4103 O "O2'" . U   B 2 35  ? -38.358 -25.536 9.896   1.00 58.13 35  B 1 
ATOM 4104 C "C1'" . U   B 2 35  ? -37.772 -27.614 8.844   1.00 59.94 35  B 1 
ATOM 4105 N N1    . U   B 2 35  ? -36.913 -28.780 9.122   1.00 59.37 35  B 1 
ATOM 4106 C C2    . U   B 2 35  ? -37.084 -29.414 10.343  1.00 58.23 35  B 1 
ATOM 4107 O O2    . U   B 2 35  ? -37.900 -29.059 11.177  1.00 55.94 35  B 1 
ATOM 4108 N N3    . U   B 2 35  ? -36.261 -30.499 10.556  1.00 56.67 35  B 1 
ATOM 4109 C C4    . U   B 2 35  ? -35.301 -30.996 9.696   1.00 56.07 35  B 1 
ATOM 4110 O O4    . U   B 2 35  ? -34.642 -31.970 10.037  1.00 54.24 35  B 1 
ATOM 4111 C C5    . U   B 2 35  ? -35.188 -30.287 8.461   1.00 56.35 35  B 1 
ATOM 4112 C C6    . U   B 2 35  ? -35.981 -29.230 8.222   1.00 58.14 35  B 1 
ATOM 4113 P P     . G   B 2 36  ? -34.809 -23.855 9.304   1.00 58.30 36  B 1 
ATOM 4114 O OP1   . G   B 2 36  ? -34.738 -22.372 9.194   1.00 55.79 36  B 1 
ATOM 4115 O OP2   . G   B 2 36  ? -33.701 -24.688 8.768   1.00 56.50 36  B 1 
ATOM 4116 O "O5'" . G   B 2 36  ? -35.003 -24.232 10.847  1.00 58.84 36  B 1 
ATOM 4117 C "C5'" . G   B 2 36  ? -35.983 -23.577 11.636  1.00 58.68 36  B 1 
ATOM 4118 C "C4'" . G   B 2 36  ? -36.179 -24.269 12.959  1.00 60.33 36  B 1 
ATOM 4119 O "O4'" . G   B 2 36  ? -36.603 -25.641 12.757  1.00 59.36 36  B 1 
ATOM 4120 C "C3'" . G   B 2 36  ? -34.939 -24.404 13.831  1.00 61.03 36  B 1 
ATOM 4121 O "O3'" . G   B 2 36  ? -34.603 -23.213 14.512  1.00 60.05 36  B 1 
ATOM 4122 C "C2'" . G   B 2 36  ? -35.340 -25.545 14.754  1.00 60.90 36  B 1 
ATOM 4123 O "O2'" . G   B 2 36  ? -36.232 -25.110 15.764  1.00 57.92 36  B 1 
ATOM 4124 C "C1'" . G   B 2 36  ? -36.096 -26.455 13.794  1.00 59.37 36  B 1 
ATOM 4125 N N9    . G   B 2 36  ? -35.213 -27.471 13.206  1.00 59.75 36  B 1 
ATOM 4126 C C8    . G   B 2 36  ? -34.679 -27.516 11.938  1.00 59.06 36  B 1 
ATOM 4127 N N7    . G   B 2 36  ? -33.919 -28.553 11.737  1.00 59.01 36  B 1 
ATOM 4128 C C5    . G   B 2 36  ? -33.939 -29.236 12.938  1.00 58.85 36  B 1 
ATOM 4129 C C6    . G   B 2 36  ? -33.300 -30.437 13.322  1.00 57.70 36  B 1 
ATOM 4130 O O6    . G   B 2 36  ? -32.552 -31.174 12.655  1.00 56.91 36  B 1 
ATOM 4131 N N1    . G   B 2 36  ? -33.593 -30.783 14.643  1.00 57.61 36  B 1 
ATOM 4132 C C2    . G   B 2 36  ? -34.403 -30.059 15.484  1.00 57.51 36  B 1 
ATOM 4133 N N2    . G   B 2 36  ? -34.562 -30.543 16.721  1.00 56.79 36  B 1 
ATOM 4134 N N3    . G   B 2 36  ? -35.003 -28.935 15.135  1.00 58.60 36  B 1 
ATOM 4135 C C4    . G   B 2 36  ? -34.733 -28.579 13.858  1.00 59.32 36  B 1 
ATOM 4136 P P     . G   B 2 37  ? -33.061 -22.898 14.878  1.00 56.82 37  B 1 
ATOM 4137 O OP1   . G   B 2 37  ? -32.993 -21.514 15.401  1.00 54.37 37  B 1 
ATOM 4138 O OP2   . G   B 2 37  ? -32.202 -23.304 13.742  1.00 55.43 37  B 1 
ATOM 4139 O "O5'" . G   B 2 37  ? -32.771 -23.905 16.091  1.00 57.39 37  B 1 
ATOM 4140 C "C5'" . G   B 2 37  ? -33.456 -23.763 17.330  1.00 57.61 37  B 1 
ATOM 4141 C "C4'" . G   B 2 37  ? -33.179 -24.936 18.245  1.00 58.93 37  B 1 
ATOM 4142 O "O4'" . G   B 2 37  ? -33.581 -26.176 17.615  1.00 57.97 37  B 1 
ATOM 4143 C "C3'" . G   B 2 37  ? -31.725 -25.168 18.611  1.00 59.66 37  B 1 
ATOM 4144 O "O3'" . G   B 2 37  ? -31.261 -24.286 19.619  1.00 58.84 37  B 1 
ATOM 4145 C "C2'" . G   B 2 37  ? -31.751 -26.626 19.051  1.00 59.66 37  B 1 
ATOM 4146 O "O2'" . G   B 2 37  ? -32.270 -26.774 20.356  1.00 56.52 37  B 1 
ATOM 4147 C "C1'" . G   B 2 37  ? -32.734 -27.227 18.051  1.00 58.01 37  B 1 
ATOM 4148 N N9    . G   B 2 37  ? -32.053 -27.813 16.894  1.00 58.47 37  B 1 
ATOM 4149 C C8    . G   B 2 37  ? -31.976 -27.321 15.606  1.00 58.09 37  B 1 
ATOM 4150 N N7    . G   B 2 37  ? -31.287 -28.083 14.805  1.00 57.94 37  B 1 
ATOM 4151 C C5    . G   B 2 37  ? -30.883 -29.147 15.597  1.00 57.87 37  B 1 
ATOM 4152 C C6    . G   B 2 37  ? -30.106 -30.284 15.283  1.00 56.83 37  B 1 
ATOM 4153 O O6    . G   B 2 37  ? -29.607 -30.599 14.196  1.00 56.05 37  B 1 
ATOM 4154 N N1    . G   B 2 37  ? -29.929 -31.117 16.387  1.00 56.72 37  B 1 
ATOM 4155 C C2    . G   B 2 37  ? -30.436 -30.869 17.638  1.00 56.68 37  B 1 
ATOM 4156 N N2    . G   B 2 37  ? -30.155 -31.774 18.580  1.00 55.91 37  B 1 
ATOM 4157 N N3    . G   B 2 37  ? -31.163 -29.811 17.948  1.00 57.56 37  B 1 
ATOM 4158 C C4    . G   B 2 37  ? -31.345 -28.998 16.891  1.00 58.25 37  B 1 
ATOM 4159 P P     . U   B 2 38  ? -29.733 -23.750 19.589  1.00 58.59 38  B 1 
ATOM 4160 O OP1   . U   B 2 38  ? -29.588 -22.765 20.687  1.00 56.26 38  B 1 
ATOM 4161 O OP2   . U   B 2 38  ? -29.391 -23.361 18.201  1.00 56.64 38  B 1 
ATOM 4162 O "O5'" . U   B 2 38  ? -28.882 -25.043 19.962  1.00 57.58 38  B 1 
ATOM 4163 C "C5'" . U   B 2 38  ? -28.992 -25.664 21.236  1.00 57.27 38  B 1 
ATOM 4164 C "C4'" . U   B 2 38  ? -28.310 -27.009 21.256  1.00 58.00 38  B 1 
ATOM 4165 O "O4'" . U   B 2 38  ? -28.900 -27.887 20.256  1.00 56.90 38  B 1 
ATOM 4166 C "C3'" . U   B 2 38  ? -26.830 -27.018 20.914  1.00 58.07 38  B 1 
ATOM 4167 O "O3'" . U   B 2 38  ? -26.014 -26.633 22.011  1.00 57.78 38  B 1 
ATOM 4168 C "C2'" . U   B 2 38  ? -26.610 -28.459 20.477  1.00 56.32 38  B 1 
ATOM 4169 O "O2'" . U   B 2 38  ? -26.520 -29.339 21.576  1.00 53.21 38  B 1 
ATOM 4170 C "C1'" . U   B 2 38  ? -27.909 -28.744 19.725  1.00 55.77 38  B 1 
ATOM 4171 N N1    . U   B 2 38  ? -27.785 -28.490 18.269  1.00 54.88 38  B 1 
ATOM 4172 C C2    . U   B 2 38  ? -27.175 -29.465 17.499  1.00 54.03 38  B 1 
ATOM 4173 O O2    . U   B 2 38  ? -26.731 -30.508 17.971  1.00 51.84 38  B 1 
ATOM 4174 N N3    . U   B 2 38  ? -27.069 -29.183 16.163  1.00 52.40 38  B 1 
ATOM 4175 C C4    . U   B 2 38  ? -27.521 -28.038 15.524  1.00 51.42 38  B 1 
ATOM 4176 O O4    . U   B 2 38  ? -27.359 -27.936 14.308  1.00 49.73 38  B 1 
ATOM 4177 C C5    . U   B 2 38  ? -28.144 -27.082 16.380  1.00 51.91 38  B 1 
ATOM 4178 C C6    . U   B 2 38  ? -28.250 -27.336 17.689  1.00 54.01 38  B 1 
ATOM 4179 P P     . U   B 2 39  ? -24.547 -25.965 21.745  1.00 55.11 39  B 1 
ATOM 4180 O OP1   . U   B 2 39  ? -24.083 -25.368 23.024  1.00 52.83 39  B 1 
ATOM 4181 O OP2   . U   B 2 39  ? -24.605 -25.135 20.522  1.00 53.01 39  B 1 
ATOM 4182 O "O5'" . U   B 2 39  ? -23.627 -27.240 21.430  1.00 54.46 39  B 1 
ATOM 4183 C "C5'" . U   B 2 39  ? -23.376 -28.222 22.419  1.00 54.21 39  B 1 
ATOM 4184 C "C4'" . U   B 2 39  ? -22.570 -29.373 21.858  1.00 54.61 39  B 1 
ATOM 4185 O "O4'" . U   B 2 39  ? -23.331 -30.055 20.824  1.00 53.73 39  B 1 
ATOM 4186 C "C3'" . U   B 2 39  ? -21.272 -29.001 21.172  1.00 55.10 39  B 1 
ATOM 4187 O "O3'" . U   B 2 39  ? -20.219 -28.765 22.090  1.00 55.21 39  B 1 
ATOM 4188 C "C2'" . U   B 2 39  ? -21.024 -30.217 20.282  1.00 53.91 39  B 1 
ATOM 4189 O "O2'" . U   B 2 39  ? -20.505 -31.310 21.010  1.00 51.04 39  B 1 
ATOM 4190 C "C1'" . U   B 2 39  ? -22.451 -30.554 19.837  1.00 53.31 39  B 1 
ATOM 4191 N N1    . U   B 2 39  ? -22.795 -29.953 18.530  1.00 52.26 39  B 1 
ATOM 4192 C C2    . U   B 2 39  ? -22.346 -30.599 17.384  1.00 50.92 39  B 1 
ATOM 4193 O O2    . U   B 2 39  ? -21.677 -31.619 17.415  1.00 48.94 39  B 1 
ATOM 4194 N N3    . U   B 2 39  ? -22.692 -29.998 16.208  1.00 48.99 39  B 1 
ATOM 4195 C C4    . U   B 2 39  ? -23.438 -28.847 16.046  1.00 48.02 39  B 1 
ATOM 4196 O O4    . U   B 2 39  ? -23.674 -28.431 14.908  1.00 46.26 39  B 1 
ATOM 4197 C C5    . U   B 2 39  ? -23.869 -28.241 17.269  1.00 48.69 39  B 1 
ATOM 4198 C C6    . U   B 2 39  ? -23.541 -28.804 18.444  1.00 51.16 39  B 1 
ATOM 4199 P P     . C   B 2 40  ? -19.052 -27.711 21.754  1.00 51.72 40  B 1 
ATOM 4200 O OP1   . C   B 2 40  ? -18.209 -27.538 22.963  1.00 49.03 40  B 1 
ATOM 4201 O OP2   . C   B 2 40  ? -19.669 -26.527 21.105  1.00 49.27 40  B 1 
ATOM 4202 O "O5'" . C   B 2 40  ? -18.184 -28.476 20.648  1.00 51.27 40  B 1 
ATOM 4203 C "C5'" . C   B 2 40  ? -17.536 -29.699 20.951  1.00 50.30 40  B 1 
ATOM 4204 C "C4'" . C   B 2 40  ? -16.974 -30.336 19.705  1.00 52.18 40  B 1 
ATOM 4205 O "O4'" . C   B 2 40  ? -18.041 -30.687 18.790  1.00 51.52 40  B 1 
ATOM 4206 C "C3'" . C   B 2 40  ? -16.054 -29.452 18.881  1.00 52.88 40  B 1 
ATOM 4207 O "O3'" . C   B 2 40  ? -14.737 -29.404 19.418  1.00 52.19 40  B 1 
ATOM 4208 C "C2'" . C   B 2 40  ? -16.128 -30.104 17.504  1.00 51.95 40  B 1 
ATOM 4209 O "O2'" . C   B 2 40  ? -15.301 -31.246 17.415  1.00 50.27 40  B 1 
ATOM 4210 C "C1'" . C   B 2 40  ? -17.592 -30.552 17.456  1.00 51.64 40  B 1 
ATOM 4211 N N1    . C   B 2 40  ? -18.476 -29.589 16.750  1.00 51.97 40  B 1 
ATOM 4212 C C2    . C   B 2 40  ? -18.583 -29.679 15.360  1.00 51.75 40  B 1 
ATOM 4213 O O2    . C   B 2 40  ? -17.940 -30.547 14.756  1.00 50.94 40  B 1 
ATOM 4214 N N3    . C   B 2 40  ? -19.384 -28.804 14.704  1.00 50.99 40  B 1 
ATOM 4215 C C4    . C   B 2 40  ? -20.066 -27.879 15.382  1.00 50.66 40  B 1 
ATOM 4216 N N4    . C   B 2 40  ? -20.839 -27.046 14.698  1.00 49.67 40  B 1 
ATOM 4217 C C5    . C   B 2 40  ? -19.970 -27.767 16.797  1.00 51.10 40  B 1 
ATOM 4218 C C6    . C   B 2 40  ? -19.174 -28.636 17.433  1.00 52.34 40  B 1 
ATOM 4219 P P     . A   B 2 41  ? -13.754 -28.219 19.055  1.00 49.11 41  B 1 
ATOM 4220 O OP1   . A   B 2 41  ? -12.648 -28.205 20.034  1.00 46.09 41  B 1 
ATOM 4221 O OP2   . A   B 2 41  ? -14.550 -26.982 18.833  1.00 47.15 41  B 1 
ATOM 4222 O "O5'" . A   B 2 41  ? -13.154 -28.690 17.652  1.00 50.01 41  B 1 
ATOM 4223 C "C5'" . A   B 2 41  ? -12.795 -27.754 16.668  1.00 49.19 41  B 1 
ATOM 4224 C "C4'" . A   B 2 41  ? -12.693 -28.415 15.316  1.00 50.20 41  B 1 
ATOM 4225 O "O4'" . A   B 2 41  ? -13.975 -28.996 14.952  1.00 49.92 41  B 1 
ATOM 4226 C "C3'" . A   B 2 41  ? -12.373 -27.479 14.162  1.00 51.11 41  B 1 
ATOM 4227 O "O3'" . A   B 2 41  ? -10.983 -27.215 14.069  1.00 50.89 41  B 1 
ATOM 4228 C "C2'" . A   B 2 41  ? -12.948 -28.225 12.967  1.00 50.96 41  B 1 
ATOM 4229 O "O2'" . A   B 2 41  ? -12.091 -29.277 12.548  1.00 48.98 41  B 1 
ATOM 4230 C "C1'" . A   B 2 41  ? -14.212 -28.833 13.577  1.00 50.25 41  B 1 
ATOM 4231 N N9    . A   B 2 41  ? -15.385 -27.962 13.413  1.00 49.92 41  B 1 
ATOM 4232 C C8    . A   B 2 41  ? -16.072 -27.301 14.400  1.00 48.44 41  B 1 
ATOM 4233 N N7    . A   B 2 41  ? -17.078 -26.598 13.954  1.00 48.18 41  B 1 
ATOM 4234 C C5    . A   B 2 41  ? -17.063 -26.806 12.584  1.00 48.04 41  B 1 
ATOM 4235 C C6    . A   B 2 41  ? -17.884 -26.335 11.540  1.00 47.05 41  B 1 
ATOM 4236 N N6    . A   B 2 41  ? -18.918 -25.513 11.728  1.00 46.18 41  B 1 
ATOM 4237 N N1    . A   B 2 41  ? -17.583 -26.732 10.286  1.00 46.57 41  B 1 
ATOM 4238 C C2    . A   B 2 41  ? -16.547 -27.547 10.101  1.00 46.84 41  B 1 
ATOM 4239 N N3    . A   B 2 41  ? -15.698 -28.066 11.000  1.00 47.45 41  B 1 
ATOM 4240 C C4    . A   B 2 41  ? -16.025 -27.642 12.235  1.00 48.92 41  B 1 
ATOM 4241 P P     . C   B 2 42  ? -10.429 -25.721 13.969  1.00 47.05 42  B 1 
ATOM 4242 O OP1   . C   B 2 42  ? -8.954  -25.737 14.169  1.00 44.56 42  B 1 
ATOM 4243 O OP2   . C   B 2 42  ? -11.273 -24.849 14.820  1.00 45.66 42  B 1 
ATOM 4244 O "O5'" . C   B 2 42  ? -10.714 -25.344 12.442  1.00 47.19 42  B 1 
ATOM 4245 C "C5'" . C   B 2 42  ? -10.175 -26.126 11.391  1.00 46.25 42  B 1 
ATOM 4246 C "C4'" . C   B 2 42  ? -10.921 -25.910 10.104  1.00 47.51 42  B 1 
ATOM 4247 O "O4'" . C   B 2 42  ? -12.300 -26.337 10.246  1.00 47.31 42  B 1 
ATOM 4248 C "C3'" . C   B 2 42  ? -11.032 -24.472 9.636   1.00 48.36 42  B 1 
ATOM 4249 O "O3'" . C   B 2 42  ? -9.849  -23.999 9.012   1.00 47.64 42  B 1 
ATOM 4250 C "C2'" . C   B 2 42  ? -12.229 -24.539 8.700   1.00 48.22 42  B 1 
ATOM 4251 O "O2'" . C   B 2 42  ? -11.889 -25.095 7.446   1.00 46.90 42  B 1 
ATOM 4252 C "C1'" . C   B 2 42  ? -13.138 -25.518 9.450   1.00 48.65 42  B 1 
ATOM 4253 N N1    . C   B 2 42  ? -14.109 -24.831 10.322  1.00 49.13 42  B 1 
ATOM 4254 C C2    . C   B 2 42  ? -15.245 -24.252 9.725   1.00 49.17 42  B 1 
ATOM 4255 O O2    . C   B 2 42  ? -15.400 -24.340 8.507   1.00 48.77 42  B 1 
ATOM 4256 N N3    . C   B 2 42  ? -16.150 -23.613 10.511  1.00 49.24 42  B 1 
ATOM 4257 C C4    . C   B 2 42  ? -15.949 -23.538 11.825  1.00 49.19 42  B 1 
ATOM 4258 N N4    . C   B 2 42  ? -16.861 -22.901 12.551  1.00 48.81 42  B 1 
ATOM 4259 C C5    . C   B 2 42  ? -14.806 -24.110 12.455  1.00 49.20 42  B 1 
ATOM 4260 C C6    . C   B 2 42  ? -13.922 -24.736 11.668  1.00 49.71 42  B 1 
ATOM 4261 P P     . C   B 2 43  ? -9.441  -22.464 9.111   1.00 46.39 43  B 1 
ATOM 4262 O OP1   . C   B 2 43  ? -8.085  -22.325 8.529   1.00 44.25 43  B 1 
ATOM 4263 O OP2   . C   B 2 43  ? -9.709  -21.991 10.488  1.00 45.93 43  B 1 
ATOM 4264 O "O5'" . C   B 2 43  ? -10.475 -21.730 8.137   1.00 46.98 43  B 1 
ATOM 4265 C "C5'" . C   B 2 43  ? -10.478 -22.002 6.742   1.00 45.56 43  B 1 
ATOM 4266 C "C4'" . C   B 2 43  ? -11.627 -21.308 6.047   1.00 46.94 43  B 1 
ATOM 4267 O "O4'" . C   B 2 43  ? -12.892 -21.806 6.544   1.00 46.49 43  B 1 
ATOM 4268 C "C3'" . C   B 2 43  ? -11.716 -19.810 6.264   1.00 47.37 43  B 1 
ATOM 4269 O "O3'" . C   B 2 43  ? -10.809 -19.080 5.452   1.00 46.39 43  B 1 
ATOM 4270 C "C2'" . C   B 2 43  ? -13.181 -19.534 5.932   1.00 47.11 43  B 1 
ATOM 4271 O "O2'" . C   B 2 43  ? -13.409 -19.509 4.538   1.00 45.97 43  B 1 
ATOM 4272 C "C1'" . C   B 2 43  ? -13.855 -20.775 6.527   1.00 47.78 43  B 1 
ATOM 4273 N N1    . C   B 2 43  ? -14.353 -20.548 7.903   1.00 48.31 43  B 1 
ATOM 4274 C C2    . C   B 2 43  ? -15.561 -19.864 8.073   1.00 48.36 43  B 1 
ATOM 4275 O O2    . C   B 2 43  ? -16.178 -19.462 7.081   1.00 48.22 43  B 1 
ATOM 4276 N N3    . C   B 2 43  ? -16.025 -19.655 9.327   1.00 48.50 43  B 1 
ATOM 4277 C C4    . C   B 2 43  ? -15.333 -20.097 10.382  1.00 48.48 43  B 1 
ATOM 4278 N N4    . C   B 2 43  ? -15.841 -19.865 11.595  1.00 48.21 43  B 1 
ATOM 4279 C C5    . C   B 2 43  ? -14.104 -20.792 10.228  1.00 48.63 43  B 1 
ATOM 4280 C C6    . C   B 2 43  ? -13.660 -20.992 8.986   1.00 49.42 43  B 1 
ATOM 4281 P P     . G   B 2 44  ? -9.777  -18.040 6.133   1.00 44.64 44  B 1 
ATOM 4282 O OP1   . G   B 2 44  ? -8.546  -18.015 5.296   1.00 42.22 44  B 1 
ATOM 4283 O OP2   . G   B 2 44  ? -9.677  -18.317 7.577   1.00 43.15 44  B 1 
ATOM 4284 O "O5'" . G   B 2 44  ? -10.526 -16.643 5.943   1.00 45.09 44  B 1 
ATOM 4285 C "C5'" . G   B 2 44  ? -10.604 -16.022 4.671   1.00 44.47 44  B 1 
ATOM 4286 C "C4'" . G   B 2 44  ? -12.002 -15.549 4.365   1.00 45.25 44  B 1 
ATOM 4287 O "O4'" . G   B 2 44  ? -12.966 -16.509 4.873   1.00 46.13 44  B 1 
ATOM 4288 C "C3'" . G   B 2 44  ? -12.434 -14.243 5.005   1.00 45.73 44  B 1 
ATOM 4289 O "O3'" . G   B 2 44  ? -11.939 -13.099 4.324   1.00 45.69 44  B 1 
ATOM 4290 C "C2'" . G   B 2 44  ? -13.946 -14.359 4.955   1.00 45.72 44  B 1 
ATOM 4291 O "O2'" . G   B 2 44  ? -14.453 -14.095 3.658   1.00 44.60 44  B 1 
ATOM 4292 C "C1'" . G   B 2 44  ? -14.143 -15.841 5.279   1.00 45.59 44  B 1 
ATOM 4293 N N9    . G   B 2 44  ? -14.366 -16.066 6.714   1.00 45.91 44  B 1 
ATOM 4294 C C8    . G   B 2 44  ? -13.518 -16.671 7.618   1.00 45.25 44  B 1 
ATOM 4295 N N7    . G   B 2 44  ? -14.004 -16.701 8.825   1.00 45.41 44  B 1 
ATOM 4296 C C5    . G   B 2 44  ? -15.240 -16.082 8.719   1.00 45.76 44  B 1 
ATOM 4297 C C6    . G   B 2 44  ? -16.228 -15.828 9.702   1.00 45.17 44  B 1 
ATOM 4298 O O6    . G   B 2 44  ? -16.210 -16.112 10.910  1.00 45.03 44  B 1 
ATOM 4299 N N1    . G   B 2 44  ? -17.329 -15.177 9.163   1.00 44.80 44  B 1 
ATOM 4300 C C2    . G   B 2 44  ? -17.466 -14.816 7.854   1.00 44.10 44  B 1 
ATOM 4301 N N2    . G   B 2 44  ? -18.596 -14.185 7.511   1.00 42.98 44  B 1 
ATOM 4302 N N3    . G   B 2 44  ? -16.560 -15.048 6.920   1.00 44.84 44  B 1 
ATOM 4303 C C4    . G   B 2 44  ? -15.473 -15.681 7.420   1.00 45.09 44  B 1 
ATOM 4304 P P     . U   B 2 45  ? -11.533 -11.784 5.129   1.00 45.21 45  B 1 
ATOM 4305 O OP1   . U   B 2 45  ? -11.070 -10.777 4.138   1.00 42.70 45  B 1 
ATOM 4306 O OP2   . U   B 2 45  ? -10.642 -12.180 6.249   1.00 43.81 45  B 1 
ATOM 4307 O "O5'" . U   B 2 45  ? -12.908 -11.267 5.755   1.00 45.04 45  B 1 
ATOM 4308 C "C5'" . U   B 2 45  ? -13.956 -10.788 4.927   1.00 43.95 45  B 1 
ATOM 4309 C "C4'" . U   B 2 45  ? -15.190 -10.446 5.737   1.00 44.79 45  B 1 
ATOM 4310 O "O4'" . U   B 2 45  ? -15.690 -11.634 6.399   1.00 45.27 45  B 1 
ATOM 4311 C "C3'" . U   B 2 45  ? -14.978 -9.457  6.872   1.00 46.42 45  B 1 
ATOM 4312 O "O3'" . U   B 2 45  ? -14.943 -8.111  6.414   1.00 46.00 45  B 1 
ATOM 4313 C "C2'" . U   B 2 45  ? -16.156 -9.762  7.789   1.00 46.14 45  B 1 
ATOM 4314 O "O2'" . U   B 2 45  ? -17.358 -9.183  7.309   1.00 45.37 45  B 1 
ATOM 4315 C "C1'" . U   B 2 45  ? -16.251 -11.287 7.654   1.00 46.28 45  B 1 
ATOM 4316 N N1    . U   B 2 45  ? -15.512 -12.002 8.721   1.00 46.80 45  B 1 
ATOM 4317 C C2    . U   B 2 45  ? -16.111 -12.097 9.967   1.00 46.82 45  B 1 
ATOM 4318 O O2    . U   B 2 45  ? -17.204 -11.618 10.218  1.00 46.59 45  B 1 
ATOM 4319 N N3    . U   B 2 45  ? -15.383 -12.768 10.911  1.00 47.03 45  B 1 
ATOM 4320 C C4    . U   B 2 45  ? -14.143 -13.354 10.748  1.00 46.96 45  B 1 
ATOM 4321 O O4    . U   B 2 45  ? -13.610 -13.922 11.693  1.00 46.79 45  B 1 
ATOM 4322 C C5    . U   B 2 45  ? -13.584 -13.208 9.436   1.00 46.85 45  B 1 
ATOM 4323 C C6    . U   B 2 45  ? -14.278 -12.555 8.493   1.00 46.91 45  B 1 
ATOM 4324 P P     . C   B 2 46  ? -13.973 -7.045  7.119   1.00 47.69 46  B 1 
ATOM 4325 O OP1   . C   B 2 46  ? -13.926 -5.838  6.253   1.00 44.84 46  B 1 
ATOM 4326 O OP2   . C   B 2 46  ? -12.717 -7.726  7.500   1.00 45.81 46  B 1 
ATOM 4327 O "O5'" . C   B 2 46  ? -14.756 -6.663  8.458   1.00 47.36 46  B 1 
ATOM 4328 C "C5'" . C   B 2 46  ? -15.999 -5.968  8.409   1.00 45.92 46  B 1 
ATOM 4329 C "C4'" . C   B 2 46  ? -16.655 -5.920  9.763   1.00 47.85 46  B 1 
ATOM 4330 O "O4'" . C   B 2 46  ? -17.016 -7.261  10.190  1.00 47.36 46  B 1 
ATOM 4331 C "C3'" . C   B 2 46  ? -15.798 -5.400  10.899  1.00 48.56 46  B 1 
ATOM 4332 O "O3'" . C   B 2 46  ? -15.678 -3.990  10.926  1.00 47.36 46  B 1 
ATOM 4333 C "C2'" . C   B 2 46  ? -16.514 -5.975  12.114  1.00 48.19 46  B 1 
ATOM 4334 O "O2'" . C   B 2 46  ? -17.693 -5.248  12.424  1.00 46.93 46  B 1 
ATOM 4335 C "C1'" . C   B 2 46  ? -16.908 -7.360  11.593  1.00 49.38 46  B 1 
ATOM 4336 N N1    . C   B 2 46  ? -15.888 -8.380  11.930  1.00 49.66 46  B 1 
ATOM 4337 C C2    . C   B 2 46  ? -15.920 -8.958  13.213  1.00 49.73 46  B 1 
ATOM 4338 O O2    . C   B 2 46  ? -16.793 -8.591  14.011  1.00 49.62 46  B 1 
ATOM 4339 N N3    . C   B 2 46  ? -14.992 -9.888  13.541  1.00 49.96 46  B 1 
ATOM 4340 C C4    . C   B 2 46  ? -14.061 -10.242 12.650  1.00 49.96 46  B 1 
ATOM 4341 N N4    . C   B 2 46  ? -13.171 -11.167 13.027  1.00 49.67 46  B 1 
ATOM 4342 C C5    . C   B 2 46  ? -14.004 -9.676  11.352  1.00 50.10 46  B 1 
ATOM 4343 C C6    . C   B 2 46  ? -14.930 -8.755  11.036  1.00 50.81 46  B 1 
ATOM 4344 P P     . G   B 2 47  ? -14.313 -3.312  11.464  1.00 46.37 47  B 1 
ATOM 4345 O OP1   . G   B 2 47  ? -14.422 -1.847  11.241  1.00 43.22 47  B 1 
ATOM 4346 O OP2   . G   B 2 47  ? -13.157 -4.056  10.905  1.00 45.08 47  B 1 
ATOM 4347 O "O5'" . G   B 2 47  ? -14.358 -3.588  13.037  1.00 47.41 47  B 1 
ATOM 4348 C "C5'" . G   B 2 47  ? -15.346 -2.964  13.850  1.00 47.36 47  B 1 
ATOM 4349 C "C4'" . G   B 2 47  ? -15.375 -3.539  15.242  1.00 48.53 47  B 1 
ATOM 4350 O "O4'" . G   B 2 47  ? -15.665 -4.962  15.201  1.00 48.19 47  B 1 
ATOM 4351 C "C3'" . G   B 2 47  ? -14.089 -3.466  16.039  1.00 49.46 47  B 1 
ATOM 4352 O "O3'" . G   B 2 47  ? -13.805 -2.171  16.549  1.00 48.34 47  B 1 
ATOM 4353 C "C2'" . G   B 2 47  ? -14.352 -4.495  17.120  1.00 49.91 47  B 1 
ATOM 4354 O "O2'" . G   B 2 47  ? -15.242 -4.003  18.116  1.00 48.47 47  B 1 
ATOM 4355 C "C1'" . G   B 2 47  ? -15.064 -5.591  16.317  1.00 49.45 47  B 1 
ATOM 4356 N N9    . G   B 2 47  ? -14.114 -6.614  15.862  1.00 50.35 47  B 1 
ATOM 4357 C C8    . G   B 2 47  ? -13.590 -6.791  14.610  1.00 49.54 47  B 1 
ATOM 4358 N N7    . G   B 2 47  ? -12.747 -7.796  14.553  1.00 50.34 47  B 1 
ATOM 4359 C C5    . G   B 2 47  ? -12.708 -8.301  15.844  1.00 50.38 47  B 1 
ATOM 4360 C C6    . G   B 2 47  ? -11.969 -9.376  16.395  1.00 49.93 47  B 1 
ATOM 4361 O O6    . G   B 2 47  ? -11.176 -10.141 15.834  1.00 49.85 47  B 1 
ATOM 4362 N N1    . G   B 2 47  ? -12.231 -9.533  17.755  1.00 49.46 47  B 1 
ATOM 4363 C C2    . G   B 2 47  ? -13.092 -8.751  18.485  1.00 48.67 47  B 1 
ATOM 4364 N N2    . G   B 2 47  ? -13.218 -9.048  19.785  1.00 48.77 47  B 1 
ATOM 4365 N N3    . G   B 2 47  ? -13.785 -7.742  17.983  1.00 49.68 47  B 1 
ATOM 4366 C C4    . G   B 2 47  ? -13.542 -7.572  16.661  1.00 49.83 47  B 1 
ATOM 4367 P P     . G   B 2 48  ? -12.268 -1.733  16.798  1.00 47.87 48  B 1 
ATOM 4368 O OP1   . G   B 2 48  ? -12.275 -0.289  17.142  1.00 44.77 48  B 1 
ATOM 4369 O OP2   . G   B 2 48  ? -11.435 -2.224  15.677  1.00 46.92 48  B 1 
ATOM 4370 O "O5'" . G   B 2 48  ? -11.851 -2.552  18.106  1.00 48.91 48  B 1 
ATOM 4371 C "C5'" . G   B 2 48  ? -12.485 -2.288  19.351  1.00 49.21 48  B 1 
ATOM 4372 C "C4'" . G   B 2 48  ? -12.104 -3.307  20.397  1.00 50.30 48  B 1 
ATOM 4373 O "O4'" . G   B 2 48  ? -12.464 -4.642  19.959  1.00 49.94 48  B 1 
ATOM 4374 C "C3'" . G   B 2 48  ? -10.629 -3.429  20.717  1.00 51.39 48  B 1 
ATOM 4375 O "O3'" . G   B 2 48  ? -10.132 -2.378  21.528  1.00 50.34 48  B 1 
ATOM 4376 C "C2'" . G   B 2 48  ? -10.584 -4.793  21.380  1.00 52.26 48  B 1 
ATOM 4377 O "O2'" . G   B 2 48  ? -11.086 -4.748  22.710  1.00 50.53 48  B 1 
ATOM 4378 C "C1'" . G   B 2 48  ? -11.562 -5.579  20.508  1.00 51.50 48  B 1 
ATOM 4379 N N9    . G   B 2 48  ? -10.851 -6.278  19.426  1.00 52.48 48  B 1 
ATOM 4380 C C8    . G   B 2 48  ? -10.819 -5.965  18.090  1.00 51.47 48  B 1 
ATOM 4381 N N7    . G   B 2 48  ? -10.074 -6.782  17.395  1.00 52.19 48  B 1 
ATOM 4382 C C5    . G   B 2 48  ? -9.572  -7.692  18.331  1.00 52.30 48  B 1 
ATOM 4383 C C6    . G   B 2 48  ? -8.706  -8.796  18.174  1.00 51.83 48  B 1 
ATOM 4384 O O6    . G   B 2 48  ? -8.183  -9.220  17.141  1.00 51.72 48  B 1 
ATOM 4385 N N1    . G   B 2 48  ? -8.461  -9.426  19.385  1.00 51.37 48  B 1 
ATOM 4386 C C2    . G   B 2 48  ? -8.987  -9.045  20.595  1.00 50.67 48  B 1 
ATOM 4387 N N2    . G   B 2 48  ? -8.635  -9.778  21.665  1.00 50.77 48  B 1 
ATOM 4388 N N3    . G   B 2 48  ? -9.796  -8.014  20.756  1.00 51.66 48  B 1 
ATOM 4389 C C4    . G   B 2 48  ? -10.049 -7.380  19.589  1.00 51.84 48  B 1 
ATOM 4390 P P     . C   B 2 49  ? -8.601  -1.909  21.381  1.00 50.45 49  B 1 
ATOM 4391 O OP1   . C   B 2 49  ? -8.404  -0.767  22.309  1.00 47.57 49  B 1 
ATOM 4392 O OP2   . C   B 2 49  ? -8.302  -1.740  19.933  1.00 49.23 49  B 1 
ATOM 4393 O "O5'" . C   B 2 49  ? -7.748  -3.151  21.913  1.00 50.84 49  B 1 
ATOM 4394 C "C5'" . C   B 2 49  ? -7.836  -3.542  23.275  1.00 51.03 49  B 1 
ATOM 4395 C "C4'" . C   B 2 49  ? -7.094  -4.831  23.540  1.00 52.47 49  B 1 
ATOM 4396 O "O4'" . C   B 2 49  ? -7.560  -5.892  22.661  1.00 51.60 49  B 1 
ATOM 4397 C "C3'" . C   B 2 49  ? -5.599  -4.830  23.304  1.00 53.02 49  B 1 
ATOM 4398 O "O3'" . C   B 2 49  ? -4.875  -4.161  24.326  1.00 52.37 49  B 1 
ATOM 4399 C "C2'" . C   B 2 49  ? -5.302  -6.318  23.242  1.00 53.25 49  B 1 
ATOM 4400 O "O2'" . C   B 2 49  ? -5.277  -6.914  24.525  1.00 51.46 49  B 1 
ATOM 4401 C "C1'" . C   B 2 49  ? -6.516  -6.839  22.474  1.00 52.76 49  B 1 
ATOM 4402 N N1    . C   B 2 49  ? -6.226  -6.995  21.033  1.00 53.42 49  B 1 
ATOM 4403 C C2    . C   B 2 49  ? -5.465  -8.101  20.640  1.00 52.98 49  B 1 
ATOM 4404 O O2    . C   B 2 49  ? -5.075  -8.908  21.493  1.00 52.68 49  B 1 
ATOM 4405 N N3    . C   B 2 49  ? -5.171  -8.274  19.331  1.00 53.06 49  B 1 
ATOM 4406 C C4    . C   B 2 49  ? -5.600  -7.394  18.428  1.00 52.90 49  B 1 
ATOM 4407 N N4    . C   B 2 49  ? -5.283  -7.602  17.147  1.00 52.54 49  B 1 
ATOM 4408 C C5    . C   B 2 49  ? -6.374  -6.263  18.794  1.00 52.98 49  B 1 
ATOM 4409 C C6    . C   B 2 49  ? -6.669  -6.103  20.097  1.00 53.47 49  B 1 
ATOM 4410 P P     . G   B 2 50  ? -3.451  -3.500  23.988  1.00 53.98 50  B 1 
ATOM 4411 O OP1   . G   B 2 50  ? -3.007  -2.768  25.199  1.00 51.04 50  B 1 
ATOM 4412 O OP2   . G   B 2 50  ? -3.565  -2.779  22.688  1.00 51.85 50  B 1 
ATOM 4413 O "O5'" . G   B 2 50  ? -2.483  -4.746  23.774  1.00 53.76 50  B 1 
ATOM 4414 C "C5'" . G   B 2 50  ? -2.181  -5.621  24.851  1.00 52.79 50  B 1 
ATOM 4415 C "C4'" . G   B 2 50  ? -1.346  -6.793  24.390  1.00 54.17 50  B 1 
ATOM 4416 O "O4'" . G   B 2 50  ? -2.057  -7.551  23.386  1.00 53.37 50  B 1 
ATOM 4417 C "C3'" . G   B 2 50  ? -0.030  -6.446  23.714  1.00 54.78 50  B 1 
ATOM 4418 O "O3'" . G   B 2 50  ? 0.977   -6.106  24.651  1.00 54.03 50  B 1 
ATOM 4419 C "C2'" . G   B 2 50  ? 0.265   -7.714  22.934  1.00 54.03 50  B 1 
ATOM 4420 O "O2'" . G   B 2 50  ? 0.787   -8.733  23.767  1.00 52.09 50  B 1 
ATOM 4421 C "C1'" . G   B 2 50  ? -1.141  -8.118  22.470  1.00 53.95 50  B 1 
ATOM 4422 N N9    . G   B 2 50  ? -1.436  -7.620  21.122  1.00 53.61 50  B 1 
ATOM 4423 C C8    . G   B 2 50  ? -2.290  -6.603  20.774  1.00 53.20 50  B 1 
ATOM 4424 N N7    . G   B 2 50  ? -2.336  -6.397  19.492  1.00 53.23 50  B 1 
ATOM 4425 C C5    . G   B 2 50  ? -1.468  -7.328  18.945  1.00 53.24 50  B 1 
ATOM 4426 C C6    . G   B 2 50  ? -1.109  -7.581  17.597  1.00 52.32 50  B 1 
ATOM 4427 O O6    . G   B 2 50  ? -1.501  -7.011  16.574  1.00 51.59 50  B 1 
ATOM 4428 N N1    . G   B 2 50  ? -0.184  -8.623  17.493  1.00 52.12 50  B 1 
ATOM 4429 C C2    . G   B 2 50  ? 0.317   -9.323  18.564  1.00 52.04 50  B 1 
ATOM 4430 N N2    . G   B 2 50  ? 1.189   -10.293 18.270  1.00 50.39 50  B 1 
ATOM 4431 N N3    . G   B 2 50  ? -0.013  -9.101  19.822  1.00 52.65 50  B 1 
ATOM 4432 C C4    . G   B 2 50  ? -0.905  -8.095  19.939  1.00 53.67 50  B 1 
ATOM 4433 P P     . C   B 2 51  ? 2.151   -5.087  24.242  1.00 56.10 51  B 1 
ATOM 4434 O OP1   . C   B 2 51  ? 2.833   -4.662  25.484  1.00 53.72 51  B 1 
ATOM 4435 O OP2   . C   B 2 51  ? 1.586   -4.061  23.316  1.00 54.48 51  B 1 
ATOM 4436 O "O5'" . C   B 2 51  ? 3.170   -5.988  23.405  1.00 56.04 51  B 1 
ATOM 4437 C "C5'" . C   B 2 51  ? 3.842   -7.080  24.019  1.00 54.42 51  B 1 
ATOM 4438 C "C4'" . C   B 2 51  ? 4.784   -7.747  23.044  1.00 56.96 51  B 1 
ATOM 4439 O "O4'" . C   B 2 51  ? 4.036   -8.375  21.977  1.00 56.29 51  B 1 
ATOM 4440 C "C3'" . C   B 2 51  ? 5.743   -6.826  22.320  1.00 57.75 51  B 1 
ATOM 4441 O "O3'" . C   B 2 51  ? 6.860   -6.471  23.121  1.00 57.02 51  B 1 
ATOM 4442 C "C2'" . C   B 2 51  ? 6.108   -7.641  21.085  1.00 56.26 51  B 1 
ATOM 4443 O "O2'" . C   B 2 51  ? 7.064   -8.642  21.388  1.00 54.09 51  B 1 
ATOM 4444 C "C1'" . C   B 2 51  ? 4.771   -8.300  20.760  1.00 56.83 51  B 1 
ATOM 4445 N N1    . C   B 2 51  ? 3.981   -7.535  19.770  1.00 56.79 51  B 1 
ATOM 4446 C C2    . C   B 2 51  ? 4.346   -7.596  18.417  1.00 55.75 51  B 1 
ATOM 4447 O O2    . C   B 2 51  ? 5.320   -8.283  18.085  1.00 54.92 51  B 1 
ATOM 4448 N N3    . C   B 2 51  ? 3.629   -6.889  17.511  1.00 55.18 51  B 1 
ATOM 4449 C C4    . C   B 2 51  ? 2.590   -6.154  17.904  1.00 54.82 51  B 1 
ATOM 4450 N N4    . C   B 2 51  ? 1.912   -5.479  16.970  1.00 53.72 51  B 1 
ATOM 4451 C C5    . C   B 2 51  ? 2.197   -6.082  19.273  1.00 55.13 51  B 1 
ATOM 4452 C C6    . C   B 2 51  ? 2.916   -6.777  20.162  1.00 56.56 51  B 1 
ATOM 4453 P P     . C   B 2 52  ? 7.530   -5.015  22.982  1.00 54.91 52  B 1 
ATOM 4454 O OP1   . C   B 2 52  ? 8.514   -4.852  24.085  1.00 50.96 52  B 1 
ATOM 4455 O OP2   . C   B 2 52  ? 6.454   -4.017  22.786  1.00 51.75 52  B 1 
ATOM 4456 O "O5'" . C   B 2 52  ? 8.349   -5.132  21.605  1.00 55.37 52  B 1 
ATOM 4457 C "C5'" . C   B 2 52  ? 9.453   -6.012  21.492  1.00 54.76 52  B 1 
ATOM 4458 C "C4'" . C   B 2 52  ? 9.967   -6.068  20.070  1.00 55.12 52  B 1 
ATOM 4459 O "O4'" . C   B 2 52  ? 8.946   -6.607  19.190  1.00 55.36 52  B 1 
ATOM 4460 C "C3'" . C   B 2 52  ? 10.310  -4.734  19.442  1.00 56.79 52  B 1 
ATOM 4461 O "O3'" . C   B 2 52  ? 11.559  -4.215  19.863  1.00 56.22 52  B 1 
ATOM 4462 C "C2'" . C   B 2 52  ? 10.261  -5.070  17.953  1.00 55.13 52  B 1 
ATOM 4463 O "O2'" . C   B 2 52  ? 11.423  -5.768  17.545  1.00 53.46 52  B 1 
ATOM 4464 C "C1'" . C   B 2 52  ? 9.061   -6.018  17.900  1.00 54.71 52  B 1 
ATOM 4465 N N1    . C   B 2 52  ? 7.811   -5.302  17.584  1.00 54.40 52  B 1 
ATOM 4466 C C2    . C   B 2 52  ? 7.555   -4.969  16.245  1.00 53.05 52  B 1 
ATOM 4467 O O2    . C   B 2 52  ? 8.391   -5.289  15.380  1.00 51.94 52  B 1 
ATOM 4468 N N3    . C   B 2 52  ? 6.424   -4.305  15.934  1.00 52.44 52  B 1 
ATOM 4469 C C4    . C   B 2 52  ? 5.552   -3.977  16.892  1.00 51.88 52  B 1 
ATOM 4470 N N4    . C   B 2 52  ? 4.446   -3.322  16.530  1.00 50.94 52  B 1 
ATOM 4471 C C5    . C   B 2 52  ? 5.788   -4.301  18.260  1.00 52.11 52  B 1 
ATOM 4472 C C6    . C   B 2 52  ? 6.913   -4.959  18.554  1.00 53.31 52  B 1 
ATOM 4473 P P     . G   B 2 53  ? 11.737  -2.650  20.129  1.00 54.45 53  B 1 
ATOM 4474 O OP1   . G   B 2 53  ? 13.132  -2.400  20.564  1.00 50.48 53  B 1 
ATOM 4475 O OP2   . G   B 2 53  ? 10.615  -2.185  20.967  1.00 51.84 53  B 1 
ATOM 4476 O "O5'" . G   B 2 53  ? 11.553  -2.017  18.670  1.00 55.31 53  B 1 
ATOM 4477 C "C5'" . G   B 2 53  ? 12.503  -2.265  17.650  1.00 53.84 53  B 1 
ATOM 4478 C "C4'" . G   B 2 53  ? 12.012  -1.801  16.303  1.00 54.81 53  B 1 
ATOM 4479 O "O4'" . G   B 2 53  ? 10.751  -2.448  15.980  1.00 55.74 53  B 1 
ATOM 4480 C "C3'" . G   B 2 53  ? 11.685  -0.330  16.181  1.00 56.95 53  B 1 
ATOM 4481 O "O3'" . G   B 2 53  ? 12.841  0.482   16.028  1.00 56.23 53  B 1 
ATOM 4482 C "C2'" . G   B 2 53  ? 10.768  -0.309  14.974  1.00 57.19 53  B 1 
ATOM 4483 O "O2'" . G   B 2 53  ? 11.489  -0.439  13.762  1.00 55.36 53  B 1 
ATOM 4484 C "C1'" . G   B 2 53  ? 9.945   -1.578  15.201  1.00 56.51 53  B 1 
ATOM 4485 N N9    . G   B 2 53  ? 8.709   -1.290  15.935  1.00 56.82 53  B 1 
ATOM 4486 C C8    . G   B 2 53  ? 8.392   -1.626  17.229  1.00 56.04 53  B 1 
ATOM 4487 N N7    . G   B 2 53  ? 7.207   -1.215  17.581  1.00 57.06 53  B 1 
ATOM 4488 C C5    . G   B 2 53  ? 6.703   -0.575  16.454  1.00 56.82 53  B 1 
ATOM 4489 C C6    . G   B 2 53  ? 5.465   0.069   16.236  1.00 55.91 53  B 1 
ATOM 4490 O O6    . G   B 2 53  ? 4.521   0.213   17.031  1.00 55.41 53  B 1 
ATOM 4491 N N1    . G   B 2 53  ? 5.370   0.585   14.948  1.00 55.65 53  B 1 
ATOM 4492 C C2    . G   B 2 53  ? 6.348   0.492   13.999  1.00 55.25 53  B 1 
ATOM 4493 N N2    . G   B 2 53  ? 6.080   1.055   12.812  1.00 54.24 53  B 1 
ATOM 4494 N N3    . G   B 2 53  ? 7.513   -0.104  14.182  1.00 55.82 53  B 1 
ATOM 4495 C C4    . G   B 2 53  ? 7.626   -0.618  15.428  1.00 56.50 53  B 1 
ATOM 4496 P P     . G   B 2 54  ? 12.882  1.973   16.640  1.00 52.07 54  B 1 
ATOM 4497 O OP1   . G   B 2 54  ? 14.241  2.529   16.408  1.00 49.21 54  B 1 
ATOM 4498 O OP2   . G   B 2 54  ? 12.329  1.935   18.014  1.00 50.87 54  B 1 
ATOM 4499 O "O5'" . G   B 2 54  ? 11.847  2.779   15.724  1.00 53.17 54  B 1 
ATOM 4500 C "C5'" . G   B 2 54  ? 12.118  2.989   14.344  1.00 52.75 54  B 1 
ATOM 4501 C "C4'" . G   B 2 54  ? 10.951  3.664   13.667  1.00 53.81 54  B 1 
ATOM 4502 O "O4'" . G   B 2 54  ? 9.773   2.821   13.740  1.00 52.72 54  B 1 
ATOM 4503 C "C3'" . G   B 2 54  ? 10.498  4.974   14.280  1.00 54.85 54  B 1 
ATOM 4504 O "O3'" . G   B 2 54  ? 11.314  6.069   13.900  1.00 53.58 54  B 1 
ATOM 4505 C "C2'" . G   B 2 54  ? 9.069   5.077   13.775  1.00 56.08 54  B 1 
ATOM 4506 O "O2'" . G   B 2 54  ? 9.011   5.495   12.424  1.00 53.35 54  B 1 
ATOM 4507 C "C1'" . G   B 2 54  ? 8.614   3.621   13.864  1.00 54.85 54  B 1 
ATOM 4508 N N9    . G   B 2 54  ? 7.967   3.322   15.147  1.00 55.98 54  B 1 
ATOM 4509 C C8    . G   B 2 54  ? 8.483   2.606   16.201  1.00 56.02 54  B 1 
ATOM 4510 N N7    . G   B 2 54  ? 7.658   2.514   17.203  1.00 56.94 54  B 1 
ATOM 4511 C C5    . G   B 2 54  ? 6.534   3.209   16.800  1.00 57.19 54  B 1 
ATOM 4512 C C6    . G   B 2 54  ? 5.311   3.446   17.469  1.00 56.72 54  B 1 
ATOM 4513 O O6    . G   B 2 54  ? 4.968   3.076   18.606  1.00 56.66 54  B 1 
ATOM 4514 N N1    . G   B 2 54  ? 4.435   4.196   16.700  1.00 56.17 54  B 1 
ATOM 4515 C C2    . G   B 2 54  ? 4.705   4.658   15.437  1.00 55.15 54  B 1 
ATOM 4516 N N2    . G   B 2 54  ? 3.731   5.374   14.845  1.00 54.93 54  B 1 
ATOM 4517 N N3    . G   B 2 54  ? 5.836   4.443   14.795  1.00 55.75 54  B 1 
ATOM 4518 C C4    . G   B 2 54  ? 6.707   3.715   15.529  1.00 56.10 54  B 1 
ATOM 4519 P P     . C   B 2 55  ? 11.577  7.279   14.936  1.00 53.12 55  B 1 
ATOM 4520 O OP1   . C   B 2 55  ? 12.609  8.161   14.336  1.00 49.84 55  B 1 
ATOM 4521 O OP2   . C   B 2 55  ? 11.781  6.717   16.290  1.00 51.41 55  B 1 
ATOM 4522 O "O5'" . C   B 2 55  ? 10.190  8.065   14.939  1.00 54.06 55  B 1 
ATOM 4523 C "C5'" . C   B 2 55  ? 9.704   8.690   13.761  1.00 53.45 55  B 1 
ATOM 4524 C "C4'" . C   B 2 55  ? 8.288   9.187   13.940  1.00 54.19 55  B 1 
ATOM 4525 O "O4'" . C   B 2 55  ? 7.400   8.068   14.199  1.00 54.20 55  B 1 
ATOM 4526 C "C3'" . C   B 2 55  ? 8.052   10.110  15.114  1.00 55.52 55  B 1 
ATOM 4527 O "O3'" . C   B 2 55  ? 8.489   11.434  14.881  1.00 55.30 55  B 1 
ATOM 4528 C "C2'" . C   B 2 55  ? 6.553   9.988   15.302  1.00 56.26 55  B 1 
ATOM 4529 O "O2'" . C   B 2 55  ? 5.833   10.719  14.324  1.00 53.93 55  B 1 
ATOM 4530 C "C1'" . C   B 2 55  ? 6.351   8.490   15.052  1.00 55.42 55  B 1 
ATOM 4531 N N1    . C   B 2 55  ? 6.399   7.708   16.313  1.00 56.55 55  B 1 
ATOM 4532 C C2    . C   B 2 55  ? 5.258   7.692   17.124  1.00 56.43 55  B 1 
ATOM 4533 O O2    . C   B 2 55  ? 4.243   8.321   16.763  1.00 56.05 55  B 1 
ATOM 4534 N N3    . C   B 2 55  ? 5.291   6.994   18.285  1.00 57.09 55  B 1 
ATOM 4535 C C4    . C   B 2 55  ? 6.394   6.340   18.640  1.00 57.31 55  B 1 
ATOM 4536 N N4    . C   B 2 55  ? 6.365   5.667   19.794  1.00 56.94 55  B 1 
ATOM 4537 C C5    . C   B 2 55  ? 7.560   6.343   17.840  1.00 56.77 55  B 1 
ATOM 4538 C C6    . C   B 2 55  ? 7.521   7.035   16.692  1.00 56.66 55  B 1 
ATOM 4539 P P     . G   B 2 56  ? 9.022   12.339  16.104  1.00 52.91 56  B 1 
ATOM 4540 O OP1   . G   B 2 56  ? 9.564   13.601  15.538  1.00 50.23 56  B 1 
ATOM 4541 O OP2   . G   B 2 56  ? 9.870   11.499  16.986  1.00 52.28 56  B 1 
ATOM 4542 O "O5'" . G   B 2 56  ? 7.688   12.679  16.910  1.00 54.11 56  B 1 
ATOM 4543 C "C5'" . G   B 2 56  ? 6.674   13.488  16.313  1.00 53.29 56  B 1 
ATOM 4544 C "C4'" . G   B 2 56  ? 5.413   13.490  17.139  1.00 54.50 56  B 1 
ATOM 4545 O "O4'" . G   B 2 56  ? 4.897   12.147  17.282  1.00 53.37 56  B 1 
ATOM 4546 C "C3'" . G   B 2 56  ? 5.547   13.967  18.573  1.00 55.06 56  B 1 
ATOM 4547 O "O3'" . G   B 2 56  ? 5.637   15.377  18.688  1.00 53.77 56  B 1 
ATOM 4548 C "C2'" . G   B 2 56  ? 4.297   13.392  19.205  1.00 55.49 56  B 1 
ATOM 4549 O "O2'" . G   B 2 56  ? 3.139   14.129  18.864  1.00 53.18 56  B 1 
ATOM 4550 C "C1'" . G   B 2 56  ? 4.232   12.023  18.524  1.00 55.08 56  B 1 
ATOM 4551 N N9    . G   B 2 56  ? 4.891   10.990  19.327  1.00 56.01 56  B 1 
ATOM 4552 C C8    . G   B 2 56  ? 6.122   10.399  19.120  1.00 56.38 56  B 1 
ATOM 4553 N N7    . G   B 2 56  ? 6.411   9.524   20.035  1.00 57.54 56  B 1 
ATOM 4554 C C5    . G   B 2 56  ? 5.329   9.519   20.893  1.00 57.51 56  B 1 
ATOM 4555 C C6    . G   B 2 56  ? 5.082   8.769   22.078  1.00 56.73 56  B 1 
ATOM 4556 O O6    . G   B 2 56  ? 5.807   7.922   22.613  1.00 56.73 56  B 1 
ATOM 4557 N N1    . G   B 2 56  ? 3.854   9.092   22.638  1.00 56.20 56  B 1 
ATOM 4558 C C2    . G   B 2 56  ? 2.977   10.021  22.135  1.00 55.14 56  B 1 
ATOM 4559 N N2    . G   B 2 56  ? 1.837   10.191  22.817  1.00 55.45 56  B 1 
ATOM 4560 N N3    . G   B 2 56  ? 3.194   10.714  21.041  1.00 56.12 56  B 1 
ATOM 4561 C C4    . G   B 2 56  ? 4.382   10.423  20.477  1.00 56.58 56  B 1 
ATOM 4562 P P     . G   B 2 57  ? 6.429   16.041  19.914  1.00 52.46 57  B 1 
ATOM 4563 O OP1   . G   B 2 57  ? 6.535   17.500  19.642  1.00 49.86 57  B 1 
ATOM 4564 O OP2   . G   B 2 57  ? 7.666   15.253  20.165  1.00 52.06 57  B 1 
ATOM 4565 O "O5'" . G   B 2 57  ? 5.453   15.819  21.152  1.00 53.47 57  B 1 
ATOM 4566 C "C5'" . G   B 2 57  ? 4.178   16.454  21.194  1.00 53.06 57  B 1 
ATOM 4567 C "C4'" . G   B 2 57  ? 3.348   15.952  22.347  1.00 54.49 57  B 1 
ATOM 4568 O "O4'" . G   B 2 57  ? 3.130   14.525  22.222  1.00 53.05 57  B 1 
ATOM 4569 C "C3'" . G   B 2 57  ? 3.955   16.096  23.722  1.00 54.96 57  B 1 
ATOM 4570 O "O3'" . G   B 2 57  ? 3.867   17.414  24.239  1.00 53.69 57  B 1 
ATOM 4571 C "C2'" . G   B 2 57  ? 3.169   15.076  24.522  1.00 55.25 57  B 1 
ATOM 4572 O "O2'" . G   B 2 57  ? 1.872   15.541  24.834  1.00 52.92 57  B 1 
ATOM 4573 C "C1'" . G   B 2 57  ? 3.052   13.935  23.504  1.00 54.54 57  B 1 
ATOM 4574 N N9    . G   B 2 57  ? 4.146   12.971  23.657  1.00 55.35 57  B 1 
ATOM 4575 C C8    . G   B 2 57  ? 5.263   12.817  22.866  1.00 55.35 57  B 1 
ATOM 4576 N N7    . G   B 2 57  ? 6.053   11.865  23.283  1.00 56.32 57  B 1 
ATOM 4577 C C5    . G   B 2 57  ? 5.430   11.357  24.411  1.00 56.28 57  B 1 
ATOM 4578 C C6    . G   B 2 57  ? 5.814   10.319  25.287  1.00 55.54 57  B 1 
ATOM 4579 O O6    . G   B 2 57  ? 6.820   9.607   25.236  1.00 55.50 57  B 1 
ATOM 4580 N N1    . G   B 2 57  ? 4.893   10.136  26.309  1.00 55.07 57  B 1 
ATOM 4581 C C2    . G   B 2 57  ? 3.737   10.861  26.473  1.00 54.23 57  B 1 
ATOM 4582 N N2    . G   B 2 57  ? 2.968   10.543  27.513  1.00 54.23 57  B 1 
ATOM 4583 N N3    . G   B 2 57  ? 3.364   11.839  25.659  1.00 55.25 57  B 1 
ATOM 4584 C C4    . G   B 2 57  ? 4.251   12.032  24.655  1.00 55.77 57  B 1 
ATOM 4585 P P     . G   B 2 58  ? 5.007   17.970  25.224  1.00 52.90 58  B 1 
ATOM 4586 O OP1   . G   B 2 58  ? 4.706   19.399  25.478  1.00 50.05 58  B 1 
ATOM 4587 O OP2   . G   B 2 58  ? 6.332   17.575  24.696  1.00 52.07 58  B 1 
ATOM 4588 O "O5'" . G   B 2 58  ? 4.760   17.157  26.576  1.00 53.70 58  B 1 
ATOM 4589 C "C5'" . G   B 2 58  ? 3.566   17.335  27.326  1.00 53.79 58  B 1 
ATOM 4590 C "C4'" . G   B 2 58  ? 3.432   16.294  28.411  1.00 55.36 58  B 1 
ATOM 4591 O "O4'" . G   B 2 58  ? 3.472   14.964  27.836  1.00 53.75 58  B 1 
ATOM 4592 C "C3'" . G   B 2 58  ? 4.532   16.256  29.450  1.00 55.89 58  B 1 
ATOM 4593 O "O3'" . G   B 2 58  ? 4.417   17.286  30.417  1.00 54.69 58  B 1 
ATOM 4594 C "C2'" . G   B 2 58  ? 4.364   14.860  30.030  1.00 56.45 58  B 1 
ATOM 4595 O "O2'" . G   B 2 58  ? 3.261   14.782  30.899  1.00 53.76 58  B 1 
ATOM 4596 C "C1'" . G   B 2 58  ? 4.047   14.061  28.759  1.00 55.40 58  B 1 
ATOM 4597 N N9    . G   B 2 58  ? 5.257   13.477  28.176  1.00 56.18 58  B 1 
ATOM 4598 C C8    . G   B 2 58  ? 5.946   13.889  27.053  1.00 56.02 58  B 1 
ATOM 4599 N N7    . G   B 2 58  ? 6.997   13.156  26.808  1.00 56.73 58  B 1 
ATOM 4600 C C5    . G   B 2 58  ? 7.016   12.205  27.830  1.00 56.53 58  B 1 
ATOM 4601 C C6    . G   B 2 58  ? 7.920   11.153  28.086  1.00 55.75 58  B 1 
ATOM 4602 O O6    . G   B 2 58  ? 8.926   10.827  27.445  1.00 55.48 58  B 1 
ATOM 4603 N N1    . G   B 2 58  ? 7.560   10.443  29.226  1.00 55.49 58  B 1 
ATOM 4604 C C2    . G   B 2 58  ? 6.472   10.710  30.011  1.00 55.11 58  B 1 
ATOM 4605 N N2    . G   B 2 58  ? 6.286   9.919   31.072  1.00 54.92 58  B 1 
ATOM 4606 N N3    . G   B 2 58  ? 5.621   11.695  29.780  1.00 55.88 58  B 1 
ATOM 4607 C C4    . G   B 2 58  ? 5.946   12.400  28.676  1.00 56.36 58  B 1 
ATOM 4608 P P     . G   B 2 59  ? 5.750   17.900  31.092  1.00 54.97 59  B 1 
ATOM 4609 O OP1   . G   B 2 59  ? 5.314   18.979  32.003  1.00 53.37 59  B 1 
ATOM 4610 O OP2   . G   B 2 59  ? 6.748   18.189  30.031  1.00 54.00 59  B 1 
ATOM 4611 O "O5'" . G   B 2 59  ? 6.310   16.680  31.969  1.00 54.32 59  B 1 
ATOM 4612 C "C5'" . G   B 2 59  ? 5.525   16.124  33.009  1.00 54.24 59  B 1 
ATOM 4613 C "C4'" . G   B 2 59  ? 6.171   14.897  33.594  1.00 55.78 59  B 1 
ATOM 4614 O "O4'" . G   B 2 59  ? 6.342   13.884  32.582  1.00 53.79 59  B 1 
ATOM 4615 C "C3'" . G   B 2 59  ? 7.555   15.070  34.157  1.00 56.05 59  B 1 
ATOM 4616 O "O3'" . G   B 2 59  ? 7.547   15.676  35.431  1.00 54.81 59  B 1 
ATOM 4617 C "C2'" . G   B 2 59  ? 8.080   13.641  34.177  1.00 55.60 59  B 1 
ATOM 4618 O "O2'" . G   B 2 59  ? 7.595   12.916  35.294  1.00 52.10 59  B 1 
ATOM 4619 C "C1'" . G   B 2 59  ? 7.451   13.072  32.900  1.00 53.86 59  B 1 
ATOM 4620 N N9    . G   B 2 59  ? 8.389   13.054  31.777  1.00 54.18 59  B 1 
ATOM 4621 C C8    . G   B 2 59  ? 8.492   13.956  30.744  1.00 53.85 59  B 1 
ATOM 4622 N N7    . G   B 2 59  ? 9.439   13.648  29.906  1.00 54.07 59  B 1 
ATOM 4623 C C5    . G   B 2 59  ? 10.003  12.484  30.411  1.00 54.03 59  B 1 
ATOM 4624 C C6    . G   B 2 59  ? 11.067  11.689  29.933  1.00 53.30 59  B 1 
ATOM 4625 O O6    . G   B 2 59  ? 11.769  11.859  28.912  1.00 52.77 59  B 1 
ATOM 4626 N N1    . G   B 2 59  ? 11.300  10.599  30.753  1.00 53.09 59  B 1 
ATOM 4627 C C2    . G   B 2 59  ? 10.602  10.308  31.898  1.00 53.14 59  B 1 
ATOM 4628 N N2    . G   B 2 59  ? 10.971  9.203   32.566  1.00 51.69 59  B 1 
ATOM 4629 N N3    . G   B 2 59  ? 9.609   11.035  32.357  1.00 53.49 59  B 1 
ATOM 4630 C C4    . G   B 2 59  ? 9.360   12.108  31.567  1.00 54.48 59  B 1 
ATOM 4631 P P     . G   B 2 60  ? 8.327   17.022  35.707  1.00 56.12 60  B 1 
ATOM 4632 O OP1   . G   B 2 60  ? 7.421   18.178  35.480  1.00 53.95 60  B 1 
ATOM 4633 O OP2   . G   B 2 60  ? 9.635   16.991  35.013  1.00 54.70 60  B 1 
ATOM 4634 O "O5'" . G   B 2 60  ? 8.588   16.896  37.269  1.00 55.96 60  B 1 
ATOM 4635 C "C5'" . G   B 2 60  ? 7.711   16.084  38.055  1.00 56.31 60  B 1 
ATOM 4636 C "C4'" . G   B 2 60  ? 8.452   15.314  39.098  1.00 57.31 60  B 1 
ATOM 4637 O "O4'" . G   B 2 60  ? 9.627   16.066  39.509  1.00 57.28 60  B 1 
ATOM 4638 C "C3'" . G   B 2 60  ? 7.687   15.068  40.389  1.00 59.66 60  B 1 
ATOM 4639 O "O3'" . G   B 2 60  ? 6.863   13.905  40.286  1.00 59.52 60  B 1 
ATOM 4640 C "C2'" . G   B 2 60  ? 8.813   14.937  41.411  1.00 60.31 60  B 1 
ATOM 4641 O "O2'" . G   B 2 60  ? 9.420   13.660  41.366  1.00 55.92 60  B 1 
ATOM 4642 C "C1'" . G   B 2 60  ? 9.797   15.974  40.895  1.00 57.74 60  B 1 
ATOM 4643 N N9    . G   B 2 60  ? 9.553   17.314  41.461  1.00 57.78 60  B 1 
ATOM 4644 C C8    . G   B 2 60  ? 8.996   18.396  40.820  1.00 56.32 60  B 1 
ATOM 4645 N N7    . G   B 2 60  ? 8.914   19.449  41.585  1.00 56.62 60  B 1 
ATOM 4646 C C5    . G   B 2 60  ? 9.451   19.051  42.798  1.00 55.59 60  B 1 
ATOM 4647 C C6    . G   B 2 60  ? 9.634   19.754  44.006  1.00 54.40 60  B 1 
ATOM 4648 O O6    . G   B 2 60  ? 9.340   20.926  44.255  1.00 53.56 60  B 1 
ATOM 4649 N N1    . G   B 2 60  ? 10.209  18.963  44.988  1.00 54.74 60  B 1 
ATOM 4650 C C2    . G   B 2 60  ? 10.565  17.651  44.823  1.00 55.12 60  B 1 
ATOM 4651 N N2    . G   B 2 60  ? 11.117  17.044  45.872  1.00 54.30 60  B 1 
ATOM 4652 N N3    . G   B 2 60  ? 10.412  16.972  43.697  1.00 55.86 60  B 1 
ATOM 4653 C C4    . G   B 2 60  ? 9.849   17.723  42.737  1.00 57.03 60  B 1 
ATOM 4654 P P     . C   B 2 61  ? 5.464   13.883  41.039  1.00 59.46 61  B 1 
ATOM 4655 O OP1   . C   B 2 61  ? 4.739   12.664  40.603  1.00 57.09 61  B 1 
ATOM 4656 O OP2   . C   B 2 61  ? 4.826   15.210  40.890  1.00 58.55 61  B 1 
ATOM 4657 O "O5'" . C   B 2 61  ? 5.874   13.693  42.570  1.00 59.83 61  B 1 
ATOM 4658 C "C5'" . C   B 2 61  ? 6.555   12.526  43.012  1.00 58.07 61  B 1 
ATOM 4659 C "C4'" . C   B 2 61  ? 7.076   12.680  44.419  1.00 60.78 61  B 1 
ATOM 4660 O "O4'" . C   B 2 61  ? 8.028   13.776  44.478  1.00 60.32 61  B 1 
ATOM 4661 C "C3'" . C   B 2 61  ? 6.054   13.057  45.467  1.00 61.02 61  B 1 
ATOM 4662 O "O3'" . C   B 2 61  ? 5.272   11.948  45.899  1.00 60.60 61  B 1 
ATOM 4663 C "C2'" . C   B 2 61  ? 6.924   13.645  46.571  1.00 60.14 61  B 1 
ATOM 4664 O "O2'" . C   B 2 61  ? 7.594   12.646  47.317  1.00 57.14 61  B 1 
ATOM 4665 C "C1'" . C   B 2 61  ? 7.953   14.412  45.745  1.00 59.46 61  B 1 
ATOM 4666 N N1    . C   B 2 61  ? 7.559   15.825  45.549  1.00 59.90 61  B 1 
ATOM 4667 C C2    . C   B 2 61  ? 7.793   16.733  46.594  1.00 59.60 61  B 1 
ATOM 4668 O O2    . C   B 2 61  ? 8.325   16.325  47.637  1.00 58.51 61  B 1 
ATOM 4669 N N3    . C   B 2 61  ? 7.435   18.028  46.432  1.00 58.79 61  B 1 
ATOM 4670 C C4    . C   B 2 61  ? 6.864   18.437  45.296  1.00 58.40 61  B 1 
ATOM 4671 N N4    . C   B 2 61  ? 6.528   19.727  45.186  1.00 57.41 61  B 1 
ATOM 4672 C C5    . C   B 2 61  ? 6.617   17.531  44.225  1.00 58.83 61  B 1 
ATOM 4673 C C6    . C   B 2 61  ? 6.973   16.259  44.394  1.00 59.90 61  B 1 
ATOM 4674 P P     . G   B 2 62  ? 3.750   12.194  46.364  1.00 59.11 62  B 1 
ATOM 4675 O OP1   . G   B 2 62  ? 3.142   10.860  46.591  1.00 56.45 62  B 1 
ATOM 4676 O OP2   . G   B 2 62  ? 3.106   13.154  45.440  1.00 57.18 62  B 1 
ATOM 4677 O "O5'" . G   B 2 62  ? 3.923   12.922  47.779  1.00 59.81 62  B 1 
ATOM 4678 C "C5'" . G   B 2 62  ? 4.523   12.243  48.870  1.00 59.95 62  B 1 
ATOM 4679 C "C4'" . G   B 2 62  ? 4.843   13.188  50.007  1.00 61.56 62  B 1 
ATOM 4680 O "O4'" . G   B 2 62  ? 5.701   14.257  49.546  1.00 60.96 62  B 1 
ATOM 4681 C "C3'" . G   B 2 62  ? 3.673   13.914  50.629  1.00 62.60 62  B 1 
ATOM 4682 O "O3'" . G   B 2 62  ? 2.925   13.102  51.521  1.00 61.73 62  B 1 
ATOM 4683 C "C2'" . G   B 2 62  ? 4.362   15.090  51.315  1.00 63.17 62  B 1 
ATOM 4684 O "O2'" . G   B 2 62  ? 4.980   14.696  52.530  1.00 60.04 62  B 1 
ATOM 4685 C "C1'" . G   B 2 62  ? 5.451   15.435  50.294  1.00 60.93 62  B 1 
ATOM 4686 N N9    . G   B 2 62  ? 5.026   16.508  49.384  1.00 61.39 62  B 1 
ATOM 4687 C C8    . G   B 2 62  ? 4.631   16.410  48.075  1.00 60.63 62  B 1 
ATOM 4688 N N7    . G   B 2 62  ? 4.318   17.560  47.548  1.00 60.66 62  B 1 
ATOM 4689 C C5    . G   B 2 62  ? 4.517   18.475  48.566  1.00 60.59 62  B 1 
ATOM 4690 C C6    . G   B 2 62  ? 4.342   19.885  48.592  1.00 59.46 62  B 1 
ATOM 4691 O O6    . G   B 2 62  ? 3.960   20.630  47.680  1.00 58.81 62  B 1 
ATOM 4692 N N1    . G   B 2 62  ? 4.659   20.428  49.827  1.00 59.39 62  B 1 
ATOM 4693 C C2    . G   B 2 62  ? 5.090   19.702  50.917  1.00 58.98 62  B 1 
ATOM 4694 N N2    . G   B 2 62  ? 5.347   20.387  52.035  1.00 58.64 62  B 1 
ATOM 4695 N N3    . G   B 2 62  ? 5.263   18.388  50.912  1.00 60.31 62  B 1 
ATOM 4696 C C4    . G   B 2 62  ? 4.956   17.847  49.711  1.00 61.32 62  B 1 
ATOM 4697 P P     . A   B 2 63  ? 1.377   13.390  51.786  1.00 65.29 63  B 1 
ATOM 4698 O OP1   . A   B 2 63  ? 0.820   12.242  52.534  1.00 62.68 63  B 1 
ATOM 4699 O OP2   . A   B 2 63  ? 0.742   13.830  50.522  1.00 63.70 63  B 1 
ATOM 4700 O "O5'" . A   B 2 63  ? 1.417   14.656  52.774  1.00 65.66 63  B 1 
ATOM 4701 C "C5'" . A   B 2 63  ? 2.005   14.559  54.067  1.00 65.78 63  B 1 
ATOM 4702 C "C4'" . A   B 2 63  ? 2.097   15.911  54.723  1.00 66.99 63  B 1 
ATOM 4703 O "O4'" . A   B 2 63  ? 2.946   16.786  53.941  1.00 66.30 63  B 1 
ATOM 4704 C "C3'" . A   B 2 63  ? 0.795   16.683  54.848  1.00 67.47 63  B 1 
ATOM 4705 O "O3'" . A   B 2 63  ? 0.013   16.244  55.946  1.00 66.43 63  B 1 
ATOM 4706 C "C2'" . A   B 2 63  ? 1.283   18.116  54.978  1.00 67.51 63  B 1 
ATOM 4707 O "O2'" . A   B 2 63  ? 1.761   18.392  56.280  1.00 64.88 63  B 1 
ATOM 4708 C "C1'" . A   B 2 63  ? 2.468   18.113  54.009  1.00 65.84 63  B 1 
ATOM 4709 N N9    . A   B 2 63  ? 2.088   18.562  52.664  1.00 66.01 63  B 1 
ATOM 4710 C C8    . A   B 2 63  ? 1.822   17.782  51.558  1.00 64.75 63  B 1 
ATOM 4711 N N7    . A   B 2 63  ? 1.508   18.472  50.487  1.00 64.15 63  B 1 
ATOM 4712 C C5    . A   B 2 63  ? 1.569   19.796  50.915  1.00 64.95 63  B 1 
ATOM 4713 C C6    . A   B 2 63  ? 1.351   21.014  50.255  1.00 63.64 63  B 1 
ATOM 4714 N N6    . A   B 2 63  ? 1.002   21.102  48.969  1.00 62.84 63  B 1 
ATOM 4715 N N1    . A   B 2 63  ? 1.488   22.152  50.959  1.00 62.92 63  B 1 
ATOM 4716 C C2    . A   B 2 63  ? 1.836   22.066  52.251  1.00 62.39 63  B 1
[truncated: 130,497 more chars]
