# Supplementary material for: Hepatitis C virus NS3 helicase contributes to (−) strand RNA synthesis
Source: Nat Commun. 2025 Aug 27;16:8006. doi: 10.1038/s41467-025-63498-9 (PMC12391449; doi:10.1038/s41467-025-63498-9)
Supplement: Supplementary file 6 — Supplementary Data 3 [file 41467_2025_63498_MOESM6_ESM.zip › af3_models/fold_hel_5b_3x40_10u_model_0/load1.pml]

loadall *0.cif
set grid_mode,1
spectrum b, rainbow_rev, byres=1
color blue, chain B
alter chain A, resi=str(int(resi)+1212)
select D1, A/1213-1354/
color magenta, D1
select D2, A/1355-1514/
color pink, D2
select D3, A/1515-1661/
color hotpink, D3
disable D3
show spheres, (A/1467/) and not name N+C+O
util.cnc
spectrum count, selection=/fold_hel_5b_3x40_10u_model_0/C/C, byres=1
alter chain C, resi=str(int(resi)+9638)
color gray, C/9679-9688/
