# Supplementary material for: Hepatitis C virus NS3 helicase contributes to (−) strand RNA synthesis
Source: Nat Commun. 2025 Aug 27;16:8006. doi: 10.1038/s41467-025-63498-9 (PMC12391449; doi:10.1038/s41467-025-63498-9)
Supplement: Supplementary file 6 — Supplementary Data 3 [file 41467_2025_63498_MOESM6_ESM.zip › af3_models/fold_hel_5b_3x40_10u_model_0/fold_hel_5b_3x40_10u_model_0.cif]

# By using this file you agree to the legally binding terms of use found at alphafoldserver.com/output-terms
data_6dcfca03d754f2ad
#
_entry.id 6dcfca03d754f2ad
#
loop_
_atom_type.symbol
C 
N 
O 
P 
S 
#
loop_
_audit_author.name
_audit_author.pdbx_ordinal
"Google DeepMind" 1 
"Isomorphic Labs" 2 
#
_audit_conform.dict_location https://raw.githubusercontent.com/ihmwg/ModelCIF/master/dist/mmcif_ma.dic
_audit_conform.dict_name     mmcif_ma.dic
_audit_conform.dict_version  1.4.5
#
loop_
_chem_comp.formula
_chem_comp.formula_weight
_chem_comp.id
_chem_comp.mon_nstd_flag
_chem_comp.name
_chem_comp.pdbx_smiles
_chem_comp.pdbx_synonyms
_chem_comp.type
"C10 H14 N5 O7 P" 347.221 A   y "ADENOSINE-5'-MONOPHOSPHATE" Nc1ncnc2n(cnc12)[C@@H]3O[C@H](CO[P](O)(O)=O)[C@@H](O)[C@H]3O      ? "RNA LINKING"       
"C3 H7 N O2"      89.093  ALA y ALANINE                      C[C@H](N)C(O)=O                                                   ? "L-PEPTIDE LINKING" 
"C6 H15 N4 O2"    175.209 ARG y ARGININE                     N[C@@H](CCCNC(N)=[NH2+])C(O)=O                                    ? "L-PEPTIDE LINKING" 
"C4 H8 N2 O3"     132.118 ASN y ASPARAGINE                   N[C@@H](CC(N)=O)C(O)=O                                            ? "L-PEPTIDE LINKING" 
"C4 H7 N O4"      133.103 ASP y "ASPARTIC ACID"              N[C@@H](CC(O)=O)C(O)=O                                            ? "L-PEPTIDE LINKING" 
"C9 H14 N3 O8 P"  323.197 C   y "CYTIDINE-5'-MONOPHOSPHATE"  NC1=NC(=O)N(C=C1)[C@@H]2O[C@H](CO[P](O)(O)=O)[C@@H](O)[C@H]2O     ? "RNA LINKING"       
"C3 H7 N O2 S"    121.158 CYS y CYSTEINE                     N[C@@H](CS)C(O)=O                                                 ? "L-PEPTIDE LINKING" 
"C10 H14 N5 O8 P" 363.221 G   y "GUANOSINE-5'-MONOPHOSPHATE" NC1=Nc2n(cnc2C(=O)N1)[C@@H]3O[C@H](CO[P](O)(O)=O)[C@@H](O)[C@H]3O ? "RNA LINKING"       
"C5 H10 N2 O3"    146.144 GLN y GLUTAMINE                    N[C@@H](CCC(N)=O)C(O)=O                                           ? "L-PEPTIDE LINKING" 
"C5 H9 N O4"      147.129 GLU y "GLUTAMIC ACID"              N[C@@H](CCC(O)=O)C(O)=O                                           ? "L-PEPTIDE LINKING" 
"C2 H5 N O2"      75.067  GLY y GLYCINE                      NCC(O)=O                                                          ? "PEPTIDE LINKING"   
"C6 H10 N3 O2"    156.162 HIS y HISTIDINE                    N[C@@H](Cc1c[nH]c[nH+]1)C(O)=O                                    ? "L-PEPTIDE LINKING" 
"C6 H13 N O2"     131.173 ILE y ISOLEUCINE                   CC[C@H](C)[C@H](N)C(O)=O                                          ? "L-PEPTIDE LINKING" 
"C6 H13 N O2"     131.173 LEU y LEUCINE                      CC(C)C[C@H](N)C(O)=O                                              ? "L-PEPTIDE LINKING" 
"C6 H15 N2 O2"    147.195 LYS y LYSINE                       N[C@@H](CCCC[NH3+])C(O)=O                                         ? "L-PEPTIDE LINKING" 
"C5 H11 N O2 S"   149.211 MET y METHIONINE                   CSCC[C@H](N)C(O)=O                                                ? "L-PEPTIDE LINKING" 
"C9 H11 N O2"     165.189 PHE y PHENYLALANINE                N[C@@H](Cc1ccccc1)C(O)=O                                          ? "L-PEPTIDE LINKING" 
"C5 H9 N O2"      115.130 PRO y PROLINE                      OC(=O)[C@@H]1CCCN1                                                ? "L-PEPTIDE LINKING" 
"C3 H7 N O3"      105.093 SER y SERINE                       N[C@@H](CO)C(O)=O                                                 ? "L-PEPTIDE LINKING" 
"C4 H9 N O3"      119.119 THR y THREONINE                    C[C@@H](O)[C@H](N)C(O)=O                                          ? "L-PEPTIDE LINKING" 
"C11 H12 N2 O2"   204.225 TRP y TRYPTOPHAN                   N[C@@H](Cc1c[nH]c2ccccc12)C(O)=O                                  ? "L-PEPTIDE LINKING" 
"C9 H11 N O3"     181.189 TYR y TYROSINE                     N[C@@H](Cc1ccc(O)cc1)C(O)=O                                       ? "L-PEPTIDE LINKING" 
"C9 H13 N2 O9 P"  324.181 U   y "URIDINE-5'-MONOPHOSPHATE"   O[C@H]1[C@@H](O)[C@@H](O[C@@H]1CO[P](O)(O)=O)N2C=CC(=O)NC2=O      ? "RNA LINKING"       
"C5 H11 N O2"     117.146 VAL y VALINE                       CC(C)[C@H](N)C(O)=O                                               ? "L-PEPTIDE LINKING" 
#
_citation.book_publisher          ?
_citation.country                 UK
_citation.id                      primary
_citation.journal_full            Nature
_citation.journal_id_ASTM         NATUAS
_citation.journal_id_CSD          0006
_citation.journal_id_ISSN         0028-0836
_citation.journal_volume          ?
_citation.page_first              ?
_citation.page_last               ?
_citation.pdbx_database_id_DOI    ?
_citation.pdbx_database_id_PubMed ?
_citation.title                   "Accurate structure prediction of biomolecular interactions with AlphaFold 3"
_citation.year                    2024
#
loop_
_citation_author.citation_id
_citation_author.name
_citation_author.ordinal
primary "Google DeepMind" 1 
primary "Isomorphic Labs" 2 
#
loop_
_entity.id
_entity.pdbx_description
_entity.type
1 . polymer 
2 . polymer 
3 . polymer 
#
loop_
_entity_poly.entity_id
_entity_poly.pdbx_strand_id
_entity_poly.type
1 A polypeptide(L)     
2 B polypeptide(L)     
3 C polyribonucleotide 
#
loop_
_entity_poly_seq.entity_id
_entity_poly_seq.hetero
_entity_poly_seq.mon_id
_entity_poly_seq.num
1 n THR 1   
1 n PHE 2   
1 n SER 3   
1 n ASP 4   
1 n ASN 5   
1 n SER 6   
1 n THR 7   
1 n PRO 8   
1 n PRO 9   
1 n ALA 10  
1 n VAL 11  
1 n PRO 12  
1 n GLN 13  
1 n THR 14  
1 n TYR 15  
1 n GLN 16  
1 n VAL 17  
1 n GLY 18  
1 n TYR 19  
1 n LEU 20  
1 n HIS 21  
1 n ALA 22  
1 n PRO 23  
1 n THR 24  
1 n GLY 25  
1 n SER 26  
1 n GLY 27  
1 n LYS 28  
1 n SER 29  
1 n THR 30  
1 n LYS 31  
1 n VAL 32  
1 n PRO 33  
1 n VAL 34  
1 n ALA 35  
1 n TYR 36  
1 n ALA 37  
1 n ALA 38  
1 n GLN 39  
1 n GLY 40  
1 n TYR 41  
1 n LYS 42  
1 n VAL 43  
1 n LEU 44  
1 n VAL 45  
1 n LEU 46  
1 n ASN 47  
1 n PRO 48  
1 n SER 49  
1 n VAL 50  
1 n ALA 51  
1 n ALA 52  
1 n THR 53  
1 n LEU 54  
1 n GLY 55  
1 n PHE 56  
1 n GLY 57  
1 n ALA 58  
1 n TYR 59  
1 n LEU 60  
1 n SER 61  
1 n LYS 62  
1 n ALA 63  
1 n HIS 64  
1 n GLY 65  
1 n ILE 66  
1 n ASN 67  
1 n PRO 68  
1 n ASN 69  
1 n ILE 70  
1 n ARG 71  
1 n THR 72  
1 n GLY 73  
1 n VAL 74  
1 n ARG 75  
1 n THR 76  
1 n VAL 77  
1 n MET 78  
1 n THR 79  
1 n GLY 80  
1 n GLU 81  
1 n ALA 82  
1 n ILE 83  
1 n THR 84  
1 n TYR 85  
1 n SER 86  
1 n THR 87  
1 n TYR 88  
1 n GLY 89  
1 n LYS 90  
1 n PHE 91  
1 n LEU 92  
1 n ALA 93  
1 n ASP 94  
1 n GLY 95  
1 n GLY 96  
1 n CYS 97  
1 n ALA 98  
1 n SER 99  
1 n GLY 100 
1 n ALA 101 
1 n TYR 102 
1 n ASP 103 
1 n ILE 104 
1 n ILE 105 
1 n ILE 106 
1 n CYS 107 
1 n ASP 108 
1 n GLU 109 
1 n CYS 110 
1 n HIS 111 
1 n ALA 112 
1 n VAL 113 
1 n ASP 114 
1 n ALA 115 
1 n THR 116 
1 n SER 117 
1 n ILE 118 
1 n LEU 119 
1 n GLY 120 
1 n ILE 121 
1 n GLY 122 
1 n THR 123 
1 n VAL 124 
1 n LEU 125 
1 n ASP 126 
1 n GLN 127 
1 n ALA 128 
1 n GLU 129 
1 n THR 130 
1 n ALA 131 
1 n GLY 132 
1 n VAL 133 
1 n ARG 134 
1 n LEU 135 
1 n THR 136 
1 n VAL 137 
1 n LEU 138 
1 n ALA 139 
1 n THR 140 
1 n ALA 141 
1 n THR 142 
1 n PRO 143 
1 n PRO 144 
1 n GLY 145 
1 n SER 146 
1 n VAL 147 
1 n THR 148 
1 n THR 149 
1 n PRO 150 
1 n HIS 151 
1 n PRO 152 
1 n ASP 153 
1 n ILE 154 
1 n GLU 155 
1 n GLU 156 
1 n VAL 157 
1 n GLY 158 
1 n LEU 159 
1 n GLY 160 
1 n ARG 161 
1 n GLU 162 
1 n GLY 163 
1 n GLU 164 
1 n ILE 165 
1 n PRO 166 
1 n PHE 167 
1 n TYR 168 
1 n GLY 169 
1 n ARG 170 
1 n ALA 171 
1 n ILE 172 
1 n PRO 173 
1 n LEU 174 
1 n SER 175 
1 n CYS 176 
1 n ILE 177 
1 n LYS 178 
1 n GLY 179 
1 n GLY 180 
1 n ARG 181 
1 n HIS 182 
1 n LEU 183 
1 n ILE 184 
1 n PHE 185 
1 n CYS 186 
1 n HIS 187 
1 n SER 188 
1 n LYS 189 
1 n LYS 190 
1 n LYS 191 
1 n CYS 192 
1 n ASP 193 
1 n GLU 194 
1 n LEU 195 
1 n ALA 196 
1 n ALA 197 
1 n ALA 198 
1 n LEU 199 
1 n ARG 200 
1 n GLY 201 
1 n MET 202 
1 n GLY 203 
1 n LEU 204 
1 n ASN 205 
1 n ALA 206 
1 n VAL 207 
1 n ALA 208 
1 n TYR 209 
1 n TYR 210 
1 n ARG 211 
1 n GLY 212 
1 n LEU 213 
1 n ASP 214 
1 n VAL 215 
1 n SER 216 
1 n ILE 217 
1 n ILE 218 
1 n PRO 219 
1 n ALA 220 
1 n GLN 221 
1 n GLY 222 
1 n ASP 223 
1 n VAL 224 
1 n VAL 225 
1 n VAL 226 
1 n VAL 227 
1 n ALA 228 
1 n THR 229 
1 n ASP 230 
1 n ALA 231 
1 n LEU 232 
1 n MET 233 
1 n THR 234 
1 n GLY 235 
1 n TYR 236 
1 n THR 237 
1 n GLY 238 
1 n ASP 239 
1 n PHE 240 
1 n ASP 241 
1 n SER 242 
1 n VAL 243 
1 n ILE 244 
1 n ASP 245 
1 n CYS 246 
1 n ASN 247 
1 n VAL 248 
1 n ALA 249 
1 n VAL 250 
1 n THR 251 
1 n GLN 252 
1 n ALA 253 
1 n VAL 254 
1 n ASP 255 
1 n PHE 256 
1 n SER 257 
1 n LEU 258 
1 n ASP 259 
1 n PRO 260 
1 n THR 261 
1 n PHE 262 
1 n THR 263 
1 n ILE 264 
1 n THR 265 
1 n THR 266 
1 n GLN 267 
1 n THR 268 
1 n VAL 269 
1 n PRO 270 
1 n GLN 271 
1 n ASP 272 
1 n ALA 273 
1 n VAL 274 
1 n SER 275 
1 n ARG 276 
1 n SER 277 
1 n GLN 278 
1 n ARG 279 
1 n ARG 280 
1 n GLY 281 
1 n ARG 282 
1 n THR 283 
1 n GLY 284 
1 n ARG 285 
1 n GLY 286 
1 n ARG 287 
1 n GLN 288 
1 n GLY 289 
1 n THR 290 
1 n TYR 291 
1 n ARG 292 
1 n TYR 293 
1 n VAL 294 
1 n SER 295 
1 n THR 296 
1 n GLY 297 
1 n GLU 298 
1 n ARG 299 
1 n ALA 300 
1 n SER 301 
1 n GLY 302 
1 n MET 303 
1 n PHE 304 
1 n ASP 305 
1 n SER 306 
1 n VAL 307 
1 n VAL 308 
1 n LEU 309 
1 n CYS 310 
1 n GLU 311 
1 n CYS 312 
1 n TYR 313 
1 n ASP 314 
1 n ALA 315 
1 n GLY 316 
1 n ALA 317 
1 n ALA 318 
1 n TRP 319 
1 n TYR 320 
1 n ASP 321 
1 n LEU 322 
1 n THR 323 
1 n PRO 324 
1 n ALA 325 
1 n GLU 326 
1 n THR 327 
1 n THR 328 
1 n VAL 329 
1 n ARG 330 
1 n LEU 331 
1 n ARG 332 
1 n ALA 333 
1 n TYR 334 
1 n PHE 335 
1 n ASN 336 
1 n THR 337 
1 n PRO 338 
1 n GLY 339 
1 n LEU 340 
1 n PRO 341 
1 n VAL 342 
1 n CYS 343 
1 n GLN 344 
1 n ASP 345 
1 n HIS 346 
1 n LEU 347 
1 n GLU 348 
1 n PHE 349 
1 n TRP 350 
1 n GLU 351 
1 n ALA 352 
1 n VAL 353 
1 n PHE 354 
1 n THR 355 
1 n GLY 356 
1 n LEU 357 
1 n THR 358 
1 n HIS 359 
1 n ILE 360 
1 n ASP 361 
1 n ALA 362 
1 n HIS 363 
1 n PHE 364 
1 n LEU 365 
1 n SER 366 
1 n GLN 367 
1 n THR 368 
1 n LYS 369 
1 n GLN 370 
1 n ALA 371 
1 n GLY 372 
1 n GLU 373 
1 n ASN 374 
1 n PHE 375 
1 n ALA 376 
1 n TYR 377 
1 n LEU 378 
1 n VAL 379 
1 n ALA 380 
1 n TYR 381 
1 n GLN 382 
1 n ALA 383 
1 n THR 384 
1 n VAL 385 
1 n CYS 386 
1 n ALA 387 
1 n ARG 388 
1 n ALA 389 
1 n LYS 390 
1 n ALA 391 
1 n PRO 392 
1 n PRO 393 
1 n PRO 394 
1 n SER 395 
1 n TRP 396 
1 n ASP 397 
1 n ALA 398 
1 n MET 399 
1 n TRP 400 
1 n LYS 401 
1 n CYS 402 
1 n LEU 403 
1 n ALA 404 
1 n ARG 405 
1 n LEU 406 
1 n LYS 407 
1 n PRO 408 
1 n THR 409 
1 n LEU 410 
1 n ALA 411 
1 n GLY 412 
1 n PRO 413 
1 n THR 414 
1 n PRO 415 
1 n LEU 416 
1 n LEU 417 
1 n TYR 418 
1 n ARG 419 
1 n LEU 420 
1 n GLY 421 
1 n PRO 422 
1 n ILE 423 
1 n THR 424 
1 n ASN 425 
1 n GLU 426 
1 n VAL 427 
1 n THR 428 
1 n LEU 429 
1 n THR 430 
1 n HIS 431 
1 n PRO 432 
1 n GLY 433 
1 n THR 434 
1 n LYS 435 
1 n TYR 436 
1 n ILE 437 
1 n ALA 438 
1 n THR 439 
1 n CYS 440 
1 n MET 441 
1 n GLN 442 
1 n ALA 443 
1 n ASP 444 
1 n LEU 445 
1 n GLU 446 
1 n VAL 447 
1 n MET 448 
1 n THR 449 
2 n SER 1   
2 n MET 2   
2 n SER 3   
2 n TYR 4   
2 n SER 5   
2 n TRP 6   
2 n THR 7   
2 n GLY 8   
2 n ALA 9   
2 n LEU 10  
2 n ILE 11  
2 n THR 12  
2 n PRO 13  
2 n CYS 14  
2 n SER 15  
2 n PRO 16  
2 n GLU 17  
2 n GLU 18  
2 n GLU 19  
2 n LYS 20  
2 n LEU 21  
2 n PRO 22  
2 n ILE 23  
2 n ASN 24  
2 n PRO 25  
2 n LEU 26  
2 n SER 27  
2 n ASN 28  
2 n SER 29  
2 n LEU 30  
2 n LEU 31  
2 n ARG 32  
2 n TYR 33  
2 n HIS 34  
2 n ASN 35  
2 n LYS 36  
2 n VAL 37  
2 n TYR 38  
2 n CYS 39  
2 n THR 40  
2 n THR 41  
2 n SER 42  
2 n LYS 43  
2 n SER 44  
2 n ALA 45  
2 n SER 46  
2 n GLN 47  
2 n ARG 48  
2 n ALA 49  
2 n LYS 50  
2 n LYS 51  
2 n VAL 52  
2 n THR 53  
2 n PHE 54  
2 n ASP 55  
2 n ARG 56  
2 n THR 57  
2 n GLN 58  
2 n VAL 59  
2 n LEU 60  
2 n ASP 61  
2 n ALA 62  
2 n HIS 63  
2 n TYR 64  
2 n ASP 65  
2 n SER 66  
2 n VAL 67  
2 n LEU 68  
2 n LYS 69  
2 n ASP 70  
2 n ILE 71  
2 n LYS 72  
2 n LEU 73  
2 n ALA 74  
2 n ALA 75  
2 n SER 76  
2 n LYS 77  
2 n VAL 78  
2 n SER 79  
2 n ALA 80  
2 n ARG 81  
2 n LEU 82  
2 n LEU 83  
2 n THR 84  
2 n LEU 85  
2 n GLU 86  
2 n GLU 87  
2 n ALA 88  
2 n CYS 89  
2 n GLN 90  
2 n LEU 91  
2 n THR 92  
2 n PRO 93  
2 n PRO 94  
2 n HIS 95  
2 n SER 96  
2 n ALA 97  
2 n ARG 98  
2 n SER 99  
2 n LYS 100 
2 n TYR 101 
2 n GLY 102 
2 n PHE 103 
2 n GLY 104 
2 n ALA 105 
2 n LYS 106 
2 n GLU 107 
2 n VAL 108 
2 n ARG 109 
2 n SER 110 
2 n LEU 111 
2 n SER 112 
2 n GLY 113 
2 n ARG 114 
2 n ALA 115 
2 n VAL 116 
2 n ASN 117 
2 n HIS 118 
2 n ILE 119 
2 n LYS 120 
2 n SER 121 
2 n VAL 122 
2 n TRP 123 
2 n LYS 124 
2 n ASP 125 
2 n LEU 126 
2 n LEU 127 
2 n GLU 128 
2 n ASP 129 
2 n PRO 130 
2 n GLN 131 
2 n THR 132 
2 n PRO 133 
2 n ILE 134 
2 n PRO 135 
2 n THR 136 
2 n THR 137 
2 n ILE 138 
2 n MET 139 
2 n ALA 140 
2 n LYS 141 
2 n ASN 142 
2 n GLU 143 
2 n VAL 144 
2 n PHE 145 
2 n CYS 146 
2 n VAL 147 
2 n ASP 148 
2 n PRO 149 
2 n ALA 150 
2 n LYS 151 
2 n GLY 152 
2 n GLY 153 
2 n LYS 154 
2 n LYS 155 
2 n PRO 156 
2 n ALA 157 
2 n ARG 158 
2 n LEU 159 
2 n ILE 160 
2 n VAL 161 
2 n TYR 162 
2 n PRO 163 
2 n ASP 164 
2 n LEU 165 
2 n GLY 166 
2 n VAL 167 
2 n ARG 168 
2 n VAL 169 
2 n CYS 170 
2 n GLU 171 
2 n LYS 172 
2 n MET 173 
2 n ALA 174 
2 n LEU 175 
2 n TYR 176 
2 n ASP 177 
2 n ILE 178 
2 n THR 179 
2 n GLN 180 
2 n LYS 181 
2 n LEU 182 
2 n PRO 183 
2 n GLN 184 
2 n ALA 185 
2 n VAL 186 
2 n MET 187 
2 n GLY 188 
2 n ALA 189 
2 n SER 190 
2 n TYR 191 
2 n GLY 192 
2 n PHE 193 
2 n GLN 194 
2 n TYR 195 
2 n SER 196 
2 n PRO 197 
2 n ALA 198 
2 n GLN 199 
2 n ARG 200 
2 n VAL 201 
2 n GLU 202 
2 n TYR 203 
2 n LEU 204 
2 n LEU 205 
2 n LYS 206 
2 n ALA 207 
2 n TRP 208 
2 n ALA 209 
2 n GLU 210 
2 n LYS 211 
2 n LYS 212 
2 n ASP 213 
2 n PRO 214 
2 n MET 215 
2 n GLY 216 
2 n PHE 217 
2 n SER 218 
2 n TYR 219 
2 n ASP 220 
2 n THR 221 
2 n ARG 222 
2 n CYS 223 
2 n PHE 224 
2 n ASP 225 
2 n SER 226 
2 n THR 227 
2 n VAL 228 
2 n THR 229 
2 n GLU 230 
2 n ARG 231 
2 n ASP 232 
2 n ILE 233 
2 n ARG 234 
2 n THR 235 
2 n GLU 236 
2 n GLU 237 
2 n SER 238 
2 n ILE 239 
2 n TYR 240 
2 n GLN 241 
2 n ALA 242 
2 n CYS 243 
2 n SER 244 
2 n LEU 245 
2 n PRO 246 
2 n GLU 247 
2 n GLU 248 
2 n ALA 249 
2 n ARG 250 
2 n THR 251 
2 n ALA 252 
2 n ILE 253 
2 n HIS 254 
2 n SER 255 
2 n LEU 256 
2 n THR 257 
2 n GLU 258 
2 n ARG 259 
2 n LEU 260 
2 n TYR 261 
2 n VAL 262 
2 n GLY 263 
2 n GLY 264 
2 n PRO 265 
2 n MET 266 
2 n PHE 267 
2 n ASN 268 
2 n SER 269 
2 n LYS 270 
2 n GLY 271 
2 n GLN 272 
2 n THR 273 
2 n CYS 274 
2 n GLY 275 
2 n TYR 276 
2 n ARG 277 
2 n ARG 278 
2 n CYS 279 
2 n ARG 280 
2 n ALA 281 
2 n SER 282 
2 n GLY 283 
2 n VAL 284 
2 n LEU 285 
2 n THR 286 
2 n THR 287 
2 n SER 288 
2 n MET 289 
2 n GLY 290 
2 n ASN 291 
2 n THR 292 
2 n ILE 293 
2 n THR 294 
2 n CYS 295 
2 n TYR 296 
2 n VAL 297 
2 n LYS 298 
2 n ALA 299 
2 n LEU 300 
2 n ALA 301 
2 n ALA 302 
2 n CYS 303 
2 n LYS 304 
2 n ALA 305 
2 n ALA 306 
2 n GLY 307 
2 n ILE 308 
2 n VAL 309 
2 n ALA 310 
2 n PRO 311 
2 n THR 312 
2 n MET 313 
2 n LEU 314 
2 n VAL 315 
2 n CYS 316 
2 n GLY 317 
2 n ASP 318 
2 n ASP 319 
2 n LEU 320 
2 n VAL 321 
2 n VAL 322 
2 n ILE 323 
2 n SER 324 
2 n GLU 325 
2 n SER 326 
2 n GLN 327 
2 n GLY 328 
2 n THR 329 
2 n GLU 330 
2 n GLU 331 
2 n ASP 332 
2 n GLU 333 
2 n ARG 334 
2 n ASN 335 
2 n LEU 336 
2 n ARG 337 
2 n ALA 338 
2 n PHE 339 
2 n THR 340 
2 n GLU 341 
2 n ALA 342 
2 n MET 343 
2 n THR 344 
2 n ARG 345 
2 n TYR 346 
2 n SER 347 
2 n ALA 348 
2 n PRO 349 
2 n PRO 350 
2 n GLY 351 
2 n ASP 352 
2 n PRO 353 
2 n PRO 354 
2 n ARG 355 
2 n PRO 356 
2 n GLU 357 
2 n TYR 358 
2 n ASP 359 
2 n LEU 360 
2 n GLU 361 
2 n LEU 362 
2 n ILE 363 
2 n THR 364 
2 n SER 365 
2 n CYS 366 
2 n SER 367 
2 n SER 368 
2 n ASN 369 
2 n VAL 370 
2 n SER 371 
2 n VAL 372 
2 n ALA 373 
2 n LEU 374 
2 n GLY 375 
2 n PRO 376 
2 n ARG 377 
2 n GLY 378 
2 n ARG 379 
2 n ARG 380 
2 n ARG 381 
2 n TYR 382 
2 n TYR 383 
2 n LEU 384 
2 n THR 385 
2 n ARG 386 
2 n ASP 387 
2 n PRO 388 
2 n THR 389 
2 n THR 390 
2 n PRO 391 
2 n LEU 392 
2 n ALA 393 
2 n ARG 394 
2 n ALA 395 
2 n ALA 396 
2 n TRP 397 
2 n GLU 398 
2 n THR 399 
2 n VAL 400 
2 n ARG 401 
2 n HIS 402 
2 n SER 403 
2 n PRO 404 
2 n ILE 405 
2 n ASN 406 
2 n SER 407 
2 n TRP 408 
2 n LEU 409 
2 n GLY 410 
2 n ASN 411 
2 n ILE 412 
2 n ILE 413 
2 n GLN 414 
2 n TYR 415 
2 n ALA 416 
2 n PRO 417 
2 n THR 418 
2 n ILE 419 
2 n TRP 420 
2 n VAL 421 
2 n ARG 422 
2 n MET 423 
2 n VAL 424 
2 n LEU 425 
2 n MET 426 
2 n THR 427 
2 n HIS 428 
2 n PHE 429 
2 n PHE 430 
2 n SER 431 
2 n ILE 432 
2 n LEU 433 
2 n MET 434 
2 n VAL 435 
2 n GLN 436 
2 n ASP 437 
2 n THR 438 
2 n LEU 439 
2 n ASP 440 
2 n GLN 441 
2 n ASN 442 
2 n LEU 443 
2 n ASN 444 
2 n PHE 445 
2 n GLU 446 
2 n MET 447 
2 n TYR 448 
2 n GLY 449 
2 n SER 450 
2 n VAL 451 
2 n TYR 452 
2 n SER 453 
2 n VAL 454 
2 n ASN 455 
2 n PRO 456 
2 n LEU 457 
2 n ASP 458 
2 n LEU 459 
2 n PRO 460 
2 n ALA 461 
2 n ILE 462 
2 n ILE 463 
2 n GLU 464 
2 n ARG 465 
2 n LEU 466 
2 n HIS 467 
2 n GLY 468 
2 n LEU 469 
2 n ASP 470 
2 n ALA 471 
2 n PHE 472 
2 n SER 473 
2 n MET 474 
2 n HIS 475 
2 n THR 476 
2 n TYR 477 
2 n SER 478 
2 n HIS 479 
2 n HIS 480 
2 n GLU 481 
2 n LEU 482 
2 n THR 483 
2 n ARG 484 
2 n VAL 485 
2 n ALA 486 
2 n SER 487 
2 n ALA 488 
2 n LEU 489 
2 n ARG 490 
2 n LYS 491 
2 n LEU 492 
2 n GLY 493 
2 n ALA 494 
2 n PRO 495 
2 n PRO 496 
2 n LEU 497 
2 n ARG 498 
2 n VAL 499 
2 n TRP 500 
2 n LYS 501 
2 n SER 502 
2 n ARG 503 
2 n ALA 504 
2 n ARG 505 
2 n ALA 506 
2 n VAL 507 
2 n ARG 508 
2 n ALA 509 
2 n SER 510 
2 n LEU 511 
2 n ILE 512 
2 n SER 513 
2 n ARG 514 
2 n GLY 515 
2 n GLY 516 
2 n LYS 517 
2 n ALA 518 
2 n ALA 519 
2 n VAL 520 
2 n CYS 521 
2 n GLY 522 
2 n ARG 523 
2 n TYR 524 
2 n LEU 525 
2 n PHE 526 
2 n ASN 527 
2 n TRP 528 
2 n ALA 529 
2 n VAL 530 
2 n LYS 531 
2 n THR 532 
2 n LYS 533 
2 n LEU 534 
2 n LYS 535 
2 n LEU 536 
2 n THR 537 
2 n PRO 538 
2 n LEU 539 
2 n PRO 540 
2 n GLU 541 
2 n ALA 542 
2 n ARG 543 
2 n LEU 544 
2 n LEU 545 
2 n ASP 546 
2 n LEU 547 
2 n SER 548 
2 n SER 549 
2 n TRP 550 
2 n PHE 551 
2 n THR 552 
2 n VAL 553 
2 n GLY 554 
2 n ALA 555 
2 n GLY 556 
2 n GLY 557 
2 n GLY 558 
2 n ASP 559 
2 n ILE 560 
2 n PHE 561 
2 n HIS 562 
2 n SER 563 
2 n VAL 564 
2 n SER 565 
2 n ARG 566 
2 n ALA 567 
2 n ARG 568 
2 n PRO 569 
2 n ARG 570 
2 n SER 571 
2 n LEU 572 
2 n LEU 573 
2 n PHE 574 
2 n GLY 575 
2 n LEU 576 
2 n LEU 577 
2 n LEU 578 
2 n LEU 579 
2 n PHE 580 
2 n VAL 581 
2 n GLY 582 
2 n VAL 583 
2 n GLY 584 
2 n LEU 585 
2 n PHE 586 
2 n LEU 587 
2 n LEU 588 
2 n PRO 589 
2 n ALA 590 
2 n ARG 591 
3 n C   1   
3 n U   2   
3 n G   3   
3 n C   4   
3 n A   5   
3 n G   6   
3 n A   7   
3 n G   8   
3 n A   9   
3 n G   10  
3 n U   11  
3 n G   12  
3 n C   13  
3 n C   14  
3 n G   15  
3 n U   16  
3 n A   17  
3 n A   18  
3 n C   19  
3 n U   20  
3 n G   21  
3 n G   22  
3 n U   23  
3 n C   24  
3 n U   25  
3 n C   26  
3 n U   27  
3 n C   28  
3 n U   29  
3 n G   30  
3 n C   31  
3 n A   32  
3 n G   33  
3 n A   34  
3 n U   35  
3 n C   36  
3 n A   37  
3 n U   38  
3 n G   39  
3 n U   40  
3 n U   41  
3 n U   42  
3 n U   43  
3 n U   44  
3 n U   45  
3 n U   46  
3 n U   47  
3 n U   48  
3 n U   49  
3 n U   50  
#
_ma_data.content_type "model coordinates"
_ma_data.id           1
_ma_data.name         Model
#
_ma_model_list.data_id          1
_ma_model_list.model_group_id   1
_ma_model_list.model_group_name "AlphaFold-beta-20231127 (7a14c934-fe78-43c1-a552-7fb305b0ebd1 @ 2024-11-03 13:13:40)"
_ma_model_list.model_id         1
_ma_model_list.model_name       "Top ranked model"
_ma_model_list.model_type       "Ab initio model"
_ma_model_list.ordinal_id       1
#
loop_
_ma_protocol_step.method_type
_ma_protocol_step.ordinal_id
_ma_protocol_step.protocol_id
_ma_protocol_step.step_id
"coevolution MSA" 1 1 1 
"template search" 2 1 2 
modeling          3 1 3 
#
loop_
_ma_qa_metric.id
_ma_qa_metric.mode
_ma_qa_metric.name
_ma_qa_metric.software_group_id
_ma_qa_metric.type
1 global pLDDT 1 pLDDT 
2 local  pLDDT 1 pLDDT 
#
_ma_qa_metric_global.metric_id    1
_ma_qa_metric_global.metric_value 84.39
_ma_qa_metric_global.model_id     1
_ma_qa_metric_global.ordinal_id   1
#
_ma_software_group.group_id    1
_ma_software_group.ordinal_id  1
_ma_software_group.software_id 1
#
loop_
_ma_target_entity.data_id
_ma_target_entity.entity_id
_ma_target_entity.origin
1 1 . 
1 2 . 
1 3 . 
#
loop_
_ma_target_entity_instance.asym_id
_ma_target_entity_instance.details
_ma_target_entity_instance.entity_id
A . 1 
B . 2 
C . 3 
#
loop_
_pdbx_data_usage.details
_pdbx_data_usage.id
_pdbx_data_usage.type
_pdbx_data_usage.url
;NON-COMMERCIAL USE ONLY, BY USING THIS FILE YOU AGREE TO THE TERMS OF USE FOUND
AT alphafoldserver.com/output-terms.
;
1 license    ? 
;THE INFORMATION IS NOT INTENDED FOR, HAS NOT BEEN VALIDATED FOR, AND IS NOT
APPROVED FOR CLINICAL USE. IT SHOULD NOT BE USED FOR CLINICAL PURPOSE OR RELIED
ON FOR MEDICAL OR OTHER PROFESSIONAL ADVICE. IT IS THEORETICAL MODELLING ONLY
AND CAUTION SHOULD BE EXERCISED IN ITS USE. IT IS PROVIDED "AS-IS" WITHOUT ANY
WARRANTY OF ANY KIND, WHETHER EXPRESSED OR IMPLIED. NO WARRANTY IS GIVEN THAT
USE OF THE INFORMATION SHALL NOT INFRINGE THE RIGHTS OF ANY THIRD PARTY.
;
2 disclaimer ? 
#
loop_
_pdbx_poly_seq_scheme.asym_id
_pdbx_poly_seq_scheme.auth_seq_num
_pdbx_poly_seq_scheme.entity_id
_pdbx_poly_seq_scheme.hetero
_pdbx_poly_seq_scheme.mon_id
_pdbx_poly_seq_scheme.pdb_ins_code
_pdbx_poly_seq_scheme.pdb_seq_num
_pdbx_poly_seq_scheme.pdb_strand_id
_pdbx_poly_seq_scheme.seq_id
A 1   1 n THR . 1   A 1   
A 2   1 n PHE . 2   A 2   
A 3   1 n SER . 3   A 3   
A 4   1 n ASP . 4   A 4   
A 5   1 n ASN . 5   A 5   
A 6   1 n SER . 6   A 6   
A 7   1 n THR . 7   A 7   
A 8   1 n PRO . 8   A 8   
A 9   1 n PRO . 9   A 9   
A 10  1 n ALA . 10  A 10  
A 11  1 n VAL . 11  A 11  
A 12  1 n PRO . 12  A 12  
A 13  1 n GLN . 13  A 13  
A 14  1 n THR . 14  A 14  
A 15  1 n TYR . 15  A 15  
A 16  1 n GLN . 16  A 16  
A 17  1 n VAL . 17  A 17  
A 18  1 n GLY . 18  A 18  
A 19  1 n TYR . 19  A 19  
A 20  1 n LEU . 20  A 20  
A 21  1 n HIS . 21  A 21  
A 22  1 n ALA . 22  A 22  
A 23  1 n PRO . 23  A 23  
A 24  1 n THR . 24  A 24  
A 25  1 n GLY . 25  A 25  
A 26  1 n SER . 26  A 26  
A 27  1 n GLY . 27  A 27  
A 28  1 n LYS . 28  A 28  
A 29  1 n SER . 29  A 29  
A 30  1 n THR . 30  A 30  
A 31  1 n LYS . 31  A 31  
A 32  1 n VAL . 32  A 32  
A 33  1 n PRO . 33  A 33  
A 34  1 n VAL . 34  A 34  
A 35  1 n ALA . 35  A 35  
A 36  1 n TYR . 36  A 36  
A 37  1 n ALA . 37  A 37  
A 38  1 n ALA . 38  A 38  
A 39  1 n GLN . 39  A 39  
A 40  1 n GLY . 40  A 40  
A 41  1 n TYR . 41  A 41  
A 42  1 n LYS . 42  A 42  
A 43  1 n VAL . 43  A 43  
A 44  1 n LEU . 44  A 44  
A 45  1 n VAL . 45  A 45  
A 46  1 n LEU . 46  A 46  
A 47  1 n ASN . 47  A 47  
A 48  1 n PRO . 48  A 48  
A 49  1 n SER . 49  A 49  
A 50  1 n VAL . 50  A 50  
A 51  1 n ALA . 51  A 51  
A 52  1 n ALA . 52  A 52  
A 53  1 n THR . 53  A 53  
A 54  1 n LEU . 54  A 54  
A 55  1 n GLY . 55  A 55  
A 56  1 n PHE . 56  A 56  
A 57  1 n GLY . 57  A 57  
A 58  1 n ALA . 58  A 58  
A 59  1 n TYR . 59  A 59  
A 60  1 n LEU . 60  A 60  
A 61  1 n SER . 61  A 61  
A 62  1 n LYS . 62  A 62  
A 63  1 n ALA . 63  A 63  
A 64  1 n HIS . 64  A 64  
A 65  1 n GLY . 65  A 65  
A 66  1 n ILE . 66  A 66  
A 67  1 n ASN . 67  A 67  
A 68  1 n PRO . 68  A 68  
A 69  1 n ASN . 69  A 69  
A 70  1 n ILE . 70  A 70  
A 71  1 n ARG . 71  A 71  
A 72  1 n THR . 72  A 72  
A 73  1 n GLY . 73  A 73  
A 74  1 n VAL . 74  A 74  
A 75  1 n ARG . 75  A 75  
A 76  1 n THR . 76  A 76  
A 77  1 n VAL . 77  A 77  
A 78  1 n MET . 78  A 78  
A 79  1 n THR . 79  A 79  
A 80  1 n GLY . 80  A 80  
A 81  1 n GLU . 81  A 81  
A 82  1 n ALA . 82  A 82  
A 83  1 n ILE . 83  A 83  
A 84  1 n THR . 84  A 84  
A 85  1 n TYR . 85  A 85  
A 86  1 n SER . 86  A 86  
A 87  1 n THR . 87  A 87  
A 88  1 n TYR . 88  A 88  
A 89  1 n GLY . 89  A 89  
A 90  1 n LYS . 90  A 90  
A 91  1 n PHE . 91  A 91  
A 92  1 n LEU . 92  A 92  
A 93  1 n ALA . 93  A 93  
A 94  1 n ASP . 94  A 94  
A 95  1 n GLY . 95  A 95  
A 96  1 n GLY . 96  A 96  
A 97  1 n CYS . 97  A 97  
A 98  1 n ALA . 98  A 98  
A 99  1 n SER . 99  A 99  
A 100 1 n GLY . 100 A 100 
A 101 1 n ALA . 101 A 101 
A 102 1 n TYR . 102 A 102 
A 103 1 n ASP . 103 A 103 
A 104 1 n ILE . 104 A 104 
A 105 1 n ILE . 105 A 105 
A 106 1 n ILE . 106 A 106 
A 107 1 n CYS . 107 A 107 
A 108 1 n ASP . 108 A 108 
A 109 1 n GLU . 109 A 109 
A 110 1 n CYS . 110 A 110 
A 111 1 n HIS . 111 A 111 
A 112 1 n ALA . 112 A 112 
A 113 1 n VAL . 113 A 113 
A 114 1 n ASP . 114 A 114 
A 115 1 n ALA . 115 A 115 
A 116 1 n THR . 116 A 116 
A 117 1 n SER . 117 A 117 
A 118 1 n ILE . 118 A 118 
A 119 1 n LEU . 119 A 119 
A 120 1 n GLY . 120 A 120 
A 121 1 n ILE . 121 A 121 
A 122 1 n GLY . 122 A 122 
A 123 1 n THR . 123 A 123 
A 124 1 n VAL . 124 A 124 
A 125 1 n LEU . 125 A 125 
A 126 1 n ASP . 126 A 126 
A 127 1 n GLN . 127 A 127 
A 128 1 n ALA . 128 A 128 
A 129 1 n GLU . 129 A 129 
A 130 1 n THR . 130 A 130 
A 131 1 n ALA . 131 A 131 
A 132 1 n GLY . 132 A 132 
A 133 1 n VAL . 133 A 133 
A 134 1 n ARG . 134 A 134 
A 135 1 n LEU . 135 A 135 
A 136 1 n THR . 136 A 136 
A 137 1 n VAL . 137 A 137 
A 138 1 n LEU . 138 A 138 
A 139 1 n ALA . 139 A 139 
A 140 1 n THR . 140 A 140 
A 141 1 n ALA . 141 A 141 
A 142 1 n THR . 142 A 142 
A 143 1 n PRO . 143 A 143 
A 144 1 n PRO . 144 A 144 
A 145 1 n GLY . 145 A 145 
A 146 1 n SER . 146 A 146 
A 147 1 n VAL . 147 A 147 
A 148 1 n THR . 148 A 148 
A 149 1 n THR . 149 A 149 
A 150 1 n PRO . 150 A 150 
A 151 1 n HIS . 151 A 151 
A 152 1 n PRO . 152 A 152 
A 153 1 n ASP . 153 A 153 
A 154 1 n ILE . 154 A 154 
A 155 1 n GLU . 155 A 155 
A 156 1 n GLU . 156 A 156 
A 157 1 n VAL . 157 A 157 
A 158 1 n GLY . 158 A 158 
A 159 1 n LEU . 159 A 159 
A 160 1 n GLY . 160 A 160 
A 161 1 n ARG . 161 A 161 
A 162 1 n GLU . 162 A 162 
A 163 1 n GLY . 163 A 163 
A 164 1 n GLU . 164 A 164 
A 165 1 n ILE . 165 A 165 
A 166 1 n PRO . 166 A 166 
A 167 1 n PHE . 167 A 167 
A 168 1 n TYR . 168 A 168 
A 169 1 n GLY . 169 A 169 
A 170 1 n ARG . 170 A 170 
A 171 1 n ALA . 171 A 171 
A 172 1 n ILE . 172 A 172 
A 173 1 n PRO . 173 A 173 
A 174 1 n LEU . 174 A 174 
A 175 1 n SER . 175 A 175 
A 176 1 n CYS . 176 A 176 
A 177 1 n ILE . 177 A 177 
A 178 1 n LYS . 178 A 178 
A 179 1 n GLY . 179 A 179 
A 180 1 n GLY . 180 A 180 
A 181 1 n ARG . 181 A 181 
A 182 1 n HIS . 182 A 182 
A 183 1 n LEU . 183 A 183 
A 184 1 n ILE . 184 A 184 
A 185 1 n PHE . 185 A 185 
A 186 1 n CYS . 186 A 186 
A 187 1 n HIS . 187 A 187 
A 188 1 n SER . 188 A 188 
A 189 1 n LYS . 189 A 189 
A 190 1 n LYS . 190 A 190 
A 191 1 n LYS . 191 A 191 
A 192 1 n CYS . 192 A 192 
A 193 1 n ASP . 193 A 193 
A 194 1 n GLU . 194 A 194 
A 195 1 n LEU . 195 A 195 
A 196 1 n ALA . 196 A 196 
A 197 1 n ALA . 197 A 197 
A 198 1 n ALA . 198 A 198 
A 199 1 n LEU . 199 A 199 
A 200 1 n ARG . 200 A 200 
A 201 1 n GLY . 201 A 201 
A 202 1 n MET . 202 A 202 
A 203 1 n GLY . 203 A 203 
A 204 1 n LEU . 204 A 204 
A 205 1 n ASN . 205 A 205 
A 206 1 n ALA . 206 A 206 
A 207 1 n VAL . 207 A 207 
A 208 1 n ALA . 208 A 208 
A 209 1 n TYR . 209 A 209 
A 210 1 n TYR . 210 A 210 
A 211 1 n ARG . 211 A 211 
A 212 1 n GLY . 212 A 212 
A 213 1 n LEU . 213 A 213 
A 214 1 n ASP . 214 A 214 
A 215 1 n VAL . 215 A 215 
A 216 1 n SER . 216 A 216 
A 217 1 n ILE . 217 A 217 
A 218 1 n ILE . 218 A 218 
A 219 1 n PRO . 219 A 219 
A 220 1 n ALA . 220 A 220 
A 221 1 n GLN . 221 A 221 
A 222 1 n GLY . 222 A 222 
A 223 1 n ASP . 223 A 223 
A 224 1 n VAL . 224 A 224 
A 225 1 n VAL . 225 A 225 
A 226 1 n VAL . 226 A 226 
A 227 1 n VAL . 227 A 227 
A 228 1 n ALA . 228 A 228 
A 229 1 n THR . 229 A 229 
A 230 1 n ASP . 230 A 230 
A 231 1 n ALA . 231 A 231 
A 232 1 n LEU . 232 A 232 
A 233 1 n MET . 233 A 233 
A 234 1 n THR . 234 A 234 
A 235 1 n GLY . 235 A 235 
A 236 1 n TYR . 236 A 236 
A 237 1 n THR . 237 A 237 
A 238 1 n GLY . 238 A 238 
A 239 1 n ASP . 239 A 239 
A 240 1 n PHE . 240 A 240 
A 241 1 n ASP . 241 A 241 
A 242 1 n SER . 242 A 242 
A 243 1 n VAL . 243 A 243 
A 244 1 n ILE . 244 A 244 
A 245 1 n ASP . 245 A 245 
A 246 1 n CYS . 246 A 246 
A 247 1 n ASN . 247 A 247 
A 248 1 n VAL . 248 A 248 
A 249 1 n ALA . 249 A 249 
A 250 1 n VAL . 250 A 250 
A 251 1 n THR . 251 A 251 
A 252 1 n GLN . 252 A 252 
A 253 1 n ALA . 253 A 253 
A 254 1 n VAL . 254 A 254 
A 255 1 n ASP . 255 A 255 
A 256 1 n PHE . 256 A 256 
A 257 1 n SER . 257 A 257 
A 258 1 n LEU . 258 A 258 
A 259 1 n ASP . 259 A 259 
A 260 1 n PRO . 260 A 260 
A 261 1 n THR . 261 A 261 
A 262 1 n PHE . 262 A 262 
A 263 1 n THR . 263 A 263 
A 264 1 n ILE . 264 A 264 
A 265 1 n THR . 265 A 265 
A 266 1 n THR . 266 A 266 
A 267 1 n GLN . 267 A 267 
A 268 1 n THR . 268 A 268 
A 269 1 n VAL . 269 A 269 
A 270 1 n PRO . 270 A 270 
A 271 1 n GLN . 271 A 271 
A 272 1 n ASP . 272 A 272 
A 273 1 n ALA . 273 A 273 
A 274 1 n VAL . 274 A 274 
A 275 1 n SER . 275 A 275 
A 276 1 n ARG . 276 A 276 
A 277 1 n SER . 277 A 277 
A 278 1 n GLN . 278 A 278 
A 279 1 n ARG . 279 A 279 
A 280 1 n ARG . 280 A 280 
A 281 1 n GLY . 281 A 281 
A 282 1 n ARG . 282 A 282 
A 283 1 n THR . 283 A 283 
A 284 1 n GLY . 284 A 284 
A 285 1 n ARG . 285 A 285 
A 286 1 n GLY . 286 A 286 
A 287 1 n ARG . 287 A 287 
A 288 1 n GLN . 288 A 288 
A 289 1 n GLY . 289 A 289 
A 290 1 n THR . 290 A 290 
A 291 1 n TYR . 291 A 291 
A 292 1 n ARG . 292 A 292 
A 293 1 n TYR . 293 A 293 
A 294 1 n VAL . 294 A 294 
A 295 1 n SER . 295 A 295 
A 296 1 n THR . 296 A 296 
A 297 1 n GLY . 297 A 297 
A 298 1 n GLU . 298 A 298 
A 299 1 n ARG . 299 A 299 
A 300 1 n ALA . 300 A 300 
A 301 1 n SER . 301 A 301 
A 302 1 n GLY . 302 A 302 
A 303 1 n MET . 303 A 303 
A 304 1 n PHE . 304 A 304 
A 305 1 n ASP . 305 A 305 
A 306 1 n SER . 306 A 306 
A 307 1 n VAL . 307 A 307 
A 308 1 n VAL . 308 A 308 
A 309 1 n LEU . 309 A 309 
A 310 1 n CYS . 310 A 310 
A 311 1 n GLU . 311 A 311 
A 312 1 n CYS . 312 A 312 
A 313 1 n TYR . 313 A 313 
A 314 1 n ASP . 314 A 314 
A 315 1 n ALA . 315 A 315 
A 316 1 n GLY . 316 A 316 
A 317 1 n ALA . 317 A 317 
A 318 1 n ALA . 318 A 318 
A 319 1 n TRP . 319 A 319 
A 320 1 n TYR . 320 A 320 
A 321 1 n ASP . 321 A 321 
A 322 1 n LEU . 322 A 322 
A 323 1 n THR . 323 A 323 
A 324 1 n PRO . 324 A 324 
A 325 1 n ALA . 325 A 325 
A 326 1 n GLU . 326 A 326 
A 327 1 n THR . 327 A 327 
A 328 1 n THR . 328 A 328 
A 329 1 n VAL . 329 A 329 
A 330 1 n ARG . 330 A 330 
A 331 1 n LEU . 331 A 331 
A 332 1 n ARG . 332 A 332 
A 333 1 n ALA . 333 A 333 
A 334 1 n TYR . 334 A 334 
A 335 1 n PHE . 335 A 335 
A 336 1 n ASN . 336 A 336 
A 337 1 n THR . 337 A 337 
A 338 1 n PRO . 338 A 338 
A 339 1 n GLY . 339 A 339 
A 340 1 n LEU . 340 A 340 
A 341 1 n PRO . 341 A 341 
A 342 1 n VAL . 342 A 342 
A 343 1 n CYS . 343 A 343 
A 344 1 n GLN . 344 A 344 
A 345 1 n ASP . 345 A 345 
A 346 1 n HIS . 346 A 346 
A 347 1 n LEU . 347 A 347 
A 348 1 n GLU . 348 A 348 
A 349 1 n PHE . 349 A 349 
A 350 1 n TRP . 350 A 350 
A 351 1 n GLU . 351 A 351 
A 352 1 n ALA . 352 A 352 
A 353 1 n VAL . 353 A 353 
A 354 1 n PHE . 354 A 354 
A 355 1 n THR . 355 A 355 
A 356 1 n GLY . 356 A 356 
A 357 1 n LEU . 357 A 357 
A 358 1 n THR . 358 A 358 
A 359 1 n HIS . 359 A 359 
A 360 1 n ILE . 360 A 360 
A 361 1 n ASP . 361 A 361 
A 362 1 n ALA . 362 A 362 
A 363 1 n HIS . 363 A 363 
A 364 1 n PHE . 364 A 364 
A 365 1 n LEU . 365 A 365 
A 366 1 n SER . 366 A 366 
A 367 1 n GLN . 367 A 367 
A 368 1 n THR . 368 A 368 
A 369 1 n LYS . 369 A 369 
A 370 1 n GLN . 370 A 370 
A 371 1 n ALA . 371 A 371 
A 372 1 n GLY . 372 A 372 
A 373 1 n GLU . 373 A 373 
A 374 1 n ASN . 374 A 374 
A 375 1 n PHE . 375 A 375 
A 376 1 n ALA . 376 A 376 
A 377 1 n TYR . 377 A 377 
A 378 1 n LEU . 378 A 378 
A 379 1 n VAL . 379 A 379 
A 380 1 n ALA . 380 A 380 
A 381 1 n TYR . 381 A 381 
A 382 1 n GLN . 382 A 382 
A 383 1 n ALA . 383 A 383 
A 384 1 n THR . 384 A 384 
A 385 1 n VAL . 385 A 385 
A 386 1 n CYS . 386 A 386 
A 387 1 n ALA . 387 A 387 
A 388 1 n ARG . 388 A 388 
A 389 1 n ALA . 389 A 389 
A 390 1 n LYS . 390 A 390 
A 391 1 n ALA . 391 A 391 
A 392 1 n PRO . 392 A 392 
A 393 1 n PRO . 393 A 393 
A 394 1 n PRO . 394 A 394 
A 395 1 n SER . 395 A 395 
A 396 1 n TRP . 396 A 396 
A 397 1 n ASP . 397 A 397 
A 398 1 n ALA . 398 A 398 
A 399 1 n MET . 399 A 399 
A 400 1 n TRP . 400 A 400 
A 401 1 n LYS . 401 A 401 
A 402 1 n CYS . 402 A 402 
A 403 1 n LEU . 403 A 403 
A 404 1 n ALA . 404 A 404 
A 405 1 n ARG . 405 A 405 
A 406 1 n LEU . 406 A 406 
A 407 1 n LYS . 407 A 407 
A 408 1 n PRO . 408 A 408 
A 409 1 n THR . 409 A 409 
A 410 1 n LEU . 410 A 410 
A 411 1 n ALA . 411 A 411 
A 412 1 n GLY . 412 A 412 
A 413 1 n PRO . 413 A 413 
A 414 1 n THR . 414 A 414 
A 415 1 n PRO . 415 A 415 
A 416 1 n LEU . 416 A 416 
A 417 1 n LEU . 417 A 417 
A 418 1 n TYR . 418 A 418 
A 419 1 n ARG . 419 A 419 
A 420 1 n LEU . 420 A 420 
A 421 1 n GLY . 421 A 421 
A 422 1 n PRO . 422 A 422 
A 423 1 n ILE . 423 A 423 
A 424 1 n THR . 424 A 424 
A 425 1 n ASN . 425 A 425 
A 426 1 n GLU . 426 A 426 
A 427 1 n VAL . 427 A 427 
A 428 1 n THR . 428 A 428 
A 429 1 n LEU . 429 A 429 
A 430 1 n THR . 430 A 430 
A 431 1 n HIS . 431 A 431 
A 432 1 n PRO . 432 A 432 
A 433 1 n GLY . 433 A 433 
A 434 1 n THR . 434 A 434 
A 435 1 n LYS . 435 A 435 
A 436 1 n TYR . 436 A 436 
A 437 1 n ILE . 437 A 437 
A 438 1 n ALA . 438 A 438 
A 439 1 n THR . 439 A 439 
A 440 1 n CYS . 440 A 440 
A 441 1 n MET . 441 A 441 
A 442 1 n GLN . 442 A 442 
A 443 1 n ALA . 443 A 443 
A 444 1 n ASP . 444 A 444 
A 445 1 n LEU . 445 A 445 
A 446 1 n GLU . 446 A 446 
A 447 1 n VAL . 447 A 447 
A 448 1 n MET . 448 A 448 
A 449 1 n THR . 449 A 449 
B 1   2 n SER . 1   B 1   
B 2   2 n MET . 2   B 2   
B 3   2 n SER . 3   B 3   
B 4   2 n TYR . 4   B 4   
B 5   2 n SER . 5   B 5   
B 6   2 n TRP . 6   B 6   
B 7   2 n THR . 7   B 7   
B 8   2 n GLY . 8   B 8   
B 9   2 n ALA . 9   B 9   
B 10  2 n LEU . 10  B 10  
B 11  2 n ILE . 11  B 11  
B 12  2 n THR . 12  B 12  
B 13  2 n PRO . 13  B 13  
B 14  2 n CYS . 14  B 14  
B 15  2 n SER . 15  B 15  
B 16  2 n PRO . 16  B 16  
B 17  2 n GLU . 17  B 17  
B 18  2 n GLU . 18  B 18  
B 19  2 n GLU . 19  B 19  
B 20  2 n LYS . 20  B 20  
B 21  2 n LEU . 21  B 21  
B 22  2 n PRO . 22  B 22  
B 23  2 n ILE . 23  B 23  
B 24  2 n ASN . 24  B 24  
B 25  2 n PRO . 25  B 25  
B 26  2 n LEU . 26  B 26  
B 27  2 n SER . 27  B 27  
B 28  2 n ASN . 28  B 28  
B 29  2 n SER . 29  B 29  
B 30  2 n LEU . 30  B 30  
B 31  2 n LEU . 31  B 31  
B 32  2 n ARG . 32  B 32  
B 33  2 n TYR . 33  B 33  
B 34  2 n HIS . 34  B 34  
B 35  2 n ASN . 35  B 35  
B 36  2 n LYS . 36  B 36  
B 37  2 n VAL . 37  B 37  
B 38  2 n TYR . 38  B 38  
B 39  2 n CYS . 39  B 39  
B 40  2 n THR . 40  B 40  
B 41  2 n THR . 41  B 41  
B 42  2 n SER . 42  B 42  
B 43  2 n LYS . 43  B 43  
B 44  2 n SER . 44  B 44  
B 45  2 n ALA . 45  B 45  
B 46  2 n SER . 46  B 46  
B 47  2 n GLN . 47  B 47  
B 48  2 n ARG . 48  B 48  
B 49  2 n ALA . 49  B 49  
B 50  2 n LYS . 50  B 50  
B 51  2 n LYS . 51  B 51  
B 52  2 n VAL . 52  B 52  
B 53  2 n THR . 53  B 53  
B 54  2 n PHE . 54  B 54  
B 55  2 n ASP . 55  B 55  
B 56  2 n ARG . 56  B 56  
B 57  2 n THR . 57  B 57  
B 58  2 n GLN . 58  B 58  
B 59  2 n VAL . 59  B 59  
B 60  2 n LEU . 60  B 60  
B 61  2 n ASP . 61  B 61  
B 62  2 n ALA . 62  B 62  
B 63  2 n HIS . 63  B 63  
B 64  2 n TYR . 64  B 64  
B 65  2 n ASP . 65  B 65  
B 66  2 n SER . 66  B 66  
B 67  2 n VAL . 67  B 67  
B 68  2 n LEU . 68  B 68  
B 69  2 n LYS . 69  B 69  
B 70  2 n ASP . 70  B 70  
B 71  2 n ILE . 71  B 71  
B 72  2 n LYS . 72  B 72  
B 73  2 n LEU . 73  B 73  
B 74  2 n ALA . 74  B 74  
B 75  2 n ALA . 75  B 75  
B 76  2 n SER . 76  B 76  
B 77  2 n LYS . 77  B 77  
B 78  2 n VAL . 78  B 78  
B 79  2 n SER . 79  B 79  
B 80  2 n ALA . 80  B 80  
B 81  2 n ARG . 81  B 81  
B 82  2 n LEU . 82  B 82  
B 83  2 n LEU . 83  B 83  
B 84  2 n THR . 84  B 84  
B 85  2 n LEU . 85  B 85  
B 86  2 n GLU . 86  B 86  
B 87  2 n GLU . 87  B 87  
B 88  2 n ALA . 88  B 88  
B 89  2 n CYS . 89  B 89  
B 90  2 n GLN . 90  B 90  
B 91  2 n LEU . 91  B 91  
B 92  2 n THR . 92  B 92  
B 93  2 n PRO . 93  B 93  
B 94  2 n PRO . 94  B 94  
B 95  2 n HIS . 95  B 95  
B 96  2 n SER . 96  B 96  
B 97  2 n ALA . 97  B 97  
B 98  2 n ARG . 98  B 98  
B 99  2 n SER . 99  B 99  
B 100 2 n LYS . 100 B 100 
B 101 2 n TYR . 101 B 101 
B 102 2 n GLY . 102 B 102 
B 103 2 n PHE . 103 B 103 
B 104 2 n GLY . 104 B 104 
B 105 2 n ALA . 105 B 105 
B 106 2 n LYS . 106 B 106 
B 107 2 n GLU . 107 B 107 
B 108 2 n VAL . 108 B 108 
B 109 2 n ARG . 109 B 109 
B 110 2 n SER . 110 B 110 
B 111 2 n LEU . 111 B 111 
B 112 2 n SER . 112 B 112 
B 113 2 n GLY . 113 B 113 
B 114 2 n ARG . 114 B 114 
B 115 2 n ALA . 115 B 115 
B 116 2 n VAL . 116 B 116 
B 117 2 n ASN . 117 B 117 
B 118 2 n HIS . 118 B 118 
B 119 2 n ILE . 119 B 119 
B 120 2 n LYS . 120 B 120 
B 121 2 n SER . 121 B 121 
B 122 2 n VAL . 122 B 122 
B 123 2 n TRP . 123 B 123 
B 124 2 n LYS . 124 B 124 
B 125 2 n ASP . 125 B 125 
B 126 2 n LEU . 126 B 126 
B 127 2 n LEU . 127 B 127 
B 128 2 n GLU . 128 B 128 
B 129 2 n ASP . 129 B 129 
B 130 2 n PRO . 130 B 130 
B 131 2 n GLN . 131 B 131 
B 132 2 n THR . 132 B 132 
B 133 2 n PRO . 133 B 133 
B 134 2 n ILE . 134 B 134 
B 135 2 n PRO . 135 B 135 
B 136 2 n THR . 136 B 136 
B 137 2 n THR . 137 B 137 
B 138 2 n ILE . 138 B 138 
B 139 2 n MET . 139 B 139 
B 140 2 n ALA . 140 B 140 
B 141 2 n LYS . 141 B 141 
B 142 2 n ASN . 142 B 142 
B 143 2 n GLU . 143 B 143 
B 144 2 n VAL . 144 B 144 
B 145 2 n PHE . 145 B 145 
B 146 2 n CYS . 146 B 146 
B 147 2 n VAL . 147 B 147 
B 148 2 n ASP . 148 B 148 
B 149 2 n PRO . 149 B 149 
B 150 2 n ALA . 150 B 150 
B 151 2 n LYS . 151 B 151 
B 152 2 n GLY . 152 B 152 
B 153 2 n GLY . 153 B 153 
B 154 2 n LYS . 154 B 154 
B 155 2 n LYS . 155 B 155 
B 156 2 n PRO . 156 B 156 
B 157 2 n ALA . 157 B 157 
B 158 2 n ARG . 158 B 158 
B 159 2 n LEU . 159 B 159 
B 160 2 n ILE . 160 B 160 
B 161 2 n VAL . 161 B 161 
B 162 2 n TYR . 162 B 162 
B 163 2 n PRO . 163 B 163 
B 164 2 n ASP . 164 B 164 
B 165 2 n LEU . 165 B 165 
B 166 2 n GLY . 166 B 166 
B 167 2 n VAL . 167 B 167 
B 168 2 n ARG . 168 B 168 
B 169 2 n VAL . 169 B 169 
B 170 2 n CYS . 170 B 170 
B 171 2 n GLU . 171 B 171 
B 172 2 n LYS . 172 B 172 
B 173 2 n MET . 173 B 173 
B 174 2 n ALA . 174 B 174 
B 175 2 n LEU . 175 B 175 
B 176 2 n TYR . 176 B 176 
B 177 2 n ASP . 177 B 177 
B 178 2 n ILE . 178 B 178 
B 179 2 n THR . 179 B 179 
B 180 2 n GLN . 180 B 180 
B 181 2 n LYS . 181 B 181 
B 182 2 n LEU . 182 B 182 
B 183 2 n PRO . 183 B 183 
B 184 2 n GLN . 184 B 184 
B 185 2 n ALA . 185 B 185 
B 186 2 n VAL . 186 B 186 
B 187 2 n MET . 187 B 187 
B 188 2 n GLY . 188 B 188 
B 189 2 n ALA . 189 B 189 
B 190 2 n SER . 190 B 190 
B 191 2 n TYR . 191 B 191 
B 192 2 n GLY . 192 B 192 
B 193 2 n PHE . 193 B 193 
B 194 2 n GLN . 194 B 194 
B 195 2 n TYR . 195 B 195 
B 196 2 n SER . 196 B 196 
B 197 2 n PRO . 197 B 197 
B 198 2 n ALA . 198 B 198 
B 199 2 n GLN . 199 B 199 
B 200 2 n ARG . 200 B 200 
B 201 2 n VAL . 201 B 201 
B 202 2 n GLU . 202 B 202 
B 203 2 n TYR . 203 B 203 
B 204 2 n LEU . 204 B 204 
B 205 2 n LEU . 205 B 205 
B 206 2 n LYS . 206 B 206 
B 207 2 n ALA . 207 B 207 
B 208 2 n TRP . 208 B 208 
B 209 2 n ALA . 209 B 209 
B 210 2 n GLU . 210 B 210 
B 211 2 n LYS . 211 B 211 
B 212 2 n LYS . 212 B 212 
B 213 2 n ASP . 213 B 213 
B 214 2 n PRO . 214 B 214 
B 215 2 n MET . 215 B 215 
B 216 2 n GLY . 216 B 216 
B 217 2 n PHE . 217 B 217 
B 218 2 n SER . 218 B 218 
B 219 2 n TYR . 219 B 219 
B 220 2 n ASP . 220 B 220 
B 221 2 n THR . 221 B 221 
B 222 2 n ARG . 222 B 222 
B 223 2 n CYS . 223 B 223 
B 224 2 n PHE . 224 B 224 
B 225 2 n ASP . 225 B 225 
B 226 2 n SER . 226 B 226 
B 227 2 n THR . 227 B 227 
B 228 2 n VAL . 228 B 228 
B 229 2 n THR . 229 B 229 
B 230 2 n GLU . 230 B 230 
B 231 2 n ARG . 231 B 231 
B 232 2 n ASP . 232 B 232 
B 233 2 n ILE . 233 B 233 
B 234 2 n ARG . 234 B 234 
B 235 2 n THR . 235 B 235 
B 236 2 n GLU . 236 B 236 
B 237 2 n GLU . 237 B 237 
B 238 2 n SER . 238 B 238 
B 239 2 n ILE . 239 B 239 
B 240 2 n TYR . 240 B 240 
B 241 2 n GLN . 241 B 241 
B 242 2 n ALA . 242 B 242 
B 243 2 n CYS . 243 B 243 
B 244 2 n SER . 244 B 244 
B 245 2 n LEU . 245 B 245 
B 246 2 n PRO . 246 B 246 
B 247 2 n GLU . 247 B 247 
B 248 2 n GLU . 248 B 248 
B 249 2 n ALA . 249 B 249 
B 250 2 n ARG . 250 B 250 
B 251 2 n THR . 251 B 251 
B 252 2 n ALA . 252 B 252 
B 253 2 n ILE . 253 B 253 
B 254 2 n HIS . 254 B 254 
B 255 2 n SER . 255 B 255 
B 256 2 n LEU . 256 B 256 
B 257 2 n THR . 257 B 257 
B 258 2 n GLU . 258 B 258 
B 259 2 n ARG . 259 B 259 
B 260 2 n LEU . 260 B 260 
B 261 2 n TYR . 261 B 261 
B 262 2 n VAL . 262 B 262 
B 263 2 n GLY . 263 B 263 
B 264 2 n GLY . 264 B 264 
B 265 2 n PRO . 265 B 265 
B 266 2 n MET . 266 B 266 
B 267 2 n PHE . 267 B 267 
B 268 2 n ASN . 268 B 268 
B 269 2 n SER . 269 B 269 
B 270 2 n LYS . 270 B 270 
B 271 2 n GLY . 271 B 271 
B 272 2 n GLN . 272 B 272 
B 273 2 n THR . 273 B 273 
B 274 2 n CYS . 274 B 274 
B 275 2 n GLY . 275 B 275 
B 276 2 n TYR . 276 B 276 
B 277 2 n ARG . 277 B 277 
B 278 2 n ARG . 278 B 278 
B 279 2 n CYS . 279 B 279 
B 280 2 n ARG . 280 B 280 
B 281 2 n ALA . 281 B 281 
B 282 2 n SER . 282 B 282 
B 283 2 n GLY . 283 B 283 
B 284 2 n VAL . 284 B 284 
B 285 2 n LEU . 285 B 285 
B 286 2 n THR . 286 B 286 
B 287 2 n THR . 287 B 287 
B 288 2 n SER . 288 B 288 
B 289 2 n MET . 289 B 289 
B 290 2 n GLY . 290 B 290 
B 291 2 n ASN . 291 B 291 
B 292 2 n THR . 292 B 292 
B 293 2 n ILE . 293 B 293 
B 294 2 n THR . 294 B 294 
B 295 2 n CYS . 295 B 295 
B 296 2 n TYR . 296 B 296 
B 297 2 n VAL . 297 B 297 
B 298 2 n LYS . 298 B 298 
B 299 2 n ALA . 299 B 299 
B 300 2 n LEU . 300 B 300 
B 301 2 n ALA . 301 B 301 
B 302 2 n ALA . 302 B 302 
B 303 2 n CYS . 303 B 303 
B 304 2 n LYS . 304 B 304 
B 305 2 n ALA . 305 B 305 
B 306 2 n ALA . 306 B 306 
B 307 2 n GLY . 307 B 307 
B 308 2 n ILE . 308 B 308 
B 309 2 n VAL . 309 B 309 
B 310 2 n ALA . 310 B 310 
B 311 2 n PRO . 311 B 311 
B 312 2 n THR . 312 B 312 
B 313 2 n MET . 313 B 313 
B 314 2 n LEU . 314 B 314 
B 315 2 n VAL . 315 B 315 
B 316 2 n CYS . 316 B 316 
B 317 2 n GLY . 317 B 317 
B 318 2 n ASP . 318 B 318 
B 319 2 n ASP . 319 B 319 
B 320 2 n LEU . 320 B 320 
B 321 2 n VAL . 321 B 321 
B 322 2 n VAL . 322 B 322 
B 323 2 n ILE . 323 B 323 
B 324 2 n SER . 324 B 324 
B 325 2 n GLU . 325 B 325 
B 326 2 n SER . 326 B 326 
B 327 2 n GLN . 327 B 327 
B 328 2 n GLY . 328 B 328 
B 329 2 n THR . 329 B 329 
B 330 2 n GLU . 330 B 330 
B 331 2 n GLU . 331 B 331 
B 332 2 n ASP . 332 B 332 
B 333 2 n GLU . 333 B 333 
B 334 2 n ARG . 334 B 334 
B 335 2 n ASN . 335 B 335 
B 336 2 n LEU . 336 B 336 
B 337 2 n ARG . 337 B 337 
B 338 2 n ALA . 338 B 338 
B 339 2 n PHE . 339 B 339 
B 340 2 n THR . 340 B 340 
B 341 2 n GLU . 341 B 341 
B 342 2 n ALA . 342 B 342 
B 343 2 n MET . 343 B 343 
B 344 2 n THR . 344 B 344 
B 345 2 n ARG . 345 B 345 
B 346 2 n TYR . 346 B 346 
B 347 2 n SER . 347 B 347 
B 348 2 n ALA . 348 B 348 
B 349 2 n PRO . 349 B 349 
B 350 2 n PRO . 350 B 350 
B 351 2 n GLY . 351 B 351 
B 352 2 n ASP . 352 B 352 
B 353 2 n PRO . 353 B 353 
B 354 2 n PRO . 354 B 354 
B 355 2 n ARG . 355 B 355 
B 356 2 n PRO . 356 B 356 
B 357 2 n GLU . 357 B 357 
B 358 2 n TYR . 358 B 358 
B 359 2 n ASP . 359 B 359 
B 360 2 n LEU . 360 B 360 
B 361 2 n GLU . 361 B 361 
B 362 2 n LEU . 362 B 362 
B 363 2 n ILE . 363 B 363 
B 364 2 n THR . 364 B 364 
B 365 2 n SER . 365 B 365 
B 366 2 n CYS . 366 B 366 
B 367 2 n SER . 367 B 367 
B 368 2 n SER . 368 B 368 
B 369 2 n ASN . 369 B 369 
B 370 2 n VAL . 370 B 370 
B 371 2 n SER . 371 B 371 
B 372 2 n VAL . 372 B 372 
B 373 2 n ALA . 373 B 373 
B 374 2 n LEU . 374 B 374 
B 375 2 n GLY . 375 B 375 
B 376 2 n PRO . 376 B 376 
B 377 2 n ARG . 377 B 377 
B 378 2 n GLY . 378 B 378 
B 379 2 n ARG . 379 B 379 
B 380 2 n ARG . 380 B 380 
B 381 2 n ARG . 381 B 381 
B 382 2 n TYR . 382 B 382 
B 383 2 n TYR . 383 B 383 
B 384 2 n LEU . 384 B 384 
B 385 2 n THR . 385 B 385 
B 386 2 n ARG . 386 B 386 
B 387 2 n ASP . 387 B 387 
B 388 2 n PRO . 388 B 388 
B 389 2 n THR . 389 B 389 
B 390 2 n THR . 390 B 390 
B 391 2 n PRO . 391 B 391 
B 392 2 n LEU . 392 B 392 
B 393 2 n ALA . 393 B 393 
B 394 2 n ARG . 394 B 394 
B 395 2 n ALA . 395 B 395 
B 396 2 n ALA . 396 B 396 
B 397 2 n TRP . 397 B 397 
B 398 2 n GLU . 398 B 398 
B 399 2 n THR . 399 B 399 
B 400 2 n VAL . 400 B 400 
B 401 2 n ARG . 401 B 401 
B 402 2 n HIS . 402 B 402 
B 403 2 n SER . 403 B 403 
B 404 2 n PRO . 404 B 404 
B 405 2 n ILE . 405 B 405 
B 406 2 n ASN . 406 B 406 
B 407 2 n SER . 407 B 407 
B 408 2 n TRP . 408 B 408 
B 409 2 n LEU . 409 B 409 
B 410 2 n GLY . 410 B 410 
B 411 2 n ASN . 411 B 411 
B 412 2 n ILE . 412 B 412 
B 413 2 n ILE . 413 B 413 
B 414 2 n GLN . 414 B 414 
B 415 2 n TYR . 415 B 415 
B 416 2 n ALA . 416 B 416 
B 417 2 n PRO . 417 B 417 
B 418 2 n THR . 418 B 418 
B 419 2 n ILE . 419 B 419 
B 420 2 n TRP . 420 B 420 
B 421 2 n VAL . 421 B 421 
B 422 2 n ARG . 422 B 422 
B 423 2 n MET . 423 B 423 
B 424 2 n VAL . 424 B 424 
B 425 2 n LEU . 425 B 425 
B 426 2 n MET . 426 B 426 
B 427 2 n THR . 427 B 427 
B 428 2 n HIS . 428 B 428 
B 429 2 n PHE . 429 B 429 
B 430 2 n PHE . 430 B 430 
B 431 2 n SER . 431 B 431 
B 432 2 n ILE . 432 B 432 
B 433 2 n LEU . 433 B 433 
B 434 2 n MET . 434 B 434 
B 435 2 n VAL . 435 B 435 
B 436 2 n GLN . 436 B 436 
B 437 2 n ASP . 437 B 437 
B 438 2 n THR . 438 B 438 
B 439 2 n LEU . 439 B 439 
B 440 2 n ASP . 440 B 440 
B 441 2 n GLN . 441 B 441 
B 442 2 n ASN . 442 B 442 
B 443 2 n LEU . 443 B 443 
B 444 2 n ASN . 444 B 444 
B 445 2 n PHE . 445 B 445 
B 446 2 n GLU . 446 B 446 
B 447 2 n MET . 447 B 447 
B 448 2 n TYR . 448 B 448 
B 449 2 n GLY . 449 B 449 
B 450 2 n SER . 450 B 450 
B 451 2 n VAL . 451 B 451 
B 452 2 n TYR . 452 B 452 
B 453 2 n SER . 453 B 453 
B 454 2 n VAL . 454 B 454 
B 455 2 n ASN . 455 B 455 
B 456 2 n PRO . 456 B 456 
B 457 2 n LEU . 457 B 457 
B 458 2 n ASP . 458 B 458 
B 459 2 n LEU . 459 B 459 
B 460 2 n PRO . 460 B 460 
B 461 2 n ALA . 461 B 461 
B 462 2 n ILE . 462 B 462 
B 463 2 n ILE . 463 B 463 
B 464 2 n GLU . 464 B 464 
B 465 2 n ARG . 465 B 465 
B 466 2 n LEU . 466 B 466 
B 467 2 n HIS . 467 B 467 
B 468 2 n GLY . 468 B 468 
B 469 2 n LEU . 469 B 469 
B 470 2 n ASP . 470 B 470 
B 471 2 n ALA . 471 B 471 
B 472 2 n PHE . 472 B 472 
B 473 2 n SER . 473 B 473 
B 474 2 n MET . 474 B 474 
B 475 2 n HIS . 475 B 475 
B 476 2 n THR . 476 B 476 
B 477 2 n TYR . 477 B 477 
B 478 2 n SER . 478 B 478 
B 479 2 n HIS . 479 B 479 
B 480 2 n HIS . 480 B 480 
B 481 2 n GLU . 481 B 481 
B 482 2 n LEU . 482 B 482 
B 483 2 n THR . 483 B 483 
B 484 2 n ARG . 484 B 484 
B 485 2 n VAL . 485 B 485 
B 486 2 n ALA . 486 B 486 
B 487 2 n SER . 487 B 487 
B 488 2 n ALA . 488 B 488 
B 489 2 n LEU . 489 B 489 
B 490 2 n ARG . 490 B 490 
B 491 2 n LYS . 491 B 491 
B 492 2 n LEU . 492 B 492 
B 493 2 n GLY . 493 B 493 
B 494 2 n ALA . 494 B 494 
B 495 2 n PRO . 495 B 495 
B 496 2 n PRO . 496 B 496 
B 497 2 n LEU . 497 B 497 
B 498 2 n ARG . 498 B 498 
B 499 2 n VAL . 499 B 499 
B 500 2 n TRP . 500 B 500 
B 501 2 n LYS . 501 B 501 
B 502 2 n SER . 502 B 502 
B 503 2 n ARG . 503 B 503 
B 504 2 n ALA . 504 B 504 
B 505 2 n ARG . 505 B 505 
B 506 2 n ALA . 506 B 506 
B 507 2 n VAL . 507 B 507 
B 508 2 n ARG . 508 B 508 
B 509 2 n ALA . 509 B 509 
B 510 2 n SER . 510 B 510 
B 511 2 n LEU . 511 B 511 
B 512 2 n ILE . 512 B 512 
B 513 2 n SER . 513 B 513 
B 514 2 n ARG . 514 B 514 
B 515 2 n GLY . 515 B 515 
B 516 2 n GLY . 516 B 516 
B 517 2 n LYS . 517 B 517 
B 518 2 n ALA . 518 B 518 
B 519 2 n ALA . 519 B 519 
B 520 2 n VAL . 520 B 520 
B 521 2 n CYS . 521 B 521 
B 522 2 n GLY . 522 B 522 
B 523 2 n ARG . 523 B 523 
B 524 2 n TYR . 524 B 524 
B 525 2 n LEU . 525 B 525 
B 526 2 n PHE . 526 B 526 
B 527 2 n ASN . 527 B 527 
B 528 2 n TRP . 528 B 528 
B 529 2 n ALA . 529 B 529 
B 530 2 n VAL . 530 B 530 
B 531 2 n LYS . 531 B 531 
B 532 2 n THR . 532 B 532 
B 533 2 n LYS . 533 B 533 
B 534 2 n LEU . 534 B 534 
B 535 2 n LYS . 535 B 535 
B 536 2 n LEU . 536 B 536 
B 537 2 n THR . 537 B 537 
B 538 2 n PRO . 538 B 538 
B 539 2 n LEU . 539 B 539 
B 540 2 n PRO . 540 B 540 
B 541 2 n GLU . 541 B 541 
B 542 2 n ALA . 542 B 542 
B 543 2 n ARG . 543 B 543 
B 544 2 n LEU . 544 B 544 
B 545 2 n LEU . 545 B 545 
B 546 2 n ASP . 546 B 546 
B 547 2 n LEU . 547 B 547 
B 548 2 n SER . 548 B 548 
B 549 2 n SER . 549 B 549 
B 550 2 n TRP . 550 B 550 
B 551 2 n PHE . 551 B 551 
B 552 2 n THR . 552 B 552 
B 553 2 n VAL . 553 B 553 
B 554 2 n GLY . 554 B 554 
B 555 2 n ALA . 555 B 555 
B 556 2 n GLY . 556 B 556 
B 557 2 n GLY . 557 B 557 
B 558 2 n GLY . 558 B 558 
B 559 2 n ASP . 559 B 559 
B 560 2 n ILE . 560 B 560 
B 561 2 n PHE . 561 B 561 
B 562 2 n HIS . 562 B 562 
B 563 2 n SER . 563 B 563 
B 564 2 n VAL . 564 B 564 
B 565 2 n SER . 565 B 565 
B 566 2 n ARG . 566 B 566 
B 567 2 n ALA . 567 B 567 
B 568 2 n ARG . 568 B 568 
B 569 2 n PRO . 569 B 569 
B 570 2 n ARG . 570 B 570 
B 571 2 n SER . 571 B 571 
B 572 2 n LEU . 572 B 572 
B 573 2 n LEU . 573 B 573 
B 574 2 n PHE . 574 B 574 
B 575 2 n GLY . 575 B 575 
B 576 2 n LEU . 576 B 576 
B 577 2 n LEU . 577 B 577 
B 578 2 n LEU . 578 B 578 
B 579 2 n LEU . 579 B 579 
B 580 2 n PHE . 580 B 580 
B 581 2 n VAL . 581 B 581 
B 582 2 n GLY . 582 B 582 
B 583 2 n VAL . 583 B 583 
B 584 2 n GLY . 584 B 584 
B 585 2 n LEU . 585 B 585 
B 586 2 n PHE . 586 B 586 
B 587 2 n LEU . 587 B 587 
B 588 2 n LEU . 588 B 588 
B 589 2 n PRO . 589 B 589 
B 590 2 n ALA . 590 B 590 
B 591 2 n ARG . 591 B 591 
C 1   3 n C   . 1   C 1   
C 2   3 n U   . 2   C 2   
C 3   3 n G   . 3   C 3   
C 4   3 n C   . 4   C 4   
C 5   3 n A   . 5   C 5   
C 6   3 n G   . 6   C 6   
C 7   3 n A   . 7   C 7   
C 8   3 n G   . 8   C 8   
C 9   3 n A   . 9   C 9   
C 10  3 n G   . 10  C 10  
C 11  3 n U   . 11  C 11  
C 12  3 n G   . 12  C 12  
C 13  3 n C   . 13  C 13  
C 14  3 n C   . 14  C 14  
C 15  3 n G   . 15  C 15  
C 16  3 n U   . 16  C 16  
C 17  3 n A   . 17  C 17  
C 18  3 n A   . 18  C 18  
C 19  3 n C   . 19  C 19  
C 20  3 n U   . 20  C 20  
C 21  3 n G   . 21  C 21  
C 22  3 n G   . 22  C 22  
C 23  3 n U   . 23  C 23  
C 24  3 n C   . 24  C 24  
C 25  3 n U   . 25  C 25  
C 26  3 n C   . 26  C 26  
C 27  3 n U   . 27  C 27  
C 28  3 n C   . 28  C 28  
C 29  3 n U   . 29  C 29  
C 30  3 n G   . 30  C 30  
C 31  3 n C   . 31  C 31  
C 32  3 n A   . 32  C 32  
C 33  3 n G   . 33  C 33  
C 34  3 n A   . 34  C 34  
C 35  3 n U   . 35  C 35  
C 36  3 n C   . 36  C 36  
C 37  3 n A   . 37  C 37  
C 38  3 n U   . 38  C 38  
C 39  3 n G   . 39  C 39  
C 40  3 n U   . 40  C 40  
C 41  3 n U   . 41  C 41  
C 42  3 n U   . 42  C 42  
C 43  3 n U   . 43  C 43  
C 44  3 n U   . 44  C 44  
C 45  3 n U   . 45  C 45  
C 46  3 n U   . 46  C 46  
C 47  3 n U   . 47  C 47  
C 48  3 n U   . 48  C 48  
C 49  3 n U   . 49  C 49  
C 50  3 n U   . 50  C 50  
#
_software.classification other
_software.date           ?
_software.description    "Structure prediction"
_software.name           AlphaFold
_software.pdbx_ordinal   1
_software.type           package
_software.version        "AlphaFold-beta-20231127 (7a14c934-fe78-43c1-a552-7fb305b0ebd1 @ 2024-11-03 13:13:40)"
#
loop_
_struct_asym.entity_id
_struct_asym.id
1 A 
2 B 
3 C 
#
loop_
_atom_site.group_PDB
_atom_site.id
_atom_site.type_symbol
_atom_site.label_atom_id
_atom_site.label_alt_id
_atom_site.label_comp_id
_atom_site.label_asym_id
_atom_site.label_entity_id
_atom_site.label_seq_id
_atom_site.pdbx_PDB_ins_code
_atom_site.Cartn_x
_atom_site.Cartn_y
_atom_site.Cartn_z
_atom_site.occupancy
_atom_site.B_iso_or_equiv
_atom_site.auth_seq_id
_atom_site.auth_asym_id
_atom_site.pdbx_PDB_model_num
ATOM 1    N N     . THR A 1 1   ? -11.282 0.525   30.123  1.00 26.56 1   A 1 
ATOM 2    C CA    . THR A 1 1   ? -12.479 0.427   29.266  1.00 29.23 1   A 1 
ATOM 3    C C     . THR A 1 1   ? -12.205 1.223   28.006  1.00 31.01 1   A 1 
ATOM 4    O O     . THR A 1 1   ? -12.038 2.431   28.092  1.00 29.43 1   A 1 
ATOM 5    C CB    . THR A 1 1   ? -13.721 0.979   29.983  1.00 27.30 1   A 1 
ATOM 6    O OG1   . THR A 1 1   ? -13.340 2.042   30.822  1.00 25.32 1   A 1 
ATOM 7    C CG2   . THR A 1 1   ? -14.354 -0.088  30.881  1.00 24.62 1   A 1 
ATOM 8    N N     . PHE A 1 2   ? -12.084 0.566   26.892  1.00 41.39 2   A 1 
ATOM 9    C CA    . PHE A 1 2   ? -11.922 1.259   25.620  1.00 41.58 2   A 1 
ATOM 10   C C     . PHE A 1 2   ? -13.268 1.906   25.277  1.00 43.44 2   A 1 
ATOM 11   O O     . PHE A 1 2   ? -14.230 1.199   25.001  1.00 39.47 2   A 1 
ATOM 12   C CB    . PHE A 1 2   ? -11.450 0.272   24.550  1.00 36.66 2   A 1 
ATOM 13   C CG    . PHE A 1 2   ? -10.018 -0.199  24.748  1.00 34.07 2   A 1 
ATOM 14   C CD1   . PHE A 1 2   ? -8.963  0.590   24.281  1.00 31.16 2   A 1 
ATOM 15   C CD2   . PHE A 1 2   ? -9.745  -1.410  25.414  1.00 30.63 2   A 1 
ATOM 16   C CE1   . PHE A 1 2   ? -7.638  0.170   24.457  1.00 27.75 2   A 1 
ATOM 17   C CE2   . PHE A 1 2   ? -8.423  -1.825  25.593  1.00 27.82 2   A 1 
ATOM 18   C CZ    . PHE A 1 2   ? -7.360  -1.041  25.120  1.00 27.48 2   A 1 
ATOM 19   N N     . SER A 1 3   ? -13.347 3.241   25.370  1.00 48.44 3   A 1 
ATOM 20   C CA    . SER A 1 3   ? -14.562 3.952   24.980  1.00 50.36 3   A 1 
ATOM 21   C C     . SER A 1 3   ? -14.768 3.817   23.470  1.00 52.19 3   A 1 
ATOM 22   O O     . SER A 1 3   ? -13.809 3.707   22.701  1.00 48.58 3   A 1 
ATOM 23   C CB    . SER A 1 3   ? -14.540 5.420   25.439  1.00 46.32 3   A 1 
ATOM 24   O OG    . SER A 1 3   ? -13.715 6.220   24.634  1.00 42.67 3   A 1 
ATOM 25   N N     . ASP A 1 4   ? -16.020 3.849   23.047  1.00 64.81 4   A 1 
ATOM 26   C CA    . ASP A 1 4   ? -16.389 3.870   21.633  1.00 67.00 4   A 1 
ATOM 27   C C     . ASP A 1 4   ? -16.157 5.246   20.975  1.00 71.54 4   A 1 
ATOM 28   O O     . ASP A 1 4   ? -16.494 5.447   19.816  1.00 64.57 4   A 1 
ATOM 29   C CB    . ASP A 1 4   ? -17.856 3.423   21.513  1.00 59.10 4   A 1 
ATOM 30   C CG    . ASP A 1 4   ? -18.850 4.350   22.229  1.00 52.84 4   A 1 
ATOM 31   O OD1   . ASP A 1 4   ? -18.396 5.277   22.942  1.00 47.67 4   A 1 
ATOM 32   O OD2   . ASP A 1 4   ? -20.064 4.129   22.072  1.00 47.27 4   A 1 
ATOM 33   N N     . ASN A 1 5   ? -15.575 6.182   21.717  1.00 82.24 5   A 1 
ATOM 34   C CA    . ASN A 1 5   ? -15.298 7.562   21.332  1.00 86.06 5   A 1 
ATOM 35   C C     . ASN A 1 5   ? -16.554 8.402   21.017  1.00 88.05 5   A 1 
ATOM 36   O O     . ASN A 1 5   ? -16.431 9.506   20.501  1.00 84.26 5   A 1 
ATOM 37   C CB    . ASN A 1 5   ? -14.244 7.598   20.216  1.00 83.17 5   A 1 
ATOM 38   C CG    . ASN A 1 5   ? -12.968 6.829   20.540  1.00 81.12 5   A 1 
ATOM 39   O OD1   . ASN A 1 5   ? -12.520 6.729   21.674  1.00 73.04 5   A 1 
ATOM 40   N ND2   . ASN A 1 5   ? -12.332 6.264   19.537  1.00 71.77 5   A 1 
ATOM 41   N N     . SER A 1 6   ? -17.753 7.908   21.341  1.00 85.77 6   A 1 
ATOM 42   C CA    . SER A 1 6   ? -19.005 8.630   21.097  1.00 85.81 6   A 1 
ATOM 43   C C     . SER A 1 6   ? -19.295 9.705   22.141  1.00 86.92 6   A 1 
ATOM 44   O O     . SER A 1 6   ? -20.020 10.668  21.880  1.00 83.82 6   A 1 
ATOM 45   C CB    . SER A 1 6   ? -20.167 7.638   21.034  1.00 83.56 6   A 1 
ATOM 46   O OG    . SER A 1 6   ? -20.447 7.088   22.302  1.00 74.87 6   A 1 
ATOM 47   N N     . THR A 1 7   ? -18.700 9.561   23.324  1.00 86.56 7   A 1 
ATOM 48   C CA    . THR A 1 7   ? -18.857 10.481  24.449  1.00 87.28 7   A 1 
ATOM 49   C C     . THR A 1 7   ? -17.567 11.263  24.691  1.00 89.04 7   A 1 
ATOM 50   O O     . THR A 1 7   ? -16.470 10.734  24.467  1.00 86.56 7   A 1 
ATOM 51   C CB    . THR A 1 7   ? -19.286 9.744   25.728  1.00 83.79 7   A 1 
ATOM 52   O OG1   . THR A 1 7   ? -18.410 8.689   26.036  1.00 74.75 7   A 1 
ATOM 53   C CG2   . THR A 1 7   ? -20.688 9.162   25.596  1.00 72.88 7   A 1 
ATOM 54   N N     . PRO A 1 8   ? -17.677 12.526  25.169  1.00 90.12 8   A 1 
ATOM 55   C CA    . PRO A 1 8   ? -16.497 13.308  25.524  1.00 91.26 8   A 1 
ATOM 56   C C     . PRO A 1 8   ? -15.635 12.572  26.554  1.00 92.16 8   A 1 
ATOM 57   O O     . PRO A 1 8   ? -16.170 12.085  27.552  1.00 90.30 8   A 1 
ATOM 58   C CB    . PRO A 1 8   ? -17.022 14.637  26.080  1.00 88.70 8   A 1 
ATOM 59   C CG    . PRO A 1 8   ? -18.420 14.735  25.491  1.00 84.45 8   A 1 
ATOM 60   C CD    . PRO A 1 8   ? -18.882 13.290  25.384  1.00 86.84 8   A 1 
ATOM 61   N N     . PRO A 1 9   ? -14.306 12.483  26.350  1.00 91.19 9   A 1 
ATOM 62   C CA    . PRO A 1 9   ? -13.428 11.833  27.311  1.00 91.46 9   A 1 
ATOM 63   C C     . PRO A 1 9   ? -13.405 12.609  28.637  1.00 92.60 9   A 1 
ATOM 64   O O     . PRO A 1 9   ? -13.450 13.840  28.659  1.00 90.92 9   A 1 
ATOM 65   C CB    . PRO A 1 9   ? -12.061 11.763  26.630  1.00 88.99 9   A 1 
ATOM 66   C CG    . PRO A 1 9   ? -12.097 12.916  25.632  1.00 86.47 9   A 1 
ATOM 67   C CD    . PRO A 1 9   ? -13.564 12.998  25.220  1.00 89.17 9   A 1 
ATOM 68   N N     . ALA A 1 10  ? -13.317 11.886  29.751  1.00 92.33 10  A 1 
ATOM 69   C CA    . ALA A 1 10  ? -13.106 12.494  31.048  1.00 92.57 10  A 1 
ATOM 70   C C     . ALA A 1 10  ? -11.707 13.122  31.134  1.00 93.40 10  A 1 
ATOM 71   O O     . ALA A 1 10  ? -10.754 12.589  30.561  1.00 91.30 10  A 1 
ATOM 72   C CB    . ALA A 1 10  ? -13.323 11.430  32.140  1.00 90.43 10  A 1 
ATOM 73   N N     . VAL A 1 11  ? -11.581 14.230  31.862  1.00 94.43 11  A 1 
ATOM 74   C CA    . VAL A 1 11  ? -10.281 14.905  32.032  1.00 95.21 11  A 1 
ATOM 75   C C     . VAL A 1 11  ? -9.377  14.046  32.918  1.00 95.22 11  A 1 
ATOM 76   O O     . VAL A 1 11  ? -9.715  13.802  34.079  1.00 93.78 11  A 1 
ATOM 77   C CB    . VAL A 1 11  ? -10.444 16.314  32.615  1.00 94.35 11  A 1 
ATOM 78   C CG1   . VAL A 1 11  ? -9.099  17.036  32.635  1.00 88.47 11  A 1 
ATOM 79   C CG2   . VAL A 1 11  ? -11.421 17.140  31.770  1.00 88.71 11  A 1 
ATOM 80   N N     . PRO A 1 12  ? -8.233  13.578  32.408  1.00 93.63 12  A 1 
ATOM 81   C CA    . PRO A 1 12  ? -7.337  12.726  33.165  1.00 93.32 12  A 1 
ATOM 82   C C     . PRO A 1 12  ? -6.476  13.536  34.145  1.00 93.69 12  A 1 
ATOM 83   O O     . PRO A 1 12  ? -6.358  14.760  34.077  1.00 91.45 12  A 1 
ATOM 84   C CB    . PRO A 1 12  ? -6.524  11.994  32.096  1.00 91.59 12  A 1 
ATOM 85   C CG    . PRO A 1 12  ? -6.402  13.042  30.996  1.00 88.89 12  A 1 
ATOM 86   C CD    . PRO A 1 12  ? -7.739  13.763  31.051  1.00 91.70 12  A 1 
ATOM 87   N N     . GLN A 1 13  ? -5.824  12.842  35.072  1.00 94.51 13  A 1 
ATOM 88   C CA    . GLN A 1 13  ? -4.847  13.452  35.989  1.00 93.91 13  A 1 
ATOM 89   C C     . GLN A 1 13  ? -3.538  13.808  35.273  1.00 94.38 13  A 1 
ATOM 90   O O     . GLN A 1 13  ? -2.965  14.873  35.503  1.00 91.47 13  A 1 
ATOM 91   C CB    . GLN A 1 13  ? -4.574  12.475  37.140  1.00 92.16 13  A 1 
ATOM 92   C CG    . GLN A 1 13  ? -5.721  12.381  38.162  1.00 81.63 13  A 1 
ATOM 93   C CD    . GLN A 1 13  ? -5.439  13.077  39.498  1.00 74.00 13  A 1 
ATOM 94   O OE1   . GLN A 1 13  ? -4.346  13.508  39.799  1.00 64.85 13  A 1 
ATOM 95   N NE2   . GLN A 1 13  ? -6.431  13.211  40.353  1.00 62.26 13  A 1 
ATOM 96   N N     . THR A 1 14  ? -3.079  12.917  34.410  1.00 93.80 14  A 1 
ATOM 97   C CA    . THR A 1 14  ? -1.889  13.063  33.567  1.00 93.63 14  A 1 
ATOM 98   C C     . THR A 1 14  ? -2.301  13.300  32.119  1.00 94.07 14  A 1 
ATOM 99   O O     . THR A 1 14  ? -3.354  12.828  31.700  1.00 91.37 14  A 1 
ATOM 100  C CB    . THR A 1 14  ? -0.989  11.820  33.648  1.00 91.55 14  A 1 
ATOM 101  O OG1   . THR A 1 14  ? -1.728  10.644  33.403  1.00 79.42 14  A 1 
ATOM 102  C CG2   . THR A 1 14  ? -0.359  11.679  35.034  1.00 77.16 14  A 1 
ATOM 103  N N     . TYR A 1 15  ? -1.456  13.995  31.352  1.00 94.79 15  A 1 
ATOM 104  C CA    . TYR A 1 15  ? -1.733  14.288  29.949  1.00 95.01 15  A 1 
ATOM 105  C C     . TYR A 1 15  ? -2.107  13.033  29.144  1.00 95.03 15  A 1 
ATOM 106  O O     . TYR A 1 15  ? -1.433  12.008  29.216  1.00 93.82 15  A 1 
ATOM 107  C CB    . TYR A 1 15  ? -0.528  14.975  29.312  1.00 94.50 15  A 1 
ATOM 108  C CG    . TYR A 1 15  ? -0.682  15.194  27.821  1.00 95.07 15  A 1 
ATOM 109  C CD1   . TYR A 1 15  ? 0.001   14.373  26.903  1.00 93.00 15  A 1 
ATOM 110  C CD2   . TYR A 1 15  ? -1.540  16.201  27.345  1.00 93.03 15  A 1 
ATOM 111  C CE1   . TYR A 1 15  ? -0.158  14.567  25.520  1.00 92.74 15  A 1 
ATOM 112  C CE2   . TYR A 1 15  ? -1.709  16.399  25.968  1.00 92.77 15  A 1 
ATOM 113  C CZ    . TYR A 1 15  ? -1.009  15.592  25.054  1.00 94.38 15  A 1 
ATOM 114  O OH    . TYR A 1 15  ? -1.156  15.802  23.704  1.00 93.53 15  A 1 
ATOM 115  N N     . GLN A 1 16  ? -3.172  13.144  28.370  1.00 96.16 16  A 1 
ATOM 116  C CA    . GLN A 1 16  ? -3.605  12.115  27.435  1.00 95.79 16  A 1 
ATOM 117  C C     . GLN A 1 16  ? -4.212  12.750  26.183  1.00 96.37 16  A 1 
ATOM 118  O O     . GLN A 1 16  ? -4.748  13.863  26.207  1.00 95.41 16  A 1 
ATOM 119  C CB    . GLN A 1 16  ? -4.626  11.161  28.091  1.00 93.51 16  A 1 
ATOM 120  C CG    . GLN A 1 16  ? -3.990  10.303  29.196  1.00 83.30 16  A 1 
ATOM 121  C CD    . GLN A 1 16  ? -4.940  9.275   29.820  1.00 81.68 16  A 1 
ATOM 122  O OE1   . GLN A 1 16  ? -6.071  9.079   29.414  1.00 72.88 16  A 1 
ATOM 123  N NE2   . GLN A 1 16  ? -4.493  8.580   30.838  1.00 68.17 16  A 1 
ATOM 124  N N     . VAL A 1 17  ? -4.166  11.995  25.096  1.00 96.19 17  A 1 
ATOM 125  C CA    . VAL A 1 17  ? -4.902  12.300  23.863  1.00 96.24 17  A 1 
ATOM 126  C C     . VAL A 1 17  ? -6.175  11.448  23.856  1.00 95.85 17  A 1 
ATOM 127  O O     . VAL A 1 17  ? -6.114  10.220  23.850  1.00 94.59 17  A 1 
ATOM 128  C CB    . VAL A 1 17  ? -4.048  12.068  22.608  1.00 95.91 17  A 1 
ATOM 129  C CG1   . VAL A 1 17  ? -4.822  12.441  21.347  1.00 91.50 17  A 1 
ATOM 130  C CG2   . VAL A 1 17  ? -2.770  12.911  22.650  1.00 90.55 17  A 1 
ATOM 131  N N     . GLY A 1 18  ? -7.332  12.111  23.866  1.00 95.53 18  A 1 
ATOM 132  C CA    . GLY A 1 18  ? -8.638  11.487  23.742  1.00 95.13 18  A 1 
ATOM 133  C C     . GLY A 1 18  ? -9.236  11.682  22.351  1.00 95.47 18  A 1 
ATOM 134  O O     . GLY A 1 18  ? -8.815  12.543  21.585  1.00 94.65 18  A 1 
ATOM 135  N N     . TYR A 1 19  ? -10.260 10.888  22.042  1.00 95.37 19  A 1 
ATOM 136  C CA    . TYR A 1 19  ? -10.980 10.953  20.776  1.00 95.18 19  A 1 
ATOM 137  C C     . TYR A 1 19  ? -12.453 11.258  21.031  1.00 95.15 19  A 1 
ATOM 138  O O     . TYR A 1 19  ? -13.025 10.809  22.020  1.00 93.66 19  A 1 
ATOM 139  C CB    . TYR A 1 19  ? -10.796 9.649   19.995  1.00 94.31 19  A 1 
ATOM 140  C CG    . TYR A 1 19  ? -9.357  9.313   19.666  1.00 94.14 19  A 1 
ATOM 141  C CD1   . TYR A 1 19  ? -8.791  9.710   18.441  1.00 90.34 19  A 1 
ATOM 142  C CD2   . TYR A 1 19  ? -8.556  8.610   20.594  1.00 89.74 19  A 1 
ATOM 143  C CE1   . TYR A 1 19  ? -7.461  9.416   18.143  1.00 88.54 19  A 1 
ATOM 144  C CE2   . TYR A 1 19  ? -7.213  8.314   20.307  1.00 87.84 19  A 1 
ATOM 145  C CZ    . TYR A 1 19  ? -6.669  8.719   19.079  1.00 91.38 19  A 1 
ATOM 146  O OH    . TYR A 1 19  ? -5.354  8.440   18.797  1.00 90.14 19  A 1 
ATOM 147  N N     . LEU A 1 20  ? -13.067 12.013  20.125  1.00 95.70 20  A 1 
ATOM 148  C CA    . LEU A 1 20  ? -14.494 12.289  20.141  1.00 95.81 20  A 1 
ATOM 149  C C     . LEU A 1 20  ? -15.053 12.170  18.717  1.00 95.55 20  A 1 
ATOM 150  O O     . LEU A 1 20  ? -14.908 13.078  17.899  1.00 94.23 20  A 1 
ATOM 151  C CB    . LEU A 1 20  ? -14.743 13.671  20.757  1.00 95.65 20  A 1 
ATOM 152  C CG    . LEU A 1 20  ? -16.235 14.076  20.805  1.00 94.62 20  A 1 
ATOM 153  C CD1   . LEU A 1 20  ? -17.071 13.117  21.654  1.00 90.82 20  A 1 
ATOM 154  C CD2   . LEU A 1 20  ? -16.357 15.477  21.400  1.00 90.80 20  A 1 
ATOM 155  N N     . HIS A 1 21  ? -15.701 11.050  18.447  1.00 93.66 21  A 1 
ATOM 156  C CA    . HIS A 1 21  ? -16.347 10.775  17.170  1.00 92.81 21  A 1 
ATOM 157  C C     . HIS A 1 21  ? -17.858 10.836  17.356  1.00 91.68 21  A 1 
ATOM 158  O O     . HIS A 1 21  ? -18.487 9.892   17.843  1.00 88.45 21  A 1 
ATOM 159  C CB    . HIS A 1 21  ? -15.880 9.420   16.615  1.00 92.09 21  A 1 
ATOM 160  C CG    . HIS A 1 21  ? -14.394 9.304   16.402  1.00 91.43 21  A 1 
ATOM 161  N ND1   . HIS A 1 21  ? -13.711 8.104   16.267  1.00 82.39 21  A 1 
ATOM 162  C CD2   . HIS A 1 21  ? -13.462 10.295  16.322  1.00 82.19 21  A 1 
ATOM 163  C CE1   . HIS A 1 21  ? -12.416 8.379   16.113  1.00 84.72 21  A 1 
ATOM 164  N NE2   . HIS A 1 21  ? -12.218 9.705   16.144  1.00 85.17 21  A 1 
ATOM 165  N N     . ALA A 1 22  ? -18.448 11.958  16.996  1.00 90.64 22  A 1 
ATOM 166  C CA    . ALA A 1 22  ? -19.870 12.178  17.154  1.00 89.97 22  A 1 
ATOM 167  C C     . ALA A 1 22  ? -20.446 12.909  15.930  1.00 89.12 22  A 1 
ATOM 168  O O     . ALA A 1 22  ? -19.728 13.687  15.288  1.00 86.00 22  A 1 
ATOM 169  C CB    . ALA A 1 22  ? -20.108 12.937  18.464  1.00 88.87 22  A 1 
ATOM 170  N N     . PRO A 1 23  ? -21.733 12.714  15.606  1.00 85.81 23  A 1 
ATOM 171  C CA    . PRO A 1 23  ? -22.352 13.321  14.433  1.00 84.34 23  A 1 
ATOM 172  C C     . PRO A 1 23  ? -22.242 14.851  14.402  1.00 84.06 23  A 1 
ATOM 173  O O     . PRO A 1 23  ? -22.089 15.520  15.428  1.00 80.82 23  A 1 
ATOM 174  C CB    . PRO A 1 23  ? -23.815 12.858  14.460  1.00 81.99 23  A 1 
ATOM 175  C CG    . PRO A 1 23  ? -23.757 11.550  15.244  1.00 79.19 23  A 1 
ATOM 176  C CD    . PRO A 1 23  ? -22.644 11.798  16.253  1.00 82.97 23  A 1 
ATOM 177  N N     . THR A 1 24  ? -22.366 15.431  13.217  1.00 81.29 24  A 1 
ATOM 178  C CA    . THR A 1 24  ? -22.506 16.881  13.054  1.00 79.32 24  A 1 
ATOM 179  C C     . THR A 1 24  ? -23.744 17.376  13.805  1.00 78.96 24  A 1 
ATOM 180  O O     . THR A 1 24  ? -24.782 16.723  13.805  1.00 74.39 24  A 1 
ATOM 181  C CB    . THR A 1 24  ? -22.585 17.261  11.565  1.00 75.79 24  A 1 
ATOM 182  O OG1   . THR A 1 24  ? -21.516 16.664  10.873  1.00 66.79 24  A 1 
ATOM 183  C CG2   . THR A 1 24  ? -22.455 18.761  11.335  1.00 65.76 24  A 1 
ATOM 184  N N     . GLY A 1 25  ? -23.624 18.516  14.504  1.00 77.44 25  A 1 
ATOM 185  C CA    . GLY A 1 25  ? -24.710 19.055  15.328  1.00 77.23 25  A 1 
ATOM 186  C C     . GLY A 1 25  ? -24.842 18.449  16.734  1.00 79.28 25  A 1 
ATOM 187  O O     . GLY A 1 25  ? -25.613 18.966  17.544  1.00 75.40 25  A 1 
ATOM 188  N N     . SER A 1 26  ? -24.061 17.435  17.108  1.00 82.33 26  A 1 
ATOM 189  C CA    . SER A 1 26  ? -24.060 16.849  18.461  1.00 83.56 26  A 1 
ATOM 190  C C     . SER A 1 26  ? -23.535 17.778  19.561  1.00 84.81 26  A 1 
ATOM 191  O O     . SER A 1 26  ? -23.727 17.524  20.750  1.00 80.92 26  A 1 
ATOM 192  C CB    . SER A 1 26  ? -23.238 15.555  18.457  1.00 81.64 26  A 1 
ATOM 193  O OG    . SER A 1 26  ? -21.891 15.845  18.149  1.00 76.04 26  A 1 
ATOM 194  N N     . GLY A 1 27  ? -22.885 18.874  19.189  1.00 87.02 27  A 1 
ATOM 195  C CA    . GLY A 1 27  ? -22.326 19.853  20.117  1.00 89.54 27  A 1 
ATOM 196  C C     . GLY A 1 27  ? -20.846 19.655  20.442  1.00 91.51 27  A 1 
ATOM 197  O O     . GLY A 1 27  ? -20.380 20.242  21.424  1.00 89.49 27  A 1 
ATOM 198  N N     . LYS A 1 28  ? -20.102 18.916  19.636  1.00 91.36 28  A 1 
ATOM 199  C CA    . LYS A 1 28  ? -18.645 18.732  19.777  1.00 91.86 28  A 1 
ATOM 200  C C     . LYS A 1 28  ? -17.896 20.052  20.008  1.00 92.94 28  A 1 
ATOM 201  O O     . LYS A 1 28  ? -17.076 20.155  20.905  1.00 91.28 28  A 1 
ATOM 202  C CB    . LYS A 1 28  ? -18.049 18.085  18.516  1.00 89.31 28  A 1 
ATOM 203  C CG    . LYS A 1 28  ? -18.595 16.687  18.207  1.00 85.09 28  A 1 
ATOM 204  C CD    . LYS A 1 28  ? -17.793 16.012  17.077  1.00 82.06 28  A 1 
ATOM 205  C CE    . LYS A 1 28  ? -17.780 16.795  15.747  1.00 76.16 28  A 1 
ATOM 206  N NZ    . LYS A 1 28  ? -19.039 16.652  15.007  1.00 72.42 28  A 1 
ATOM 207  N N     . SER A 1 29  ? -18.244 21.069  19.233  1.00 92.75 29  A 1 
ATOM 208  C CA    . SER A 1 29  ? -17.589 22.382  19.249  1.00 93.49 29  A 1 
ATOM 209  C C     . SER A 1 29  ? -18.291 23.398  20.157  1.00 94.66 29  A 1 
ATOM 210  O O     . SER A 1 29  ? -17.863 24.540  20.239  1.00 93.60 29  A 1 
ATOM 211  C CB    . SER A 1 29  ? -17.503 22.928  17.816  1.00 91.54 29  A 1 
ATOM 212  O OG    . SER A 1 29  ? -17.425 21.881  16.869  1.00 84.78 29  A 1 
ATOM 213  N N     . THR A 1 30  ? -19.390 23.025  20.841  1.00 94.91 30  A 1 
ATOM 214  C CA    . THR A 1 30  ? -20.218 23.955  21.627  1.00 94.91 30  A 1 
ATOM 215  C C     . THR A 1 30  ? -20.559 23.395  23.005  1.00 95.76 30  A 1 
ATOM 216  O O     . THR A 1 30  ? -20.018 23.863  24.009  1.00 95.02 30  A 1 
ATOM 217  C CB    . THR A 1 30  ? -21.494 24.380  20.874  1.00 93.17 30  A 1 
ATOM 218  O OG1   . THR A 1 30  ? -22.253 23.249  20.482  1.00 88.95 30  A 1 
ATOM 219  C CG2   . THR A 1 30  ? -21.196 25.173  19.611  1.00 87.16 30  A 1 
ATOM 220  N N     . LYS A 1 31  ? -21.391 22.362  23.095  1.00 95.06 31  A 1 
ATOM 221  C CA    . LYS A 1 31  ? -21.796 21.761  24.378  1.00 94.97 31  A 1 
ATOM 222  C C     . LYS A 1 31  ? -20.619 21.143  25.134  1.00 95.75 31  A 1 
ATOM 223  O O     . LYS A 1 31  ? -20.555 21.247  26.358  1.00 94.74 31  A 1 
ATOM 224  C CB    . LYS A 1 31  ? -22.879 20.706  24.167  1.00 93.49 31  A 1 
ATOM 225  C CG    . LYS A 1 31  ? -24.216 21.289  23.677  1.00 84.02 31  A 1 
ATOM 226  C CD    . LYS A 1 31  ? -25.265 20.180  23.566  1.00 79.53 31  A 1 
ATOM 227  C CE    . LYS A 1 31  ? -26.597 20.749  23.119  1.00 68.70 31  A 1 
ATOM 228  N NZ    . LYS A 1 31  ? -27.650 19.704  23.013  1.00 61.35 31  A 1 
ATOM 229  N N     . VAL A 1 32  ? -19.708 20.502  24.431  1.00 96.54 32  A 1 
ATOM 230  C CA    . VAL A 1 32  ? -18.549 19.839  25.037  1.00 96.85 32  A 1 
ATOM 231  C C     . VAL A 1 32  ? -17.582 20.851  25.687  1.00 97.14 32  A 1 
ATOM 232  O O     . VAL A 1 32  ? -17.304 20.681  26.872  1.00 96.78 32  A 1 
ATOM 233  C CB    . VAL A 1 32  ? -17.853 18.898  24.032  1.00 96.39 32  A 1 
ATOM 234  C CG1   . VAL A 1 32  ? -16.562 18.302  24.592  1.00 93.62 32  A 1 
ATOM 235  C CG2   . VAL A 1 32  ? -18.791 17.757  23.632  1.00 93.45 32  A 1 
ATOM 236  N N     . PRO A 1 33  ? -17.153 21.931  25.011  1.00 97.44 33  A 1 
ATOM 237  C CA    . PRO A 1 33  ? -16.398 23.007  25.654  1.00 97.45 33  A 1 
ATOM 238  C C     . PRO A 1 33  ? -17.114 23.626  26.859  1.00 97.59 33  A 1 
ATOM 239  O O     . PRO A 1 33  ? -16.488 23.839  27.890  1.00 96.96 33  A 1 
ATOM 240  C CB    . PRO A 1 33  ? -16.168 24.062  24.575  1.00 96.87 33  A 1 
ATOM 241  C CG    . PRO A 1 33  ? -16.238 23.275  23.276  1.00 94.76 33  A 1 
ATOM 242  C CD    . PRO A 1 33  ? -17.205 22.147  23.581  1.00 96.84 33  A 1 
ATOM 243  N N     . VAL A 1 34  ? -18.416 23.881  26.752  1.00 97.23 34  A 1 
ATOM 244  C CA    . VAL A 1 34  ? -19.211 24.430  27.863  1.00 97.24 34  A 1 
ATOM 245  C C     . VAL A 1 34  ? -19.207 23.489  29.068  1.00 97.30 34  A 1 
ATOM 246  O O     . VAL A 1 34  ? -19.022 23.945  30.196  1.00 96.68 34  A 1 
ATOM 247  C CB    . VAL A 1 34  ? -20.647 24.754  27.416  1.00 96.77 34  A 1 
ATOM 248  C CG1   . VAL A 1 34  ? -21.562 25.150  28.585  1.00 93.14 34  A 1 
ATOM 249  C CG2   . VAL A 1 34  ? -20.657 25.919  26.430  1.00 93.23 34  A 1 
ATOM 250  N N     . ALA A 1 35  ? -19.356 22.186  28.855  1.00 96.67 35  A 1 
ATOM 251  C CA    . ALA A 1 35  ? -19.323 21.195  29.925  1.00 96.25 35  A 1 
ATOM 252  C C     . ALA A 1 35  ? -17.949 21.125  30.617  1.00 96.52 35  A 1 
ATOM 253  O O     . ALA A 1 35  ? -17.885 21.045  31.846  1.00 95.65 35  A 1 
ATOM 254  C CB    . ALA A 1 35  ? -19.740 19.837  29.352  1.00 95.47 35  A 1 
ATOM 255  N N     . TYR A 1 36  ? -16.855 21.201  29.859  1.00 97.09 36  A 1 
ATOM 256  C CA    . TYR A 1 36  ? -15.517 21.262  30.446  1.00 97.05 36  A 1 
ATOM 257  C C     . TYR A 1 36  ? -15.266 22.577  31.204  1.00 97.12 36  A 1 
ATOM 258  O O     . TYR A 1 36  ? -14.725 22.547  32.312  1.00 96.50 36  A 1 
ATOM 259  C CB    . TYR A 1 36  ? -14.453 21.062  29.368  1.00 96.96 36  A 1 
ATOM 260  C CG    . TYR A 1 36  ? -14.325 19.655  28.810  1.00 97.01 36  A 1 
ATOM 261  C CD1   . TYR A 1 36  ? -14.261 18.536  29.662  1.00 94.86 36  A 1 
ATOM 262  C CD2   . TYR A 1 36  ? -14.206 19.461  27.419  1.00 94.83 36  A 1 
ATOM 263  C CE1   . TYR A 1 36  ? -14.077 17.250  29.145  1.00 94.44 36  A 1 
ATOM 264  C CE2   . TYR A 1 36  ? -14.024 18.176  26.889  1.00 94.14 36  A 1 
ATOM 265  C CZ    . TYR A 1 36  ? -13.954 17.070  27.754  1.00 96.11 36  A 1 
ATOM 266  O OH    . TYR A 1 36  ? -13.767 15.812  27.231  1.00 95.34 36  A 1 
ATOM 267  N N     . ALA A 1 37  ? -15.702 23.706  30.666  1.00 97.17 37  A 1 
ATOM 268  C CA    . ALA A 1 37  ? -15.585 24.998  31.346  1.00 97.05 37  A 1 
ATOM 269  C C     . ALA A 1 37  ? -16.404 25.040  32.645  1.00 97.00 37  A 1 
ATOM 270  O O     . ALA A 1 37  ? -15.936 25.576  33.650  1.00 96.05 37  A 1 
ATOM 271  C CB    . ALA A 1 37  ? -16.006 26.098  30.371  1.00 96.65 37  A 1 
ATOM 272  N N     . ALA A 1 38  ? -17.574 24.414  32.679  1.00 96.79 38  A 1 
ATOM 273  C CA    . ALA A 1 38  ? -18.389 24.276  33.888  1.00 96.35 38  A 1 
ATOM 274  C C     . ALA A 1 38  ? -17.714 23.438  34.992  1.00 96.26 38  A 1 
ATOM 275  O O     . ALA A 1 38  ? -18.032 23.605  36.168  1.00 94.50 38  A 1 
ATOM 276  C CB    . ALA A 1 38  ? -19.745 23.681  33.490  1.00 95.46 38  A 1 
ATOM 277  N N     . GLN A 1 39  ? -16.750 22.580  34.631  1.00 97.01 39  A 1 
ATOM 278  C CA    . GLN A 1 39  ? -15.906 21.844  35.579  1.00 96.61 39  A 1 
ATOM 279  C C     . GLN A 1 39  ? -14.688 22.664  36.058  1.00 96.85 39  A 1 
ATOM 280  O O     . GLN A 1 39  ? -13.899 22.171  36.860  1.00 95.38 39  A 1 
ATOM 281  C CB    . GLN A 1 39  ? -15.463 20.508  34.958  1.00 95.94 39  A 1 
ATOM 282  C CG    . GLN A 1 39  ? -16.635 19.565  34.676  1.00 92.62 39  A 1 
ATOM 283  C CD    . GLN A 1 39  ? -16.226 18.350  33.839  1.00 89.72 39  A 1 
ATOM 284  O OE1   . GLN A 1 39  ? -15.126 17.830  33.914  1.00 80.67 39  A 1 
ATOM 285  N NE2   . GLN A 1 39  ? -17.095 17.858  33.000  1.00 77.37 39  A 1 
ATOM 286  N N     . GLY A 1 40  ? -14.533 23.913  35.583  1.00 96.40 40  A 1 
ATOM 287  C CA    . GLY A 1 40  ? -13.457 24.827  35.984  1.00 96.38 40  A 1 
ATOM 288  C C     . GLY A 1 40  ? -12.213 24.802  35.094  1.00 96.71 40  A 1 
ATOM 289  O O     . GLY A 1 40  ? -11.212 25.424  35.440  1.00 94.74 40  A 1 
ATOM 290  N N     . TYR A 1 41  ? -12.254 24.105  33.959  1.00 97.10 41  A 1 
ATOM 291  C CA    . TYR A 1 41  ? -11.125 24.032  33.036  1.00 97.27 41  A 1 
ATOM 292  C C     . TYR A 1 41  ? -11.130 25.170  32.011  1.00 97.32 41  A 1 
ATOM 293  O O     . TYR A 1 41  ? -12.176 25.585  31.516  1.00 96.61 41  A 1 
ATOM 294  C CB    . TYR A 1 41  ? -11.108 22.671  32.339  1.00 97.15 41  A 1 
ATOM 295  C CG    . TYR A 1 41  ? -10.966 21.496  33.288  1.00 97.15 41  A 1 
ATOM 296  C CD1   . TYR A 1 41  ? -9.771  21.304  34.012  1.00 95.09 41  A 1 
ATOM 297  C CD2   . TYR A 1 41  ? -12.031 20.591  33.478  1.00 95.06 41  A 1 
ATOM 298  C CE1   . TYR A 1 41  ? -9.635  20.237  34.898  1.00 94.42 41  A 1 
ATOM 299  C CE2   . TYR A 1 41  ? -11.905 19.517  34.369  1.00 94.36 41  A 1 
ATOM 300  C CZ    . TYR A 1 41  ? -10.705 19.344  35.077  1.00 95.72 41  A 1 
ATOM 301  O OH    . TYR A 1 41  ? -10.573 18.292  35.951  1.00 94.95 41  A 1 
ATOM 302  N N     . LYS A 1 42  ? -9.937  25.651  31.637  1.00 97.57 42  A 1 
ATOM 303  C CA    . LYS A 1 42  ? -9.752  26.533  30.481  1.00 97.49 42  A 1 
ATOM 304  C C     . LYS A 1 42  ? -9.678  25.707  29.201  1.00 97.59 42  A 1 
ATOM 305  O O     . LYS A 1 42  ? -8.821  24.833  29.076  1.00 96.78 42  A 1 
ATOM 306  C CB    . LYS A 1 42  ? -8.502  27.391  30.638  1.00 96.83 42  A 1 
ATOM 307  C CG    . LYS A 1 42  ? -8.691  28.476  31.710  1.00 91.25 42  A 1 
ATOM 308  C CD    . LYS A 1 42  ? -7.460  29.389  31.708  1.00 83.22 42  A 1 
ATOM 309  C CE    . LYS A 1 42  ? -7.647  30.526  32.713  1.00 74.44 42  A 1 
ATOM 310  N NZ    . LYS A 1 42  ? -6.506  31.466  32.654  1.00 64.76 42  A 1 
ATOM 311  N N     . VAL A 1 43  ? -10.545 26.006  28.247  1.00 97.94 43  A 1 
ATOM 312  C CA    . VAL A 1 43  ? -10.721 25.217  27.026  1.00 98.15 43  A 1 
ATOM 313  C C     . VAL A 1 43  ? -10.383 26.043  25.792  1.00 98.14 43  A 1 
ATOM 314  O O     . VAL A 1 43  ? -10.948 27.111  25.575  1.00 97.66 43  A 1 
ATOM 315  C CB    . VAL A 1 43  ? -12.151 24.648  26.925  1.00 97.68 43  A 1 
ATOM 316  C CG1   . VAL A 1 43  ? -12.242 23.634  25.781  1.00 94.10 43  A 1 
ATOM 317  C CG2   . VAL A 1 43  ? -12.590 23.938  28.206  1.00 93.14 43  A 1 
ATOM 318  N N     . LEU A 1 44  ? -9.496  25.532  24.949  1.00 98.20 44  A 1 
ATOM 319  C CA    . LEU A 1 44  ? -9.232  26.037  23.614  1.00 98.23 44  A 1 
ATOM 320  C C     . LEU A 1 44  ? -9.880  25.114  22.572  1.00 98.23 44  A 1 
ATOM 321  O O     . LEU A 1 44  ? -9.613  23.917  22.568  1.00 97.94 44  A 1 
ATOM 322  C CB    . LEU A 1 44  ? -7.708  26.148  23.406  1.00 98.08 44  A 1 
ATOM 323  C CG    . LEU A 1 44  ? -7.275  26.599  22.002  1.00 97.69 44  A 1 
ATOM 324  C CD1   . LEU A 1 44  ? -7.732  28.016  21.672  1.00 95.68 44  A 1 
ATOM 325  C CD2   . LEU A 1 44  ? -5.751  26.563  21.899  1.00 95.76 44  A 1 
ATOM 326  N N     . VAL A 1 45  ? -10.692 25.681  21.688  1.00 98.09 45  A 1 
ATOM 327  C CA    . VAL A 1 45  ? -11.291 24.953  20.561  1.00 97.99 45  A 1 
ATOM 328  C C     . VAL A 1 45  ? -10.683 25.464  19.262  1.00 97.83 45  A 1 
ATOM 329  O O     . VAL A 1 45  ? -10.805 26.633  18.929  1.00 97.36 45  A 1 
ATOM 330  C CB    . VAL A 1 45  ? -12.823 25.074  20.538  1.00 97.64 45  A 1 
ATOM 331  C CG1   . VAL A 1 45  ? -13.430 24.186  19.451  1.00 96.21 45  A 1 
ATOM 332  C CG2   . VAL A 1 45  ? -13.444 24.680  21.881  1.00 95.84 45  A 1 
ATOM 333  N N     . LEU A 1 46  ? -10.039 24.564  18.518  1.00 97.57 46  A 1 
ATOM 334  C CA    . LEU A 1 46  ? -9.387  24.865  17.252  1.00 97.59 46  A 1 
ATOM 335  C C     . LEU A 1 46  ? -10.228 24.346  16.083  1.00 97.10 46  A 1 
ATOM 336  O O     . LEU A 1 46  ? -10.628 23.194  16.078  1.00 96.22 46  A 1 
ATOM 337  C CB    . LEU A 1 46  ? -7.977  24.259  17.230  1.00 97.57 46  A 1 
ATOM 338  C CG    . LEU A 1 46  ? -7.035  24.782  18.341  1.00 97.28 46  A 1 
ATOM 339  C CD1   . LEU A 1 46  ? -5.683  24.090  18.235  1.00 95.96 46  A 1 
ATOM 340  C CD2   . LEU A 1 46  ? -6.799  26.290  18.223  1.00 96.02 46  A 1 
ATOM 341  N N     . ASN A 1 47  ? -10.458 25.207  15.092  1.00 95.62 47  A 1 
ATOM 342  C CA    . ASN A 1 47  ? -11.223 24.860  13.893  1.00 95.03 47  A 1 
ATOM 343  C C     . ASN A 1 47  ? -10.501 25.373  12.628  1.00 94.79 47  A 1 
ATOM 344  O O     . ASN A 1 47  ? -9.900  26.449  12.666  1.00 93.63 47  A 1 
ATOM 345  C CB    . ASN A 1 47  ? -12.647 25.429  14.047  1.00 93.79 47  A 1 
ATOM 346  C CG    . ASN A 1 47  ? -13.589 24.886  12.995  1.00 91.63 47  A 1 
ATOM 347  O OD1   . ASN A 1 47  ? -13.582 25.317  11.856  1.00 81.56 47  A 1 
ATOM 348  N ND2   . ASN A 1 47  ? -14.405 23.911  13.332  1.00 80.06 47  A 1 
ATOM 349  N N     . PRO A 1 48  ? -10.559 24.646  11.494  1.00 93.84 48  A 1 
ATOM 350  C CA    . PRO A 1 48  ? -9.885  25.077  10.269  1.00 93.14 48  A 1 
ATOM 351  C C     . PRO A 1 48  ? -10.459 26.364  9.662   1.00 91.83 48  A 1 
ATOM 352  O O     . PRO A 1 48  ? -9.716  27.143  9.062   1.00 89.43 48  A 1 
ATOM 353  C CB    . PRO A 1 48  ? -10.016 23.887  9.306   1.00 92.52 48  A 1 
ATOM 354  C CG    . PRO A 1 48  ? -11.202 23.092  9.833   1.00 91.24 48  A 1 
ATOM 355  C CD    . PRO A 1 48  ? -11.126 23.325  11.340  1.00 93.54 48  A 1 
ATOM 356  N N     . SER A 1 49  ? -11.756 26.634  9.817   1.00 90.25 49  A 1 
ATOM 357  C CA    . SER A 1 49  ? -12.419 27.742  9.126   1.00 88.97 49  A 1 
ATOM 358  C C     . SER A 1 49  ? -12.664 28.962  10.026  1.00 89.50 49  A 1 
ATOM 359  O O     . SER A 1 49  ? -13.130 28.873  11.164  1.00 88.29 49  A 1 
ATOM 360  C CB    . SER A 1 49  ? -13.684 27.250  8.412   1.00 85.38 49  A 1 
ATOM 361  O OG    . SER A 1 49  ? -14.874 27.580  9.084   1.00 76.97 49  A 1 
ATOM 362  N N     . VAL A 1 50  ? -12.394 30.144  9.467   1.00 88.38 50  A 1 
ATOM 363  C CA    . VAL A 1 50  ? -12.684 31.422  10.138  1.00 88.20 50  A 1 
ATOM 364  C C     . VAL A 1 50  ? -14.174 31.563  10.409  1.00 88.11 50  A 1 
ATOM 365  O O     . VAL A 1 50  ? -14.572 31.930  11.515  1.00 87.76 50  A 1 
ATOM 366  C CB    . VAL A 1 50  ? -12.177 32.611  9.292   1.00 87.72 50  A 1 
ATOM 367  C CG1   . VAL A 1 50  ? -12.571 33.959  9.896   1.00 84.02 50  A 1 
ATOM 368  C CG2   . VAL A 1 50  ? -10.649 32.585  9.163   1.00 84.21 50  A 1 
ATOM 369  N N     . ALA A 1 51  ? -15.028 31.252  9.438   1.00 84.39 51  A 1 
ATOM 370  C CA    . ALA A 1 51  ? -16.464 31.443  9.584   1.00 82.82 51  A 1 
ATOM 371  C C     . ALA A 1 51  ? -17.088 30.491  10.598  1.00 83.89 51  A 1 
ATOM 372  O O     . ALA A 1 51  ? -17.943 30.921  11.376  1.00 82.26 51  A 1 
ATOM 373  C CB    . ALA A 1 51  ? -17.103 31.321  8.224   1.00 79.85 51  A 1 
ATOM 374  N N     . ALA A 1 52  ? -16.633 29.231  10.673  1.00 86.19 52  A 1 
ATOM 375  C CA    . ALA A 1 52  ? -17.063 28.317  11.723  1.00 86.78 52  A 1 
ATOM 376  C C     . ALA A 1 52  ? -16.646 28.832  13.110  1.00 88.31 52  A 1 
ATOM 377  O O     . ALA A 1 52  ? -17.472 28.886  14.015  1.00 87.89 52  A 1 
ATOM 378  C CB    . ALA A 1 52  ? -16.491 26.925  11.448  1.00 85.70 52  A 1 
ATOM 379  N N     . THR A 1 53  ? -15.404 29.303  13.251  1.00 91.10 53  A 1 
ATOM 380  C CA    . THR A 1 53  ? -14.893 29.872  14.505  1.00 92.33 53  A 1 
ATOM 381  C C     . THR A 1 53  ? -15.738 31.058  14.983  1.00 92.47 53  A 1 
ATOM 382  O O     . THR A 1 53  ? -16.129 31.127  16.149  1.00 91.78 53  A 1 
ATOM 383  C CB    . THR A 1 53  ? -13.422 30.291  14.339  1.00 93.03 53  A 1 
ATOM 384  O OG1   . THR A 1 53  ? -12.639 29.211  13.891  1.00 90.36 53  A 1 
ATOM 385  C CG2   . THR A 1 53  ? -12.802 30.765  15.655  1.00 89.87 53  A 1 
ATOM 386  N N     . LEU A 1 54  ? -16.065 31.990  14.082  1.00 89.74 54  A 1 
ATOM 387  C CA    . LEU A 1 54  ? -16.942 33.130  14.387  1.00 89.28 54  A 1 
ATOM 388  C C     . LEU A 1 54  ? -18.376 32.677  14.698  1.00 89.34 54  A 1 
ATOM 389  O O     . LEU A 1 54  ? -19.012 33.205  15.614  1.00 87.91 54  A 1 
ATOM 390  C CB    . LEU A 1 54  ? -16.934 34.112  13.207  1.00 88.13 54  A 1 
ATOM 391  C CG    . LEU A 1 54  ? -15.581 34.794  12.920  1.00 86.83 54  A 1 
ATOM 392  C CD1   . LEU A 1 54  ? -15.696 35.665  11.665  1.00 82.72 54  A 1 
ATOM 393  C CD2   . LEU A 1 54  ? -15.118 35.679  14.074  1.00 82.57 54  A 1 
ATOM 394  N N     . GLY A 1 55  ? -18.881 31.688  13.978  1.00 87.13 55  A 1 
ATOM 395  C CA    . GLY A 1 55  ? -20.211 31.116  14.150  1.00 86.21 55  A 1 
ATOM 396  C C     . GLY A 1 55  ? -20.410 30.463  15.520  1.00 87.72 55  A 1 
ATOM 397  O O     . GLY A 1 55  ? -21.434 30.692  16.158  1.00 87.02 55  A 1 
ATOM 398  N N     . PHE A 1 56  ? -19.424 29.721  16.013  1.00 91.41 56  A 1 
ATOM 399  C CA    . PHE A 1 56  ? -19.483 29.112  17.347  1.00 92.40 56  A 1 
ATOM 400  C C     . PHE A 1 56  ? -19.529 30.161  18.465  1.00 93.42 56  A 1 
ATOM 401  O O     . PHE A 1 56  ? -20.319 30.019  19.397  1.00 92.91 56  A 1 
ATOM 402  C CB    . PHE A 1 56  ? -18.289 28.174  17.562  1.00 92.03 56  A 1 
ATOM 403  C CG    . PHE A 1 56  ? -18.225 26.972  16.635  1.00 92.14 56  A 1 
ATOM 404  C CD1   . PHE A 1 56  ? -19.377 26.233  16.323  1.00 88.74 56  A 1 
ATOM 405  C CD2   . PHE A 1 56  ? -16.982 26.589  16.091  1.00 88.42 56  A 1 
ATOM 406  C CE1   . PHE A 1 56  ? -19.299 25.129  15.452  1.00 87.35 56  A 1 
ATOM 407  C CE2   . PHE A 1 56  ? -16.903 25.488  15.223  1.00 86.99 56  A 1 
ATOM 408  C CZ    . PHE A 1 56  ? -18.064 24.766  14.904  1.00 89.21 56  A 1 
ATOM 409  N N     . GLY A 1 57  ? -18.748 31.229  18.343  1.00 92.29 57  A 1 
ATOM 410  C CA    . GLY A 1 57  ? -18.798 32.342  19.290  1.00 92.31 57  A 1 
ATOM 411  C C     . GLY A 1 57  ? -20.171 33.014  19.350  1.00 92.96 57  A 1 
ATOM 412  O O     . GLY A 1 57  ? -20.722 33.211  20.434  1.00 91.83 57  A 1 
ATOM 413  N N     . ALA A 1 58  ? -20.761 33.291  18.196  1.00 91.32 58  A 1 
ATOM 414  C CA    . ALA A 1 58  ? -22.106 33.860  18.113  1.00 89.65 58  A 1 
ATOM 415  C C     . ALA A 1 58  ? -23.187 32.908  18.660  1.00 89.97 58  A 1 
ATOM 416  O O     . ALA A 1 58  ? -24.109 33.341  19.357  1.00 87.96 58  A 1 
ATOM 417  C CB    . ALA A 1 58  ? -22.379 34.233  16.649  1.00 86.87 58  A 1 
ATOM 418  N N     . TYR A 1 59  ? -23.056 31.602  18.390  1.00 90.65 59  A 1 
ATOM 419  C CA    . TYR A 1 59  ? -23.966 30.580  18.906  1.00 90.72 59  A 1 
ATOM 420  C C     . TYR A 1 59  ? -23.891 30.469  20.436  1.00 92.05 59  A 1 
ATOM 421  O O     . TYR A 1 59  ? -24.933 30.492  21.089  1.00 91.69 59  A 1 
ATOM 422  C CB    . TYR A 1 59  ? -23.667 29.235  18.236  1.00 89.23 59  A 1 
ATOM 423  C CG    . TYR A 1 59  ? -24.556 28.116  18.754  1.00 88.24 59  A 1 
ATOM 424  C CD1   . TYR A 1 59  ? -24.129 27.290  19.813  1.00 85.26 59  A 1 
ATOM 425  C CD2   . TYR A 1 59  ? -25.841 27.922  18.206  1.00 84.27 59  A 1 
ATOM 426  C CE1   . TYR A 1 59  ? -24.963 26.291  20.318  1.00 83.07 59  A 1 
ATOM 427  C CE2   . TYR A 1 59  ? -26.681 26.914  18.708  1.00 81.81 59  A 1 
ATOM 428  C CZ    . TYR A 1 59  ? -26.240 26.106  19.767  1.00 83.54 59  A 1 
ATOM 429  O OH    . TYR A 1 59  ? -27.065 25.124  20.267  1.00 81.40 59  A 1 
ATOM 430  N N     . LEU A 1 60  ? -22.684 30.406  21.012  1.00 93.40 60  A 1 
ATOM 431  C CA    . LEU A 1 60  ? -22.504 30.337  22.460  1.00 94.75 60  A 1 
ATOM 432  C C     . LEU A 1 60  ? -23.107 31.546  23.177  1.00 95.18 60  A 1 
ATOM 433  O O     . LEU A 1 60  ? -23.795 31.384  24.179  1.00 94.27 60  A 1 
ATOM 434  C CB    . LEU A 1 60  ? -21.007 30.216  22.814  1.00 94.68 60  A 1 
ATOM 435  C CG    . LEU A 1 60  ? -20.710 28.928  23.606  1.00 92.93 60  A 1 
ATOM 436  C CD1   . LEU A 1 60  ? -20.587 27.742  22.661  1.00 86.37 60  A 1 
ATOM 437  C CD2   . LEU A 1 60  ? -19.407 29.067  24.382  1.00 86.37 60  A 1 
ATOM 438  N N     . SER A 1 61  ? -22.912 32.737  22.629  1.00 94.34 61  A 1 
ATOM 439  C CA    . SER A 1 61  ? -23.496 33.967  23.160  1.00 94.11 61  A 1 
ATOM 440  C C     . SER A 1 61  ? -25.025 33.894  23.198  1.00 94.10 61  A 1 
ATOM 441  O O     . SER A 1 61  ? -25.647 34.230  24.203  1.00 93.17 61  A 1 
ATOM 442  C CB    . SER A 1 61  ? -23.037 35.153  22.320  1.00 93.42 61  A 1 
ATOM 443  O OG    . SER A 1 61  ? -23.519 36.366  22.867  1.00 82.57 61  A 1 
ATOM 444  N N     . LYS A 1 62  ? -25.649 33.400  22.139  1.00 92.93 62  A 1 
ATOM 445  C CA    . LYS A 1 62  ? -27.112 33.342  22.024  1.00 92.07 62  A 1 
ATOM 446  C C     . LYS A 1 62  ? -27.738 32.177  22.805  1.00 92.60 62  A 1 
ATOM 447  O O     . LYS A 1 62  ? -28.813 32.342  23.372  1.00 90.00 62  A 1 
ATOM 448  C CB    . LYS A 1 62  ? -27.480 33.295  20.527  1.00 89.44 62  A 1 
ATOM 449  C CG    . LYS A 1 62  ? -28.985 33.498  20.310  1.00 76.68 62  A 1 
ATOM 450  C CD    . LYS A 1 62  ? -29.317 33.504  18.809  1.00 70.97 62  A 1 
ATOM 451  C CE    . LYS A 1 62  ? -30.810 33.741  18.616  1.00 59.85 62  A 1 
ATOM 452  N NZ    . LYS A 1 62  ? -31.204 33.724  17.180  1.00 53.30 62  A 1 
ATOM 453  N N     . ALA A 1 63  ? -27.108 31.006  22.797  1.00 92.25 63  A 1 
ATOM 454  C CA    . ALA A 1 63  ? -27.665 29.785  23.365  1.00 91.38 63  A 1 
ATOM 455  C C     . ALA A 1 63  ? -27.302 29.564  24.846  1.00 91.96 63  A 1 
ATOM 456  O O     . ALA A 1 63  ? -28.079 28.963  25.576  1.00 89.60 63  A 1 
ATOM 457  C CB    . ALA A 1 63  ? -27.216 28.594  22.514  1.00 88.93 63  A 1 
ATOM 458  N N     . HIS A 1 64  ? -26.137 30.045  25.272  1.00 93.93 64  A 1 
ATOM 459  C CA    . HIS A 1 64  ? -25.607 29.815  26.616  1.00 93.96 64  A 1 
ATOM 460  C C     . HIS A 1 64  ? -25.315 31.105  27.396  1.00 94.64 64  A 1 
ATOM 461  O O     . HIS A 1 64  ? -24.955 31.029  28.570  1.00 91.73 64  A 1 
ATOM 462  C CB    . HIS A 1 64  ? -24.360 28.919  26.523  1.00 92.57 64  A 1 
ATOM 463  C CG    . HIS A 1 64  ? -24.655 27.540  25.981  1.00 91.50 64  A 1 
ATOM 464  N ND1   . HIS A 1 64  ? -25.161 26.493  26.719  1.00 78.68 64  A 1 
ATOM 465  C CD2   . HIS A 1 64  ? -24.494 27.084  24.702  1.00 78.62 64  A 1 
ATOM 466  C CE1   . HIS A 1 64  ? -25.293 25.436  25.899  1.00 80.69 64  A 1 
ATOM 467  N NE2   . HIS A 1 64  ? -24.903 25.752  24.662  1.00 82.07 64  A 1 
ATOM 468  N N     . GLY A 1 65  ? -25.447 32.282  26.773  1.00 94.87 65  A 1 
ATOM 469  C CA    . GLY A 1 65  ? -25.122 33.558  27.407  1.00 94.99 65  A 1 
ATOM 470  C C     . GLY A 1 65  ? -23.622 33.774  27.670  1.00 95.63 65  A 1 
ATOM 471  O O     . GLY A 1 65  ? -23.257 34.681  28.413  1.00 93.18 65  A 1 
ATOM 472  N N     . ILE A 1 66  ? -22.781 32.954  27.085  1.00 95.69 66  A 1 
ATOM 473  C CA    . ILE A 1 66  ? -21.319 33.006  27.250  1.00 95.82 66  A 1 
ATOM 474  C C     . ILE A 1 66  ? -20.714 33.707  26.039  1.00 96.17 66  A 1 
ATOM 475  O O     . ILE A 1 66  ? -20.940 33.296  24.909  1.00 94.28 66  A 1 
ATOM 476  C CB    . ILE A 1 66  ? -20.745 31.585  27.451  1.00 94.28 66  A 1 
ATOM 477  C CG1   . ILE A 1 66  ? -21.349 30.904  28.702  1.00 89.56 66  A 1 
ATOM 478  C CG2   . ILE A 1 66  ? -19.208 31.633  27.557  1.00 88.81 66  A 1 
ATOM 479  C CD1   . ILE A 1 66  ? -20.989 29.418  28.851  1.00 84.86 66  A 1 
ATOM 480  N N     . ASN A 1 67  ? -19.890 34.726  26.257  1.00 97.23 67  A 1 
ATOM 481  C CA    . ASN A 1 67  ? -19.135 35.411  25.210  1.00 97.22 67  A 1 
ATOM 482  C C     . ASN A 1 67  ? -17.681 34.910  25.199  1.00 97.50 67  A 1 
ATOM 483  O O     . ASN A 1 67  ? -16.842 35.493  25.890  1.00 96.21 67  A 1 
ATOM 484  C CB    . ASN A 1 67  ? -19.226 36.932  25.427  1.00 96.30 67  A 1 
ATOM 485  C CG    . ASN A 1 67  ? -20.578 37.487  25.048  1.00 92.62 67  A 1 
ATOM 486  O OD1   . ASN A 1 67  ? -21.186 37.111  24.066  1.00 83.78 67  A 1 
ATOM 487  N ND2   . ASN A 1 67  ? -21.090 38.442  25.797  1.00 81.01 67  A 1 
ATOM 488  N N     . PRO A 1 68  ? -17.364 33.861  24.463  1.00 97.85 68  A 1 
ATOM 489  C CA    . PRO A 1 68  ? -16.030 33.279  24.469  1.00 97.82 68  A 1 
ATOM 490  C C     . PRO A 1 68  ? -14.994 34.221  23.840  1.00 97.86 68  A 1 
ATOM 491  O O     . PRO A 1 68  ? -15.321 35.095  23.035  1.00 96.81 68  A 1 
ATOM 492  C CB    . PRO A 1 68  ? -16.165 31.967  23.691  1.00 97.17 68  A 1 
ATOM 493  C CG    . PRO A 1 68  ? -17.281 32.282  22.699  1.00 95.69 68  A 1 
ATOM 494  C CD    . PRO A 1 68  ? -18.213 33.180  23.511  1.00 97.06 68  A 1 
ATOM 495  N N     . ASN A 1 69  ? -13.717 33.991  24.160  1.00 97.86 69  A 1 
ATOM 496  C CA    . ASN A 1 69  ? -12.630 34.612  23.425  1.00 97.65 69  A 1 
ATOM 497  C C     . ASN A 1 69  ? -12.625 34.099  21.976  1.00 97.68 69  A 1 
ATOM 498  O O     . ASN A 1 69  ? -12.799 32.902  21.742  1.00 97.14 69  A 1 
ATOM 499  C CB    . ASN A 1 69  ? -11.279 34.337  24.103  1.00 97.45 69  A 1 
ATOM 500  C CG    . ASN A 1 69  ? -11.269 34.696  25.574  1.00 96.76 69  A 1 
ATOM 501  O OD1   . ASN A 1 69  ? -11.239 35.848  25.960  1.00 89.59 69  A 1 
ATOM 502  N ND2   . ASN A 1 69  ? -11.293 33.708  26.440  1.00 88.14 69  A 1 
ATOM 503  N N     . ILE A 1 70  ? -12.398 34.988  21.019  1.00 97.22 70  A 1 
ATOM 504  C CA    . ILE A 1 70  ? -12.344 34.644  19.597  1.00 96.86 70  A 1 
ATOM 505  C C     . ILE A 1 70  ? -11.003 35.089  19.024  1.00 96.64 70  A 1 
ATOM 506  O O     . ILE A 1 70  ? -10.662 36.272  19.088  1.00 95.49 70  A 1 
ATOM 507  C CB    . ILE A 1 70  ? -13.537 35.236  18.821  1.00 95.99 70  A 1 
ATOM 508  C CG1   . ILE A 1 70  ? -14.881 34.746  19.398  1.00 93.32 70  A 1 
ATOM 509  C CG2   . ILE A 1 70  ? -13.424 34.885  17.329  1.00 92.76 70  A 1 
ATOM 510  C CD1   . ILE A 1 70  ? -16.118 35.356  18.732  1.00 82.87 70  A 1 
ATOM 511  N N     . ARG A 1 71  ? -10.267 34.166  18.428  1.00 96.21 71  A 1 
ATOM 512  C CA    . ARG A 1 71  ? -8.959  34.428  17.812  1.00 96.04 71  A 1 
ATOM 513  C C     . ARG A 1 71  ? -8.944  33.957  16.362  1.00 95.87 71  A 1 
ATOM 514  O O     . ARG A 1 71  ? -8.822  32.763  16.069  1.00 94.93 71  A 1 
ATOM 515  C CB    . ARG A 1 71  ? -7.841  33.790  18.638  1.00 95.39 71  A 1 
ATOM 516  C CG    . ARG A 1 71  ? -7.806  34.289  20.092  1.00 92.31 71  A 1 
ATOM 517  C CD    . ARG A 1 71  ? -6.600  33.733  20.859  1.00 89.49 71  A 1 
ATOM 518  N NE    . ARG A 1 71  ? -5.339  34.356  20.419  1.00 86.65 71  A 1 
ATOM 519  C CZ    . ARG A 1 71  ? -4.773  35.453  20.895  1.00 85.46 71  A 1 
ATOM 520  N NH1   . ARG A 1 71  ? -5.284  36.116  21.905  1.00 73.23 71  A 1 
ATOM 521  N NH2   . ARG A 1 71  ? -3.682  35.902  20.383  1.00 78.87 71  A 1 
ATOM 522  N N     . THR A 1 72  ? -9.056  34.919  15.439  1.00 95.19 72  A 1 
ATOM 523  C CA    . THR A 1 72  ? -8.929  34.675  14.003  1.00 94.47 72  A 1 
ATOM 524  C C     . THR A 1 72  ? -8.001  35.716  13.371  1.00 94.08 72  A 1 
ATOM 525  O O     . THR A 1 72  ? -7.706  36.745  13.992  1.00 92.29 72  A 1 
ATOM 526  C CB    . THR A 1 72  ? -10.289 34.667  13.281  1.00 92.97 72  A 1 
ATOM 527  O OG1   . THR A 1 72  ? -10.817 35.972  13.199  1.00 88.26 72  A 1 
ATOM 528  C CG2   . THR A 1 72  ? -11.336 33.784  13.956  1.00 88.87 72  A 1 
ATOM 529  N N     . GLY A 1 73  ? -7.552  35.476  12.141  1.00 92.31 73  A 1 
ATOM 530  C CA    . GLY A 1 73  ? -6.720  36.448  11.424  1.00 91.05 73  A 1 
ATOM 531  C C     . GLY A 1 73  ? -7.435  37.774  11.125  1.00 90.74 73  A 1 
ATOM 532  O O     . GLY A 1 73  ? -6.807  38.821  11.076  1.00 87.85 73  A 1 
ATOM 533  N N     . VAL A 1 74  ? -8.774  37.735  10.972  1.00 87.09 74  A 1 
ATOM 534  C CA    . VAL A 1 74  ? -9.589  38.913  10.624  1.00 85.92 74  A 1 
ATOM 535  C C     . VAL A 1 74  ? -10.222 39.589  11.844  1.00 86.78 74  A 1 
ATOM 536  O O     . VAL A 1 74  ? -10.550 40.768  11.797  1.00 83.24 74  A 1 
ATOM 537  C CB    . VAL A 1 74  ? -10.679 38.552  9.598   1.00 82.58 74  A 1 
ATOM 538  C CG1   . VAL A 1 74  ? -10.044 38.106  8.278   1.00 74.03 74  A 1 
ATOM 539  C CG2   . VAL A 1 74  ? -11.625 37.440  10.086  1.00 73.68 74  A 1 
ATOM 540  N N     . ARG A 1 75  ? -10.410 38.856  12.941  1.00 88.94 75  A 1 
ATOM 541  C CA    . ARG A 1 75  ? -11.024 39.368  14.163  1.00 90.13 75  A 1 
ATOM 542  C C     . ARG A 1 75  ? -10.467 38.664  15.386  1.00 92.05 75  A 1 
ATOM 543  O O     . ARG A 1 75  ? -10.465 37.441  15.461  1.00 90.32 75  A 1 
ATOM 544  C CB    . ARG A 1 75  ? -12.552 39.203  14.060  1.00 88.31 75  A 1 
ATOM 545  C CG    . ARG A 1 75  ? -13.300 39.869  15.223  1.00 82.45 75  A 1 
ATOM 546  C CD    . ARG A 1 75  ? -14.810 39.720  15.040  1.00 78.12 75  A 1 
ATOM 547  N NE    . ARG A 1 75  ? -15.544 40.355  16.137  1.00 71.71 75  A 1 
ATOM 548  C CZ    . ARG A 1 75  ? -16.859 40.323  16.329  1.00 66.04 75  A 1 
ATOM 549  N NH1   . ARG A 1 75  ? -17.663 39.697  15.503  1.00 58.90 75  A 1 
ATOM 550  N NH2   . ARG A 1 75  ? -17.383 40.915  17.354  1.00 58.96 75  A 1 
ATOM 551  N N     . THR A 1 76  ? -10.038 39.454  16.375  1.00 94.73 76  A 1 
ATOM 552  C CA    . THR A 1 76  ? -9.628  38.958  17.689  1.00 95.31 76  A 1 
ATOM 553  C C     . THR A 1 76  ? -10.437 39.670  18.767  1.00 95.54 76  A 1 
ATOM 554  O O     . THR A 1 76  ? -10.518 40.897  18.766  1.00 93.73 76  A 1 
ATOM 555  C CB    . THR A 1 76  ? -8.122  39.149  17.909  1.00 94.22 76  A 1 
ATOM 556  O OG1   . THR A 1 76  ? -7.400  38.528  16.862  1.00 82.38 76  A 1 
ATOM 557  C CG2   . THR A 1 76  ? -7.638  38.516  19.205  1.00 80.16 76  A 1 
ATOM 558  N N     . VAL A 1 77  ? -11.051 38.907  19.662  1.00 96.10 77  A 1 
ATOM 559  C CA    . VAL A 1 77  ? -11.821 39.418  20.808  1.00 96.32 77  A 1 
ATOM 560  C C     . VAL A 1 77  ? -11.397 38.651  22.047  1.00 96.96 77  A 1 
ATOM 561  O O     . VAL A 1 77  ? -11.500 37.430  22.075  1.00 95.75 77  A 1 
ATOM 562  C CB    . VAL A 1 77  ? -13.338 39.292  20.573  1.00 94.49 77  A 1 
ATOM 563  C CG1   . VAL A 1 77  ? -14.129 39.869  21.744  1.00 85.86 77  A 1 
ATOM 564  C CG2   . VAL A 1 77  ? -13.785 40.030  19.313  1.00 85.73 77  A 1 
ATOM 565  N N     . MET A 1 78  ? -10.929 39.348  23.070  1.00 96.20 78  A 1 
ATOM 566  C CA    . MET A 1 78  ? -10.602 38.778  24.365  1.00 96.07 78  A 1 
ATOM 567  C C     . MET A 1 78  ? -11.636 39.252  25.386  1.00 96.29 78  A 1 
ATOM 568  O O     . MET A 1 78  ? -11.728 40.454  25.650  1.00 94.31 78  A 1 
ATOM 569  C CB    . MET A 1 78  ? -9.182  39.162  24.787  1.00 94.61 78  A 1 
ATOM 570  C CG    . MET A 1 78  ? -8.102  38.599  23.856  1.00 87.58 78  A 1 
ATOM 571  S SD    . MET A 1 78  ? -8.050  36.787  23.694  1.00 82.24 78  A 1 
ATOM 572  C CE    . MET A 1 78  ? -7.612  36.301  25.376  1.00 70.34 78  A 1 
ATOM 573  N N     . THR A 1 79  ? -12.420 38.319  25.911  1.00 97.12 79  A 1 
ATOM 574  C CA    . THR A 1 79  ? -13.496 38.598  26.876  1.00 97.06 79  A 1 
ATOM 575  C C     . THR A 1 79  ? -13.112 38.228  28.310  1.00 96.81 79  A 1 
ATOM 576  O O     . THR A 1 79  ? -13.754 38.678  29.248  1.00 94.36 79  A 1 
ATOM 577  C CB    . THR A 1 79  ? -14.771 37.847  26.485  1.00 96.27 79  A 1 
ATOM 578  O OG1   . THR A 1 79  ? -14.480 36.462  26.425  1.00 92.59 79  A 1 
ATOM 579  C CG2   . THR A 1 79  ? -15.304 38.267  25.117  1.00 92.23 79  A 1 
ATOM 580  N N     . GLY A 1 80  ? -12.071 37.411  28.476  1.00 95.83 80  A 1 
ATOM 581  C CA    . GLY A 1 80  ? -11.652 36.856  29.768  1.00 95.39 80  A 1 
ATOM 582  C C     . GLY A 1 80  ? -12.352 35.543  30.144  1.00 95.89 80  A 1 
ATOM 583  O O     . GLY A 1 80  ? -12.021 34.970  31.175  1.00 93.01 80  A 1 
ATOM 584  N N     . GLU A 1 81  ? -13.270 35.069  29.314  1.00 96.69 81  A 1 
ATOM 585  C CA    . GLU A 1 81  ? -13.963 33.789  29.526  1.00 96.50 81  A 1 
ATOM 586  C C     . GLU A 1 81  ? -13.012 32.577  29.474  1.00 96.93 81  A 1 
ATOM 587  O O     . GLU A 1 81  ? -11.929 32.620  28.877  1.00 95.77 81  A 1 
ATOM 588  C CB    . GLU A 1 81  ? -15.093 33.635  28.497  1.00 94.89 81  A 1 
ATOM 589  C CG    . GLU A 1 81  ? -16.350 34.439  28.873  1.00 86.15 81  A 1 
ATOM 590  C CD    . GLU A 1 81  ? -17.063 33.894  30.119  1.00 85.77 81  A 1 
ATOM 591  O OE1   . GLU A 1 81  ? -17.966 34.600  30.609  1.00 77.93 81  A 1 
ATOM 592  O OE2   . GLU A 1 81  ? -16.691 32.789  30.561  1.00 77.87 81  A 1 
ATOM 593  N N     . ALA A 1 82  ? -13.452 31.471  30.076  1.00 97.24 82  A 1 
ATOM 594  C CA    . ALA A 1 82  ? -12.670 30.234  30.118  1.00 97.31 82  A 1 
ATOM 595  C C     . ALA A 1 82  ? -12.616 29.501  28.761  1.00 97.48 82  A 1 
ATOM 596  O O     . ALA A 1 82  ? -11.767 28.633  28.569  1.00 96.19 82  A 1 
ATOM 597  C CB    . ALA A 1 82  ? -13.246 29.339  31.217  1.00 96.29 82  A 1 
ATOM 598  N N     . ILE A 1 83  ? -13.499 29.843  27.828  1.00 97.82 83  A 1 
ATOM 599  C CA    . ILE A 1 83  ? -13.576 29.225  26.499  1.00 97.95 83  A 1 
ATOM 600  C C     . ILE A 1 83  ? -12.954 30.163  25.459  1.00 97.92 83  A 1 
ATOM 601  O O     . ILE A 1 83  ? -13.349 31.325  25.341  1.00 97.28 83  A 1 
ATOM 602  C CB    . ILE A 1 83  ? -15.024 28.833  26.140  1.00 97.60 83  A 1 
ATOM 603  C CG1   . ILE A 1 83  ? -15.627 27.885  27.204  1.00 95.57 83  A 1 
ATOM 604  C CG2   . ILE A 1 83  ? -15.058 28.161  24.756  1.00 95.68 83  A 1 
ATOM 605  C CD1   . ILE A 1 83  ? -17.128 27.631  27.025  1.00 92.76 83  A 1 
ATOM 606  N N     . THR A 1 84  ? -12.039 29.640  24.666  1.00 97.90 84  A 1 
ATOM 607  C CA    . THR A 1 84  ? -11.450 30.338  23.520  1.00 97.99 84  A 1 
ATOM 608  C C     . THR A 1 84  ? -11.688 29.549  22.239  1.00 97.94 84  A 1 
ATOM 609  O O     . THR A 1 84  ? -11.322 28.379  22.154  1.00 97.48 84  A 1 
ATOM 610  C CB    . THR A 1 84  ? -9.952  30.586  23.731  1.00 97.56 84  A 1 
ATOM 611  O OG1   . THR A 1 84  ? -9.758  31.337  24.911  1.00 92.82 84  A 1 
ATOM 612  C CG2   . THR A 1 84  ? -9.310  31.370  22.602  1.00 92.41 84  A 1 
ATOM 613  N N     . TYR A 1 85  ? -12.264 30.195  21.232  1.00 97.50 85  A 1 
ATOM 614  C CA    . TYR A 1 85  ? -12.317 29.669  19.875  1.00 97.28 85  A 1 
ATOM 615  C C     . TYR A 1 85  ? -11.203 30.293  19.029  1.00 97.02 85  A 1 
ATOM 616  O O     . TYR A 1 85  ? -11.071 31.507  18.966  1.00 96.31 85  A 1 
ATOM 617  C CB    . TYR A 1 85  ? -13.690 29.926  19.245  1.00 96.84 85  A 1 
ATOM 618  C CG    . TYR A 1 85  ? -14.788 29.102  19.867  1.00 96.68 85  A 1 
ATOM 619  C CD1   . TYR A 1 85  ? -14.983 27.770  19.466  1.00 95.40 85  A 1 
ATOM 620  C CD2   . TYR A 1 85  ? -15.616 29.649  20.876  1.00 95.32 85  A 1 
ATOM 621  C CE1   . TYR A 1 85  ? -15.984 26.978  20.058  1.00 94.91 85  A 1 
ATOM 622  C CE2   . TYR A 1 85  ? -16.615 28.868  21.469  1.00 94.76 85  A 1 
ATOM 623  C CZ    . TYR A 1 85  ? -16.797 27.527  21.057  1.00 95.55 85  A 1 
ATOM 624  O OH    . TYR A 1 85  ? -17.759 26.751  21.649  1.00 94.70 85  A 1 
ATOM 625  N N     . SER A 1 86  ? -10.421 29.463  18.360  1.00 96.85 86  A 1 
ATOM 626  C CA    . SER A 1 86  ? -9.362  29.905  17.462  1.00 96.79 86  A 1 
ATOM 627  C C     . SER A 1 86  ? -9.353  29.087  16.180  1.00 96.67 86  A 1 
ATOM 628  O O     . SER A 1 86  ? -9.705  27.907  16.167  1.00 95.89 86  A 1 
ATOM 629  C CB    . SER A 1 86  ? -8.008  29.828  18.171  1.00 96.53 86  A 1 
ATOM 630  O OG    . SER A 1 86  ? -6.988  30.417  17.381  1.00 93.45 86  A 1 
ATOM 631  N N     . THR A 1 87  ? -8.922  29.691  15.082  1.00 95.72 87  A 1 
ATOM 632  C CA    . THR A 1 87  ? -8.525  28.911  13.904  1.00 95.52 87  A 1 
ATOM 633  C C     . THR A 1 87  ? -7.152  28.273  14.145  1.00 95.87 87  A 1 
ATOM 634  O O     . THR A 1 87  ? -6.333  28.848  14.854  1.00 95.85 87  A 1 
ATOM 635  C CB    . THR A 1 87  ? -8.487  29.766  12.625  1.00 94.32 87  A 1 
ATOM 636  O OG1   . THR A 1 87  ? -7.570  30.830  12.759  1.00 91.76 87  A 1 
ATOM 637  C CG2   . THR A 1 87  ? -9.850  30.367  12.298  1.00 91.93 87  A 1 
ATOM 638  N N     . TYR A 1 88  ? -6.868  27.146  13.499  1.00 96.32 88  A 1 
ATOM 639  C CA    . TYR A 1 88  ? -5.528  26.548  13.506  1.00 96.61 88  A 1 
ATOM 640  C C     . TYR A 1 88  ? -4.453  27.535  13.020  1.00 96.45 88  A 1 
ATOM 641  O O     . TYR A 1 88  ? -3.400  27.659  13.634  1.00 96.11 88  A 1 
ATOM 642  C CB    . TYR A 1 88  ? -5.511  25.298  12.621  1.00 96.68 88  A 1 
ATOM 643  C CG    . TYR A 1 88  ? -6.262  24.120  13.203  1.00 96.90 88  A 1 
ATOM 644  C CD1   . TYR A 1 88  ? -5.738  23.429  14.307  1.00 96.46 88  A 1 
ATOM 645  C CD2   . TYR A 1 88  ? -7.481  23.702  12.641  1.00 96.31 88  A 1 
ATOM 646  C CE1   . TYR A 1 88  ? -6.424  22.332  14.851  1.00 96.33 88  A 1 
ATOM 647  C CE2   . TYR A 1 88  ? -8.184  22.602  13.179  1.00 96.22 88  A 1 
ATOM 648  C CZ    . TYR A 1 88  ? -7.646  21.920  14.286  1.00 96.80 88  A 1 
ATOM 649  O OH    . TYR A 1 88  ? -8.318  20.858  14.824  1.00 96.31 88  A 1 
ATOM 650  N N     . GLY A 1 89  ? -4.751  28.300  11.960  1.00 95.75 89  A 1 
ATOM 651  C CA    . GLY A 1 89  ? -3.825  29.301  11.437  1.00 95.37 89  A 1 
ATOM 652  C C     . GLY A 1 89  ? -3.520  30.414  12.445  1.00 95.47 89  A 1 
ATOM 653  O O     . GLY A 1 89  ? -2.370  30.806  12.593  1.00 94.81 89  A 1 
ATOM 654  N N     . LYS A 1 90  ? -4.522  30.907  13.189  1.00 94.80 90  A 1 
ATOM 655  C CA    . LYS A 1 90  ? -4.298  31.924  14.216  1.00 94.92 90  A 1 
ATOM 656  C C     . LYS A 1 90  ? -3.559  31.354  15.427  1.00 95.08 90  A 1 
ATOM 657  O O     . LYS A 1 90  ? -2.688  32.035  15.957  1.00 94.71 90  A 1 
ATOM 658  C CB    . LYS A 1 90  ? -5.618  32.593  14.612  1.00 94.66 90  A 1 
ATOM 659  C CG    . LYS A 1 90  ? -5.461  33.758  15.599  1.00 93.26 90  A 1 
ATOM 660  C CD    . LYS A 1 90  ? -4.475  34.832  15.103  1.00 91.44 90  A 1 
ATOM 661  C CE    . LYS A 1 90  ? -4.412  35.999  16.086  1.00 89.33 90  A 1 
ATOM 662  N NZ    . LYS A 1 90  ? -3.116  36.695  15.996  1.00 84.68 90  A 1 
ATOM 663  N N     . PHE A 1 91  ? -3.862  30.117  15.809  1.00 96.42 91  A 1 
ATOM 664  C CA    . PHE A 1 91  ? -3.134  29.404  16.853  1.00 96.66 91  A 1 
ATOM 665  C C     . PHE A 1 91  ? -1.641  29.255  16.519  1.00 96.72 91  A 1 
ATOM 666  O O     . PHE A 1 91  ? -0.796  29.572  17.350  1.00 96.33 91  A 1 
ATOM 667  C CB    . PHE A 1 91  ? -3.804  28.044  17.058  1.00 96.77 91  A 1 
ATOM 668  C CG    . PHE A 1 91  ? -3.015  27.086  17.923  1.00 97.05 91  A 1 
ATOM 669  C CD1   . PHE A 1 91  ? -2.306  26.025  17.327  1.00 96.55 91  A 1 
ATOM 670  C CD2   . PHE A 1 91  ? -3.000  27.242  19.319  1.00 96.61 91  A 1 
ATOM 671  C CE1   . PHE A 1 91  ? -1.600  25.121  18.128  1.00 96.49 91  A 1 
ATOM 672  C CE2   . PHE A 1 91  ? -2.299  26.345  20.116  1.00 96.48 91  A 1 
ATOM 673  C CZ    . PHE A 1 91  ? -1.598  25.274  19.529  1.00 96.82 91  A 1 
ATOM 674  N N     . LEU A 1 92  ? -1.321  28.882  15.281  1.00 96.01 92  A 1 
ATOM 675  C CA    . LEU A 1 92  ? 0.055   28.814  14.796  1.00 96.01 92  A 1 
ATOM 676  C C     . LEU A 1 92  ? 0.728   30.199  14.788  1.00 95.65 92  A 1 
ATOM 677  O O     . LEU A 1 92  ? 1.843   30.339  15.284  1.00 94.96 92  A 1 
ATOM 678  C CB    . LEU A 1 92  ? 0.067   28.203  13.386  1.00 96.25 92  A 1 
ATOM 679  C CG    . LEU A 1 92  ? -0.235  26.701  13.344  1.00 96.19 92  A 1 
ATOM 680  C CD1   . LEU A 1 92  ? -0.465  26.254  11.897  1.00 94.92 92  A 1 
ATOM 681  C CD2   . LEU A 1 92  ? 0.919   25.877  13.915  1.00 94.57 92  A 1 
ATOM 682  N N     . ALA A 1 93  ? 0.035   31.227  14.294  1.00 95.57 93  A 1 
ATOM 683  C CA    . ALA A 1 93  ? 0.554   32.594  14.256  1.00 94.99 93  A 1 
ATOM 684  C C     . ALA A 1 93  ? 0.766   33.206  15.654  1.00 94.67 93  A 1 
ATOM 685  O O     . ALA A 1 93  ? 1.618   34.055  15.831  1.00 93.31 93  A 1 
ATOM 686  C CB    . ALA A 1 93  ? -0.410  33.445  13.423  1.00 94.17 93  A 1 
ATOM 687  N N     . ASP A 1 94  ? 0.003   32.751  16.650  1.00 95.75 94  A 1 
ATOM 688  C CA    . ASP A 1 94  ? 0.151   33.175  18.048  1.00 95.19 94  A 1 
ATOM 689  C C     . ASP A 1 94  ? 1.272   32.421  18.797  1.00 94.72 94  A 1 
ATOM 690  O O     . ASP A 1 94  ? 1.478   32.666  19.984  1.00 92.55 94  A 1 
ATOM 691  C CB    . ASP A 1 94  ? -1.199  33.022  18.765  1.00 94.73 94  A 1 
ATOM 692  C CG    . ASP A 1 94  ? -2.290  34.011  18.338  1.00 94.06 94  A 1 
ATOM 693  O OD1   . ASP A 1 94  ? -2.012  35.108  17.823  1.00 91.45 94  A 1 
ATOM 694  O OD2   . ASP A 1 94  ? -3.482  33.755  18.640  1.00 91.18 94  A 1 
ATOM 695  N N     . GLY A 1 95  ? 1.977   31.507  18.141  1.00 94.82 95  A 1 
ATOM 696  C CA    . GLY A 1 95  ? 3.093   30.747  18.731  1.00 94.58 95  A 1 
ATOM 697  C C     . GLY A 1 95  ? 2.720   29.357  19.266  1.00 95.22 95  A 1 
ATOM 698  O O     . GLY A 1 95  ? 3.489   28.747  20.002  1.00 91.63 95  A 1 
ATOM 699  N N     . GLY A 1 96  ? 1.546   28.841  18.896  1.00 95.23 96  A 1 
ATOM 700  C CA    . GLY A 1 96  ? 1.104   27.520  19.337  1.00 95.69 96  A 1 
ATOM 701  C C     . GLY A 1 96  ? 0.669   27.491  20.805  1.00 95.89 96  A 1 
ATOM 702  O O     . GLY A 1 96  ? 0.040   28.429  21.289  1.00 92.54 96  A 1 
ATOM 703  N N     . CYS A 1 97  ? 1.006   26.423  21.527  1.00 94.88 97  A 1 
ATOM 704  C CA    . CYS A 1 97  ? 0.624   26.262  22.939  1.00 94.61 97  A 1 
ATOM 705  C C     . CYS A 1 97  ? 1.245   27.314  23.872  1.00 93.35 97  A 1 
ATOM 706  O O     . CYS A 1 97  ? 0.716   27.551  24.950  1.00 88.33 97  A 1 
ATOM 707  C CB    . CYS A 1 97  ? 0.983   24.849  23.407  1.00 94.07 97  A 1 
ATOM 708  S SG    . CYS A 1 97  ? -0.012  23.601  22.535  1.00 92.68 97  A 1 
ATOM 709  N N     . ALA A 1 98  ? 2.309   27.982  23.443  1.00 89.83 98  A 1 
ATOM 710  C CA    . ALA A 1 98  ? 2.911   29.078  24.204  1.00 86.93 98  A 1 
ATOM 711  C C     . ALA A 1 98  ? 2.048   30.358  24.233  1.00 85.84 98  A 1 
ATOM 712  O O     . ALA A 1 98  ? 2.307   31.258  25.033  1.00 78.73 98  A 1 
ATOM 713  C CB    . ALA A 1 98  ? 4.300   29.359  23.613  1.00 83.96 98  A 1 
ATOM 714  N N     . SER A 1 99  ? 1.022   30.444  23.389  1.00 83.41 99  A 1 
ATOM 715  C CA    . SER A 1 99  ? 0.146   31.623  23.296  1.00 79.78 99  A 1 
ATOM 716  C C     . SER A 1 99  ? -0.794  31.824  24.485  1.00 80.47 99  A 1 
ATOM 717  O O     . SER A 1 99  ? -1.339  32.915  24.670  1.00 71.02 99  A 1 
ATOM 718  C CB    . SER A 1 99  ? -0.676  31.553  22.008  1.00 74.93 99  A 1 
ATOM 719  O OG    . SER A 1 99  ? -1.583  30.475  22.024  1.00 69.38 99  A 1 
ATOM 720  N N     . GLY A 1 100 ? -1.013  30.785  25.306  1.00 79.94 100 A 1 
ATOM 721  C CA    . GLY A 1 100 ? -1.882  30.852  26.458  1.00 78.86 100 A 1 
ATOM 722  C C     . GLY A 1 100 ? -1.906  29.560  27.274  1.00 82.80 100 A 1 
ATOM 723  O O     . GLY A 1 100 ? -1.556  28.489  26.783  1.00 76.30 100 A 1 
ATOM 724  N N     . ALA A 1 101 ? -2.357  29.661  28.520  1.00 85.53 101 A 1 
ATOM 725  C CA    . ALA A 1 101 ? -2.511  28.515  29.398  1.00 88.99 101 A 1 
ATOM 726  C C     . ALA A 1 101 ? -3.923  27.926  29.256  1.00 91.99 101 A 1 
ATOM 727  O O     . ALA A 1 101 ? -4.902  28.562  29.649  1.00 86.73 101 A 1 
ATOM 728  C CB    . ALA A 1 101 ? -2.189  28.930  30.831  1.00 81.34 101 A 1 
ATOM 729  N N     . TYR A 1 102 ? -3.993  26.715  28.746  1.00 96.34 102 A 1 
ATOM 730  C CA    . TYR A 1 102 ? -5.222  25.942  28.601  1.00 96.82 102 A 1 
ATOM 731  C C     . TYR A 1 102 ? -5.066  24.577  29.280  1.00 97.00 102 A 1 
ATOM 732  O O     . TYR A 1 102 ? -3.996  23.973  29.221  1.00 95.80 102 A 1 
ATOM 733  C CB    . TYR A 1 102 ? -5.573  25.782  27.121  1.00 96.46 102 A 1 
ATOM 734  C CG    . TYR A 1 102 ? -5.735  27.095  26.385  1.00 96.38 102 A 1 
ATOM 735  C CD1   . TYR A 1 102 ? -6.919  27.853  26.525  1.00 92.60 102 A 1 
ATOM 736  C CD2   . TYR A 1 102 ? -4.699  27.585  25.560  1.00 92.48 102 A 1 
ATOM 737  C CE1   . TYR A 1 102 ? -7.065  29.071  25.865  1.00 91.09 102 A 1 
ATOM 738  C CE2   . TYR A 1 102 ? -4.843  28.813  24.888  1.00 91.00 102 A 1 
ATOM 739  C CZ    . TYR A 1 102 ? -6.026  29.556  25.041  1.00 93.76 102 A 1 
ATOM 740  O OH    . TYR A 1 102 ? -6.164  30.752  24.395  1.00 92.42 102 A 1 
ATOM 741  N N     . ASP A 1 103 ? -6.140  24.099  29.909  1.00 97.32 103 A 1 
ATOM 742  C CA    . ASP A 1 103 ? -6.177  22.750  30.500  1.00 97.32 103 A 1 
ATOM 743  C C     . ASP A 1 103 ? -6.580  21.706  29.454  1.00 97.54 103 A 1 
ATOM 744  O O     . ASP A 1 103 ? -6.116  20.564  29.485  1.00 96.70 103 A 1 
ATOM 745  C CB    . ASP A 1 103 ? -7.175  22.734  31.656  1.00 96.84 103 A 1 
ATOM 746  C CG    . ASP A 1 103 ? -6.869  23.772  32.733  1.00 95.79 103 A 1 
ATOM 747  O OD1   . ASP A 1 103 ? -5.785  23.678  33.349  1.00 91.08 103 A 1 
ATOM 748  O OD2   . ASP A 1 103 ? -7.732  24.661  32.935  1.00 90.51 103 A 1 
ATOM 749  N N     . ILE A 1 104 ? -7.444  22.106  28.519  1.00 97.97 104 A 1 
ATOM 750  C CA    . ILE A 1 104 ? -8.011  21.234  27.494  1.00 98.01 104 A 1 
ATOM 751  C C     . ILE A 1 104 ? -7.904  21.920  26.129  1.00 98.16 104 A 1 
ATOM 752  O O     . ILE A 1 104 ? -8.323  23.067  25.974  1.00 97.67 104 A 1 
ATOM 753  C CB    . ILE A 1 104 ? -9.472  20.858  27.830  1.00 97.86 104 A 1 
ATOM 754  C CG1   . ILE A 1 104 ? -9.583  20.249  29.249  1.00 96.60 104 A 1 
ATOM 755  C CG2   . ILE A 1 104 ? -10.032 19.888  26.772  1.00 96.93 104 A 1 
ATOM 756  C CD1   . ILE A 1 104 ? -11.009 19.912  29.689  1.00 93.64 104 A 1 
ATOM 757  N N     . ILE A 1 105 ? -7.408  21.202  25.142  1.00 98.17 105 A 1 
ATOM 758  C CA    . ILE A 1 105 ? -7.400  21.642  23.749  1.00 98.29 105 A 1 
ATOM 759  C C     . ILE A 1 105 ? -8.248  20.672  22.922  1.00 98.21 105 A 1 
ATOM 760  O O     . ILE A 1 105 ? -7.966  19.477  22.873  1.00 97.82 105 A 1 
ATOM 761  C CB    . ILE A 1 105 ? -5.974  21.792  23.194  1.00 98.23 105 A 1 
ATOM 762  C CG1   . ILE A 1 105 ? -5.157  22.785  24.063  1.00 97.38 105 A 1 
ATOM 763  C CG2   . ILE A 1 105 ? -6.034  22.271  21.734  1.00 97.39 105 A 1 
ATOM 764  C CD1   . ILE A 1 105 ? -3.712  23.014  23.601  1.00 96.05 105 A 1 
ATOM 765  N N     . ILE A 1 106 ? -9.267  21.192  22.260  1.00 98.25 106 A 1 
ATOM 766  C CA    . ILE A 1 106 ? -10.111 20.430  21.339  1.00 98.13 106 A 1 
ATOM 767  C C     . ILE A 1 106 ? -9.685  20.768  19.912  1.00 98.06 106 A 1 
ATOM 768  O O     . ILE A 1 106 ? -9.897  21.882  19.434  1.00 97.70 106 A 1 
ATOM 769  C CB    . ILE A 1 106 ? -11.612 20.694  21.595  1.00 97.98 106 A 1 
ATOM 770  C CG1   . ILE A 1 106 ? -11.975 20.382  23.070  1.00 97.22 106 A 1 
ATOM 771  C CG2   . ILE A 1 106 ? -12.461 19.854  20.626  1.00 97.23 106 A 1 
ATOM 772  C CD1   . ILE A 1 106 ? -13.439 20.663  23.439  1.00 95.03 106 A 1 
ATOM 773  N N     . CYS A 1 107 ? -9.097  19.800  19.225  1.00 98.24 107 A 1 
ATOM 774  C CA    . CYS A 1 107 ? -8.816  19.858  17.792  1.00 98.11 107 A 1 
ATOM 775  C C     . CYS A 1 107 ? -10.079 19.440  17.036  1.00 97.62 107 A 1 
ATOM 776  O O     . CYS A 1 107 ? -10.292 18.259  16.767  1.00 96.73 107 A 1 
ATOM 777  C CB    . CYS A 1 107 ? -7.621  18.953  17.475  1.00 98.20 107 A 1 
ATOM 778  S SG    . CYS A 1 107 ? -6.114  19.576  18.256  1.00 97.84 107 A 1 
ATOM 779  N N     . ASP A 1 108 ? -10.936 20.412  16.733  1.00 96.21 108 A 1 
ATOM 780  C CA    . ASP A 1 108 ? -12.160 20.183  15.984  1.00 95.87 108 A 1 
ATOM 781  C C     . ASP A 1 108 ? -11.883 19.972  14.493  1.00 95.61 108 A 1 
ATOM 782  O O     . ASP A 1 108 ? -10.893 20.469  13.961  1.00 94.24 108 A 1 
ATOM 783  C CB    . ASP A 1 108 ? -13.143 21.330  16.235  1.00 94.91 108 A 1 
ATOM 784  C CG    . ASP A 1 108 ? -14.580 21.032  15.805  1.00 92.84 108 A 1 
ATOM 785  O OD1   . ASP A 1 108 ? -14.952 19.846  15.727  1.00 88.35 108 A 1 
ATOM 786  O OD2   . ASP A 1 108 ? -15.332 22.011  15.608  1.00 87.42 108 A 1 
ATOM 787  N N     . GLU A 1 109 ? -12.746 19.222  13.825  1.00 93.75 109 A 1 
ATOM 788  C CA    . GLU A 1 109 ? -12.573 18.812  12.433  1.00 93.25 109 A 1 
ATOM 789  C C     . GLU A 1 109 ? -11.183 18.195  12.156  1.00 94.03 109 A 1 
ATOM 790  O O     . GLU A 1 109 ? -10.553 18.459  11.138  1.00 93.04 109 A 1 
ATOM 791  C CB    . GLU A 1 109 ? -12.960 19.957  11.476  1.00 91.42 109 A 1 
ATOM 792  C CG    . GLU A 1 109 ? -14.365 20.554  11.710  1.00 88.37 109 A 1 
ATOM 793  C CD    . GLU A 1 109 ? -15.525 19.538  11.586  1.00 84.95 109 A 1 
ATOM 794  O OE1   . GLU A 1 109 ? -16.593 19.781  12.169  1.00 78.37 109 A 1 
ATOM 795  O OE2   . GLU A 1 109 ? -15.353 18.494  10.917  1.00 77.68 109 A 1 
ATOM 796  N N     . CYS A 1 110 ? -10.706 17.341  13.070  1.00 95.28 110 A 1 
ATOM 797  C CA    . CYS A 1 110 ? -9.362  16.757  12.988  1.00 95.85 110 A 1 
ATOM 798  C C     . CYS A 1 110 ? -9.139  15.812  11.794  1.00 95.87 110 A 1 
ATOM 799  O O     . CYS A 1 110 ? -8.034  15.312  11.594  1.00 94.95 110 A 1 
ATOM 800  C CB    . CYS A 1 110 ? -9.030  16.070  14.324  1.00 95.85 110 A 1 
ATOM 801  S SG    . CYS A 1 110 ? -9.953  14.513  14.525  1.00 95.26 110 A 1 
ATOM 802  N N     . HIS A 1 111 ? -10.183 15.564  10.999  1.00 94.39 111 A 1 
ATOM 803  C CA    . HIS A 1 111 ? -10.103 14.879  9.713   1.00 93.50 111 A 1 
ATOM 804  C C     . HIS A 1 111 ? -9.606  15.779  8.576   1.00 93.81 111 A 1 
ATOM 805  O O     . HIS A 1 111 ? -9.310  15.270  7.499   1.00 92.96 111 A 1 
ATOM 806  C CB    . HIS A 1 111 ? -11.495 14.331  9.371   1.00 92.35 111 A 1 
ATOM 807  C CG    . HIS A 1 111 ? -12.501 15.417  9.088   1.00 91.40 111 A 1 
ATOM 808  N ND1   . HIS A 1 111 ? -13.340 16.018  9.992   1.00 86.23 111 A 1 
ATOM 809  C CD2   . HIS A 1 111 ? -12.718 16.040  7.881   1.00 85.29 111 A 1 
ATOM 810  C CE1   . HIS A 1 111 ? -14.042 16.965  9.354   1.00 85.38 111 A 1 
ATOM 811  N NE2   . HIS A 1 111 ? -13.686 17.016  8.068   1.00 85.58 111 A 1 
ATOM 812  N N     . ALA A 1 112 ? -9.547  17.091  8.782   1.00 93.90 112 A 1 
ATOM 813  C CA    . ALA A 1 112 ? -9.110  18.050  7.778   1.00 94.17 112 A 1 
ATOM 814  C C     . ALA A 1 112 ? -7.678  17.742  7.309   1.00 94.65 112 A 1 
ATOM 815  O O     . ALA A 1 112 ? -6.785  17.477  8.105   1.00 94.33 112 A 1 
ATOM 816  C CB    . ALA A 1 112 ? -9.232  19.468  8.341   1.00 93.41 112 A 1 
ATOM 817  N N     . VAL A 1 113 ? -7.495  17.773  5.986   1.00 94.19 113 A 1 
ATOM 818  C CA    . VAL A 1 113 ? -6.237  17.422  5.323   1.00 94.16 113 A 1 
ATOM 819  C C     . VAL A 1 113 ? -5.558  18.621  4.663   1.00 94.48 113 A 1 
ATOM 820  O O     . VAL A 1 113 ? -4.639  18.450  3.869   1.00 93.25 113 A 1 
ATOM 821  C CB    . VAL A 1 113 ? -6.414  16.255  4.333   1.00 93.08 113 A 1 
ATOM 822  C CG1   . VAL A 1 113 ? -6.834  14.963  5.061   1.00 89.66 113 A 1 
ATOM 823  C CG2   . VAL A 1 113 ? -7.446  16.562  3.245   1.00 89.16 113 A 1 
ATOM 824  N N     . ASP A 1 114 ? -5.990  19.847  4.980   1.00 94.12 114 A 1 
ATOM 825  C CA    . ASP A 1 114 ? -5.272  21.048  4.596   1.00 94.04 114 A 1 
ATOM 826  C C     . ASP A 1 114 ? -4.011  21.234  5.458   1.00 95.56 114 A 1 
ATOM 827  O O     . ASP A 1 114 ? -3.970  20.852  6.637   1.00 95.54 114 A 1 
ATOM 828  C CB    . ASP A 1 114 ? -6.191  22.276  4.652   1.00 92.29 114 A 1 
ATOM 829  C CG    . ASP A 1 114 ? -6.554  22.648  6.084   1.00 91.27 114 A 1 
ATOM 830  O OD1   . ASP A 1 114 ? -5.826  23.483  6.675   1.00 87.19 114 A 1 
ATOM 831  O OD2   . ASP A 1 114 ? -7.530  22.089  6.619   1.00 86.49 114 A 1 
ATOM 832  N N     . ALA A 1 115 ? -2.981  21.820  4.873   1.00 95.02 115 A 1 
ATOM 833  C CA    . ALA A 1 115 ? -1.693  21.990  5.527   1.00 95.95 115 A 1 
ATOM 834  C C     . ALA A 1 115 ? -1.781  22.755  6.851   1.00 96.41 115 A 1 
ATOM 835  O O     . ALA A 1 115 ? -1.121  22.404  7.829   1.00 96.26 115 A 1 
ATOM 836  C CB    . ALA A 1 115 ? -0.772  22.714  4.549   1.00 95.72 115 A 1 
ATOM 837  N N     . THR A 1 116 ? -2.639  23.780  6.933   1.00 95.83 116 A 1 
ATOM 838  C CA    . THR A 1 116 ? -2.780  24.594  8.144   1.00 95.82 116 A 1 
ATOM 839  C C     . THR A 1 116 ? -3.372  23.791  9.299   1.00 96.40 116 A 1 
ATOM 840  O O     . THR A 1 116 ? -2.888  23.893  10.422  1.00 96.39 116 A 1 
ATOM 841  C CB    . THR A 1 116 ? -3.659  25.821  7.858   1.00 94.56 116 A 1 
ATOM 842  O OG1   . THR A 1 116 ? -3.149  26.565  6.777   1.00 88.92 116 A 1 
ATOM 843  C CG2   . THR A 1 116 ? -3.714  26.779  9.043   1.00 89.57 116 A 1 
ATOM 844  N N     . SER A 1 117 ? -4.376  22.956  9.030   1.00 96.31 117 A 1 
ATOM 845  C CA    . SER A 1 117 ? -4.978  22.090  10.034  1.00 96.48 117 A 1 
ATOM 846  C C     . SER A 1 117 ? -4.014  20.992  10.487  1.00 97.21 117 A 1 
ATOM 847  O O     . SER A 1 117 ? -3.851  20.787  11.683  1.00 97.23 117 A 1 
ATOM 848  C CB    . SER A 1 117 ? -6.270  21.462  9.495   1.00 95.61 117 A 1 
ATOM 849  O OG    . SER A 1 117 ? -7.189  22.483  9.166   1.00 93.36 117 A 1 
ATOM 850  N N     . ILE A 1 118 ? -3.323  20.339  9.555   1.00 97.18 118 A 1 
ATOM 851  C CA    . ILE A 1 118 ? -2.335  19.298  9.861   1.00 97.60 118 A 1 
ATOM 852  C C     . ILE A 1 118 ? -1.203  19.847  10.731  1.00 97.81 118 A 1 
ATOM 853  O O     . ILE A 1 118 ? -0.880  19.262  11.768  1.00 97.81 118 A 1 
ATOM 854  C CB    . ILE A 1 118 ? -1.815  18.660  8.555   1.00 97.42 118 A 1 
ATOM 855  C CG1   . ILE A 1 118 ? -2.941  17.817  7.925   1.00 96.05 118 A 1 
ATOM 856  C CG2   . ILE A 1 118 ? -0.570  17.783  8.805   1.00 96.42 118 A 1 
ATOM 857  C CD1   . ILE A 1 118 ? -2.634  17.328  6.509   1.00 90.22 118 A 1 
ATOM 858  N N     . LEU A 1 119 ? -0.632  20.987  10.342  1.00 97.69 119 A 1 
ATOM 859  C CA    . LEU A 1 119 ? 0.442   21.626  11.101  1.00 97.76 119 A 1 
ATOM 860  C C     . LEU A 1 119 ? -0.046  22.108  12.479  1.00 97.80 119 A 1 
ATOM 861  O O     . LEU A 1 119 ? 0.670   21.966  13.471  1.00 97.66 119 A 1 
ATOM 862  C CB    . LEU A 1 119 ? 1.032   22.766  10.244  1.00 97.57 119 A 1 
ATOM 863  C CG    . LEU A 1 119 ? 2.269   23.432  10.865  1.00 96.85 119 A 1 
ATOM 864  C CD1   . LEU A 1 119 ? 3.430   22.449  11.031  1.00 94.57 119 A 1 
ATOM 865  C CD2   . LEU A 1 119 ? 2.743   24.572  9.952   1.00 94.67 119 A 1 
ATOM 866  N N     . GLY A 1 120 ? -1.263  22.618  12.554  1.00 97.93 120 A 1 
ATOM 867  C CA    . GLY A 1 120 ? -1.890  23.031  13.804  1.00 97.93 120 A 1 
ATOM 868  C C     . GLY A 1 120 ? -2.104  21.867  14.771  1.00 98.11 120 A 1 
ATOM 869  O O     . GLY A 1 120 ? -1.678  21.943  15.925  1.00 97.90 120 A 1 
ATOM 870  N N     . ILE A 1 121 ? -2.682  20.781  14.305  1.00 98.51 121 A 1 
ATOM 871  C CA    . ILE A 1 121 ? -2.885  19.560  15.106  1.00 98.50 121 A 1 
ATOM 872  C C     . ILE A 1 121 ? -1.537  18.975  15.538  1.00 98.68 121 A 1 
ATOM 873  O O     . ILE A 1 121 ? -1.367  18.653  16.712  1.00 98.43 121 A 1 
ATOM 874  C CB    . ILE A 1 121 ? -3.740  18.529  14.338  1.00 98.43 121 A 1 
ATOM 875  C CG1   . ILE A 1 121 ? -5.173  19.058  14.113  1.00 97.72 121 A 1 
ATOM 876  C CG2   . ILE A 1 121 ? -3.811  17.192  15.100  1.00 97.77 121 A 1 
ATOM 877  C CD1   . ILE A 1 121 ? -5.951  18.290  13.042  1.00 94.88 121 A 1 
ATOM 878  N N     . GLY A 1 122 ? -0.572  18.881  14.621  1.00 98.50 122 A 1 
ATOM 879  C CA    . GLY A 1 122 ? 0.777   18.428  14.943  1.00 98.53 122 A 1 
ATOM 880  C C     . GLY A 1 122 ? 1.446   19.284  16.023  1.00 98.57 122 A 1 
ATOM 881  O O     . GLY A 1 122 ? 2.056   18.753  16.939  1.00 98.20 122 A 1 
ATOM 882  N N     . THR A 1 123 ? 1.258   20.606  15.970  1.00 98.57 123 A 1 
ATOM 883  C CA    . THR A 1 123 ? 1.759   21.536  16.991  1.00 98.51 123 A 1 
ATOM 884  C C     . THR A 1 123 ? 1.126   21.268  18.356  1.00 98.52 123 A 1 
ATOM 885  O O     . THR A 1 123 ? 1.838   21.242  19.352  1.00 98.15 123 A 1 
ATOM 886  C CB    . THR A 1 123 ? 1.499   22.990  16.583  1.00 98.23 123 A 1 
ATOM 887  O OG1   . THR A 1 123 ? 2.144   23.273  15.366  1.00 95.41 123 A 1 
ATOM 888  C CG2   . THR A 1 123 ? 2.029   23.997  17.600  1.00 94.73 123 A 1 
ATOM 889  N N     . VAL A 1 124 ? -0.188  21.041  18.416  1.00 98.42 124 A 1 
ATOM 890  C CA    . VAL A 1 124 ? -0.861  20.695  19.670  1.00 98.49 124 A 1 
ATOM 891  C C     . VAL A 1 124 ? -0.314  19.377  20.226  1.00 98.46 124 A 1 
ATOM 892  O O     . VAL A 1 124 ? 0.048   19.324  21.392  1.00 98.09 124 A 1 
ATOM 893  C CB    . VAL A 1 124 ? -2.390  20.607  19.497  1.00 98.27 124 A 1 
ATOM 894  C CG1   . VAL A 1 124 ? -3.093  20.112  20.764  1.00 96.14 124 A 1 
ATOM 895  C CG2   . VAL A 1 124 ? -2.979  21.979  19.163  1.00 95.44 124 A 1 
ATOM 896  N N     . LEU A 1 125 ? -0.204  18.350  19.394  1.00 98.25 125 A 1 
ATOM 897  C CA    . LEU A 1 125 ? 0.256   17.026  19.814  1.00 98.08 125 A 1 
ATOM 898  C C     . LEU A 1 125 ? 1.710   17.021  20.302  1.00 97.83 125 A 1 
ATOM 899  O O     . LEU A 1 125 ? 2.043   16.229  21.178  1.00 97.15 125 A 1 
ATOM 900  C CB    . LEU A 1 125 ? 0.091   16.047  18.643  1.00 97.93 125 A 1 
ATOM 901  C CG    . LEU A 1 125 ? -1.378  15.749  18.265  1.00 97.49 125 A 1 
ATOM 902  C CD1   . LEU A 1 125 ? -1.410  14.955  16.954  1.00 95.77 125 A 1 
ATOM 903  C CD2   . LEU A 1 125 ? -2.097  14.938  19.345  1.00 95.32 125 A 1 
ATOM 904  N N     . ASP A 1 126 ? 2.548   17.900  19.775  1.00 98.12 126 A 1 
ATOM 905  C CA    . ASP A 1 126 ? 3.943   18.053  20.182  1.00 97.89 126 A 1 
ATOM 906  C C     . ASP A 1 126 ? 4.086   18.880  21.479  1.00 97.78 126 A 1 
ATOM 907  O O     . ASP A 1 126 ? 4.876   18.542  22.353  1.00 96.92 126 A 1 
ATOM 908  C CB    . ASP A 1 126 ? 4.697   18.705  19.023  1.00 97.61 126 A 1 
ATOM 909  C CG    . ASP A 1 126 ? 6.179   18.916  19.316  1.00 96.38 126 A 1 
ATOM 910  O OD1   . ASP A 1 126 ? 6.859   17.892  19.535  1.00 91.11 126 A 1 
ATOM 911  O OD2   . ASP A 1 126 ? 6.611   20.079  19.288  1.00 90.96 126 A 1 
ATOM 912  N N     . GLN A 1 127 ? 3.294   19.948  21.627  1.00 97.91 127 A 1 
ATOM 913  C CA    . GLN A 1 127 ? 3.522   20.963  22.664  1.00 97.74 127 A 1 
ATOM 914  C C     . GLN A 1 127 ? 2.579   20.880  23.866  1.00 97.76 127 A 1 
ATOM 915  O O     . GLN A 1 127 ? 2.886   21.459  24.909  1.00 96.71 127 A 1 
ATOM 916  C CB    . GLN A 1 127 ? 3.430   22.359  22.037  1.00 96.96 127 A 1 
ATOM 917  C CG    . GLN A 1 127 ? 4.525   22.610  20.991  1.00 95.63 127 A 1 
ATOM 918  C CD    . GLN A 1 127 ? 4.478   24.017  20.397  1.00 95.17 127 A 1 
ATOM 919  O OE1   . GLN A 1 127 ? 3.503   24.756  20.471  1.00 89.50 127 A 1 
ATOM 920  N NE2   . GLN A 1 127 ? 5.553   24.442  19.771  1.00 87.62 127 A 1 
ATOM 921  N N     . ALA A 1 128 ? 1.424   20.219  23.745  1.00 97.39 128 A 1 
ATOM 922  C CA    . ALA A 1 128 ? 0.377   20.291  24.766  1.00 97.23 128 A 1 
ATOM 923  C C     . ALA A 1 128 ? 0.836   19.787  26.138  1.00 97.19 128 A 1 
ATOM 924  O O     . ALA A 1 128 ? 0.594   20.449  27.150  1.00 96.06 128 A 1 
ATOM 925  C CB    . ALA A 1 128 ? -0.860  19.540  24.275  1.00 96.64 128 A 1 
ATOM 926  N N     . GLU A 1 129 ? 1.534   18.656  26.186  1.00 96.66 129 A 1 
ATOM 927  C CA    . GLU A 1 129 ? 2.017   18.069  27.442  1.00 96.12 129 A 1 
ATOM 928  C C     . GLU A 1 129 ? 2.987   19.005  28.166  1.00 96.07 129 A 1 
ATOM 929  O O     . GLU A 1 129 ? 2.795   19.338  29.339  1.00 94.57 129 A 1 
ATOM 930  C CB    . GLU A 1 129 ? 2.654   16.699  27.151  1.00 95.24 129 A 1 
ATOM 931  C CG    . GLU A 1 129 ? 3.085   15.988  28.437  1.00 91.51 129 A 1 
ATOM 932  C CD    . GLU A 1 129 ? 3.525   14.536  28.212  1.00 88.52 129 A 1 
ATOM 933  O OE1   . GLU A 1 129 ? 3.548   13.774  29.213  1.00 81.71 129 A 1 
ATOM 934  O OE2   . GLU A 1 129 ? 3.820   14.161  27.058  1.00 82.27 129 A 1 
ATOM 935  N N     . THR A 1 130 ? 3.991   19.514  27.451  1.00 96.34 130 A 1 
ATOM 936  C CA    . THR A 1 130 ? 4.980   20.453  27.993  1.00 96.02 130 A 1 
ATOM 937  C C     . THR A 1 130 ? 4.385   21.810  28.370  1.00 95.95 130 A 1 
ATOM 938  O O     . THR A 1 130 ? 4.891   22.467  29.278  1.00 94.03 130 A 1 
ATOM 939  C CB    . THR A 1 130 ? 6.153   20.671  27.019  1.00 94.88 130 A 1 
ATOM 940  O OG1   . THR A 1 130 ? 5.761   20.515  25.673  1.00 83.21 130 A 1 
ATOM 941  C CG2   . THR A 1 130 ? 7.263   19.662  27.260  1.00 80.01 130 A 1 
ATOM 942  N N     . ALA A 1 131 ? 3.296   22.212  27.730  1.00 96.50 131 A 1 
ATOM 943  C CA    . ALA A 1 131 ? 2.578   23.442  28.046  1.00 96.49 131 A 1 
ATOM 944  C C     . ALA A 1 131 ? 1.621   23.312  29.248  1.00 96.45 131 A 1 
ATOM 945  O O     . ALA A 1 131 ? 0.941   24.275  29.599  1.00 94.52 131 A 1 
ATOM 946  C CB    . ALA A 1 131 ? 1.856   23.917  26.780  1.00 95.61 131 A 1 
ATOM 947  N N     . GLY A 1 132 ? 1.548   22.137  29.877  1.00 95.65 132 A 1 
ATOM 948  C CA    . GLY A 1 132 ? 0.699   21.882  31.040  1.00 95.34 132 A 1 
ATOM 949  C C     . GLY A 1 132 ? -0.758  21.548  30.713  1.00 95.97 132 A 1 
ATOM 950  O O     . GLY A 1 132 ? -1.610  21.565  31.608  1.00 93.86 132 A 1 
ATOM 951  N N     . VAL A 1 133 ? -1.056  21.246  29.467  1.00 96.95 133 A 1 
ATOM 952  C CA    . VAL A 1 133 ? -2.377  20.751  29.059  1.00 97.21 133 A 1 
ATOM 953  C C     . VAL A 1 133 ? -2.599  19.356  29.646  1.00 97.15 133 A 1 
ATOM 954  O O     . VAL A 1 133 ? -1.700  18.520  29.661  1.00 96.25 133 A 1 
ATOM 955  C CB    . VAL A 1 133 ? -2.513  20.724  27.532  1.00 96.86 133 A 1 
ATOM 956  C CG1   . VAL A 1 133 ? -3.868  20.212  27.056  1.00 93.97 133 A 1 
ATOM 957  C CG2   . VAL A 1 133 ? -2.320  22.130  26.946  1.00 93.67 133 A 1 
ATOM 958  N N     . ARG A 1 134 ? -3.813  19.073  30.125  1.00 96.98 134 A 1 
ATOM 959  C CA    . ARG A 1 134 ? -4.174  17.742  30.649  1.00 96.69 134 A 1 
ATOM 960  C C     . ARG A 1 134 ? -4.795  16.835  29.590  1.00 96.94 134 A 1 
ATOM 961  O O     . ARG A 1 134 ? -4.586  15.627  29.624  1.00 95.47 134 A 1 
ATOM 962  C CB    . ARG A 1 134 ? -5.123  17.876  31.835  1.00 95.39 134 A 1 
ATOM 963  C CG    . ARG A 1 134 ? -4.431  18.505  33.043  1.00 90.17 134 A 1 
ATOM 964  C CD    . ARG A 1 134 ? -5.327  18.342  34.267  1.00 86.87 134 A 1 
ATOM 965  N NE    . ARG A 1 134 ? -4.687  18.881  35.468  1.00 82.14 134 A 1 
ATOM 966  C CZ    . ARG A 1 134 ? -5.034  18.589  36.713  1.00 77.38 134 A 1 
ATOM 967  N NH1   . ARG A 1 134 ? -6.016  17.769  36.982  1.00 68.74 134 A 1 
ATOM 968  N NH2   . ARG A 1 134 ? -4.396  19.133  37.706  1.00 70.13 134 A 1 
ATOM 969  N N     . LEU A 1 135 ? -5.572  17.416  28.674  1.00 97.35 135 A 1 
ATOM 970  C CA    . LEU A 1 135 ? -6.317  16.651  27.689  1.00 97.42 135 A 1 
ATOM 971  C C     . LEU A 1 135 ? -6.293  17.333  26.326  1.00 97.71 135 A 1 
ATOM 972  O O     . LEU A 1 135 ? -6.761  18.464  26.180  1.00 97.35 135 A 1 
ATOM 973  C CB    . LEU A 1 135 ? -7.752  16.451  28.211  1.00 97.02 135 A 1 
ATOM 974  C CG    . LEU A 1 135 ? -8.673  15.641  27.283  1.00 96.24 135 A 1 
ATOM 975  C CD1   . LEU A 1 135 ? -8.204  14.198  27.114  1.00 92.79 135 A 1 
ATOM 976  C CD2   . LEU A 1 135 ? -10.082 15.622  27.863  1.00 92.77 135 A 1 
ATOM 977  N N     . THR A 1 136 ? -5.844  16.619  25.318  1.00 97.55 136 A 1 
ATOM 978  C CA    . THR A 1 136 ? -6.083  16.971  23.920  1.00 97.66 136 A 1 
ATOM 979  C C     . THR A 1 136 ? -7.196  16.083  23.385  1.00 97.52 136 A 1 
ATOM 980  O O     . THR A 1 136 ? -7.111  14.857  23.488  1.00 96.96 136 A 1 
ATOM 981  C CB    . THR A 1 136 ? -4.806  16.824  23.081  1.00 97.47 136 A 1 
ATOM 982  O OG1   . THR A 1 136 ? -3.857  17.764  23.524  1.00 90.38 136 A 1 
ATOM 983  C CG2   . THR A 1 136 ? -5.041  17.110  21.604  1.00 90.41 136 A 1 
ATOM 984  N N     . VAL A 1 137 ? -8.231  16.669  22.812  1.00 97.71 137 A 1 
ATOM 985  C CA    . VAL A 1 137 ? -9.353  15.931  22.218  1.00 97.68 137 A 1 
ATOM 986  C C     . VAL A 1 137 ? -9.296  16.066  20.701  1.00 97.67 137 A 1 
ATOM 987  O O     . VAL A 1 137 ? -9.411  17.165  20.171  1.00 97.29 137 A 1 
ATOM 988  C CB    . VAL A 1 137 ? -10.710 16.408  22.766  1.00 97.31 137 A 1 
ATOM 989  C CG1   . VAL A 1 137 ? -11.857 15.546  22.221  1.00 95.01 137 A 1 
ATOM 990  C CG2   . VAL A 1 137 ? -10.760 16.337  24.296  1.00 94.48 137 A 1 
ATOM 991  N N     . LEU A 1 138 ? -9.175  14.956  19.999  1.00 97.32 138 A 1 
ATOM 992  C CA    . LEU A 1 138 ? -9.286  14.891  18.544  1.00 97.15 138 A 1 
ATOM 993  C C     . LEU A 1 138 ? -10.753 14.637  18.178  1.00 96.53 138 A 1 
ATOM 994  O O     . LEU A 1 138 ? -11.249 13.516  18.308  1.00 95.62 138 A 1 
ATOM 995  C CB    . LEU A 1 138 ? -8.339  13.813  17.992  1.00 97.27 138 A 1 
ATOM 996  C CG    . LEU A 1 138 ? -6.852  14.023  18.321  1.00 96.92 138 A 1 
ATOM 997  C CD1   . LEU A 1 138 ? -6.025  12.900  17.700  1.00 95.03 138 A 1 
ATOM 998  C CD2   . LEU A 1 138 ? -6.310  15.356  17.797  1.00 94.86 138 A 1 
ATOM 999  N N     . ALA A 1 139 ? -11.454 15.684  17.758  1.00 96.64 139 A 1 
ATOM 1000 C CA    . ALA A 1 139 ? -12.886 15.653  17.515  1.00 96.45 139 A 1 
ATOM 1001 C C     . ALA A 1 139 ? -13.215 15.703  16.016  1.00 95.80 139 A 1 
ATOM 1002 O O     . ALA A 1 139 ? -12.718 16.547  15.278  1.00 94.72 139 A 1 
ATOM 1003 C CB    . ALA A 1 139 ? -13.546 16.799  18.297  1.00 96.34 139 A 1 
ATOM 1004 N N     . THR A 1 140 ? -14.090 14.801  15.574  1.00 95.00 140 A 1 
ATOM 1005 C CA    . THR A 1 140 ? -14.615 14.822  14.204  1.00 94.45 140 A 1 
ATOM 1006 C C     . THR A 1 140 ? -15.925 14.038  14.100  1.00 93.63 140 A 1 
ATOM 1007 O O     . THR A 1 140 ? -16.199 13.150  14.905  1.00 92.04 140 A 1 
ATOM 1008 C CB    . THR A 1 140 ? -13.571 14.295  13.206  1.00 93.78 140 A 1 
ATOM 1009 O OG1   . THR A 1 140 ? -14.082 14.403  11.898  1.00 89.34 140 A 1 
ATOM 1010 C CG2   . THR A 1 140 ? -13.167 12.839  13.423  1.00 89.16 140 A 1 
ATOM 1011 N N     . ALA A 1 141 ? -16.742 14.358  13.096  1.00 91.60 141 A 1 
ATOM 1012 C CA    . ALA A 1 141 ? -17.883 13.531  12.703  1.00 90.08 141 A 1 
ATOM 1013 C C     . ALA A 1 141 ? -17.516 12.462  11.659  1.00 89.43 141 A 1 
ATOM 1014 O O     . ALA A 1 141 ? -18.264 11.513  11.465  1.00 86.28 141 A 1 
ATOM 1015 C CB    . ALA A 1 141 ? -18.988 14.443  12.178  1.00 88.31 141 A 1 
ATOM 1016 N N     . THR A 1 142 ? -16.375 12.636  10.994  1.00 91.03 142 A 1 
ATOM 1017 C CA    . THR A 1 142 ? -15.935 11.836  9.853   1.00 90.79 142 A 1 
ATOM 1018 C C     . THR A 1 142 ? -14.479 11.398  10.050  1.00 91.52 142 A 1 
ATOM 1019 O O     . THR A 1 142 ? -13.587 11.900  9.356   1.00 90.25 142 A 1 
ATOM 1020 C CB    . THR A 1 142 ? -16.115 12.616  8.536   1.00 88.89 142 A 1 
ATOM 1021 O OG1   . THR A 1 142 ? -15.512 13.888  8.637   1.00 83.86 142 A 1 
ATOM 1022 C CG2   . THR A 1 142 ? -17.581 12.837  8.192   1.00 82.21 142 A 1 
ATOM 1023 N N     . PRO A 1 143 ? -14.198 10.496  11.013  1.00 91.61 143 A 1 
ATOM 1024 C CA    . PRO A 1 143 ? -12.847 9.969   11.207  1.00 91.87 143 A 1 
ATOM 1025 C C     . PRO A 1 143 ? -12.329 9.273   9.941   1.00 91.57 143 A 1 
ATOM 1026 O O     . PRO A 1 143 ? -13.118 8.889   9.068   1.00 89.36 143 A 1 
ATOM 1027 C CB    . PRO A 1 143 ? -12.941 9.020   12.409  1.00 90.93 143 A 1 
ATOM 1028 C CG    . PRO A 1 143 ? -14.410 8.626   12.446  1.00 89.19 143 A 1 
ATOM 1029 C CD    . PRO A 1 143 ? -15.123 9.873   11.928  1.00 91.90 143 A 1 
ATOM 1030 N N     . PRO A 1 144 ? -11.009 9.082   9.804   1.00 93.05 144 A 1 
ATOM 1031 C CA    . PRO A 1 144 ? -10.423 8.408   8.649   1.00 92.88 144 A 1 
ATOM 1032 C C     . PRO A 1 144 ? -11.107 7.074   8.325   1.00 91.88 144 A 1 
ATOM 1033 O O     . PRO A 1 144 ? -11.282 6.227   9.191   1.00 87.63 144 A 1 
ATOM 1034 C CB    . PRO A 1 144 ? -8.948  8.206   9.014   1.00 91.77 144 A 1 
ATOM 1035 C CG    . PRO A 1 144 ? -8.666  9.386   9.940   1.00 89.52 144 A 1 
ATOM 1036 C CD    . PRO A 1 144 ? -9.972  9.541   10.708  1.00 92.24 144 A 1 
ATOM 1037 N N     . GLY A 1 145 ? -11.481 6.892   7.056   1.00 89.18 145 A 1 
ATOM 1038 C CA    . GLY A 1 145 ? -12.210 5.713   6.573   1.00 88.02 145 A 1 
ATOM 1039 C C     . GLY A 1 145 ? -13.735 5.833   6.613   1.00 88.68 145 A 1 
ATOM 1040 O O     . GLY A 1 145 ? -14.411 4.894   6.210   1.00 84.78 145 A 1 
ATOM 1041 N N     . SER A 1 146 ? -14.273 6.973   7.074   1.00 88.20 146 A 1 
ATOM 1042 C CA    . SER A 1 146 ? -15.713 7.220   7.044   1.00 88.05 146 A 1 
ATOM 1043 C C     . SER A 1 146 ? -16.264 7.243   5.622   1.00 88.24 146 A 1 
ATOM 1044 O O     . SER A 1 146 ? -15.587 7.635   4.675   1.00 85.09 146 A 1 
ATOM 1045 C CB    . SER A 1 146 ? -16.064 8.547   7.716   1.00 86.00 146 A 1 
ATOM 1046 O OG    . SER A 1 146 ? -15.719 8.495   9.080   1.00 77.56 146 A 1 
ATOM 1047 N N     . VAL A 1 147 ? -17.536 6.867   5.511   1.00 88.38 147 A 1 
ATOM 1048 C CA    . VAL A 1 147 ? -18.316 6.890   4.272   1.00 88.77 147 A 1 
ATOM 1049 C C     . VAL A 1 147 ? -19.567 7.740   4.467   1.00 89.39 147 A 1 
ATOM 1050 O O     . VAL A 1 147 ? -20.054 7.908   5.591   1.00 86.68 147 A 1 
ATOM 1051 C CB    . VAL A 1 147 ? -18.678 5.467   3.815   1.00 87.04 147 A 1 
ATOM 1052 C CG1   . VAL A 1 147 ? -17.406 4.645   3.591   1.00 77.79 147 A 1 
ATOM 1053 C CG2   . VAL A 1 147 ? -19.578 4.717   4.792   1.00 79.10 147 A 1 
ATOM 1054 N N     . THR A 1 148 ? -20.107 8.266   3.378   1.00 89.56 148 A 1 
ATOM 1055 C CA    . THR A 1 148 ? -21.358 9.021   3.426   1.00 90.22 148 A 1 
ATOM 1056 C C     . THR A 1 148 ? -22.526 8.067   3.659   1.00 90.65 148 A 1 
ATOM 1057 O O     . THR A 1 148 ? -22.808 7.198   2.846   1.00 88.66 148 A 1 
ATOM 1058 C CB    . THR A 1 148 ? -21.567 9.833   2.150   1.00 89.00 148 A 1 
ATOM 1059 O OG1   . THR A 1 148 ? -20.461 10.657  1.904   1.00 80.14 148 A 1 
ATOM 1060 C CG2   . THR A 1 148 ? -22.764 10.766  2.273   1.00 79.55 148 A 1 
ATOM 1061 N N     . THR A 1 149 ? -23.230 8.255   4.769   1.00 89.71 149 A 1 
ATOM 1062 C CA    . THR A 1 149 ? -24.443 7.489   5.102   1.00 89.77 149 A 1 
ATOM 1063 C C     . THR A 1 149 ? -25.702 8.283   4.739   1.00 90.90 149 A 1 
ATOM 1064 O O     . THR A 1 149 ? -25.651 9.515   4.727   1.00 89.30 149 A 1 
ATOM 1065 C CB    . THR A 1 149 ? -24.466 7.091   6.577   1.00 87.47 149 A 1 
ATOM 1066 O OG1   . THR A 1 149 ? -24.344 8.227   7.399   1.00 79.69 149 A 1 
ATOM 1067 C CG2   . THR A 1 149 ? -23.314 6.154   6.918   1.00 78.24 149 A 1 
ATOM 1068 N N     . PRO A 1 150 ? -26.842 7.624   4.460   1.00 90.47 150 A 1 
ATOM 1069 C CA    . PRO A 1 150 ? -28.112 8.312   4.230   1.00 90.90 150 A 1 
ATOM 1070 C C     . PRO A 1 150 ? -28.462 9.268   5.384   1.00 90.88 150 A 1 
ATOM 1071 O O     . PRO A 1 150 ? -28.263 8.951   6.553   1.00 88.17 150 A 1 
ATOM 1072 C CB    . PRO A 1 150 ? -29.161 7.217   4.070   1.00 89.75 150 A 1 
ATOM 1073 C CG    . PRO A 1 150 ? -28.345 6.033   3.558   1.00 86.95 150 A 1 
ATOM 1074 C CD    . PRO A 1 150 ? -27.007 6.193   4.279   1.00 89.94 150 A 1 
ATOM 1075 N N     . HIS A 1 151 ? -28.984 10.447  5.039   1.00 90.92 151 A 1 
ATOM 1076 C CA    . HIS A 1 151 ? -29.473 11.416  6.014   1.00 90.96 151 A 1 
ATOM 1077 C C     . HIS A 1 151 ? -31.006 11.413  6.014   1.00 92.00 151 A 1 
ATOM 1078 O O     . HIS A 1 151 ? -31.585 11.488  4.931   1.00 90.99 151 A 1 
ATOM 1079 C CB    . HIS A 1 151 ? -28.914 12.803  5.680   1.00 89.18 151 A 1 
ATOM 1080 C CG    . HIS A 1 151 ? -29.141 13.808  6.768   1.00 87.44 151 A 1 
ATOM 1081 N ND1   . HIS A 1 151 ? -30.321 14.440  7.081   1.00 77.44 151 A 1 
ATOM 1082 C CD2   . HIS A 1 151 ? -28.206 14.256  7.681   1.00 77.38 151 A 1 
ATOM 1083 C CE1   . HIS A 1 151 ? -30.113 15.230  8.148   1.00 77.70 151 A 1 
ATOM 1084 N NE2   . HIS A 1 151 ? -28.840 15.155  8.531   1.00 78.55 151 A 1 
ATOM 1085 N N     . PRO A 1 152 ? -31.682 11.344  7.177   1.00 91.09 152 A 1 
ATOM 1086 C CA    . PRO A 1 152 ? -33.145 11.210  7.236   1.00 90.96 152 A 1 
ATOM 1087 C C     . PRO A 1 152 ? -33.896 12.363  6.570   1.00 91.57 152 A 1 
ATOM 1088 O O     . PRO A 1 152 ? -34.919 12.139  5.929   1.00 88.42 152 A 1 
ATOM 1089 C CB    . PRO A 1 152 ? -33.471 11.101  8.732   1.00 89.23 152 A 1 
ATOM 1090 C CG    . PRO A 1 152 ? -32.268 11.743  9.421   1.00 86.06 152 A 1 
ATOM 1091 C CD    . PRO A 1 152 ? -31.110 11.368  8.499   1.00 89.47 152 A 1 
ATOM 1092 N N     . ASP A 1 153 ? -33.350 13.584  6.633   1.00 93.50 153 A 1 
ATOM 1093 C CA    . ASP A 1 153 ? -33.994 14.784  6.086   1.00 93.61 153 A 1 
ATOM 1094 C C     . ASP A 1 153 ? -33.523 15.140  4.661   1.00 94.47 153 A 1 
ATOM 1095 O O     . ASP A 1 153 ? -33.822 16.231  4.165   1.00 92.85 153 A 1 
ATOM 1096 C CB    . ASP A 1 153 ? -33.786 15.962  7.045   1.00 92.00 153 A 1 
ATOM 1097 C CG    . ASP A 1 153 ? -34.235 15.670  8.477   1.00 89.08 153 A 1 
ATOM 1098 O OD1   . ASP A 1 153 ? -35.321 15.079  8.644   1.00 82.30 153 A 1 
ATOM 1099 O OD2   . ASP A 1 153 ? -33.461 16.029  9.388   1.00 81.22 153 A 1 
ATOM 1100 N N     . ILE A 1 154 ? -32.751 14.267  4.004   1.00 95.99 154 A 1 
ATOM 1101 C CA    . ILE A 1 154 ? -32.204 14.541  2.673   1.00 96.02 154 A 1 
ATOM 1102 C C     . ILE A 1 154 ? -32.540 13.399  1.726   1.00 96.21 154 A 1 
ATOM 1103 O O     . ILE A 1 154 ? -32.038 12.285  1.871   1.00 95.26 154 A 1 
ATOM 1104 C CB    . ILE A 1 154 ? -30.688 14.825  2.704   1.00 95.05 154 A 1 
ATOM 1105 C CG1   . ILE A 1 154 ? -30.353 15.963  3.694   1.00 92.81 154 A 1 
ATOM 1106 C CG2   . ILE A 1 154 ? -30.192 15.184  1.292   1.00 92.48 154 A 1 
ATOM 1107 C CD1   . ILE A 1 154 ? -28.855 16.276  3.841   1.00 89.70 154 A 1 
ATOM 1108 N N     . GLU A 1 155 ? -33.330 13.712  0.706   1.00 96.74 155 A 1 
ATOM 1109 C CA    . GLU A 1 155 ? -33.577 12.813  -0.417  1.00 96.75 155 A 1 
ATOM 1110 C C     . GLU A 1 155 ? -32.425 12.921  -1.423  1.00 96.92 155 A 1 
ATOM 1111 O O     . GLU A 1 155 ? -32.068 14.013  -1.858  1.00 95.51 155 A 1 
ATOM 1112 C CB    . GLU A 1 155 ? -34.926 13.162  -1.057  1.00 96.03 155 A 1 
ATOM 1113 C CG    . GLU A 1 155 ? -35.335 12.145  -2.118  1.00 90.06 155 A 1 
ATOM 1114 C CD    . GLU A 1 155 ? -36.652 12.512  -2.819  1.00 84.34 155 A 1 
ATOM 1115 O OE1   . GLU A 1 155 ? -37.178 11.628  -3.536  1.00 77.10 155 A 1 
ATOM 1116 O OE2   . GLU A 1 155 ? -37.100 13.670  -2.681  1.00 76.90 155 A 1 
ATOM 1117 N N     . GLU A 1 156 ? -31.845 11.789  -1.830  1.00 96.81 156 A 1 
ATOM 1118 C CA    . GLU A 1 156 ? -30.760 11.752  -2.811  1.00 96.61 156 A 1 
ATOM 1119 C C     . GLU A 1 156 ? -31.278 11.289  -4.176  1.00 96.71 156 A 1 
ATOM 1120 O O     . GLU A 1 156 ? -31.799 10.187  -4.325  1.00 95.04 156 A 1 
ATOM 1121 C CB    . GLU A 1 156 ? -29.591 10.879  -2.332  1.00 95.30 156 A 1 
ATOM 1122 C CG    . GLU A 1 156 ? -28.927 11.438  -1.067  1.00 91.75 156 A 1 
ATOM 1123 C CD    . GLU A 1 156 ? -27.566 10.804  -0.725  1.00 91.22 156 A 1 
ATOM 1124 O OE1   . GLU A 1 156 ? -27.234 10.730  0.481   1.00 85.24 156 A 1 
ATOM 1125 O OE2   . GLU A 1 156 ? -26.803 10.464  -1.650  1.00 85.38 156 A 1 
ATOM 1126 N N     . VAL A 1 157 ? -31.101 12.135  -5.205  1.00 96.54 157 A 1 
ATOM 1127 C CA    . VAL A 1 157 ? -31.598 11.889  -6.561  1.00 96.51 157 A 1 
ATOM 1128 C C     . VAL A 1 157 ? -30.467 12.059  -7.570  1.00 96.75 157 A 1 
ATOM 1129 O O     . VAL A 1 157 ? -29.847 13.113  -7.664  1.00 95.22 157 A 1 
ATOM 1130 C CB    . VAL A 1 157 ? -32.789 12.804  -6.899  1.00 95.23 157 A 1 
ATOM 1131 C CG1   . VAL A 1 157 ? -33.378 12.468  -8.273  1.00 88.23 157 A 1 
ATOM 1132 C CG2   . VAL A 1 157 ? -33.920 12.693  -5.874  1.00 87.74 157 A 1 
ATOM 1133 N N     . GLY A 1 158 ? -30.205 11.035  -8.378  1.00 95.71 158 A 1 
ATOM 1134 C CA    . GLY A 1 158 ? -29.238 11.101  -9.462  1.00 95.86 158 A 1 
ATOM 1135 C C     . GLY A 1 158 ? -29.709 12.005  -10.606 1.00 96.35 158 A 1 
ATOM 1136 O O     . GLY A 1 158 ? -30.840 11.907  -11.058 1.00 94.73 158 A 1 
ATOM 1137 N N     . LEU A 1 159 ? -28.830 12.864  -11.126 1.00 96.37 159 A 1 
ATOM 1138 C CA    . LEU A 1 159 ? -29.103 13.617  -12.341 1.00 96.45 159 A 1 
ATOM 1139 C C     . LEU A 1 159 ? -29.084 12.687  -13.562 1.00 95.98 159 A 1 
ATOM 1140 O O     . LEU A 1 159 ? -28.187 11.856  -13.723 1.00 92.97 159 A 1 
ATOM 1141 C CB    . LEU A 1 159 ? -28.088 14.761  -12.516 1.00 96.02 159 A 1 
ATOM 1142 C CG    . LEU A 1 159 ? -28.239 15.912  -11.497 1.00 95.11 159 A 1 
ATOM 1143 C CD1   . LEU A 1 159 ? -27.094 16.900  -11.700 1.00 92.18 159 A 1 
ATOM 1144 C CD2   . LEU A 1 159 ? -29.557 16.672  -11.671 1.00 91.25 159 A 1 
ATOM 1145 N N     . GLY A 1 160 ? -30.056 12.878  -14.460 1.00 95.02 160 A 1 
ATOM 1146 C CA    . GLY A 1 160 ? -30.098 12.211  -15.752 1.00 94.76 160 A 1 
ATOM 1147 C C     . GLY A 1 160 ? -29.314 12.940  -16.847 1.00 95.32 160 A 1 
ATOM 1148 O O     . GLY A 1 160 ? -28.557 13.880  -16.585 1.00 93.13 160 A 1 
ATOM 1149 N N     . ARG A 1 161 ? -29.511 12.507  -18.104 1.00 93.60 161 A 1 
ATOM 1150 C CA    . ARG A 1 161 ? -29.019 13.214  -19.308 1.00 93.33 161 A 1 
ATOM 1151 C C     . ARG A 1 161 ? -30.046 14.208  -19.854 1.00 93.85 161 A 1 
ATOM 1152 O O     . ARG A 1 161 ? -29.695 15.051  -20.661 1.00 90.14 161 A 1 
ATOM 1153 C CB    . ARG A 1 161 ? -28.626 12.202  -20.396 1.00 91.27 161 A 1 
ATOM 1154 C CG    . ARG A 1 161 ? -27.388 11.384  -20.023 1.00 84.80 161 A 1 
ATOM 1155 C CD    . ARG A 1 161 ? -27.005 10.449  -21.181 1.00 77.76 161 A 1 
ATOM 1156 N NE    . ARG A 1 161 ? -25.761 9.710   -20.898 1.00 68.58 161 A 1 
ATOM 1157 C CZ    . ARG A 1 161 ? -25.120 8.900   -21.726 1.00 61.09 161 A 1 
ATOM 1158 N NH1   . ARG A 1 161 ? -25.600 8.565   -22.890 1.00 53.61 161 A 1 
ATOM 1159 N NH2   . ARG A 1 161 ? -23.962 8.407   -21.399 1.00 54.26 161 A 1 
ATOM 1160 N N     . GLU A 1 162 ? -31.278 14.095  -19.415 1.00 93.93 162 A 1 
ATOM 1161 C CA    . GLU A 1 162 ? -32.352 14.992  -19.804 1.00 93.69 162 A 1 
ATOM 1162 C C     . GLU A 1 162 ? -32.329 16.265  -18.949 1.00 93.89 162 A 1 
ATOM 1163 O O     . GLU A 1 162 ? -32.237 16.208  -17.727 1.00 88.65 162 A 1 
ATOM 1164 C CB    . GLU A 1 162 ? -33.710 14.293  -19.686 1.00 91.42 162 A 1 
ATOM 1165 C CG    . GLU A 1 162 ? -33.843 13.129  -20.680 1.00 80.75 162 A 1 
ATOM 1166 C CD    . GLU A 1 162 ? -35.190 12.415  -20.604 1.00 71.61 162 A 1 
ATOM 1167 O OE1   . GLU A 1 162 ? -35.364 11.458  -21.397 1.00 62.97 162 A 1 
ATOM 1168 O OE2   . GLU A 1 162 ? -36.020 12.802  -19.753 1.00 63.02 162 A 1 
ATOM 1169 N N     . GLY A 1 163 ? -32.411 17.412  -19.613 1.00 93.67 163 A 1 
ATOM 1170 C CA    . GLY A 1 163 ? -32.405 18.711  -18.970 1.00 94.03 163 A 1 
ATOM 1171 C C     . GLY A 1 163 ? -31.879 19.804  -19.889 1.00 94.94 163 A 1 
ATOM 1172 O O     . GLY A 1 163 ? -31.175 19.536  -20.863 1.00 91.94 163 A 1 
ATOM 1173 N N     . GLU A 1 164 ? -32.194 21.040  -19.549 1.00 95.08 164 A 1 
ATOM 1174 C CA    . GLU A 1 164 ? -31.882 22.210  -20.370 1.00 94.77 164 A 1 
ATOM 1175 C C     . GLU A 1 164 ? -30.480 22.771  -20.077 1.00 95.25 164 A 1 
ATOM 1176 O O     . GLU A 1 164 ? -29.913 23.498  -20.886 1.00 93.20 164 A 1 
ATOM 1177 C CB    . GLU A 1 164 ? -32.953 23.273  -20.111 1.00 93.35 164 A 1 
ATOM 1178 C CG    . GLU A 1 164 ? -34.351 22.809  -20.550 1.00 88.56 164 A 1 
ATOM 1179 C CD    . GLU A 1 164 ? -35.465 23.704  -19.995 1.00 87.98 164 A 1 
ATOM 1180 O OE1   . GLU A 1 164 ? -36.579 23.175  -19.767 1.00 78.73 164 A 1 
ATOM 1181 O OE2   . GLU A 1 164 ? -35.203 24.887  -19.736 1.00 80.63 164 A 1 
ATOM 1182 N N     . ILE A 1 165 ? -29.904 22.425  -18.928 1.00 96.25 165 A 1 
ATOM 1183 C CA    . ILE A 1 165 ? -28.639 22.985  -18.445 1.00 96.38 165 A 1 
ATOM 1184 C C     . ILE A 1 165 ? -27.577 21.886  -18.407 1.00 96.44 165 A 1 
ATOM 1185 O O     . ILE A 1 165 ? -27.617 21.042  -17.509 1.00 95.10 165 A 1 
ATOM 1186 C CB    . ILE A 1 165 ? -28.828 23.652  -17.074 1.00 95.80 165 A 1 
ATOM 1187 C CG1   . ILE A 1 165 ? -29.936 24.728  -17.081 1.00 93.11 165 A 1 
ATOM 1188 C CG2   . ILE A 1 165 ? -27.506 24.273  -16.602 1.00 92.56 165 A 1 
ATOM 1189 C CD1   . ILE A 1 165 ? -30.599 24.887  -15.713 1.00 84.52 165 A 1 
ATOM 1190 N N     . PRO A 1 166 ? -26.601 21.876  -19.327 1.00 96.54 166 A 1 
ATOM 1191 C CA    . PRO A 1 166 ? -25.504 20.918  -19.294 1.00 96.37 166 A 1 
ATOM 1192 C C     . PRO A 1 166 ? -24.687 21.038  -18.004 1.00 96.42 166 A 1 
ATOM 1193 O O     . PRO A 1 166 ? -24.238 22.132  -17.644 1.00 95.20 166 A 1 
ATOM 1194 C CB    . PRO A 1 166 ? -24.658 21.218  -20.535 1.00 95.14 166 A 1 
ATOM 1195 C CG    . PRO A 1 166 ? -25.622 21.947  -21.466 1.00 91.94 166 A 1 
ATOM 1196 C CD    . PRO A 1 166 ? -26.527 22.714  -20.502 1.00 95.32 166 A 1 
ATOM 1197 N N     . PHE A 1 167 ? -24.462 19.924  -17.319 1.00 96.04 167 A 1 
ATOM 1198 C CA    . PHE A 1 167 ? -23.764 19.910  -16.043 1.00 96.44 167 A 1 
ATOM 1199 C C     . PHE A 1 167 ? -22.900 18.652  -15.873 1.00 96.39 167 A 1 
ATOM 1200 O O     . PHE A 1 167 ? -23.404 17.571  -15.548 1.00 94.32 167 A 1 
ATOM 1201 C CB    . PHE A 1 167 ? -24.785 20.062  -14.918 1.00 96.30 167 A 1 
ATOM 1202 C CG    . PHE A 1 167 ? -24.161 20.324  -13.569 1.00 96.81 167 A 1 
ATOM 1203 C CD1   . PHE A 1 167 ? -24.154 19.334  -12.568 1.00 94.86 167 A 1 
ATOM 1204 C CD2   . PHE A 1 167 ? -23.584 21.579  -13.292 1.00 94.89 167 A 1 
ATOM 1205 C CE1   . PHE A 1 167 ? -23.591 19.596  -11.311 1.00 94.40 167 A 1 
ATOM 1206 C CE2   . PHE A 1 167 ? -23.012 21.845  -12.040 1.00 94.48 167 A 1 
ATOM 1207 C CZ    . PHE A 1 167 ? -23.020 20.859  -11.048 1.00 96.02 167 A 1 
ATOM 1208 N N     . TYR A 1 168 ? -21.589 18.776  -16.092 1.00 94.57 168 A 1 
ATOM 1209 C CA    . TYR A 1 168 ? -20.607 17.705  -15.883 1.00 94.79 168 A 1 
ATOM 1210 C C     . TYR A 1 168 ? -20.968 16.364  -16.562 1.00 94.44 168 A 1 
ATOM 1211 O O     . TYR A 1 168 ? -20.939 15.308  -15.936 1.00 90.82 168 A 1 
ATOM 1212 C CB    . TYR A 1 168 ? -20.310 17.547  -14.385 1.00 94.53 168 A 1 
ATOM 1213 C CG    . TYR A 1 168 ? -19.604 18.724  -13.751 1.00 94.88 168 A 1 
ATOM 1214 C CD1   . TYR A 1 168 ? -18.204 18.688  -13.551 1.00 92.08 168 A 1 
ATOM 1215 C CD2   . TYR A 1 168 ? -20.321 19.862  -13.336 1.00 91.85 168 A 1 
ATOM 1216 C CE1   . TYR A 1 168 ? -17.539 19.769  -12.965 1.00 91.28 168 A 1 
ATOM 1217 C CE2   . TYR A 1 168 ? -19.663 20.948  -12.749 1.00 91.56 168 A 1 
ATOM 1218 C CZ    . TYR A 1 168 ? -18.267 20.903  -12.566 1.00 93.71 168 A 1 
ATOM 1219 O OH    . TYR A 1 168 ? -17.611 21.976  -12.015 1.00 93.06 168 A 1 
ATOM 1220 N N     . GLY A 1 169 ? -21.334 16.420  -17.848 1.00 93.03 169 A 1 
ATOM 1221 C CA    . GLY A 1 169 ? -21.735 15.240  -18.627 1.00 92.32 169 A 1 
ATOM 1222 C C     . GLY A 1 169 ? -23.160 14.742  -18.367 1.00 93.44 169 A 1 
ATOM 1223 O O     . GLY A 1 169 ? -23.611 13.784  -18.982 1.00 90.15 169 A 1 
ATOM 1224 N N     . ARG A 1 170 ? -23.878 15.412  -17.469 1.00 94.40 170 A 1 
ATOM 1225 C CA    . ARG A 1 170 ? -25.310 15.241  -17.207 1.00 95.38 170 A 1 
ATOM 1226 C C     . ARG A 1 170 ? -26.045 16.548  -17.520 1.00 96.10 170 A 1 
ATOM 1227 O O     . ARG A 1 170 ? -25.458 17.464  -18.111 1.00 94.27 170 A 1 
ATOM 1228 C CB    . ARG A 1 170 ? -25.502 14.767  -15.754 1.00 94.12 170 A 1 
ATOM 1229 C CG    . ARG A 1 170 ? -24.833 13.405  -15.465 1.00 90.81 170 A 1 
ATOM 1230 C CD    . ARG A 1 170 ? -25.838 12.354  -15.063 1.00 87.06 170 A 1 
ATOM 1231 N NE    . ARG A 1 170 ? -25.200 11.084  -14.714 1.00 82.03 170 A 1 
ATOM 1232 C CZ    . ARG A 1 170 ? -25.821 9.941   -14.488 1.00 77.05 170 A 1 
ATOM 1233 N NH1   . ARG A 1 170 ? -27.119 9.814   -14.594 1.00 69.23 170 A 1 
ATOM 1234 N NH2   . ARG A 1 170 ? -25.153 8.871   -14.165 1.00 69.55 170 A 1 
ATOM 1235 N N     . ALA A 1 171 ? -27.304 16.650  -17.140 1.00 96.66 171 A 1 
ATOM 1236 C CA    . ALA A 1 171 ? -28.090 17.859  -17.304 1.00 97.05 171 A 1 
ATOM 1237 C C     . ALA A 1 171 ? -28.955 18.134  -16.074 1.00 97.30 171 A 1 
ATOM 1238 O O     . ALA A 1 171 ? -29.402 17.207  -15.394 1.00 96.08 171 A 1 
ATOM 1239 C CB    . ALA A 1 171 ? -28.908 17.755  -18.593 1.00 95.67 171 A 1 
ATOM 1240 N N     . ILE A 1 172 ? -29.191 19.402  -15.799 1.00 96.80 172 A 1 
ATOM 1241 C CA    . ILE A 1 172 ? -30.100 19.867  -14.756 1.00 97.25 172 A 1 
ATOM 1242 C C     . ILE A 1 172 ? -31.403 20.313  -15.436 1.00 97.36 172 A 1 
ATOM 1243 O O     . ILE A 1 172 ? -31.354 21.231  -16.259 1.00 96.51 172 A 1 
ATOM 1244 C CB    . ILE A 1 172 ? -29.478 21.009  -13.930 1.00 97.00 172 A 1 
ATOM 1245 C CG1   . ILE A 1 172 ? -28.149 20.573  -13.262 1.00 95.33 172 A 1 
ATOM 1246 C CG2   . ILE A 1 172 ? -30.473 21.498  -12.862 1.00 95.36 172 A 1 
ATOM 1247 C CD1   . ILE A 1 172 ? -27.348 21.742  -12.668 1.00 93.90 172 A 1 
ATOM 1248 N N     . PRO A 1 173 ? -32.551 19.719  -15.105 1.00 97.02 173 A 1 
ATOM 1249 C CA    . PRO A 1 173 ? -33.834 20.226  -15.550 1.00 96.95 173 A 1 
ATOM 1250 C C     . PRO A 1 173 ? -34.121 21.597  -14.920 1.00 96.71 173 A 1 
ATOM 1251 O O     . PRO A 1 173 ? -33.998 21.745  -13.704 1.00 95.57 173 A 1 
ATOM 1252 C CB    . PRO A 1 173 ? -34.871 19.178  -15.129 1.00 95.97 173 A 1 
ATOM 1253 C CG    . PRO A 1 173 ? -34.047 17.919  -14.858 1.00 93.51 173 A 1 
ATOM 1254 C CD    . PRO A 1 173 ? -32.712 18.476  -14.375 1.00 96.17 173 A 1 
ATOM 1255 N N     . LEU A 1 174 ? -34.554 22.568  -15.711 1.00 96.24 174 A 1 
ATOM 1256 C CA    . LEU A 1 174 ? -34.864 23.913  -15.217 1.00 95.93 174 A 1 
ATOM 1257 C C     . LEU A 1 174 ? -35.932 23.883  -14.110 1.00 95.98 174 A 1 
ATOM 1258 O O     . LEU A 1 174 ? -35.852 24.644  -13.148 1.00 93.96 174 A 1 
ATOM 1259 C CB    . LEU A 1 174 ? -35.331 24.777  -16.402 1.00 94.64 174 A 1 
ATOM 1260 C CG    . LEU A 1 174 ? -35.338 26.281  -16.078 1.00 88.88 174 A 1 
ATOM 1261 C CD1   . LEU A 1 174 ? -33.933 26.859  -16.116 1.00 83.34 174 A 1 
ATOM 1262 C CD2   . LEU A 1 174 ? -36.200 27.056  -17.077 1.00 82.38 174 A 1 
ATOM 1263 N N     . SER A 1 175 ? -36.889 22.971  -14.204 1.00 95.93 175 A 1 
ATOM 1264 C CA    . SER A 1 175 ? -37.944 22.753  -13.207 1.00 95.61 175 A 1 
ATOM 1265 C C     . SER A 1 175 ? -37.418 22.495  -11.792 1.00 95.68 175 A 1 
ATOM 1266 O O     . SER A 1 175 ? -38.086 22.849  -10.826 1.00 93.68 175 A 1 
ATOM 1267 C CB    . SER A 1 175 ? -38.819 21.576  -13.639 1.00 94.55 175 A 1 
ATOM 1268 O OG    . SER A 1 175 ? -38.036 20.412  -13.807 1.00 85.90 175 A 1 
ATOM 1269 N N     . CYS A 1 176 ? -36.219 21.930  -11.661 1.00 94.74 176 A 1 
ATOM 1270 C CA    . CYS A 1 176 ? -35.609 21.634  -10.370 1.00 94.18 176 A 1 
ATOM 1271 C C     . CYS A 1 176 ? -35.093 22.879  -9.635  1.00 94.68 176 A 1 
ATOM 1272 O O     . CYS A 1 176 ? -34.884 22.815  -8.427  1.00 92.03 176 A 1 
ATOM 1273 C CB    . CYS A 1 176 ? -34.457 20.644  -10.571 1.00 91.79 176 A 1 
ATOM 1274 S SG    . CYS A 1 176 ? -35.103 19.021  -11.098 1.00 84.87 176 A 1 
ATOM 1275 N N     . ILE A 1 177 ? -34.856 23.978  -10.347 1.00 95.84 177 A 1 
ATOM 1276 C CA    . ILE A 1 177 ? -34.208 25.194  -9.801  1.00 95.78 177 A 1 
ATOM 1277 C C     . ILE A 1 177 ? -34.970 26.483  -10.119 1.00 95.59 177 A 1 
ATOM 1278 O O     . ILE A 1 177 ? -34.494 27.568  -9.798  1.00 93.39 177 A 1 
ATOM 1279 C CB    . ILE A 1 177 ? -32.736 25.276  -10.262 1.00 94.88 177 A 1 
ATOM 1280 C CG1   . ILE A 1 177 ? -32.609 25.327  -11.802 1.00 91.12 177 A 1 
ATOM 1281 C CG2   . ILE A 1 177 ? -31.918 24.107  -9.679  1.00 87.79 177 A 1 
ATOM 1282 C CD1   . ILE A 1 177 ? -31.199 25.668  -12.283 1.00 88.69 177 A 1 
ATOM 1283 N N     . LYS A 1 178 ? -36.138 26.382  -10.742 1.00 94.34 178 A 1 
ATOM 1284 C CA    . LYS A 1 178 ? -36.908 27.547  -11.198 1.00 93.19 178 A 1 
ATOM 1285 C C     . LYS A 1 178 ? -37.505 28.377  -10.054 1.00 92.14 178 A 1 
ATOM 1286 O O     . LYS A 1 178 ? -37.748 29.568  -10.230 1.00 83.50 178 A 1 
ATOM 1287 C CB    . LYS A 1 178 ? -37.994 27.061  -12.178 1.00 90.50 178 A 1 
ATOM 1288 C CG    . LYS A 1 178 ? -38.694 28.220  -12.894 1.00 81.30 178 A 1 
ATOM 1289 C CD    . LYS A 1 178 ? -39.696 27.697  -13.923 1.00 77.07 178 A 1 
ATOM 1290 C CE    . LYS A 1 178 ? -40.373 28.880  -14.621 1.00 67.27 178 A 1 
ATOM 1291 N NZ    . LYS A 1 178 ? -41.379 28.446  -15.625 1.00 59.05 178 A 1 
ATOM 1292 N N     . GLY A 1 179 ? -37.745 27.758  -8.905  1.00 92.24 179 A 1 
ATOM 1293 C CA    . GLY A 1 179 ? -38.258 28.423  -7.715  1.00 92.56 179 A 1 
ATOM 1294 C C     . GLY A 1 179 ? -37.636 27.837  -6.450  1.00 93.56 179 A 1 
ATOM 1295 O O     . GLY A 1 179 ? -37.238 26.670  -6.444  1.00 88.93 179 A 1 
ATOM 1296 N N     . GLY A 1 180 ? -37.546 28.639  -5.404  1.00 94.16 180 A 1 
ATOM 1297 C CA    . GLY A 1 180 ? -36.890 28.282  -4.161  1.00 94.42 180 A 1 
ATOM 1298 C C     . GLY A 1 180 ? -35.400 28.645  -4.129  1.00 95.26 180 A 1 
ATOM 1299 O O     . GLY A 1 180 ? -34.871 29.378  -4.963  1.00 93.54 180 A 1 
ATOM 1300 N N     . ARG A 1 181 ? -34.709 28.125  -3.110  1.00 95.68 181 A 1 
ATOM 1301 C CA    . ARG A 1 181 ? -33.295 28.391  -2.843  1.00 95.60 181 A 1 
ATOM 1302 C C     . ARG A 1 181 ? -32.460 27.156  -3.143  1.00 96.29 181 A 1 
ATOM 1303 O O     . ARG A 1 181 ? -32.588 26.138  -2.460  1.00 95.22 181 A 1 
ATOM 1304 C CB    . ARG A 1 181 ? -33.114 28.855  -1.400  1.00 94.24 181 A 1 
ATOM 1305 C CG    . ARG A 1 181 ? -33.846 30.175  -1.107  1.00 90.70 181 A 1 
ATOM 1306 C CD    . ARG A 1 181 ? -33.707 30.597  0.354   1.00 89.10 181 A 1 
ATOM 1307 N NE    . ARG A 1 181 ? -32.319 30.910  0.742   1.00 87.39 181 A 1 
ATOM 1308 C CZ    . ARG A 1 181 ? -31.653 32.038  0.511   1.00 87.44 181 A 1 
ATOM 1309 N NH1   . ARG A 1 181 ? -32.192 33.037  -0.135  1.00 75.54 181 A 1 
ATOM 1310 N NH2   . ARG A 1 181 ? -30.441 32.180  0.935   1.00 80.58 181 A 1 
ATOM 1311 N N     . HIS A 1 182 ? -31.586 27.269  -4.117  1.00 96.65 182 A 1 
ATOM 1312 C CA    . HIS A 1 182 ? -30.783 26.148  -4.574  1.00 96.76 182 A 1 
ATOM 1313 C C     . HIS A 1 182 ? -29.292 26.477  -4.535  1.00 96.64 182 A 1 
ATOM 1314 O O     . HIS A 1 182 ? -28.882 27.604  -4.791  1.00 95.85 182 A 1 
ATOM 1315 C CB    . HIS A 1 182 ? -31.234 25.722  -5.973  1.00 96.87 182 A 1 
ATOM 1316 C CG    . HIS A 1 182 ? -32.699 25.409  -6.039  1.00 96.83 182 A 1 
ATOM 1317 N ND1   . HIS A 1 182 ? -33.316 24.270  -5.567  1.00 88.19 182 A 1 
ATOM 1318 C CD2   . HIS A 1 182 ? -33.691 26.243  -6.485  1.00 87.90 182 A 1 
ATOM 1319 C CE1   . HIS A 1 182 ? -34.638 24.420  -5.734  1.00 89.39 182 A 1 
ATOM 1320 N NE2   . HIS A 1 182 ? -34.903 25.604  -6.292  1.00 91.28 182 A 1 
ATOM 1321 N N     . LEU A 1 183 ? -28.476 25.484  -4.234  1.00 96.50 183 A 1 
ATOM 1322 C CA    . LEU A 1 183 ? -27.023 25.595  -4.221  1.00 96.36 183 A 1 
ATOM 1323 C C     . LEU A 1 183 ? -26.416 24.590  -5.199  1.00 96.73 183 A 1 
ATOM 1324 O O     . LEU A 1 183 ? -26.627 23.389  -5.062  1.00 96.13 183 A 1 
ATOM 1325 C CB    . LEU A 1 183 ? -26.532 25.378  -2.781  1.00 95.35 183 A 1 
ATOM 1326 C CG    . LEU A 1 183 ? -24.998 25.366  -2.623  1.00 94.01 183 A 1 
ATOM 1327 C CD1   . LEU A 1 183 ? -24.364 26.664  -3.105  1.00 90.76 183 A 1 
ATOM 1328 C CD2   . LEU A 1 183 ? -24.660 25.170  -1.145  1.00 90.40 183 A 1 
ATOM 1329 N N     . ILE A 1 184 ? -25.635 25.093  -6.151  1.00 96.99 184 A 1 
ATOM 1330 C CA    . ILE A 1 184 ? -24.936 24.270  -7.130  1.00 97.23 184 A 1 
ATOM 1331 C C     . ILE A 1 184 ? -23.432 24.343  -6.856  1.00 97.01 184 A 1 
ATOM 1332 O O     . ILE A 1 184 ? -22.841 25.421  -6.921  1.00 96.46 184 A 1 
ATOM 1333 C CB    . ILE A 1 184 ? -25.284 24.692  -8.575  1.00 97.47 184 A 1 
ATOM 1334 C CG1   . ILE A 1 184 ? -26.819 24.724  -8.804  1.00 96.61 184 A 1 
ATOM 1335 C CG2   . ILE A 1 184 ? -24.600 23.732  -9.558  1.00 96.73 184 A 1 
ATOM 1336 C CD1   . ILE A 1 184 ? -27.249 25.159  -10.208 1.00 95.21 184 A 1 
ATOM 1337 N N     . PHE A 1 185 ? -22.799 23.210  -6.569  1.00 96.76 185 A 1 
ATOM 1338 C CA    . PHE A 1 185 ? -21.351 23.127  -6.401  1.00 96.31 185 A 1 
ATOM 1339 C C     . PHE A 1 185 ? -20.640 22.860  -7.729  1.00 96.37 185 A 1 
ATOM 1340 O O     . PHE A 1 185 ? -20.902 21.871  -8.412  1.00 95.68 185 A 1 
ATOM 1341 C CB    . PHE A 1 185 ? -20.991 22.091  -5.341  1.00 95.68 185 A 1 
ATOM 1342 C CG    . PHE A 1 185 ? -21.218 22.569  -3.926  1.00 95.07 185 A 1 
ATOM 1343 C CD1   . PHE A 1 185 ? -20.317 23.480  -3.348  1.00 93.09 185 A 1 
ATOM 1344 C CD2   . PHE A 1 185 ? -22.312 22.100  -3.177  1.00 92.79 185 A 1 
ATOM 1345 C CE1   . PHE A 1 185 ? -20.498 23.906  -2.028  1.00 91.99 185 A 1 
ATOM 1346 C CE2   . PHE A 1 185 ? -22.498 22.527  -1.855  1.00 91.60 185 A 1 
ATOM 1347 C CZ    . PHE A 1 185 ? -21.588 23.432  -1.282  1.00 92.76 185 A 1 
ATOM 1348 N N     . CYS A 1 186 ? -19.691 23.728  -8.073  1.00 95.65 186 A 1 
ATOM 1349 C CA    . CYS A 1 186 ? -18.775 23.579  -9.194  1.00 95.30 186 A 1 
ATOM 1350 C C     . CYS A 1 186 ? -17.321 23.511  -8.693  1.00 94.89 186 A 1 
ATOM 1351 O O     . CYS A 1 186 ? -16.959 24.152  -7.712  1.00 93.48 186 A 1 
ATOM 1352 C CB    . CYS A 1 186 ? -18.969 24.742  -10.175 1.00 95.32 186 A 1 
ATOM 1353 S SG    . CYS A 1 186 ? -20.578 24.625  -11.013 1.00 93.78 186 A 1 
ATOM 1354 N N     . HIS A 1 187 ? -16.471 22.772  -9.407  1.00 93.46 187 A 1 
ATOM 1355 C CA    . HIS A 1 187 ? -15.066 22.595  -9.019  1.00 92.63 187 A 1 
ATOM 1356 C C     . HIS A 1 187 ? -14.166 23.813  -9.293  1.00 92.22 187 A 1 
ATOM 1357 O O     . HIS A 1 187 ? -13.041 23.864  -8.800  1.00 90.58 187 A 1 
ATOM 1358 C CB    . HIS A 1 187 ? -14.496 21.364  -9.746  1.00 91.58 187 A 1 
ATOM 1359 C CG    . HIS A 1 187 ? -14.203 21.598  -11.196 1.00 90.39 187 A 1 
ATOM 1360 N ND1   . HIS A 1 187 ? -15.112 21.603  -12.225 1.00 82.27 187 A 1 
ATOM 1361 C CD2   . HIS A 1 187 ? -12.983 21.901  -11.764 1.00 82.43 187 A 1 
ATOM 1362 C CE1   . HIS A 1 187 ? -14.474 21.885  -13.372 1.00 83.12 187 A 1 
ATOM 1363 N NE2   . HIS A 1 187 ? -13.172 22.078  -13.133 1.00 84.44 187 A 1 
ATOM 1364 N N     . SER A 1 188 ? -14.604 24.781  -10.103 1.00 93.15 188 A 1 
ATOM 1365 C CA    . SER A 1 188 ? -13.776 25.931  -10.481 1.00 92.96 188 A 1 
ATOM 1366 C C     . SER A 1 188 ? -14.563 27.241  -10.500 1.00 93.27 188 A 1 
ATOM 1367 O O     . SER A 1 188 ? -15.758 27.253  -10.813 1.00 92.67 188 A 1 
ATOM 1368 C CB    . SER A 1 188 ? -13.094 25.688  -11.831 1.00 91.36 188 A 1 
ATOM 1369 O OG    . SER A 1 188 ? -13.998 25.759  -12.911 1.00 86.26 188 A 1 
ATOM 1370 N N     . LYS A 1 189 ? -13.867 28.352  -10.252 1.00 93.51 189 A 1 
ATOM 1371 C CA    . LYS A 1 189 ? -14.436 29.707  -10.314 1.00 93.41 189 A 1 
ATOM 1372 C C     . LYS A 1 189 ? -14.998 30.021  -11.699 1.00 94.17 189 A 1 
ATOM 1373 O O     . LYS A 1 189 ? -16.138 30.440  -11.817 1.00 93.40 189 A 1 
ATOM 1374 C CB    . LYS A 1 189 ? -13.371 30.746  -9.928  1.00 91.57 189 A 1 
ATOM 1375 C CG    . LYS A 1 189 ? -12.853 30.575  -8.491  1.00 88.16 189 A 1 
ATOM 1376 C CD    . LYS A 1 189 ? -11.837 31.672  -8.156  1.00 84.57 189 A 1 
ATOM 1377 C CE    . LYS A 1 189 ? -11.312 31.484  -6.741  1.00 77.49 189 A 1 
ATOM 1378 N NZ    . LYS A 1 189 ? -10.401 32.586  -6.334  1.00 70.86 189 A 1 
ATOM 1379 N N     . LYS A 1 190 ? -14.227 29.702  -12.742 1.00 93.42 190 A 1 
ATOM 1380 C CA    . LYS A 1 190 ? -14.643 29.899  -14.133 1.00 93.38 190 A 1 
ATOM 1381 C C     . LYS A 1 190 ? -15.967 29.210  -14.438 1.00 94.17 190 A 1 
ATOM 1382 O O     . LYS A 1 190 ? -16.854 29.808  -15.029 1.00 93.49 190 A 1 
ATOM 1383 C CB    . LYS A 1 190 ? -13.518 29.407  -15.062 1.00 91.96 190 A 1 
ATOM 1384 C CG    . LYS A 1 190 ? -13.870 29.629  -16.534 1.00 84.63 190 A 1 
ATOM 1385 C CD    . LYS A 1 190 ? -12.738 29.199  -17.477 1.00 79.85 190 A 1 
ATOM 1386 C CE    . LYS A 1 190 ? -13.270 29.350  -18.891 1.00 68.83 190 A 1 
ATOM 1387 N NZ    . LYS A 1 190 ? -12.295 28.980  -19.939 1.00 61.59 190 A 1 
ATOM 1388 N N     . LYS A 1 191 ? -16.148 27.971  -14.001 1.00 95.11 191 A 1 
ATOM 1389 C CA    . LYS A 1 191 ? -17.380 27.214  -14.232 1.00 95.35 191 A 1 
ATOM 1390 C C     . LYS A 1 191 ? -18.557 27.750  -13.411 1.00 95.94 191 A 1 
ATOM 1391 O O     . LYS A 1 191 ? -19.688 27.668  -13.875 1.00 95.51 191 A 1 
ATOM 1392 C CB    . LYS A 1 191 ? -17.104 25.723  -14.004 1.00 94.58 191 A 1 
ATOM 1393 C CG    . LYS A 1 191 ? -18.037 24.857  -14.845 1.00 87.07 191 A 1 
ATOM 1394 C CD    . LYS A 1 191 ? -17.518 23.418  -14.928 1.00 82.53 191 A 1 
ATOM 1395 C CE    . LYS A 1 191 ? -18.359 22.607  -15.893 1.00 75.74 191 A 1 
ATOM 1396 N NZ    . LYS A 1 191 ? -17.875 21.214  -16.034 1.00 67.57 191 A 1 
ATOM 1397 N N     . CYS A 1 192 ? -18.298 28.315  -12.229 1.00 95.78 192 A 1 
ATOM 1398 C CA    . CYS A 1 192 ? -19.316 29.033  -11.459 1.00 96.26 192 A 1 
ATOM 1399 C C     . CYS A 1 192 ? -19.813 30.272  -12.214 1.00 96.62 192 A 1 
ATOM 1400 O O     . CYS A 1 192 ? -21.016 30.464  -12.320 1.00 96.44 192 A 1 
ATOM 1401 C CB    . CYS A 1 192 ? -18.784 29.438  -10.077 1.00 96.06 192 A 1 
ATOM 1402 S SG    . CYS A 1 192 ? -18.378 27.995  -9.052  1.00 94.87 192 A 1 
ATOM 1403 N N     . ASP A 1 193 ? -18.902 31.075  -12.761 1.00 97.02 193 A 1 
ATOM 1404 C CA    . ASP A 1 193 ? -19.256 32.279  -13.509 1.00 97.26 193 A 1 
ATOM 1405 C C     . ASP A 1 193 ? -20.019 31.955  -14.796 1.00 97.60 193 A 1 
ATOM 1406 O O     . ASP A 1 193 ? -21.067 32.548  -15.061 1.00 97.09 193 A 1 
ATOM 1407 C CB    . ASP A 1 193 ? -17.989 33.091  -13.822 1.00 96.68 193 A 1 
ATOM 1408 C CG    . ASP A 1 193 ? -17.361 33.724  -12.588 1.00 95.28 193 A 1 
ATOM 1409 O OD1   . ASP A 1 193 ? -18.112 34.165  -11.692 1.00 91.19 193 A 1 
ATOM 1410 O OD2   . ASP A 1 193 ? -16.105 33.793  -12.525 1.00 90.66 193 A 1 
ATOM 1411 N N     . GLU A 1 194 ? -19.548 30.974  -15.568 1.00 97.39 194 A 1 
ATOM 1412 C CA    . GLU A 1 194 ? -20.202 30.521  -16.801 1.00 97.22 194 A 1 
ATOM 1413 C C     . GLU A 1 194 ? -21.626 30.006  -16.530 1.00 97.52 194 A 1 
ATOM 1414 O O     . GLU A 1 194 ? -22.567 30.415  -17.212 1.00 96.77 194 A 1 
ATOM 1415 C CB    . GLU A 1 194 ? -19.363 29.409  -17.465 1.00 96.07 194 A 1 
ATOM 1416 C CG    . GLU A 1 194 ? -18.108 29.941  -18.162 1.00 86.72 194 A 1 
ATOM 1417 C CD    . GLU A 1 194 ? -17.154 28.837  -18.668 1.00 85.55 194 A 1 
ATOM 1418 O OE1   . GLU A 1 194 ? -16.140 29.194  -19.312 1.00 80.15 194 A 1 
ATOM 1419 O OE2   . GLU A 1 194 ? -17.380 27.639  -18.394 1.00 80.89 194 A 1 
ATOM 1420 N N     . LEU A 1 195 ? -21.789 29.140  -15.512 1.00 97.32 195 A 1 
ATOM 1421 C CA    . LEU A 1 195 ? -23.098 28.588  -15.179 1.00 97.73 195 A 1 
ATOM 1422 C C     . LEU A 1 195 ? -24.043 29.661  -14.633 1.00 98.01 195 A 1 
ATOM 1423 O O     . LEU A 1 195 ? -25.197 29.731  -15.056 1.00 97.52 195 A 1 
ATOM 1424 C CB    . LEU A 1 195 ? -22.912 27.405  -14.210 1.00 97.37 195 A 1 
ATOM 1425 C CG    . LEU A 1 195 ? -24.227 26.704  -13.825 1.00 95.81 195 A 1 
ATOM 1426 C CD1   . LEU A 1 195 ? -24.964 26.120  -15.030 1.00 91.06 195 A 1 
ATOM 1427 C CD2   . LEU A 1 195 ? -23.929 25.549  -12.869 1.00 91.26 195 A 1 
ATOM 1428 N N     . ALA A 1 196 ? -23.579 30.544  -13.746 1.00 97.62 196 A 1 
ATOM 1429 C CA    . ALA A 1 196 ? -24.393 31.636  -13.219 1.00 97.63 196 A 1 
ATOM 1430 C C     . ALA A 1 196 ? -24.820 32.620  -14.312 1.00 97.71 196 A 1 
ATOM 1431 O O     . ALA A 1 196 ? -25.940 33.126  -14.293 1.00 97.13 196 A 1 
ATOM 1432 C CB    . ALA A 1 196 ? -23.628 32.330  -12.099 1.00 97.18 196 A 1 
ATOM 1433 N N     . ALA A 1 197 ? -23.950 32.878  -15.297 1.00 97.74 197 A 1 
ATOM 1434 C CA    . ALA A 1 197 ? -24.289 33.697  -16.452 1.00 97.73 197 A 1 
ATOM 1435 C C     . ALA A 1 197 ? -25.353 33.027  -17.334 1.00 97.70 197 A 1 
ATOM 1436 O O     . ALA A 1 197 ? -26.329 33.676  -17.697 1.00 96.81 197 A 1 
ATOM 1437 C CB    . ALA A 1 197 ? -23.013 34.015  -17.234 1.00 97.29 197 A 1 
ATOM 1438 N N     . ALA A 1 198 ? -25.219 31.722  -17.600 1.00 97.46 198 A 1 
ATOM 1439 C CA    . ALA A 1 198 ? -26.200 30.961  -18.360 1.00 97.12 198 A 1 
ATOM 1440 C C     . ALA A 1 198 ? -27.575 30.952  -17.673 1.00 97.28 198 A 1 
ATOM 1441 O O     . ALA A 1 198 ? -28.586 31.254  -18.302 1.00 96.12 198 A 1 
ATOM 1442 C CB    . ALA A 1 198 ? -25.665 29.545  -18.583 1.00 96.47 198 A 1 
ATOM 1443 N N     . LEU A 1 199 ? -27.606 30.712  -16.357 1.00 97.40 199 A 1 
ATOM 1444 C CA    . LEU A 1 199 ? -28.844 30.708  -15.574 1.00 97.37 199 A 1 
ATOM 1445 C C     . LEU A 1 199 ? -29.526 32.083  -15.537 1.00 97.36 199 A 1 
ATOM 1446 O O     . LEU A 1 199 ? -30.742 32.164  -15.658 1.00 96.43 199 A 1 
ATOM 1447 C CB    . LEU A 1 199 ? -28.546 30.211  -14.154 1.00 97.15 199 A 1 
ATOM 1448 C CG    . LEU A 1 199 ? -28.133 28.728  -14.054 1.00 96.24 199 A 1 
ATOM 1449 C CD1   . LEU A 1 199 ? -27.775 28.399  -12.602 1.00 93.83 199 A 1 
ATOM 1450 C CD2   . LEU A 1 199 ? -29.241 27.786  -14.497 1.00 93.40 199 A 1 
ATOM 1451 N N     . ARG A 1 200 ? -28.753 33.169  -15.450 1.00 97.36 200 A 1 
ATOM 1452 C CA    . ARG A 1 200 ? -29.293 34.541  -15.574 1.00 97.16 200 A 1 
ATOM 1453 C C     . ARG A 1 200 ? -29.882 34.796  -16.960 1.00 97.15 200 A 1 
ATOM 1454 O O     . ARG A 1 200 ? -30.931 35.419  -17.054 1.00 96.05 200 A 1 
ATOM 1455 C CB    . ARG A 1 200 ? -28.219 35.576  -15.249 1.00 96.47 200 A 1 
ATOM 1456 C CG    . ARG A 1 200 ? -27.992 35.699  -13.732 1.00 93.58 200 A 1 
ATOM 1457 C CD    . ARG A 1 200 ? -26.956 36.770  -13.382 1.00 92.39 200 A 1 
ATOM 1458 N NE    . ARG A 1 200 ? -25.606 36.375  -13.813 1.00 88.07 200 A 1 
ATOM 1459 C CZ    . ARG A 1 200 ? -24.458 36.844  -13.330 1.00 87.00 200 A 1 
ATOM 1460 N NH1   . ARG A 1 200 ? -24.433 37.765  -12.404 1.00 75.31 200 A 1 
ATOM 1461 N NH2   . ARG A 1 200 ? -23.326 36.394  -13.766 1.00 80.79 200 A 1 
ATOM 1462 N N     . GLY A 1 201 ? -29.239 34.286  -18.001 1.00 96.84 201 A 1 
ATOM 1463 C CA    . GLY A 1 201 ? -29.770 34.350  -19.362 1.00 96.67 201 A 1 
ATOM 1464 C C     . GLY A 1 201 ? -31.100 33.617  -19.546 1.00 96.68 201 A 1 
ATOM 1465 O O     . GLY A 1 201 ? -31.909 34.014  -20.379 1.00 94.85 201 A 1 
ATOM 1466 N N     . MET A 1 202 ? -31.370 32.617  -18.709 1.00 96.67 202 A 1 
ATOM 1467 C CA    . MET A 1 202 ? -32.641 31.874  -18.669 1.00 96.04 202 A 1 
ATOM 1468 C C     . MET A 1 202 ? -33.696 32.501  -17.741 1.00 96.02 202 A 1 
ATOM 1469 O O     . MET A 1 202 ? -34.766 31.934  -17.535 1.00 93.33 202 A 1 
ATOM 1470 C CB    . MET A 1 202 ? -32.362 30.411  -18.295 1.00 95.09 202 A 1 
ATOM 1471 C CG    . MET A 1 202 ? -31.418 29.722  -19.281 1.00 91.48 202 A 1 
ATOM 1472 S SD    . MET A 1 202 ? -30.964 28.017  -18.831 1.00 87.56 202 A 1 
ATOM 1473 C CE    . MET A 1 202 ? -32.426 27.165  -19.475 1.00 76.54 202 A 1 
ATOM 1474 N N     . GLY A 1 203 ? -33.403 33.680  -17.159 1.00 95.84 203 A 1 
ATOM 1475 C CA    . GLY A 1 203 ? -34.326 34.432  -16.306 1.00 95.40 203 A 1 
ATOM 1476 C C     . GLY A 1 203 ? -34.327 34.031  -14.824 1.00 95.84 203 A 1 
ATOM 1477 O O     . GLY A 1 203 ? -35.192 34.482  -14.076 1.00 93.17 203 A 1 
ATOM 1478 N N     . LEU A 1 204 ? -33.377 33.230  -14.386 1.00 96.12 204 A 1 
ATOM 1479 C CA    . LEU A 1 204 ? -33.227 32.868  -12.979 1.00 96.44 204 A 1 
ATOM 1480 C C     . LEU A 1 204 ? -32.378 33.899  -12.222 1.00 96.60 204 A 1 
ATOM 1481 O O     . LEU A 1 204 ? -31.409 34.444  -12.748 1.00 94.95 204 A 1 
ATOM 1482 C CB    . LEU A 1 204 ? -32.608 31.464  -12.854 1.00 95.39 204 A 1 
ATOM 1483 C CG    . LEU A 1 204 ? -33.474 30.337  -13.459 1.00 93.17 204 A 1 
ATOM 1484 C CD1   . LEU A 1 204 ? -32.693 29.030  -13.424 1.00 85.54 204 A 1 
ATOM 1485 C CD2   . LEU A 1 204 ? -34.775 30.140  -12.691 1.00 84.59 204 A 1 
ATOM 1486 N N     . ASN A 1 205 ? -32.696 34.111  -10.946 1.00 96.58 205 A 1 
ATOM 1487 C CA    . ASN A 1 205 ? -31.830 34.868  -10.045 1.00 96.51 205 A 1 
ATOM 1488 C C     . ASN A 1 205 ? -30.625 34.011  -9.633  1.00 96.77 205 A 1 
ATOM 1489 O O     . ASN A 1 205 ? -30.670 33.293  -8.631  1.00 95.34 205 A 1 
ATOM 1490 C CB    . ASN A 1 205 ? -32.641 35.371  -8.849  1.00 95.54 205 A 1 
ATOM 1491 C CG    . ASN A 1 205 ? -31.797 36.267  -7.946  1.00 94.10 205 A 1 
ATOM 1492 O OD1   . ASN A 1 205 ? -30.819 36.865  -8.360  1.00 87.81 205 A 1 
ATOM 1493 N ND2   . ASN A 1 205 ? -32.165 36.394  -6.688  1.00 86.33 205 A 1 
ATOM 1494 N N     . ALA A 1 206 ? -29.551 34.039  -10.416 1.00 96.88 206 A 1 
ATOM 1495 C CA    . ALA A 1 206 ? -28.360 33.235  -10.197 1.00 97.06 206 A 1 
ATOM 1496 C C     . ALA A 1 206 ? -27.149 34.088  -9.797  1.00 97.08 206 A 1 
ATOM 1497 O O     . ALA A 1 206 ? -26.845 35.110  -10.421 1.00 95.85 206 A 1 
ATOM 1498 C CB    . ALA A 1 206 ? -28.094 32.386  -11.439 1.00 96.45 206 A 1 
ATOM 1499 N N     . VAL A 1 207 ? -26.429 33.638  -8.787  1.00 96.72 207 A 1 
ATOM 1500 C CA    . VAL A 1 207 ? -25.246 34.317  -8.241  1.00 96.41 207 A 1 
ATOM 1501 C C     . VAL A 1 207 ? -24.090 33.316  -8.145  1.00 96.66 207 A 1 
ATOM 1502 O O     . VAL A 1 207 ? -24.252 32.225  -7.625  1.00 95.66 207 A 1 
ATOM 1503 C CB    . VAL A 1 207 ? -25.560 34.929  -6.862  1.00 94.74 207 A 1 
ATOM 1504 C CG1   . VAL A 1 207 ? -24.357 35.672  -6.304  1.00 85.16 207 A 1 
ATOM 1505 C CG2   . VAL A 1 207 ? -26.715 35.931  -6.935  1.00 84.44 207 A 1 
ATOM 1506 N N     . ALA A 1 208 ? -22.916 33.701  -8.651  1.00 96.38 208 A 1 
ATOM 1507 C CA    . ALA A 1 208 ? -21.701 32.931  -8.457  1.00 96.25 208 A 1 
ATOM 1508 C C     . ALA A 1 208 ? -21.010 33.342  -7.153  1.00 95.63 208 A 1 
ATOM 1509 O O     . ALA A 1 208 ? -20.885 34.531  -6.864  1.00 94.13 208 A 1 
ATOM 1510 C CB    . ALA A 1 208 ? -20.779 33.117  -9.667  1.00 95.98 208 A 1 
ATOM 1511 N N     . TYR A 1 209 ? -20.522 32.369  -6.376  1.00 94.22 209 A 1 
ATOM 1512 C CA    . TYR A 1 209 ? -19.750 32.640  -5.166  1.00 93.40 209 A 1 
ATOM 1513 C C     . TYR A 1 209 ? -18.490 31.776  -5.081  1.00 93.31 209 A 1 
ATOM 1514 O O     . TYR A 1 209 ? -18.512 30.560  -5.252  1.00 92.24 209 A 1 
ATOM 1515 C CB    . TYR A 1 209 ? -20.627 32.472  -3.924  1.00 91.58 209 A 1 
ATOM 1516 C CG    . TYR A 1 209 ? -19.873 32.792  -2.643  1.00 89.87 209 A 1 
ATOM 1517 C CD1   . TYR A 1 209 ? -19.351 31.762  -1.844  1.00 86.12 209 A 1 
ATOM 1518 C CD2   . TYR A 1 209 ? -19.627 34.140  -2.285  1.00 85.36 209 A 1 
ATOM 1519 C CE1   . TYR A 1 209 ? -18.609 32.063  -0.694  1.00 83.45 209 A 1 
ATOM 1520 C CE2   . TYR A 1 209 ? -18.885 34.449  -1.135  1.00 82.56 209 A 1 
ATOM 1521 C CZ    . TYR A 1 209 ? -18.376 33.404  -0.341  1.00 84.92 209 A 1 
ATOM 1522 O OH    . TYR A 1 209 ? -17.651 33.705  0.774   1.00 82.42 209 A 1 
ATOM 1523 N N     . TYR A 1 210 ? -17.360 32.428  -4.793  1.00 90.62 210 A 1 
ATOM 1524 C CA    . TYR A 1 210 ? -16.069 31.777  -4.571  1.00 90.82 210 A 1 
ATOM 1525 C C     . TYR A 1 210 ? -15.150 32.700  -3.767  1.00 89.07 210 A 1 
ATOM 1526 O O     . TYR A 1 210 ? -15.456 33.869  -3.527  1.00 86.63 210 A 1 
ATOM 1527 C CB    . TYR A 1 210 ? -15.453 31.379  -5.921  1.00 91.60 210 A 1 
ATOM 1528 C CG    . TYR A 1 210 ? -15.519 32.436  -7.008  1.00 92.48 210 A 1 
ATOM 1529 C CD1   . TYR A 1 210 ? -16.474 32.322  -8.040  1.00 89.97 210 A 1 
ATOM 1530 C CD2   . TYR A 1 210 ? -14.644 33.537  -7.009  1.00 89.91 210 A 1 
ATOM 1531 C CE1   . TYR A 1 210 ? -16.556 33.286  -9.055  1.00 89.58 210 A 1 
ATOM 1532 C CE2   . TYR A 1 210 ? -14.721 34.510  -8.010  1.00 89.52 210 A 1 
ATOM 1533 C CZ    . TYR A 1 210 ? -15.680 34.388  -9.034  1.00 92.09 210 A 1 
ATOM 1534 O OH    . TYR A 1 210 ? -15.751 35.341  -10.009 1.00 91.51 210 A 1 
ATOM 1535 N N     . ARG A 1 211 ? -14.001 32.196  -3.330  1.00 84.53 211 A 1 
ATOM 1536 C CA    . ARG A 1 211 ? -13.024 32.960  -2.547  1.00 81.94 211 A 1 
ATOM 1537 C C     . ARG A 1 211 ? -12.664 34.284  -3.232  1.00 81.67 211 A 1 
ATOM 1538 O O     . ARG A 1 211 ? -12.266 34.294  -4.398  1.00 77.63 211 A 1 
ATOM 1539 C CB    . ARG A 1 211 ? -11.773 32.098  -2.299  1.00 77.81 211 A 1 
ATOM 1540 C CG    . ARG A 1 211 ? -10.746 32.787  -1.390  1.00 69.60 211 A 1 
ATOM 1541 C CD    . ARG A 1 211 ? -9.517  31.896  -1.167  1.00 67.56 211 A 1 
ATOM 1542 N NE    . ARG A 1 211 ? -8.528  32.534  -0.285  1.00 62.42 211 A 1 
ATOM 1543 C CZ    . ARG A 1 211 ? -7.319  32.066  0.031   1.00 58.63 211 A 1 
ATOM 1544 N NH1   . ARG A 1 211 ? -6.878  30.936  -0.459  1.00 54.18 211 A 1 
ATOM 1545 N NH2   . ARG A 1 211 ? -6.538  32.726  0.833   1.00 52.67 211 A 1 
ATOM 1546 N N     . GLY A 1 212 ? -12.760 35.352  -2.473  1.00 78.75 212 A 1 
ATOM 1547 C CA    . GLY A 1 212 ? -12.513 36.720  -2.922  1.00 76.97 212 A 1 
ATOM 1548 C C     . GLY A 1 212 ? -13.784 37.543  -3.164  1.00 78.33 212 A 1 
ATOM 1549 O O     . GLY A 1 212 ? -13.682 38.753  -3.293  1.00 74.68 212 A 1 
ATOM 1550 N N     . LEU A 1 213 ? -14.955 36.907  -3.209  1.00 83.57 213 A 1 
ATOM 1551 C CA    . LEU A 1 213 ? -16.241 37.591  -3.245  1.00 84.79 213 A 1 
ATOM 1552 C C     . LEU A 1 213 ? -16.813 37.747  -1.831  1.00 83.09 213 A 1 
ATOM 1553 O O     . LEU A 1 213 ? -16.578 36.913  -0.955  1.00 79.07 213 A 1 
ATOM 1554 C CB    . LEU A 1 213 ? -17.219 36.849  -4.172  1.00 86.42 213 A 1 
ATOM 1555 C CG    . LEU A 1 213 ? -16.770 36.778  -5.644  1.00 86.93 213 A 1 
ATOM 1556 C CD1   . LEU A 1 213 ? -17.794 35.992  -6.458  1.00 82.80 213 A 1 
ATOM 1557 C CD2   . LEU A 1 213 ? -16.619 38.165  -6.288  1.00 82.69 213 A 1 
ATOM 1558 N N     . ASP A 1 214 ? -17.575 38.819  -1.621  1.00 78.79 214 A 1 
ATOM 1559 C CA    . ASP A 1 214 ? -18.267 39.063  -0.366  1.00 78.13 214 A 1 
ATOM 1560 C C     . ASP A 1 214 ? -19.509 38.173  -0.249  1.00 79.76 214 A 1 
ATOM 1561 O O     . ASP A 1 214 ? -20.259 37.997  -1.208  1.00 76.30 214 A 1 
ATOM 1562 C CB    . ASP A 1 214 ? -18.616 40.551  -0.247  1.00 73.87 214 A 1 
ATOM 1563 C CG    . ASP A 1 214 ? -18.948 40.952  1.189   1.00 66.90 214 A 1 
ATOM 1564 O OD1   . ASP A 1 214 ? -19.843 40.314  1.774   1.00 61.58 214 A 1 
ATOM 1565 O OD2   . ASP A 1 214 ? -18.308 41.888  1.701   1.00 58.46 214 A 1 
ATOM 1566 N N     . VAL A 1 215 ? -19.744 37.607  0.932   1.00 76.76 215 A 1 
ATOM 1567 C CA    . VAL A 1 215 ? -20.896 36.729  1.193   1.00 76.08 215 A 1 
ATOM 1568 C C     . VAL A 1 215 ? -22.227 37.482  1.058   1.00 76.93 215 A 1 
ATOM 1569 O O     . VAL A 1 215 ? -23.249 36.881  0.753   1.00 73.56 215 A 1 
ATOM 1570 C CB    . VAL A 1 215 ? -20.768 36.070  2.582   1.00 72.18 215 A 1 
ATOM 1571 C CG1   . VAL A 1 215 ? -21.913 35.106  2.889   1.00 63.27 215 A 1 
ATOM 1572 C CG2   . VAL A 1 215 ? -19.466 35.269  2.697   1.00 64.03 215 A 1 
ATOM 1573 N N     . SER A 1 216 ? -22.212 38.811  1.232   1.00 77.28 216 A 1 
ATOM 1574 C CA    . SER A 1 216 ? -23.383 39.684  1.094   1.00 76.76 216 A 1 
ATOM 1575 C C     . SER A 1 216 ? -24.027 39.668  -0.297  1.00 78.32 216 A 1 
ATOM 1576 O O     . SER A 1 216 ? -25.185 40.054  -0.426  1.00 75.03 216 A 1 
ATOM 1577 C CB    . SER A 1 216 ? -23.014 41.113  1.464   1.00 73.05 216 A 1 
ATOM 1578 O OG    . SER A 1 216 ? -22.043 41.629  0.572   1.00 65.70 216 A 1 
ATOM 1579 N N     . ILE A 1 217 ? -23.319 39.188  -1.326  1.00 83.74 217 A 1 
ATOM 1580 C CA    . ILE A 1 217 ? -23.894 39.038  -2.672  1.00 84.67 217 A 1 
ATOM 1581 C C     . ILE A 1 217 ? -24.983 37.956  -2.726  1.00 86.27 217 A 1 
ATOM 1582 O O     . ILE A 1 217 ? -25.771 37.936  -3.661  1.00 83.89 217 A 1 
ATOM 1583 C CB    . ILE A 1 217 ? -22.817 38.752  -3.734  1.00 82.34 217 A 1 
ATOM 1584 C CG1   . ILE A 1 217 ? -22.269 37.308  -3.620  1.00 72.16 217 A 1 
ATOM 1585 C CG2   . ILE A 1 217 ? -21.715 39.831  -3.692  1.00 69.65 217 A 1 
ATOM 1586 C CD1   . ILE A 1 217 ? -21.122 36.978  -4.558  1.00 63.97 217 A 1 
ATOM 1587 N N     . ILE A 1 218 ? -25.006 37.053  -1.747  1.00 87.65 218 A 1 
ATOM 1588 C CA    . ILE A 1 218 ? -26.002 35.984  -1.658  1.00 88.18 218 A 1 
ATOM 1589 C C     . ILE A 1 218 ? -27.231 36.532  -0.925  1.00 87.94 218 A 1 
ATOM 1590 O O     . ILE A 1 218 ? -27.135 36.843  0.264   1.00 86.16 218 A 1 
ATOM 1591 C CB    . ILE A 1 218 ? -25.431 34.730  -0.967  1.00 87.44 218 A 1 
ATOM 1592 C CG1   . ILE A 1 218 ? -24.173 34.221  -1.699  1.00 85.23 218 A 1 
ATOM 1593 C CG2   . ILE A 1 218 ? -26.511 33.634  -0.918  1.00 84.25 218 A 1 
ATOM 1594 C CD1   . ILE A 1 218 ? -23.452 33.073  -0.982  1.00 81.74 218 A 1 
ATOM 1595 N N     . PRO A 1 219 ? -28.412 36.608  -1.568  1.00 88.02 219 A 1 
ATOM 1596 C CA    . PRO A 1 219 ? -29.625 37.057  -0.908  1.00 87.63 219 A 1 
ATOM 1597 C C     . PRO A 1 219 ? -29.961 36.179  0.292   1.00 86.54 219 A 1 
ATOM 1598 O O     . PRO A 1 219 ? -29.995 34.945  0.193   1.00 83.59 219 A 1 
ATOM 1599 C CB    . PRO A 1 219 ? -30.725 37.016  -1.973  1.00 86.92 219 A 1 
ATOM 1600 C CG    . PRO A 1 219 ? -29.953 37.074  -3.288  1.00 84.92 219 A 1 
ATOM 1601 C CD    . PRO A 1 219 ? -28.653 36.350  -2.971  1.00 88.10 219 A 1 
ATOM 1602 N N     . ALA A 1 220 ? -30.258 36.791  1.437   1.00 82.65 220 A 1 
ATOM 1603 C CA    . ALA A 1 220 ? -30.647 36.060  2.639   1.00 80.09 220 A 1 
ATOM 1604 C C     . ALA A 1 220 ? -32.053 35.442  2.530   1.00 81.19 220 A 1 
ATOM 1605 O O     . ALA A 1 220 ? -32.336 34.411  3.144   1.00 77.20 220 A 1 
ATOM 1606 C CB    . ALA A 1 220 ? -30.536 37.005  3.834   1.00 75.52 220 A 1 
ATOM 1607 N N     . GLN A 1 221 ? -32.930 36.060  1.736   1.00 85.72 221 A 1 
ATOM 1608 C CA    . GLN A 1 221 ? -34.318 35.661  1.534   1.00 86.43 221 A 1 
ATOM 1609 C C     . GLN A 1 221 ? -34.692 35.692  0.050   1.00 88.37 221 A 1 
ATOM 1610 O O     . GLN A 1 221 ? -34.053 36.379  -0.748  1.00 85.11 221 A 1 
ATOM 1611 C CB    . GLN A 1 221 ? -35.251 36.580  2.332   1.00 82.95 221 A 1 
ATOM 1612 C CG    . GLN A 1 221 ? -35.035 36.482  3.856   1.00 73.28 221 A 1 
ATOM 1613 C CD    . GLN A 1 221 ? -36.016 37.342  4.648   1.00 67.48 221 A 1 
ATOM 1614 O OE1   . GLN A 1 221 ? -36.840 38.054  4.120   1.00 59.13 221 A 1 
ATOM 1615 N NE2   . GLN A 1 221 ? -35.948 37.318  5.960   1.00 56.48 221 A 1 
ATOM 1616 N N     . GLY A 1 222 ? -35.746 34.976  -0.298  1.00 90.06 222 A 1 
ATOM 1617 C CA    . GLY A 1 222 ? -36.257 34.885  -1.660  1.00 91.34 222 A 1 
ATOM 1618 C C     . GLY A 1 222 ? -35.573 33.811  -2.508  1.00 92.61 222 A 1 
ATOM 1619 O O     . GLY A 1 222 ? -34.620 33.162  -2.079  1.00 90.55 222 A 1 
ATOM 1620 N N     . ASP A 1 223 ? -36.079 33.654  -3.725  1.00 94.45 223 A 1 
ATOM 1621 C CA    . ASP A 1 223 ? -35.581 32.672  -4.677  1.00 94.96 223 A 1 
ATOM 1622 C C     . ASP A 1 223 ? -34.182 33.045  -5.170  1.00 95.26 223 A 1 
ATOM 1623 O O     . ASP A 1 223 ? -33.925 34.166  -5.604  1.00 93.52 223 A 1 
ATOM 1624 C CB    . ASP A 1 223 ? -36.561 32.526  -5.852  1.00 93.98 223 A 1 
ATOM 1625 C CG    . ASP A 1 223 ? -37.881 31.836  -5.490  1.00 92.38 223 A 1 
ATOM 1626 O OD1   . ASP A 1 223 ? -38.046 31.428  -4.320  1.00 87.39 223 A 1 
ATOM 1627 O OD2   . ASP A 1 223 ? -38.717 31.703  -6.393  1.00 87.17 223 A 1 
ATOM 1628 N N     . VAL A 1 224 ? -33.274 32.099  -5.108  1.00 95.72 224 A 1 
ATOM 1629 C CA    . VAL A 1 224 ? -31.908 32.268  -5.589  1.00 95.80 224 A 1 
ATOM 1630 C C     . VAL A 1 224 ? -31.283 30.929  -5.950  1.00 96.11 224 A 1 
ATOM 1631 O O     . VAL A 1 224 ? -31.445 29.933  -5.244  1.00 95.45 224 A 1 
ATOM 1632 C CB    . VAL A 1 224 ? -31.048 33.035  -4.558  1.00 94.50 224 A 1 
ATOM 1633 C CG1   . VAL A 1 224 ? -30.809 32.269  -3.251  1.00 90.55 224 A 1 
ATOM 1634 C CG2   . VAL A 1 224 ? -29.703 33.475  -5.133  1.00 89.69 224 A 1 
ATOM 1635 N N     . VAL A 1 225 ? -30.517 30.929  -7.025  1.00 96.61 225 A 1 
ATOM 1636 C CA    . VAL A 1 225 ? -29.624 29.830  -7.368  1.00 96.91 225 A 1 
ATOM 1637 C C     . VAL A 1 225 ? -28.190 30.299  -7.137  1.00 96.82 225 A 1 
ATOM 1638 O O     . VAL A 1 225 ? -27.669 31.134  -7.866  1.00 96.05 225 A 1 
ATOM 1639 C CB    . VAL A 1 225 ? -29.839 29.334  -8.806  1.00 96.66 225 A 1 
ATOM 1640 C CG1   . VAL A 1 225 ? -28.980 28.099  -9.071  1.00 93.88 225 A 1 
ATOM 1641 C CG2   . VAL A 1 225 ? -31.303 28.958  -9.055  1.00 93.31 225 A 1 
ATOM 1642 N N     . VAL A 1 226 ? -27.548 29.765  -6.108  1.00 96.13 226 A 1 
ATOM 1643 C CA    . VAL A 1 226 ? -26.153 30.072  -5.809  1.00 95.80 226 A 1 
ATOM 1644 C C     . VAL A 1 226 ? -25.265 29.022  -6.464  1.00 96.11 226 A 1 
ATOM 1645 O O     . VAL A 1 226 ? -25.383 27.840  -6.174  1.00 95.78 226 A 1 
ATOM 1646 C CB    . VAL A 1 226 ? -25.897 30.156  -4.295  1.00 94.86 226 A 1 
ATOM 1647 C CG1   . VAL A 1 226 ? -24.460 30.608  -4.021  1.00 92.16 226 A 1 
ATOM 1648 C CG2   . VAL A 1 226 ? -26.842 31.161  -3.623  1.00 92.08 226 A 1 
ATOM 1649 N N     . VAL A 1 227 ? -24.370 29.458  -7.347  1.00 96.41 227 A 1 
ATOM 1650 C CA    . VAL A 1 227 ? -23.376 28.588  -7.974  1.00 96.67 227 A 1 
ATOM 1651 C C     . VAL A 1 227 ? -22.034 28.848  -7.306  1.00 96.18 227 A 1 
ATOM 1652 O O     . VAL A 1 227 ? -21.452 29.917  -7.485  1.00 95.22 227 A 1 
ATOM 1653 C CB    . VAL A 1 227 ? -23.296 28.807  -9.488  1.00 96.62 227 A 1 
ATOM 1654 C CG1   . VAL A 1 227 ? -22.440 27.705  -10.118 1.00 94.78 227 A 1 
ATOM 1655 C CG2   . VAL A 1 227 ? -24.675 28.772  -10.159 1.00 94.36 227 A 1 
ATOM 1656 N N     . ALA A 1 228 ? -21.542 27.912  -6.510  1.00 95.24 228 A 1 
ATOM 1657 C CA    . ALA A 1 228 ? -20.405 28.145  -5.651  1.00 94.89 228 A 1 
ATOM 1658 C C     . ALA A 1 228 ? -19.320 27.066  -5.750  1.00 94.83 228 A 1 
ATOM 1659 O O     . ALA A 1 228 ? -19.569 25.918  -6.102  1.00 93.97 228 A 1 
ATOM 1660 C CB    . ALA A 1 228 ? -20.899 28.328  -4.213  1.00 93.83 228 A 1 
ATOM 1661 N N     . THR A 1 229 ? -18.114 27.458  -5.400  1.00 93.51 229 A 1 
ATOM 1662 C CA    . THR A 1 229 ? -17.049 26.510  -5.033  1.00 92.93 229 A 1 
ATOM 1663 C C     . THR A 1 229 ? -17.178 26.126  -3.552  1.00 92.24 229 A 1 
ATOM 1664 O O     . THR A 1 229 ? -18.008 26.677  -2.820  1.00 91.12 229 A 1 
ATOM 1665 C CB    . THR A 1 229 ? -15.661 27.099  -5.307  1.00 92.14 229 A 1 
ATOM 1666 O OG1   . THR A 1 229 ? -15.423 28.219  -4.481  1.00 89.21 229 A 1 
ATOM 1667 C CG2   . THR A 1 229 ? -15.473 27.537  -6.758  1.00 89.47 229 A 1 
ATOM 1668 N N     . ASP A 1 230 ? -16.280 25.271  -3.062  1.00 89.33 230 A 1 
ATOM 1669 C CA    . ASP A 1 230 ? -16.212 24.897  -1.641  1.00 88.20 230 A 1 
ATOM 1670 C C     . ASP A 1 230 ? -15.927 26.080  -0.683  1.00 86.38 230 A 1 
ATOM 1671 O O     . ASP A 1 230 ? -16.060 25.945  0.524   1.00 82.75 230 A 1 
ATOM 1672 C CB    . ASP A 1 230 ? -15.173 23.773  -1.467  1.00 88.06 230 A 1 
ATOM 1673 C CG    . ASP A 1 230 ? -15.622 22.482  -2.152  1.00 87.81 230 A 1 
ATOM 1674 O OD1   . ASP A 1 230 ? -16.833 22.187  -2.129  1.00 84.73 230 A 1 
ATOM 1675 O OD2   . ASP A 1 230 ? -14.788 21.805  -2.784  1.00 84.51 230 A 1 
ATOM 1676 N N     . ALA A 1 231 ? -15.635 27.267  -1.205  1.00 85.02 231 A 1 
ATOM 1677 C CA    . ALA A 1 231 ? -15.577 28.497  -0.409  1.00 82.79 231 A 1 
ATOM 1678 C C     . ALA A 1 231 ? -16.875 28.750  0.380   1.00 81.33 231 A 1 
ATOM 1679 O O     . ALA A 1 231 ? -16.830 29.308  1.476   1.00 78.03 231 A 1 
ATOM 1680 C CB    . ALA A 1 231 ? -15.289 29.672  -1.342  1.00 81.65 231 A 1 
ATOM 1681 N N     . LEU A 1 232 ? -18.039 28.326  -0.121  1.00 80.69 232 A 1 
ATOM 1682 C CA    . LEU A 1 232 ? -19.296 28.489  0.593   1.00 80.17 232 A 1 
ATOM 1683 C C     . LEU A 1 232 ? -19.377 27.595  1.832   1.00 78.76 232 A 1 
ATOM 1684 O O     . LEU A 1 232 ? -20.016 27.969  2.816   1.00 72.59 232 A 1 
ATOM 1685 C CB    . LEU A 1 232 ? -20.476 28.218  -0.363  1.00 78.51 232 A 1 
ATOM 1686 C CG    . LEU A 1 232 ? -21.778 28.831  0.168   1.00 77.78 232 A 1 
ATOM 1687 C CD1   . LEU A 1 232 ? -21.804 30.343  -0.035  1.00 73.81 232 A 1 
ATOM 1688 C CD2   . LEU A 1 232 ? -22.985 28.256  -0.566  1.00 73.12 232 A 1 
ATOM 1689 N N     . MET A 1 233 ? -18.695 26.453  1.841   1.00 73.61 233 A 1 
ATOM 1690 C CA    . MET A 1 233 ? -18.639 25.562  3.008   1.00 71.87 233 A 1 
ATOM 1691 C C     . MET A 1 233 ? -18.076 26.254  4.243   1.00 71.99 233 A 1 
ATOM 1692 O O     . MET A 1 233 ? -18.519 25.971  5.356   1.00 67.47 233 A 1 
ATOM 1693 C CB    . MET A 1 233 ? -17.771 24.336  2.695   1.00 66.61 233 A 1 
ATOM 1694 C CG    . MET A 1 233 ? -18.544 23.236  1.988   1.00 62.30 233 A 1 
ATOM 1695 S SD    . MET A 1 233 ? -17.601 21.768  1.510   1.00 61.24 233 A 1 
ATOM 1696 C CE    . MET A 1 233 ? -16.323 21.647  2.769   1.00 54.75 233 A 1 
ATOM 1697 N N     . THR A 1 234 ? -17.140 27.154  4.057   1.00 68.64 234 A 1 
ATOM 1698 C CA    . THR A 1 234 ? -16.478 27.860  5.154   1.00 65.19 234 A 1 
ATOM 1699 C C     . THR A 1 234 ? -17.214 29.109  5.622   1.00 65.14 234 A 1 
ATOM 1700 O O     . THR A 1 234 ? -16.917 29.599  6.707   1.00 58.62 234 A 1 
ATOM 1701 C CB    . THR A 1 234 ? -15.039 28.224  4.764   1.00 58.06 234 A 1 
ATOM 1702 O OG1   . THR A 1 234 ? -15.009 28.978  3.576   1.00 52.40 234 A 1 
ATOM 1703 C CG2   . THR A 1 234 ? -14.179 26.986  4.532   1.00 51.29 234 A 1 
ATOM 1704 N N     . GLY A 1 235 ? -18.145 29.637  4.838   1.00 60.62 235 A 1 
ATOM 1705 C CA    . GLY A 1 235 ? -18.720 30.952  5.109   1.00 57.93 235 A 1 
ATOM 1706 C C     . GLY A 1 235 ? -20.219 30.976  5.375   1.00 61.11 235 A 1 
ATOM 1707 O O     . GLY A 1 235 ? -20.678 31.649  6.295   1.00 57.20 235 A 1 
ATOM 1708 N N     . TYR A 1 236 ? -21.009 30.300  4.553   1.00 66.22 236 A 1 
ATOM 1709 C CA    . TYR A 1 236 ? -22.454 30.485  4.522   1.00 65.92 236 A 1 
ATOM 1710 C C     . TYR A 1 236 ? -23.206 29.233  4.973   1.00 65.84 236 A 1 
ATOM 1711 O O     . TYR A 1 236 ? -23.145 28.174  4.353   1.00 60.99 236 A 1 
ATOM 1712 C CB    . TYR A 1 236 ? -22.867 30.953  3.124   1.00 63.88 236 A 1 
ATOM 1713 C CG    . TYR A 1 236 ? -24.295 31.437  3.040   1.00 65.15 236 A 1 
ATOM 1714 C CD1   . TYR A 1 236 ? -25.262 30.674  2.370   1.00 61.96 236 A 1 
ATOM 1715 C CD2   . TYR A 1 236 ? -24.664 32.668  3.617   1.00 60.36 236 A 1 
ATOM 1716 C CE1   . TYR A 1 236 ? -26.581 31.135  2.256   1.00 59.30 236 A 1 
ATOM 1717 C CE2   . TYR A 1 236 ? -25.987 33.133  3.518   1.00 60.97 236 A 1 
ATOM 1718 C CZ    . TYR A 1 236 ? -26.942 32.373  2.828   1.00 64.07 236 A 1 
ATOM 1719 O OH    . TYR A 1 236 ? -28.235 32.825  2.722   1.00 61.08 236 A 1 
ATOM 1720 N N     . THR A 1 237 ? -23.944 29.370  6.058   1.00 67.62 237 A 1 
ATOM 1721 C CA    . THR A 1 237 ? -24.893 28.372  6.558   1.00 65.04 237 A 1 
ATOM 1722 C C     . THR A 1 237 ? -26.300 28.741  6.110   1.00 65.96 237 A 1 
ATOM 1723 O O     . THR A 1 237 ? -27.150 29.096  6.923   1.00 59.43 237 A 1 
ATOM 1724 C CB    . THR A 1 237 ? -24.782 28.207  8.085   1.00 57.87 237 A 1 
ATOM 1725 O OG1   . THR A 1 237 ? -24.872 29.456  8.715   1.00 51.29 237 A 1 
ATOM 1726 C CG2   . THR A 1 237 ? -23.457 27.568  8.490   1.00 49.10 237 A 1 
ATOM 1727 N N     . GLY A 1 238 ? -26.522 28.751  4.813   1.00 69.98 238 A 1 
ATOM 1728 C CA    . GLY A 1 238 ? -27.806 29.068  4.212   1.00 68.40 238 A 1 
ATOM 1729 C C     . GLY A 1 238 ? -28.829 27.953  4.365   1.00 71.36 238 A 1 
ATOM 1730 O O     . GLY A 1 238 ? -28.484 26.789  4.579   1.00 65.17 238 A 1 
ATOM 1731 N N     . ASP A 1 239 ? -30.073 28.318  4.211   1.00 74.14 239 A 1 
ATOM 1732 C CA    . ASP A 1 239 ? -31.198 27.397  4.210   1.00 76.14 239 A 1 
ATOM 1733 C C     . ASP A 1 239 ? -31.605 27.137  2.753   1.00 80.69 239 A 1 
ATOM 1734 O O     . ASP A 1 239 ? -32.238 27.979  2.116   1.00 77.33 239 A 1 
ATOM 1735 C CB    . ASP A 1 239 ? -32.306 28.013  5.068   1.00 69.66 239 A 1 
ATOM 1736 C CG    . ASP A 1 239 ? -33.468 27.059  5.252   1.00 61.07 239 A 1 
ATOM 1737 O OD1   . ASP A 1 239 ? -33.237 25.836  5.243   1.00 55.59 239 A 1 
ATOM 1738 O OD2   . ASP A 1 239 ? -34.609 27.548  5.362   1.00 52.61 239 A 1 
ATOM 1739 N N     . PHE A 1 240 ? -31.165 26.020  2.198   1.00 90.63 240 A 1 
ATOM 1740 C CA    . PHE A 1 240 ? -31.392 25.645  0.809   1.00 92.40 240 A 1 
ATOM 1741 C C     . PHE A 1 240 ? -32.395 24.501  0.696   1.00 93.39 240 A 1 
ATOM 1742 O O     . PHE A 1 240 ? -32.299 23.514  1.432   1.00 92.60 240 A 1 
ATOM 1743 C CB    . PHE A 1 240 ? -30.066 25.288  0.133   1.00 92.26 240 A 1 
ATOM 1744 C CG    . PHE A 1 240 ? -29.113 26.446  -0.021  1.00 92.37 240 A 1 
ATOM 1745 C CD1   . PHE A 1 240 ? -29.381 27.457  -0.953  1.00 89.61 240 A 1 
ATOM 1746 C CD2   . PHE A 1 240 ? -27.944 26.512  0.750   1.00 89.47 240 A 1 
ATOM 1747 C CE1   . PHE A 1 240 ? -28.493 28.532  -1.122  1.00 88.30 240 A 1 
ATOM 1748 C CE2   . PHE A 1 240 ? -27.053 27.584  0.593   1.00 88.26 240 A 1 
ATOM 1749 C CZ    . PHE A 1 240 ? -27.326 28.595  -0.346  1.00 90.21 240 A 1 
ATOM 1750 N N     . ASP A 1 241 ? -33.304 24.605  -0.276  1.00 95.33 241 A 1 
ATOM 1751 C CA    . ASP A 1 241 ? -34.260 23.542  -0.604  1.00 95.83 241 A 1 
ATOM 1752 C C     . ASP A 1 241 ? -33.571 22.353  -1.268  1.00 96.20 241 A 1 
ATOM 1753 O O     . ASP A 1 241 ? -33.936 21.204  -1.061  1.00 95.04 241 A 1 
ATOM 1754 C CB    . ASP A 1 241 ? -35.342 24.088  -1.547  1.00 95.30 241 A 1 
ATOM 1755 C CG    . ASP A 1 241 ? -36.051 25.309  -0.963  1.00 93.85 241 A 1 
ATOM 1756 O OD1   . ASP A 1 241 ? -36.623 25.186  0.140   1.00 88.77 241 A 1 
ATOM 1757 O OD2   . ASP A 1 241 ? -35.949 26.387  -1.580  1.00 87.74 241 A 1 
ATOM 1758 N N     . SER A 1 242 ? -32.538 22.638  -2.068  1.00 97.00 242 A 1 
ATOM 1759 C CA    . SER A 1 242 ? -31.739 21.587  -2.684  1.00 97.03 242 A 1 
ATOM 1760 C C     . SER A 1 242 ? -30.276 21.960  -2.855  1.00 96.81 242 A 1 
ATOM 1761 O O     . SER A 1 242 ? -29.902 23.129  -2.948  1.00 95.90 242 A 1 
ATOM 1762 C CB    . SER A 1 242 ? -32.366 21.122  -4.011  1.00 96.34 242 A 1 
ATOM 1763 O OG    . SER A 1 242 ? -32.124 22.026  -5.063  1.00 93.01 242 A 1 
ATOM 1764 N N     . VAL A 1 243 ? -29.445 20.930  -2.941  1.00 96.99 243 A 1 
ATOM 1765 C CA    . VAL A 1 243 ? -28.043 21.006  -3.337  1.00 96.98 243 A 1 
ATOM 1766 C C     . VAL A 1 243 ? -27.850 20.189  -4.606  1.00 97.14 243 A 1 
ATOM 1767 O O     . VAL A 1 243 ? -28.325 19.056  -4.695  1.00 96.66 243 A 1 
ATOM 1768 C CB    . VAL A 1 243 ? -27.119 20.528  -2.208  1.00 96.02 243 A 1 
ATOM 1769 C CG1   . VAL A 1 243 ? -25.666 20.357  -2.652  1.00 93.17 243 A 1 
ATOM 1770 C CG2   . VAL A 1 243 ? -27.124 21.529  -1.047  1.00 93.26 243 A 1 
ATOM 1771 N N     . ILE A 1 244 ? -27.130 20.738  -5.576  1.00 97.65 244 A 1 
ATOM 1772 C CA    . ILE A 1 244 ? -26.691 20.026  -6.773  1.00 97.87 244 A 1 
ATOM 1773 C C     . ILE A 1 244 ? -25.167 19.950  -6.732  1.00 97.51 244 A 1 
ATOM 1774 O O     . ILE A 1 244 ? -24.503 20.981  -6.652  1.00 96.80 244 A 1 
ATOM 1775 C CB    . ILE A 1 244 ? -27.216 20.690  -8.058  1.00 97.77 244 A 1 
ATOM 1776 C CG1   . ILE A 1 244 ? -28.760 20.822  -8.023  1.00 96.55 244 A 1 
ATOM 1777 C CG2   . ILE A 1 244 ? -26.749 19.885  -9.277  1.00 96.60 244 A 1 
ATOM 1778 C CD1   . ILE A 1 244 ? -29.389 21.467  -9.257  1.00 92.70 244 A 1 
ATOM 1779 N N     . ASP A 1 245 ? -24.625 18.749  -6.790  1.00 97.56 245 A 1 
ATOM 1780 C CA    . ASP A 1 245 ? -23.194 18.519  -6.631  1.00 97.33 245 A 1 
ATOM 1781 C C     . ASP A 1 245 ? -22.561 17.976  -7.914  1.00 97.35 245 A 1 
ATOM 1782 O O     . ASP A 1 245 ? -23.056 17.029  -8.529  1.00 96.24 245 A 1 
ATOM 1783 C CB    . ASP A 1 245 ? -22.970 17.593  -5.430  1.00 96.63 245 A 1 
ATOM 1784 C CG    . ASP A 1 245 ? -21.521 17.569  -4.935  1.00 96.00 245 A 1 
ATOM 1785 O OD1   . ASP A 1 245 ? -20.639 18.151  -5.604  1.00 93.30 245 A 1 
ATOM 1786 O OD2   . ASP A 1 245 ? -21.272 16.959  -3.876  1.00 92.53 245 A 1 
ATOM 1787 N N     . CYS A 1 246 ? -21.441 18.563  -8.324  1.00 96.45 246 A 1 
ATOM 1788 C CA    . CYS A 1 246 ? -20.648 18.060  -9.429  1.00 96.16 246 A 1 
ATOM 1789 C C     . CYS A 1 246 ? -19.861 16.786  -9.080  1.00 95.90 246 A 1 
ATOM 1790 O O     . CYS A 1 246 ? -19.307 16.153  -9.980  1.00 94.00 246 A 1 
ATOM 1791 C CB    . CYS A 1 246 ? -19.723 19.173  -9.941  1.00 95.20 246 A 1 
ATOM 1792 S SG    . CYS A 1 246 ? -18.460 19.646  -8.722  1.00 94.24 246 A 1 
ATOM 1793 N N     . ASN A 1 247 ? -19.780 16.425  -7.807  1.00 95.21 247 A 1 
ATOM 1794 C CA    . ASN A 1 247 ? -19.071 15.259  -7.257  1.00 95.49 247 A 1 
ATOM 1795 C C     . ASN A 1 247 ? -17.576 15.184  -7.596  1.00 94.94 247 A 1 
ATOM 1796 O O     . ASN A 1 247 ? -16.966 14.128  -7.472  1.00 93.16 247 A 1 
ATOM 1797 C CB    . ASN A 1 247 ? -19.822 13.969  -7.618  1.00 95.39 247 A 1 
ATOM 1798 C CG    . ASN A 1 247 ? -21.282 14.021  -7.205  1.00 94.71 247 A 1 
ATOM 1799 O OD1   . ASN A 1 247 ? -22.167 14.115  -8.032  1.00 81.51 247 A 1 
ATOM 1800 N ND2   . ASN A 1 247 ? -21.561 13.986  -5.926  1.00 81.37 247 A 1 
ATOM 1801 N N     . VAL A 1 248 ? -16.988 16.309  -7.994  1.00 94.45 248 A 1 
ATOM 1802 C CA    . VAL A 1 248 ? -15.560 16.407  -8.276  1.00 94.31 248 A 1 
ATOM 1803 C C     . VAL A 1 248 ? -14.942 17.537  -7.462  1.00 94.10 248 A 1 
ATOM 1804 O O     . VAL A 1 248 ? -15.570 18.561  -7.200  1.00 93.03 248 A 1 
ATOM 1805 C CB    . VAL A 1 248 ? -15.240 16.542  -9.776  1.00 93.12 248 A 1 
ATOM 1806 C CG1   . VAL A 1 248 ? -15.659 15.290  -10.547 1.00 87.14 248 A 1 
ATOM 1807 C CG2   . VAL A 1 248 ? -15.899 17.749  -10.434 1.00 87.72 248 A 1 
ATOM 1808 N N     . ALA A 1 249 ? -13.693 17.341  -7.070  1.00 92.75 249 A 1 
ATOM 1809 C CA    . ALA A 1 249 ? -12.889 18.318  -6.364  1.00 92.33 249 A 1 
ATOM 1810 C C     . ALA A 1 249 ? -11.566 18.517  -7.091  1.00 92.47 249 A 1 
ATOM 1811 O O     . ALA A 1 249 ? -11.065 17.613  -7.768  1.00 90.60 249 A 1 
ATOM 1812 C CB    . ALA A 1 249 ? -12.706 17.852  -4.920  1.00 90.78 249 A 1 
ATOM 1813 N N     . VAL A 1 250 ? -10.985 19.701  -6.953  1.00 91.63 250 A 1 
ATOM 1814 C CA    . VAL A 1 250 ? -9.644  19.984  -7.451  1.00 91.48 250 A 1 
ATOM 1815 C C     . VAL A 1 250 ? -8.665  19.738  -6.312  1.00 91.28 250 A 1 
ATOM 1816 O O     . VAL A 1 250 ? -8.803  20.321  -5.241  1.00 89.84 250 A 1 
ATOM 1817 C CB    . VAL A 1 250 ? -9.538  21.405  -8.010  1.00 90.08 250 A 1 
ATOM 1818 C CG1   . VAL A 1 250 ? -8.120  21.710  -8.478  1.00 84.61 250 A 1 
ATOM 1819 C CG2   . VAL A 1 250 ? -10.471 21.584  -9.210  1.00 85.63 250 A 1 
ATOM 1820 N N     . THR A 1 251 ? -7.692  18.882  -6.564  1.00 91.63 251 A 1 
ATOM 1821 C CA    . THR A 1 251 ? -6.635  18.559  -5.607  1.00 91.28 251 A 1 
ATOM 1822 C C     . THR A 1 251 ? -5.274  18.818  -6.225  1.00 91.43 251 A 1 
ATOM 1823 O O     . THR A 1 251 ? -5.101  18.748  -7.446  1.00 89.87 251 A 1 
ATOM 1824 C CB    . THR A 1 251 ? -6.720  17.112  -5.113  1.00 89.53 251 A 1 
ATOM 1825 O OG1   . THR A 1 251 ? -6.671  16.201  -6.188  1.00 78.24 251 A 1 
ATOM 1826 C CG2   . THR A 1 251 ? -8.010  16.861  -4.335  1.00 77.34 251 A 1 
ATOM 1827 N N     . GLN A 1 252 ? -4.306  19.104  -5.377  1.00 91.79 252 A 1 
ATOM 1828 C CA    . GLN A 1 252 ? -2.908  19.166  -5.780  1.00 91.72 252 A 1 
ATOM 1829 C C     . GLN A 1 252 ? -2.264  17.796  -5.578  1.00 91.88 252 A 1 
ATOM 1830 O O     . GLN A 1 252 ? -2.639  17.041  -4.684  1.00 90.60 252 A 1 
ATOM 1831 C CB    . GLN A 1 252 ? -2.198  20.267  -4.997  1.00 90.45 252 A 1 
ATOM 1832 C CG    . GLN A 1 252 ? -2.660  21.652  -5.460  1.00 85.96 252 A 1 
ATOM 1833 C CD    . GLN A 1 252 ? -2.148  22.782  -4.575  1.00 85.15 252 A 1 
ATOM 1834 O OE1   . GLN A 1 252 ? -1.767  22.581  -3.448  1.00 77.09 252 A 1 
ATOM 1835 N NE2   . GLN A 1 252 ? -2.170  24.001  -5.034  1.00 74.04 252 A 1 
ATOM 1836 N N     . ALA A 1 253 ? -1.295  17.489  -6.430  1.00 92.72 253 A 1 
ATOM 1837 C CA    . ALA A 1 253 ? -0.461  16.301  -6.312  1.00 92.61 253 A 1 
ATOM 1838 C C     . ALA A 1 253 ? 0.977   16.662  -6.696  1.00 93.50 253 A 1 
ATOM 1839 O O     . ALA A 1 253 ? 1.203   17.504  -7.560  1.00 92.65 253 A 1 
ATOM 1840 C CB    . ALA A 1 253 ? -1.031  15.194  -7.202  1.00 90.56 253 A 1 
ATOM 1841 N N     . VAL A 1 254 ? 1.935   16.032  -6.045  1.00 93.39 254 A 1 
ATOM 1842 C CA    . VAL A 1 254 ? 3.344   16.135  -6.412  1.00 93.87 254 A 1 
ATOM 1843 C C     . VAL A 1 254 ? 3.755   14.926  -7.244  1.00 92.85 254 A 1 
ATOM 1844 O O     . VAL A 1 254 ? 3.466   13.782  -6.880  1.00 91.76 254 A 1 
ATOM 1845 C CB    . VAL A 1 254 ? 4.234   16.365  -5.180  1.00 94.37 254 A 1 
ATOM 1846 C CG1   . VAL A 1 254 ? 4.246   15.197  -4.200  1.00 91.84 254 A 1 
ATOM 1847 C CG2   . VAL A 1 254 ? 5.671   16.704  -5.588  1.00 90.18 254 A 1 
ATOM 1848 N N     . ASP A 1 255 ? 4.433   15.189  -8.349  1.00 91.40 255 A 1 
ATOM 1849 C CA    . ASP A 1 255 ? 5.091   14.178  -9.160  1.00 90.19 255 A 1 
ATOM 1850 C C     . ASP A 1 255 ? 6.605   14.334  -9.032  1.00 91.29 255 A 1 
ATOM 1851 O O     . ASP A 1 255 ? 7.163   15.403  -9.297  1.00 90.11 255 A 1 
ATOM 1852 C CB    . ASP A 1 255 ? 4.610   14.283  -10.614 1.00 87.06 255 A 1 
ATOM 1853 C CG    . ASP A 1 255 ? 5.219   13.211  -11.504 1.00 80.00 255 A 1 
ATOM 1854 O OD1   . ASP A 1 255 ? 5.589   12.142  -10.975 1.00 73.60 255 A 1 
ATOM 1855 O OD2   . ASP A 1 255 ? 5.321   13.456  -12.725 1.00 71.92 255 A 1 
ATOM 1856 N N     . PHE A 1 256 ? 7.287   13.283  -8.616  1.00 90.67 256 A 1 
ATOM 1857 C CA    . PHE A 1 256 ? 8.742   13.236  -8.529  1.00 90.48 256 A 1 
ATOM 1858 C C     . PHE A 1 256 ? 9.343   12.909  -9.895  1.00 88.71 256 A 1 
ATOM 1859 O O     . PHE A 1 256 ? 9.954   11.868  -10.111 1.00 85.66 256 A 1 
ATOM 1860 C CB    . PHE A 1 256 ? 9.155   12.287  -7.403  1.00 91.03 256 A 1 
ATOM 1861 C CG    . PHE A 1 256 ? 8.663   12.714  -6.035  1.00 92.27 256 A 1 
ATOM 1862 C CD1   . PHE A 1 256 ? 9.134   13.906  -5.447  1.00 90.76 256 A 1 
ATOM 1863 C CD2   . PHE A 1 256 ? 7.721   11.934  -5.348  1.00 91.14 256 A 1 
ATOM 1864 C CE1   . PHE A 1 256 ? 8.669   14.316  -4.189  1.00 90.87 256 A 1 
ATOM 1865 C CE2   . PHE A 1 256 ? 7.254   12.335  -4.084  1.00 90.82 256 A 1 
ATOM 1866 C CZ    . PHE A 1 256 ? 7.729   13.526  -3.501  1.00 92.22 256 A 1 
ATOM 1867 N N     . SER A 1 257 ? 9.131   13.831  -10.829 1.00 88.71 257 A 1 
ATOM 1868 C CA    . SER A 1 257 ? 9.399   13.665  -12.255 1.00 86.49 257 A 1 
ATOM 1869 C C     . SER A 1 257 ? 10.894  13.676  -12.625 1.00 85.12 257 A 1 
ATOM 1870 O O     . SER A 1 257 ? 11.254  13.165  -13.683 1.00 80.24 257 A 1 
ATOM 1871 C CB    . SER A 1 257 ? 8.648   14.765  -13.015 1.00 84.22 257 A 1 
ATOM 1872 O OG    . SER A 1 257 ? 9.038   16.055  -12.584 1.00 78.73 257 A 1 
ATOM 1873 N N     . LEU A 1 258 ? 11.749  14.204  -11.763 1.00 86.70 258 A 1 
ATOM 1874 C CA    . LEU A 1 258 ? 13.186  14.395  -12.006 1.00 86.83 258 A 1 
ATOM 1875 C C     . LEU A 1 258 ? 13.508  15.341  -13.183 1.00 87.69 258 A 1 
ATOM 1876 O O     . LEU A 1 258 ? 14.555  15.223  -13.816 1.00 84.55 258 A 1 
ATOM 1877 C CB    . LEU A 1 258 ? 13.911  13.041  -12.121 1.00 84.76 258 A 1 
ATOM 1878 C CG    . LEU A 1 258 ? 13.726  12.098  -10.932 1.00 80.74 258 A 1 
ATOM 1879 C CD1   . LEU A 1 258 ? 14.247  10.704  -11.295 1.00 75.62 258 A 1 
ATOM 1880 C CD2   . LEU A 1 258 ? 14.513  12.610  -9.732  1.00 75.54 258 A 1 
ATOM 1881 N N     . ASP A 1 259 ? 12.637  16.283  -13.450 1.00 88.43 259 A 1 
ATOM 1882 C CA    . ASP A 1 259 ? 12.723  17.189  -14.596 1.00 88.17 259 A 1 
ATOM 1883 C C     . ASP A 1 259 ? 12.719  18.687  -14.244 1.00 89.92 259 A 1 
ATOM 1884 O O     . ASP A 1 259 ? 11.897  19.450  -14.746 1.00 86.72 259 A 1 
ATOM 1885 C CB    . ASP A 1 259 ? 11.635  16.805  -15.611 1.00 84.43 259 A 1 
ATOM 1886 C CG    . ASP A 1 259 ? 10.223  17.155  -15.152 1.00 78.01 259 A 1 
ATOM 1887 O OD1   . ASP A 1 259 ? 9.922   17.042  -13.948 1.00 71.58 259 A 1 
ATOM 1888 O OD2   . ASP A 1 259 ? 9.424   17.568  -16.014 1.00 71.60 259 A 1 
ATOM 1889 N N     . PRO A 1 260 ? 13.655  19.216  -13.405 1.00 92.32 260 A 1 
ATOM 1890 C CA    . PRO A 1 260 ? 14.863  18.607  -12.853 1.00 92.52 260 A 1 
ATOM 1891 C C     . PRO A 1 260 ? 14.652  17.934  -11.496 1.00 92.83 260 A 1 
ATOM 1892 O O     . PRO A 1 260 ? 15.528  17.188  -11.059 1.00 90.45 260 A 1 
ATOM 1893 C CB    . PRO A 1 260 ? 15.834  19.783  -12.730 1.00 91.12 260 A 1 
ATOM 1894 C CG    . PRO A 1 260 ? 14.915  20.948  -12.370 1.00 87.73 260 A 1 
ATOM 1895 C CD    . PRO A 1 260 ? 13.655  20.641  -13.165 1.00 90.59 260 A 1 
ATOM 1896 N N     . THR A 1 261 ? 13.545  18.215  -10.814 1.00 94.92 261 A 1 
ATOM 1897 C CA    . THR A 1 261 ? 13.293  17.765  -9.443  1.00 95.14 261 A 1 
ATOM 1898 C C     . THR A 1 261 ? 11.871  17.224  -9.312  1.00 94.20 261 A 1 
ATOM 1899 O O     . THR A 1 261 ? 11.600  16.124  -9.809  1.00 92.09 261 A 1 
ATOM 1900 C CB    . THR A 1 261 ? 13.600  18.872  -8.414  1.00 95.10 261 A 1 
ATOM 1901 O OG1   . THR A 1 261 ? 12.854  20.034  -8.675  1.00 91.29 261 A 1 
ATOM 1902 C CG2   . THR A 1 261 ? 15.068  19.272  -8.405  1.00 91.30 261 A 1 
ATOM 1903 N N     . PHE A 1 262 ? 10.974  17.956  -8.691  1.00 95.09 262 A 1 
ATOM 1904 C CA    . PHE A 1 262 ? 9.564   17.617  -8.552  1.00 95.47 262 A 1 
ATOM 1905 C C     . PHE A 1 262 ? 8.664   18.588  -9.312  1.00 95.23 262 A 1 
ATOM 1906 O O     . PHE A 1 262 ? 9.023   19.743  -9.570  1.00 94.73 262 A 1 
ATOM 1907 C CB    . PHE A 1 262 ? 9.184   17.511  -7.065  1.00 96.04 262 A 1 
ATOM 1908 C CG    . PHE A 1 262 ? 9.357   18.786  -6.279  1.00 96.76 262 A 1 
ATOM 1909 C CD1   . PHE A 1 262 ? 10.538  19.008  -5.539  1.00 95.92 262 A 1 
ATOM 1910 C CD2   . PHE A 1 262 ? 8.345   19.760  -6.259  1.00 95.86 262 A 1 
ATOM 1911 C CE1   . PHE A 1 262 ? 10.699  20.182  -4.792  1.00 96.03 262 A 1 
ATOM 1912 C CE2   . PHE A 1 262 ? 8.496   20.938  -5.514  1.00 95.93 262 A 1 
ATOM 1913 C CZ    . PHE A 1 262 ? 9.670   21.147  -4.779  1.00 96.86 262 A 1 
ATOM 1914 N N     . THR A 1 263 ? 7.479   18.115  -9.664  1.00 94.79 263 A 1 
ATOM 1915 C CA    . THR A 1 263 ? 6.432   18.898  -10.313 1.00 94.44 263 A 1 
ATOM 1916 C C     . THR A 1 263 ? 5.183   18.876  -9.448  1.00 94.72 263 A 1 
ATOM 1917 O O     . THR A 1 263 ? 4.693   17.809  -9.095  1.00 94.01 263 A 1 
ATOM 1918 C CB    . THR A 1 263 ? 6.137   18.349  -11.721 1.00 92.98 263 A 1 
ATOM 1919 O OG1   . THR A 1 263 ? 7.313   18.358  -12.501 1.00 85.96 263 A 1 
ATOM 1920 C CG2   . THR A 1 263 ? 5.112   19.193  -12.468 1.00 85.51 263 A 1 
ATOM 1921 N N     . ILE A 1 264 ? 4.640   20.051  -9.122  1.00 94.85 264 A 1 
ATOM 1922 C CA    . ILE A 1 264 ? 3.333   20.163  -8.462  1.00 95.01 264 A 1 
ATOM 1923 C C     . ILE A 1 264 ? 2.281   20.424  -9.535  1.00 94.24 264 A 1 
ATOM 1924 O O     . ILE A 1 264 ? 2.374   21.396  -10.290 1.00 93.09 264 A 1 
ATOM 1925 C CB    . ILE A 1 264 ? 3.340   21.217  -7.340  1.00 95.54 264 A 1 
ATOM 1926 C CG1   . ILE A 1 264 ? 4.350   20.786  -6.244  1.00 94.95 264 A 1 
ATOM 1927 C CG2   . ILE A 1 264 ? 1.927   21.377  -6.758  1.00 94.81 264 A 1 
ATOM 1928 C CD1   . ILE A 1 264 ? 4.540   21.799  -5.112  1.00 93.81 264 A 1 
ATOM 1929 N N     . THR A 1 265 ? 1.288   19.551  -9.603  1.00 93.19 265 A 1 
ATOM 1930 C CA    . THR A 1 265 ? 0.202   19.624  -10.585 1.00 91.98 265 A 1 
ATOM 1931 C C     . THR A 1 265 ? -1.151  19.730  -9.894  1.00 92.19 265 A 1 
ATOM 1932 O O     . THR A 1 265 ? -1.324  19.344  -8.740  1.00 90.78 265 A 1 
ATOM 1933 C CB    . THR A 1 265 ? 0.217   18.436  -11.556 1.00 89.54 265 A 1 
ATOM 1934 O OG1   . THR A 1 265 ? 0.068   17.219  -10.872 1.00 79.01 265 A 1 
ATOM 1935 C CG2   . THR A 1 265 ? 1.497   18.369  -12.373 1.00 77.80 265 A 1 
ATOM 1936 N N     . THR A 1 266 ? -2.119  20.253  -10.621 1.00 89.94 266 A 1 
ATOM 1937 C CA    . THR A 1 266 ? -3.499  20.343  -10.165 1.00 88.86 266 A 1 
ATOM 1938 C C     . THR A 1 266 ? -4.352  19.373  -10.970 1.00 88.23 266 A 1 
ATOM 1939 O O     . THR A 1 266 ? -4.344  19.418  -12.203 1.00 85.43 266 A 1 
ATOM 1940 C CB    . THR A 1 266 ? -4.021  21.774  -10.291 1.00 86.77 266 A 1 
ATOM 1941 O OG1   . THR A 1 266 ? -3.146  22.671  -9.635  1.00 79.36 266 A 1 
ATOM 1942 C CG2   . THR A 1 266 ? -5.387  21.942  -9.650  1.00 78.30 266 A 1 
ATOM 1943 N N     . GLN A 1 267 ? -5.087  18.500  -10.286 1.00 89.64 267 A 1 
ATOM 1944 C CA    . GLN A 1 267 ? -5.905  17.472  -10.911 1.00 88.75 267 A 1 
ATOM 1945 C C     . GLN A 1 267 ? -7.341  17.568  -10.409 1.00 89.94 267 A 1 
ATOM 1946 O O     . GLN A 1 267 ? -7.598  17.856  -9.245  1.00 87.98 267 A 1 
ATOM 1947 C CB    . GLN A 1 267 ? -5.324  16.082  -10.636 1.00 85.04 267 A 1 
ATOM 1948 C CG    . GLN A 1 267 ? -3.921  15.904  -11.235 1.00 76.66 267 A 1 
ATOM 1949 C CD    . GLN A 1 267 ? -3.371  14.488  -11.088 1.00 73.74 267 A 1 
ATOM 1950 O OE1   . GLN A 1 267 ? -4.027  13.576  -10.627 1.00 67.49 267 A 1 
ATOM 1951 N NE2   . GLN A 1 267 ? -2.144  14.247  -11.486 1.00 64.31 267 A 1 
ATOM 1952 N N     . THR A 1 268 ? -8.280  17.288  -11.298 1.00 90.13 268 A 1 
ATOM 1953 C CA    . THR A 1 268 ? -9.686  17.124  -10.928 1.00 90.59 268 A 1 
ATOM 1954 C C     . THR A 1 268 ? -9.938  15.651  -10.641 1.00 90.44 268 A 1 
ATOM 1955 O O     . THR A 1 268 ? -9.767  14.820  -11.523 1.00 88.02 268 A 1 
ATOM 1956 C CB    . THR A 1 268 ? -10.614 17.644  -12.029 1.00 89.14 268 A 1 
ATOM 1957 O OG1   . THR A 1 268 ? -10.297 18.977  -12.338 1.00 79.81 268 A 1 
ATOM 1958 C CG2   . THR A 1 268 ? -12.074 17.627  -11.583 1.00 78.90 268 A 1 
ATOM 1959 N N     . VAL A 1 269 ? -10.353 15.346  -9.423  1.00 90.74 269 A 1 
ATOM 1960 C CA    . VAL A 1 269 ? -10.599 13.985  -8.952  1.00 90.82 269 A 1 
ATOM 1961 C C     . VAL A 1 269 ? -12.024 13.849  -8.417  1.00 91.97 269 A 1 
ATOM 1962 O O     . VAL A 1 269 ? -12.630 14.862  -8.049  1.00 91.32 269 A 1 
ATOM 1963 C CB    . VAL A 1 269 ? -9.565  13.549  -7.899  1.00 89.23 269 A 1 
ATOM 1964 C CG1   . VAL A 1 269 ? -8.138  13.570  -8.483  1.00 84.02 269 A 1 
ATOM 1965 C CG2   . VAL A 1 269 ? -9.602  14.406  -6.633  1.00 83.75 269 A 1 
ATOM 1966 N N     . PRO A 1 270 ? -12.594 12.640  -8.351  1.00 90.92 270 A 1 
ATOM 1967 C CA    . PRO A 1 270 ? -13.822 12.406  -7.604  1.00 90.82 270 A 1 
ATOM 1968 C C     . PRO A 1 270 ? -13.669 12.889  -6.157  1.00 91.05 270 A 1 
ATOM 1969 O O     . PRO A 1 270 ? -12.609 12.712  -5.550  1.00 89.56 270 A 1 
ATOM 1970 C CB    . PRO A 1 270 ? -14.074 10.894  -7.678  1.00 89.64 270 A 1 
ATOM 1971 C CG    . PRO A 1 270 ? -13.317 10.477  -8.940  1.00 86.75 270 A 1 
ATOM 1972 C CD    . PRO A 1 270 ? -12.113 11.409  -8.942  1.00 89.55 270 A 1 
ATOM 1973 N N     . GLN A 1 271 ? -14.720 13.487  -5.613  1.00 91.53 271 A 1 
ATOM 1974 C CA    . GLN A 1 271 ? -14.717 13.951  -4.231  1.00 91.96 271 A 1 
ATOM 1975 C C     . GLN A 1 271 ? -14.589 12.777  -3.248  1.00 91.51 271 A 1 
ATOM 1976 O O     . GLN A 1 271 ? -14.933 11.632  -3.565  1.00 90.04 271 A 1 
ATOM 1977 C CB    . GLN A 1 271 ? -15.968 14.801  -3.952  1.00 91.40 271 A 1 
ATOM 1978 C CG    . GLN A 1 271 ? -17.252 13.965  -3.875  1.00 88.97 271 A 1 
ATOM 1979 C CD    . GLN A 1 271 ? -18.511 14.806  -3.745  1.00 90.94 271 A 1 
ATOM 1980 O OE1   . GLN A 1 271 ? -18.491 16.023  -3.715  1.00 84.16 271 A 1 
ATOM 1981 N NE2   . GLN A 1 271 ? -19.658 14.185  -3.700  1.00 83.81 271 A 1 
ATOM 1982 N N     . ASP A 1 272 ? -14.126 13.071  -2.047  1.00 91.19 272 A 1 
ATOM 1983 C CA    . ASP A 1 272 ? -14.131 12.116  -0.945  1.00 90.40 272 A 1 
ATOM 1984 C C     . ASP A 1 272 ? -15.437 12.184  -0.133  1.00 91.36 272 A 1 
ATOM 1985 O O     . ASP A 1 272 ? -16.298 13.046  -0.333  1.00 90.24 272 A 1 
ATOM 1986 C CB    . ASP A 1 272 ? -12.875 12.320  -0.084  1.00 88.51 272 A 1 
ATOM 1987 C CG    . ASP A 1 272 ? -12.819 13.639  0.691   1.00 86.91 272 A 1 
ATOM 1988 O OD1   . ASP A 1 272 ? -13.763 14.450  0.586   1.00 81.41 272 A 1 
ATOM 1989 O OD2   . ASP A 1 272 ? -11.823 13.831  1.415   1.00 81.15 272 A 1 
ATOM 1990 N N     . ALA A 1 273 ? -15.579 11.253  0.811   1.00 89.73 273 A 1 
ATOM 1991 C CA    . ALA A 1 273 ? -16.740 11.174  1.694   1.00 89.40 273 A 1 
ATOM 1992 C C     . ALA A 1 273 ? -16.946 12.450  2.528   1.00 89.81 273 A 1 
ATOM 1993 O O     . ALA A 1 273 ? -18.080 12.846  2.806   1.00 88.40 273 A 1 
ATOM 1994 C CB    . ALA A 1 273 ? -16.546 9.968   2.606   1.00 88.40 273 A 1 
ATOM 1995 N N     . VAL A 1 274 ? -15.873 13.135  2.915   1.00 89.37 274 A 1 
ATOM 1996 C CA    . VAL A 1 274 ? -15.939 14.391  3.655   1.00 89.11 274 A 1 
ATOM 1997 C C     . VAL A 1 274 ? -16.571 15.481  2.793   1.00 90.02 274 A 1 
ATOM 1998 O O     . VAL A 1 274 ? -17.552 16.092  3.203   1.00 89.10 274 A 1 
ATOM 1999 C CB    . VAL A 1 274 ? -14.553 14.829  4.156   1.00 87.55 274 A 1 
ATOM 2000 C CG1   . VAL A 1 274 ? -14.614 16.193  4.844   1.00 81.40 274 A 1 
ATOM 2001 C CG2   . VAL A 1 274 ? -14.001 13.804  5.141   1.00 82.21 274 A 1 
ATOM 2002 N N     . SER A 1 275 ? -16.064 15.687  1.580   1.00 91.06 275 A 1 
ATOM 2003 C CA    . SER A 1 275 ? -16.595 16.667  0.637   1.00 91.67 275 A 1 
ATOM 2004 C C     . SER A 1 275 ? -18.055 16.395  0.303   1.00 92.02 275 A 1 
ATOM 2005 O O     . SER A 1 275 ? -18.868 17.315  0.333   1.00 91.43 275 A 1 
ATOM 2006 C CB    . SER A 1 275 ? -15.772 16.672  -0.648  1.00 91.56 275 A 1 
ATOM 2007 O OG    . SER A 1 275 ? -14.486 17.187  -0.415  1.00 85.66 275 A 1 
ATOM 2008 N N     . ARG A 1 276 ? -18.418 15.145  0.060   1.00 93.10 276 A 1 
ATOM 2009 C CA    . ARG A 1 276 ? -19.809 14.769  -0.220  1.00 93.64 276 A 1 
ATOM 2010 C C     . ARG A 1 276 ? -20.722 15.060  0.971   1.00 93.43 276 A 1 
ATOM 2011 O O     . ARG A 1 276 ? -21.737 15.721  0.799   1.00 92.58 276 A 1 
ATOM 2012 C CB    . ARG A 1 276 ? -19.868 13.297  -0.655  1.00 93.93 276 A 1 
ATOM 2013 C CG    . ARG A 1 276 ? -21.275 12.908  -1.129  1.00 92.19 276 A 1 
ATOM 2014 C CD    . ARG A 1 276 ? -21.257 11.513  -1.768  1.00 90.18 276 A 1 
ATOM 2015 N NE    . ARG A 1 276 ? -22.592 11.072  -2.171  1.00 86.90 276 A 1 
ATOM 2016 C CZ    . ARG A 1 276 ? -22.888 10.272  -3.181  1.00 85.48 276 A 1 
ATOM 2017 N NH1   . ARG A 1 276 ? -21.981 9.810   -3.988  1.00 76.04 276 A 1 
ATOM 2018 N NH2   . ARG A 1 276 ? -24.102 9.906   -3.391  1.00 80.44 276 A 1 
ATOM 2019 N N     . SER A 1 277 ? -20.349 14.649  2.159   1.00 91.34 277 A 1 
ATOM 2020 C CA    . SER A 1 277 ? -21.134 14.880  3.377   1.00 90.47 277 A 1 
ATOM 2021 C C     . SER A 1 277 ? -21.307 16.372  3.681   1.00 90.57 277 A 1 
ATOM 2022 O O     . SER A 1 277 ? -22.406 16.813  4.011   1.00 88.94 277 A 1 
ATOM 2023 C CB    . SER A 1 277 ? -20.469 14.203  4.580   1.00 89.36 277 A 1 
ATOM 2024 O OG    . SER A 1 277 ? -20.383 12.812  4.380   1.00 76.81 277 A 1 
ATOM 2025 N N     . GLN A 1 278 ? -20.256 17.158  3.521   1.00 89.35 278 A 1 
ATOM 2026 C CA    . GLN A 1 278 ? -20.280 18.595  3.786   1.00 88.89 278 A 1 
ATOM 2027 C C     . GLN A 1 278 ? -21.107 19.369  2.751   1.00 89.98 278 A 1 
ATOM 2028 O O     . GLN A 1 278 ? -21.887 20.248  3.123   1.00 88.75 278 A 1 
ATOM 2029 C CB    . GLN A 1 278 ? -18.838 19.120  3.821   1.00 86.86 278 A 1 
ATOM 2030 C CG    . GLN A 1 278 ? -18.050 18.699  5.081   1.00 80.93 278 A 1 
ATOM 2031 C CD    . GLN A 1 278 ? -18.480 19.424  6.354   1.00 79.10 278 A 1 
ATOM 2032 O OE1   . GLN A 1 278 ? -19.292 20.331  6.351   1.00 71.07 278 A 1 
ATOM 2033 N NE2   . GLN A 1 278 ? -17.940 19.044  7.491   1.00 69.32 278 A 1 
ATOM 2034 N N     . ARG A 1 279 ? -20.988 19.032  1.465   1.00 92.25 279 A 1 
ATOM 2035 C CA    . ARG A 1 279 ? -21.794 19.644  0.399   1.00 93.23 279 A 1 
ATOM 2036 C C     . ARG A 1 279 ? -23.267 19.268  0.539   1.00 93.14 279 A 1 
ATOM 2037 O O     . ARG A 1 279 ? -24.118 20.159  0.531   1.00 92.39 279 A 1 
ATOM 2038 C CB    . ARG A 1 279 ? -21.263 19.225  -0.975  1.00 93.92 279 A 1 
ATOM 2039 C CG    . ARG A 1 279 ? -19.923 19.896  -1.331  1.00 93.24 279 A 1 
ATOM 2040 C CD    . ARG A 1 279 ? -19.452 19.366  -2.692  1.00 92.61 279 A 1 
ATOM 2041 N NE    . ARG A 1 279 ? -18.141 19.886  -3.091  1.00 92.03 279 A 1 
ATOM 2042 C CZ    . ARG A 1 279 ? -17.507 19.616  -4.212  1.00 92.95 279 A 1 
ATOM 2043 N NH1   . ARG A 1 279 ? -18.029 18.846  -5.121  1.00 87.96 279 A 1 
ATOM 2044 N NH2   . ARG A 1 279 ? -16.331 20.100  -4.435  1.00 89.85 279 A 1 
ATOM 2045 N N     . ARG A 1 280 ? -23.569 18.006  0.758   1.00 92.75 280 A 1 
ATOM 2046 C CA    . ARG A 1 280 ? -24.935 17.518  0.998   1.00 92.96 280 A 1 
ATOM 2047 C C     . ARG A 1 280 ? -25.547 18.159  2.235   1.00 92.69 280 A 1 
ATOM 2048 O O     . ARG A 1 280 ? -26.685 18.611  2.197   1.00 91.28 280 A 1 
ATOM 2049 C CB    . ARG A 1 280 ? -24.896 15.988  1.115   1.00 92.76 280 A 1 
ATOM 2050 C CG    . ARG A 1 280 ? -26.310 15.393  1.210   1.00 91.41 280 A 1 
ATOM 2051 C CD    . ARG A 1 280 ? -26.266 13.881  1.394   1.00 90.34 280 A 1 
ATOM 2052 N NE    . ARG A 1 280 ? -25.765 13.525  2.714   1.00 88.10 280 A 1 
ATOM 2053 C CZ    . ARG A 1 280 ? -25.684 12.305  3.211   1.00 88.68 280 A 1 
ATOM 2054 N NH1   . ARG A 1 280 ? -26.006 11.256  2.497   1.00 80.12 280 A 1 
ATOM 2055 N NH2   . ARG A 1 280 ? -25.284 12.114  4.438   1.00 83.90 280 A 1 
ATOM 2056 N N     . GLY A 1 281 ? -24.782 18.316  3.303   1.00 89.73 281 A 1 
ATOM 2057 C CA    . GLY A 1 281 ? -25.207 18.943  4.552   1.00 88.59 281 A 1 
ATOM 2058 C C     . GLY A 1 281 ? -25.566 20.433  4.465   1.00 88.23 281 A 1 
ATOM 2059 O O     . GLY A 1 281 ? -25.842 21.056  5.494   1.00 86.34 281 A 1 
ATOM 2060 N N     . ARG A 1 282 ? -25.557 21.052  3.288   1.00 90.60 282 A 1 
ATOM 2061 C CA    . ARG A 1 282 ? -26.081 22.406  3.047   1.00 90.42 282 A 1 
ATOM 2062 C C     . ARG A 1 282 ? -27.604 22.455  2.895   1.00 91.59 282 A 1 
ATOM 2063 O O     . ARG A 1 282 ? -28.163 23.531  3.036   1.00 90.11 282 A 1 
ATOM 2064 C CB    . ARG A 1 282 ? -25.406 23.033  1.811   1.00 89.01 282 A 1 
ATOM 2065 C CG    . ARG A 1 282 ? -23.904 23.222  1.997   1.00 86.29 282 A 1 
ATOM 2066 C CD    . ARG A 1 282 ? -23.640 24.352  2.998   1.00 82.48 282 A 1 
ATOM 2067 N NE    . ARG A 1 282 ? -22.243 24.364  3.420   1.00 78.74 282 A 1 
ATOM 2068 C CZ    . ARG A 1 282 ? -21.725 25.141  4.334   1.00 75.89 282 A 1 
ATOM 2069 N NH1   . ARG A 1 282 ? -22.393 26.121  4.876   1.00 65.90 282 A 1 
ATOM 2070 N NH2   . ARG A 1 282 ? -20.512 24.922  4.738   1.00 70.29 282 A 1 
ATOM 2071 N N     . THR A 1 283 ? -28.236 21.327  2.659   1.00 92.17 283 A 1 
ATOM 2072 C CA    . THR A 1 283 ? -29.696 21.167  2.682   1.00 92.26 283 A 1 
ATOM 2073 C C     . THR A 1 283 ? -30.114 20.238  3.822   1.00 90.87 283 A 1 
ATOM 2074 O O     . THR A 1 283 ? -29.259 19.725  4.552   1.00 88.23 283 A 1 
ATOM 2075 C CB    . THR A 1 283 ? -30.192 20.723  1.295   1.00 92.71 283 A 1 
ATOM 2076 O OG1   . THR A 1 283 ? -31.588 20.885  1.223   1.00 87.08 283 A 1 
ATOM 2077 C CG2   . THR A 1 283 ? -29.857 19.273  0.944   1.00 88.15 283 A 1 
ATOM 2078 N N     . GLY A 1 284 ? -31.414 20.049  4.039   1.00 89.66 284 A 1 
ATOM 2079 C CA    . GLY A 1 284 ? -31.933 19.172  5.084   1.00 88.69 284 A 1 
ATOM 2080 C C     . GLY A 1 284 ? -31.714 19.676  6.517   1.00 87.70 284 A 1 
ATOM 2081 O O     . GLY A 1 284 ? -31.687 18.899  7.463   1.00 83.33 284 A 1 
ATOM 2082 N N     . ARG A 1 285 ? -31.525 20.987  6.708   1.00 86.28 285 A 1 
ATOM 2083 C CA    . ARG A 1 285 ? -31.303 21.574  8.035   1.00 84.13 285 A 1 
ATOM 2084 C C     . ARG A 1 285 ? -32.630 21.982  8.683   1.00 84.04 285 A 1 
ATOM 2085 O O     . ARG A 1 285 ? -33.109 23.082  8.472   1.00 77.48 285 A 1 
ATOM 2086 C CB    . ARG A 1 285 ? -30.339 22.759  7.954   1.00 80.30 285 A 1 
ATOM 2087 C CG    . ARG A 1 285 ? -28.925 22.301  7.603   1.00 75.50 285 A 1 
ATOM 2088 C CD    . ARG A 1 285 ? -27.963 23.487  7.720   1.00 71.19 285 A 1 
ATOM 2089 N NE    . ARG A 1 285 ? -26.570 23.071  7.516   1.00 67.21 285 A 1 
ATOM 2090 C CZ    . ARG A 1 285 ? -25.496 23.657  8.018   1.00 62.66 285 A 1 
ATOM 2091 N NH1   . ARG A 1 285 ? -25.582 24.743  8.737   1.00 57.36 285 A 1 
ATOM 2092 N NH2   . ARG A 1 285 ? -24.318 23.152  7.801   1.00 57.70 285 A 1 
ATOM 2093 N N     . GLY A 1 286 ? -33.193 21.074  9.486   1.00 82.82 286 A 1 
ATOM 2094 C CA    . GLY A 1 286 ? -34.469 21.302  10.174  1.00 82.45 286 A 1 
ATOM 2095 C C     . GLY A 1 286 ? -35.707 21.235  9.268   1.00 84.51 286 A 1 
ATOM 2096 O O     . GLY A 1 286 ? -36.813 21.464  9.739   1.00 80.80 286 A 1 
ATOM 2097 N N     . ARG A 1 287 ? -35.520 20.947  7.988   1.00 87.86 287 A 1 
ATOM 2098 C CA    . ARG A 1 287 ? -36.562 20.666  7.000   1.00 89.95 287 A 1 
ATOM 2099 C C     . ARG A 1 287 ? -36.037 19.690  5.951   1.00 91.84 287 A 1 
ATOM 2100 O O     . ARG A 1 287 ? -34.824 19.541  5.806   1.00 90.52 287 A 1 
ATOM 2101 C CB    . ARG A 1 287 ? -37.079 21.955  6.363   1.00 86.98 287 A 1 
ATOM 2102 C CG    . ARG A 1 287 ? -36.023 22.735  5.563   1.00 81.83 287 A 1 
ATOM 2103 C CD    . ARG A 1 287 ? -36.681 23.945  4.892   1.00 81.57 287 A 1 
ATOM 2104 N NE    . ARG A 1 287 ? -35.719 24.758  4.139   1.00 79.30 287 A 1 
ATOM 2105 C CZ    . ARG A 1 287 ? -35.993 25.548  3.116   1.00 78.64 287 A 1 
ATOM 2106 N NH1   . ARG A 1 287 ? -37.191 25.680  2.645   1.00 71.03 287 A 1 
ATOM 2107 N NH2   . ARG A 1 287 ? -35.058 26.213  2.550   1.00 72.81 287 A 1 
ATOM 2108 N N     . GLN A 1 288 ? -36.941 19.074  5.225   1.00 94.46 288 A 1 
ATOM 2109 C CA    . GLN A 1 288 ? -36.565 18.149  4.168   1.00 95.19 288 A 1 
ATOM 2110 C C     . GLN A 1 288 ? -35.884 18.879  3.011   1.00 95.43 288 A 1 
ATOM 2111 O O     . GLN A 1 288 ? -36.283 19.984  2.629   1.00 93.92 288 A 1 
ATOM 2112 C CB    . GLN A 1 288 ? -37.807 17.353  3.753   1.00 94.08 288 A 1 
ATOM 2113 C CG    . GLN A 1 288 ? -37.450 15.965  3.203   1.00 84.03 288 A 1 
ATOM 2114 C CD    . GLN A 1 288 ? -38.585 14.953  3.367   1.00 80.03 288 A 1 
ATOM 2115 O OE1   . GLN A 1 288 ? -39.682 15.281  3.774   1.00 71.33 288 A 1 
ATOM 2116 N NE2   . GLN A 1 288 ? -38.339 13.695  3.075   1.00 67.45 288 A 1 
ATOM 2117 N N     . GLY A 1 289 ? -34.839 18.285  2.481   1.00 95.86 289 A 1 
ATOM 2118 C CA    . GLY A 1 289 ? -34.079 18.828  1.370   1.00 95.89 289 A 1 
ATOM 2119 C C     . GLY A 1 289 ? -33.768 17.766  0.324   1.00 96.49 289 A 1 
ATOM 2120 O O     . GLY A 1 289 ? -33.875 16.566  0.572   1.00 95.50 289 A 1 
ATOM 2121 N N     . THR A 1 290 ? -33.356 18.199  -0.864  1.00 97.54 290 A 1 
ATOM 2122 C CA    . THR A 1 290 ? -32.985 17.289  -1.946  1.00 97.65 290 A 1 
ATOM 2123 C C     . THR A 1 290 ? -31.514 17.457  -2.305  1.00 97.63 290 A 1 
ATOM 2124 O O     . THR A 1 290 ? -31.037 18.571  -2.523  1.00 96.55 290 A 1 
ATOM 2125 C CB    . THR A 1 290 ? -33.860 17.493  -3.195  1.00 97.02 290 A 1 
ATOM 2126 O OG1   . THR A 1 290 ? -35.225 17.514  -2.863  1.00 88.97 290 A 1 
ATOM 2127 C CG2   . THR A 1 290 ? -33.663 16.379  -4.219  1.00 88.24 290 A 1 
ATOM 2128 N N     . TYR A 1 291 ? -30.788 16.357  -2.418  1.00 97.46 291 A 1 
ATOM 2129 C CA    . TYR A 1 291 ? -29.428 16.319  -2.922  1.00 97.23 291 A 1 
ATOM 2130 C C     . TYR A 1 291 ? -29.398 15.669  -4.306  1.00 97.34 291 A 1 
ATOM 2131 O O     . TYR A 1 291 ? -29.732 14.489  -4.452  1.00 96.60 291 A 1 
ATOM 2132 C CB    . TYR A 1 291 ? -28.540 15.588  -1.919  1.00 96.67 291 A 1 
ATOM 2133 C CG    . TYR A 1 291 ? -27.103 15.438  -2.360  1.00 96.54 291 A 1 
ATOM 2134 C CD1   . TYR A 1 291 ? -26.602 14.185  -2.774  1.00 95.11 291 A 1 
ATOM 2135 C CD2   . TYR A 1 291 ? -26.246 16.560  -2.355  1.00 95.30 291 A 1 
ATOM 2136 C CE1   . TYR A 1 291 ? -25.260 14.048  -3.157  1.00 94.83 291 A 1 
ATOM 2137 C CE2   . TYR A 1 291 ? -24.896 16.423  -2.740  1.00 94.68 291 A 1 
ATOM 2138 C CZ    . TYR A 1 291 ? -24.413 15.162  -3.127  1.00 95.44 291 A 1 
ATOM 2139 O OH    . TYR A 1 291 ? -23.092 15.018  -3.478  1.00 94.49 291 A 1 
ATOM 2140 N N     . ARG A 1 292 ? -29.011 16.421  -5.326  1.00 97.85 292 A 1 
ATOM 2141 C CA    . ARG A 1 292 ? -28.874 15.912  -6.697  1.00 97.88 292 A 1 
ATOM 2142 C C     . ARG A 1 292 ? -27.408 15.743  -7.047  1.00 97.77 292 A 1 
ATOM 2143 O O     . ARG A 1 292 ? -26.629 16.678  -6.891  1.00 96.96 292 A 1 
ATOM 2144 C CB    . ARG A 1 292 ? -29.598 16.811  -7.703  1.00 97.68 292 A 1 
ATOM 2145 C CG    . ARG A 1 292 ? -31.110 16.864  -7.442  1.00 95.42 292 A 1 
ATOM 2146 C CD    . ARG A 1 292 ? -31.850 17.608  -8.561  1.00 94.42 292 A 1 
ATOM 2147 N NE    . ARG A 1 292 ? -33.298 17.624  -8.309  1.00 91.15 292 A 1 
ATOM 2148 C CZ    . ARG A 1 292 ? -33.962 18.504  -7.560  1.00 89.75 292 A 1 
ATOM 2149 N NH1   . ARG A 1 292 ? -33.380 19.535  -7.016  1.00 78.43 292 A 1 
ATOM 2150 N NH2   . ARG A 1 292 ? -35.229 18.346  -7.338  1.00 84.53 292 A 1 
ATOM 2151 N N     . TYR A 1 293 ? -27.026 14.572  -7.539  1.00 97.26 293 A 1 
ATOM 2152 C CA    . TYR A 1 293 ? -25.628 14.238  -7.798  1.00 97.11 293 A 1 
ATOM 2153 C C     . TYR A 1 293 ? -25.380 13.813  -9.248  1.00 97.16 293 A 1 
ATOM 2154 O O     . TYR A 1 293 ? -26.242 13.262  -9.925  1.00 96.31 293 A 1 
ATOM 2155 C CB    . TYR A 1 293 ? -25.161 13.175  -6.792  1.00 96.65 293 A 1 
ATOM 2156 C CG    . TYR A 1 293 ? -25.967 11.896  -6.812  1.00 96.50 293 A 1 
ATOM 2157 C CD1   . TYR A 1 293 ? -27.038 11.710  -5.913  1.00 94.84 293 A 1 
ATOM 2158 C CD2   . TYR A 1 293 ? -25.658 10.880  -7.725  1.00 94.26 293 A 1 
ATOM 2159 C CE1   . TYR A 1 293 ? -27.782 10.530  -5.926  1.00 93.47 293 A 1 
ATOM 2160 C CE2   . TYR A 1 293 ? -26.401 9.686   -7.750  1.00 93.45 293 A 1 
ATOM 2161 C CZ    . TYR A 1 293 ? -27.457 9.515   -6.847  1.00 94.46 293 A 1 
ATOM 2162 O OH    . TYR A 1 293 ? -28.181 8.352   -6.862  1.00 93.23 293 A 1 
ATOM 2163 N N     . VAL A 1 294 ? -24.158 14.059  -9.724  1.00 96.41 294 A 1 
ATOM 2164 C CA    . VAL A 1 294 ? -23.691 13.622  -11.047 1.00 96.17 294 A 1 
ATOM 2165 C C     . VAL A 1 294 ? -23.196 12.170  -11.011 1.00 95.20 294 A 1 
ATOM 2166 O O     . VAL A 1 294 ? -23.457 11.400  -11.933 1.00 92.42 294 A 1 
ATOM 2167 C CB    . VAL A 1 294 ? -22.578 14.560  -11.554 1.00 95.39 294 A 1 
ATOM 2168 C CG1   . VAL A 1 294 ? -21.896 14.063  -12.824 1.00 88.68 294 A 1 
ATOM 2169 C CG2   . VAL A 1 294 ? -23.139 15.954  -11.851 1.00 89.70 294 A 1 
ATOM 2170 N N     . SER A 1 295 ? -22.490 11.813  -9.950  1.00 93.81 295 A 1 
ATOM 2171 C CA    . SER A 1 295 ? -21.921 10.476  -9.751  1.00 92.75 295 A 1 
ATOM 2172 C C     . SER A 1 295 ? -22.140 9.987   -8.327  1.00 93.00 295 A 1 
ATOM 2173 O O     . SER A 1 295 ? -22.166 10.770  -7.378  1.00 90.62 295 A 1 
ATOM 2174 C CB    . SER A 1 295 ? -20.429 10.467  -10.104 1.00 89.71 295 A 1 
ATOM 2175 O OG    . SER A 1 295 ? -19.678 11.328  -9.276  1.00 77.67 295 A 1 
ATOM 2176 N N     . THR A 1 296 ? -22.258 8.671   -8.188  1.00 90.19 296 A 1 
ATOM 2177 C CA    . THR A 1 296 ? -22.472 7.999   -6.901  1.00 88.28 296 A 1 
ATOM 2178 C C     . THR A 1 296 ? -21.170 7.701   -6.168  1.00 86.42 296 A 1 
ATOM 2179 O O     . THR A 1 296 ? -21.127 7.730   -4.945  1.00 75.21 296 A 1 
ATOM 2180 C CB    . THR A 1 296 ? -23.232 6.690   -7.133  1.00 85.09 296 A 1 
ATOM 2181 O OG1   . THR A 1 296 ? -22.584 5.940   -8.140  1.00 74.26 296 A 1 
ATOM 2182 C CG2   . THR A 1 296 ? -24.661 6.935   -7.616  1.00 72.89 296 A 1 
ATOM 2183 N N     . GLY A 1 297 ? -20.092 7.449   -6.909  1.00 84.34 297 A 1 
ATOM 2184 C CA    . GLY A 1 297 ? -18.807 7.080   -6.338  1.00 83.29 297 A 1 
ATOM 2185 C C     . GLY A 1 297 ? -18.161 8.211   -5.543  1.00 85.27 297 A 1 
ATOM 2186 O O     . GLY A 1 297 ? -18.054 9.335   -6.021  1.00 80.32 297 A 1 
ATOM 2187 N N     . GLU A 1 298 ? -17.648 7.872   -4.368  1.00 87.23 298 A 1 
ATOM 2188 C CA    . GLU A 1 298 ? -16.834 8.750   -3.532  1.00 87.40 298 A 1 
ATOM 2189 C C     . GLU A 1 298 ? -15.512 8.067   -3.177  1.00 88.04 298 A 1 
ATOM 2190 O O     . GLU A 1 298 ? -15.411 6.845   -3.072  1.00 85.46 298 A 1 
ATOM 2191 C CB    . GLU A 1 298 ? -17.621 9.193   -2.284  1.00 84.95 298 A 1 
ATOM 2192 C CG    . GLU A 1 298 ? -17.987 8.040   -1.336  1.00 80.68 298 A 1 
ATOM 2193 C CD    . GLU A 1 298 ? -18.808 8.503   -0.109  1.00 81.02 298 A 1 
ATOM 2194 O OE1   . GLU A 1 298 ? -18.878 7.745   0.877   1.00 74.18 298 A 1 
ATOM 2195 O OE2   . GLU A 1 298 ? -19.381 9.604   -0.146  1.00 76.91 298 A 1 
ATOM 2196 N N     . ARG A 1 299 ? -14.463 8.864   -2.993  1.00 85.97 299 A 1 
ATOM 2197 C CA    . ARG A 1 299 ? -13.185 8.349   -2.495  1.00 85.24 299 A 1 
ATOM 2198 C C     . ARG A 1 299 ? -13.256 8.206   -0.979  1.00 85.59 299 A 1 
ATOM 2199 O O     . ARG A 1 299 ? -13.862 9.028   -0.304  1.00 82.89 299 A 1 
ATOM 2200 C CB    . ARG A 1 299 ? -12.015 9.252   -2.921  1.00 83.51 299 A 1 
ATOM 2201 C CG    . ARG A 1 299 ? -11.938 9.414   -4.446  1.00 76.62 299 A 1 
ATOM 2202 C CD    . ARG A 1 299 ? -10.733 10.249  -4.876  1.00 75.98 299 A 1 
ATOM 2203 N NE    . ARG A 1 299 ? -9.496  9.459   -4.912  1.00 70.52 299 A 1 
ATOM 2204 C CZ    . ARG A 1 299 ? -8.276  9.906   -5.162  1.00 67.13 299 A 1 
ATOM 2205 N NH1   . ARG A 1 299 ? -8.051  11.178  -5.337  1.00 60.46 299 A 1 
ATOM 2206 N NH2   . ARG A 1 299 ? -7.259  9.088   -5.259  1.00 61.31 299 A 1 
ATOM 2207 N N     . ALA A 1 300 ? -12.585 7.196   -0.451  1.00 84.11 300 A 1 
ATOM 2208 C CA    . ALA A 1 300 ? -12.469 7.046   0.988   1.00 83.88 300 A 1 
ATOM 2209 C C     . ALA A 1 300 ? -11.720 8.235   1.616   1.00 85.67 300 A 1 
ATOM 2210 O O     . ALA A 1 300 ? -10.694 8.693   1.096   1.00 82.02 300 A 1 
ATOM 2211 C CB    . ALA A 1 300 ? -11.777 5.723   1.297   1.00 80.33 300 A 1 
ATOM 2212 N N     . SER A 1 301 ? -12.205 8.710   2.762   1.00 86.43 301 A 1 
ATOM 2213 C CA    . SER A 1 301 ? -11.568 9.779   3.524   1.00 87.46 301 A 1 
ATOM 2214 C C     . SER A 1 301 ? -10.314 9.304   4.271   1.00 88.98 301 A 1 
ATOM 2215 O O     . SER A 1 301 ? -10.029 8.108   4.390   1.00 85.39 301 A 1 
ATOM 2216 C CB    . SER A 1 301 ? -12.588 10.403  4.475   1.00 84.04 301 A 1 
ATOM 2217 O OG    . SER A 1 301 ? -12.997 9.462   5.447   1.00 76.35 301 A 1 
ATOM 2218 N N     . GLY A 1 302 ? -9.546  10.261  4.793   1.00 89.87 302 A 1 
ATOM 2219 C CA    . GLY A 1 302 ? -8.420  9.974   5.675   1.00 90.98 302 A 1 
ATOM 2220 C C     . GLY A 1 302 ? -7.080  9.693   4.988   1.00 92.43 302 A 1 
ATOM 2221 O O     . GLY A 1 302 ? -6.193  9.104   5.607   1.00 89.73 302 A 1 
ATOM 2222 N N     . MET A 1 303 ? -6.915  10.101  3.730   1.00 92.08 303 A 1 
ATOM 2223 C CA    . MET A 1 303 ? -5.613  10.124  3.047   1.00 91.58 303 A 1 
ATOM 2224 C C     . MET A 1 303 ? -5.350  11.501  2.464   1.00 92.61 303 A 1 
ATOM 2225 O O     . MET A 1 303 ? -6.271  12.162  2.011   1.00 90.51 303 A 1 
ATOM 2226 C CB    . MET A 1 303 ? -5.536  9.098   1.901   1.00 88.23 303 A 1 
ATOM 2227 C CG    . MET A 1 303 ? -5.722  7.676   2.377   1.00 79.71 303 A 1 
ATOM 2228 S SD    . MET A 1 303 ? -5.573  6.392   1.098   1.00 74.69 303 A 1 
ATOM 2229 C CE    . MET A 1 303 ? -3.794  6.385   0.798   1.00 64.43 303 A 1 
ATOM 2230 N N     . PHE A 1 304 ? -4.074  11.878  2.419   1.00 92.93 304 A 1 
ATOM 2231 C CA    . PHE A 1 304 ? -3.629  13.073  1.716   1.00 94.05 304 A 1 
ATOM 2232 C C     . PHE A 1 304 ? -2.299  12.812  0.994   1.00 93.79 304 A 1 
ATOM 2233 O O     . PHE A 1 304 ? -1.572  11.870  1.334   1.00 92.69 304 A 1 
ATOM 2234 C CB    . PHE A 1 304 ? -3.566  14.259  2.694   1.00 94.72 304 A 1 
ATOM 2235 C CG    . PHE A 1 304 ? -2.616  14.097  3.864   1.00 95.68 304 A 1 
ATOM 2236 C CD1   . PHE A 1 304 ? -3.046  13.451  5.044   1.00 94.74 304 A 1 
ATOM 2237 C CD2   . PHE A 1 304 ? -1.323  14.627  3.802   1.00 94.62 304 A 1 
ATOM 2238 C CE1   . PHE A 1 304 ? -2.185  13.350  6.145   1.00 94.63 304 A 1 
ATOM 2239 C CE2   . PHE A 1 304 ? -0.458  14.525  4.903   1.00 94.67 304 A 1 
ATOM 2240 C CZ    . PHE A 1 304 ? -0.886  13.890  6.080   1.00 96.06 304 A 1 
ATOM 2241 N N     . ASP A 1 305 ? -2.016  13.619  -0.026  1.00 93.01 305 A 1 
ATOM 2242 C CA    . ASP A 1 305 ? -0.824  13.492  -0.857  1.00 93.23 305 A 1 
ATOM 2243 C C     . ASP A 1 305 ? 0.400   14.142  -0.190  1.00 94.34 305 A 1 
ATOM 2244 O O     . ASP A 1 305 ? 0.271   15.041  0.641   1.00 93.68 305 A 1 
ATOM 2245 C CB    . ASP A 1 305 ? -1.107  14.097  -2.241  1.00 91.52 305 A 1 
ATOM 2246 C CG    . ASP A 1 305 ? 0.014   13.765  -3.222  1.00 89.13 305 A 1 
ATOM 2247 O OD1   . ASP A 1 305 ? 0.945   14.581  -3.341  1.00 83.17 305 A 1 
ATOM 2248 O OD2   . ASP A 1 305 ? -0.021  12.646  -3.776  1.00 82.07 305 A 1 
ATOM 2249 N N     . SER A 1 306 ? 1.596   13.702  -0.573  1.00 94.24 306 A 1 
ATOM 2250 C CA    . SER A 1 306 ? 2.857   14.287  -0.101  1.00 94.70 306 A 1 
ATOM 2251 C C     . SER A 1 306 ? 2.982   15.788  -0.393  1.00 95.63 306 A 1 
ATOM 2252 O O     . SER A 1 306 ? 3.706   16.494  0.308   1.00 95.33 306 A 1 
ATOM 2253 C CB    . SER A 1 306 ? 4.025   13.536  -0.749  1.00 93.93 306 A 1 
ATOM 2254 O OG    . SER A 1 306 ? 5.268   13.987  -0.235  1.00 90.64 306 A 1 
ATOM 2255 N N     . VAL A 1 307 ? 2.254   16.307  -1.383  1.00 95.53 307 A 1 
ATOM 2256 C CA    . VAL A 1 307 ? 2.205   17.745  -1.674  1.00 95.90 307 A 1 
ATOM 2257 C C     . VAL A 1 307 ? 1.719   18.570  -0.483  1.00 96.29 307 A 1 
ATOM 2258 O O     . VAL A 1 307 ? 2.177   19.683  -0.286  1.00 95.95 307 A 1 
ATOM 2259 C CB    . VAL A 1 307 ? 1.335   18.012  -2.914  1.00 95.19 307 A 1 
ATOM 2260 C CG1   . VAL A 1 307 ? -0.175  17.883  -2.642  1.00 93.00 307 A 1 
ATOM 2261 C CG2   . VAL A 1 307 ? 1.608   19.387  -3.502  1.00 92.39 307 A 1 
ATOM 2262 N N     . VAL A 1 308 ? 0.837   18.000  0.352   1.00 96.66 308 A 1 
ATOM 2263 C CA    . VAL A 1 308 ? 0.334   18.668  1.555   1.00 96.70 308 A 1 
ATOM 2264 C C     . VAL A 1 308 ? 1.439   18.808  2.600   1.00 97.14 308 A 1 
ATOM 2265 O O     . VAL A 1 308 ? 1.497   19.819  3.296   1.00 96.96 308 A 1 
ATOM 2266 C CB    . VAL A 1 308 ? -0.877  17.914  2.135   1.00 96.29 308 A 1 
ATOM 2267 C CG1   . VAL A 1 308 ? -1.446  18.623  3.365   1.00 94.62 308 A 1 
ATOM 2268 C CG2   . VAL A 1 308 ? -2.009  17.798  1.109   1.00 94.40 308 A 1 
ATOM 2269 N N     . LEU A 1 309 ? 2.372   17.850  2.674   1.00 97.65 309 A 1 
ATOM 2270 C CA    . LEU A 1 309 ? 3.562   18.002  3.511   1.00 97.75 309 A 1 
ATOM 2271 C C     . LEU A 1 309 ? 4.434   19.150  3.007   1.00 97.91 309 A 1 
ATOM 2272 O O     . LEU A 1 309 ? 4.812   20.001  3.796   1.00 97.67 309 A 1 
ATOM 2273 C CB    . LEU A 1 309 ? 4.376   16.697  3.576   1.00 97.46 309 A 1 
ATOM 2274 C CG    . LEU A 1 309 ? 3.624   15.472  4.108   1.00 96.53 309 A 1 
ATOM 2275 C CD1   . LEU A 1 309 ? 4.552   14.258  4.085   1.00 94.24 309 A 1 
ATOM 2276 C CD2   . LEU A 1 309 ? 3.128   15.682  5.544   1.00 94.45 309 A 1 
ATOM 2277 N N     . CYS A 1 310 ? 4.670   19.229  1.701   1.00 97.46 310 A 1 
ATOM 2278 C CA    . CYS A 1 310 ? 5.372   20.364  1.103   1.00 97.55 310 A 1 
ATOM 2279 C C     . CYS A 1 310 ? 4.709   21.696  1.489   1.00 97.69 310 A 1 
ATOM 2280 O O     . CYS A 1 310 ? 5.388   22.629  1.909   1.00 97.27 310 A 1 
ATOM 2281 C CB    . CYS A 1 310 ? 5.397   20.181  -0.418  1.00 97.49 310 A 1 
ATOM 2282 S SG    . CYS A 1 310 ? 6.342   21.517  -1.224  1.00 96.91 310 A 1 
ATOM 2283 N N     . GLU A 1 311 ? 3.381   21.763  1.426   1.00 97.65 311 A 1 
ATOM 2284 C CA    . GLU A 1 311 ? 2.615   22.941  1.815   1.00 97.40 311 A 1 
ATOM 2285 C C     . GLU A 1 311 ? 2.723   23.247  3.319   1.00 97.53 311 A 1 
ATOM 2286 O O     . GLU A 1 311 ? 2.726   24.411  3.703   1.00 97.16 311 A 1 
ATOM 2287 C CB    . GLU A 1 311 ? 1.164   22.763  1.350   1.00 96.65 311 A 1 
ATOM 2288 C CG    . GLU A 1 311 ? 0.394   24.093  1.313   1.00 92.86 311 A 1 
ATOM 2289 C CD    . GLU A 1 311 ? -1.039  23.960  0.756   1.00 90.23 311 A 1 
ATOM 2290 O OE1   . GLU A 1 311 ? -1.663  25.011  0.517   1.00 84.43 311 A 1 
ATOM 2291 O OE2   . GLU A 1 311 ? -1.518  22.823  0.553   1.00 83.78 311 A 1 
ATOM 2292 N N     . CYS A 1 312 ? 2.879   22.235  4.180   1.00 97.48 312 A 1 
ATOM 2293 C CA    . CYS A 1 312 ? 3.150   22.444  5.605   1.00 97.69 312 A 1 
ATOM 2294 C C     . CYS A 1 312 ? 4.498   23.138  5.842   1.00 97.79 312 A 1 
ATOM 2295 O O     . CYS A 1 312 ? 4.562   24.067  6.638   1.00 97.39 312 A 1 
ATOM 2296 C CB    . CYS A 1 312 ? 3.113   21.122  6.378   1.00 97.61 312 A 1 
ATOM 2297 S SG    . CYS A 1 312 ? 1.444   20.401  6.461   1.00 97.16 312 A 1 
ATOM 2298 N N     . TYR A 1 313 ? 5.558   22.704  5.161   1.00 98.39 313 A 1 
ATOM 2299 C CA    . TYR A 1 313 ? 6.872   23.349  5.261   1.00 98.40 313 A 1 
ATOM 2300 C C     . TYR A 1 313 ? 6.858   24.756  4.662   1.00 98.32 313 A 1 
ATOM 2301 O O     . TYR A 1 313 ? 7.410   25.683  5.258   1.00 97.93 313 A 1 
ATOM 2302 C CB    . TYR A 1 313 ? 7.950   22.487  4.591   1.00 98.49 313 A 1 
ATOM 2303 C CG    . TYR A 1 313 ? 8.325   21.247  5.364   1.00 98.54 313 A 1 
ATOM 2304 C CD1   . TYR A 1 313 ? 9.264   21.294  6.413   1.00 97.87 313 A 1 
ATOM 2305 C CD2   . TYR A 1 313 ? 7.719   20.015  5.052   1.00 97.70 313 A 1 
ATOM 2306 C CE1   . TYR A 1 313 ? 9.583   20.146  7.149   1.00 97.77 313 A 1 
ATOM 2307 C CE2   . TYR A 1 313 ? 8.024   18.854  5.784   1.00 97.68 313 A 1 
ATOM 2308 C CZ    . TYR A 1 313 ? 8.951   18.930  6.834   1.00 98.19 313 A 1 
ATOM 2309 O OH    . TYR A 1 313 ? 9.224   17.796  7.566   1.00 97.65 313 A 1 
ATOM 2310 N N     . ASP A 1 314 ? 6.162   24.942  3.533   1.00 98.07 314 A 1 
ATOM 2311 C CA    . ASP A 1 314 ? 5.986   26.253  2.907   1.00 98.02 314 A 1 
ATOM 2312 C C     . ASP A 1 314 ? 5.243   27.226  3.841   1.00 97.97 314 A 1 
ATOM 2313 O O     . ASP A 1 314 ? 5.738   28.322  4.124   1.00 97.46 314 A 1 
ATOM 2314 C CB    . ASP A 1 314 ? 5.232   26.082  1.575   1.00 97.88 314 A 1 
ATOM 2315 C CG    . ASP A 1 314 ? 5.271   27.361  0.737   1.00 97.58 314 A 1 
ATOM 2316 O OD1   . ASP A 1 314 ? 4.546   28.317  1.055   1.00 94.69 314 A 1 
ATOM 2317 O OD2   . ASP A 1 314 ? 6.052   27.398  -0.236  1.00 94.86 314 A 1 
ATOM 2318 N N     . ALA A 1 315 ? 4.109   26.798  4.400   1.00 97.08 315 A 1 
ATOM 2319 C CA    . ALA A 1 315 ? 3.328   27.598  5.337   1.00 96.70 315 A 1 
ATOM 2320 C C     . ALA A 1 315 ? 4.100   27.885  6.631   1.00 96.76 315 A 1 
ATOM 2321 O O     . ALA A 1 315 ? 4.041   29.009  7.136   1.00 96.02 315 A 1 
ATOM 2322 C CB    . ALA A 1 315 ? 2.010   26.883  5.623   1.00 96.06 315 A 1 
ATOM 2323 N N     . GLY A 1 316 ? 4.843   26.897  7.149   1.00 97.16 316 A 1 
ATOM 2324 C CA    . GLY A 1 316 ? 5.721   27.076  8.301   1.00 97.14 316 A 1 
ATOM 2325 C C     . GLY A 1 316 ? 6.741   28.187  8.079   1.00 97.09 316 A 1 
ATOM 2326 O O     . GLY A 1 316 ? 6.812   29.131  8.862   1.00 96.43 316 A 1 
ATOM 2327 N N     . ALA A 1 317 ? 7.455   28.139  6.959   1.00 97.31 317 A 1 
ATOM 2328 C CA    . ALA A 1 317 ? 8.471   29.125  6.617   1.00 97.19 317 A 1 
ATOM 2329 C C     . ALA A 1 317 ? 7.884   30.497  6.224   1.00 96.90 317 A 1 
ATOM 2330 O O     . ALA A 1 317 ? 8.434   31.541  6.567   1.00 95.75 317 A 1 
ATOM 2331 C CB    . ALA A 1 317 ? 9.324   28.539  5.492   1.00 96.74 317 A 1 
ATOM 2332 N N     . ALA A 1 318 ? 6.767   30.523  5.492   1.00 96.74 318 A 1 
ATOM 2333 C CA    . ALA A 1 318 ? 6.191   31.760  4.981   1.00 96.42 318 A 1 
ATOM 2334 C C     . ALA A 1 318 ? 5.327   32.501  6.012   1.00 95.96 318 A 1 
ATOM 2335 O O     . ALA A 1 318 ? 5.368   33.732  6.086   1.00 94.40 318 A 1 
ATOM 2336 C CB    . ALA A 1 318 ? 5.390   31.454  3.715   1.00 96.00 318 A 1 
ATOM 2337 N N     . TRP A 1 319 ? 4.517   31.766  6.795   1.00 96.30 319 A 1 
ATOM 2338 C CA    . TRP A 1 319 ? 3.449   32.349  7.608   1.00 95.87 319 A 1 
ATOM 2339 C C     . TRP A 1 319 ? 3.671   32.283  9.117   1.00 95.78 319 A 1 
ATOM 2340 O O     . TRP A 1 319 ? 3.106   33.108  9.831   1.00 93.80 319 A 1 
ATOM 2341 C CB    . TRP A 1 319 ? 2.124   31.676  7.253   1.00 94.88 319 A 1 
ATOM 2342 C CG    . TRP A 1 319 ? 1.628   31.960  5.874   1.00 93.85 319 A 1 
ATOM 2343 C CD1   . TRP A 1 319 ? 1.641   31.113  4.822   1.00 91.63 319 A 1 
ATOM 2344 C CD2   . TRP A 1 319 ? 1.019   33.202  5.390   1.00 92.57 319 A 1 
ATOM 2345 N NE1   . TRP A 1 319 ? 1.065   31.726  3.713   1.00 90.54 319 A 1 
ATOM 2346 C CE2   . TRP A 1 319 ? 0.674   33.000  4.024   1.00 91.50 319 A 1 
ATOM 2347 C CE3   . TRP A 1 319 ? 0.721   34.440  5.982   1.00 90.28 319 A 1 
ATOM 2348 C CZ2   . TRP A 1 319 ? 0.034   34.014  3.266   1.00 89.32 319 A 1 
ATOM 2349 C CZ3   . TRP A 1 319 ? 0.097   35.441  5.226   1.00 88.42 319 A 1 
ATOM 2350 C CH2   . TRP A 1 319 ? -0.243  35.234  3.886   1.00 88.49 319 A 1 
ATOM 2351 N N     . TYR A 1 320 ? 4.435   31.307  9.600   1.00 96.35 320 A 1 
ATOM 2352 C CA    . TYR A 1 320 ? 4.501   30.980  11.023  1.00 96.23 320 A 1 
ATOM 2353 C C     . TYR A 1 320 ? 5.911   31.040  11.627  1.00 96.28 320 A 1 
ATOM 2354 O O     . TYR A 1 320 ? 6.085   30.611  12.763  1.00 94.94 320 A 1 
ATOM 2355 C CB    . TYR A 1 320 ? 3.835   29.613  11.246  1.00 95.78 320 A 1 
ATOM 2356 C CG    . TYR A 1 320 ? 2.438   29.494  10.665  1.00 95.48 320 A 1 
ATOM 2357 C CD1   . TYR A 1 320 ? 1.444   30.431  11.008  1.00 93.74 320 A 1 
ATOM 2358 C CD2   . TYR A 1 320 ? 2.127   28.464  9.757   1.00 93.69 320 A 1 
ATOM 2359 C CE1   . TYR A 1 320 ? 0.158   30.347  10.446  1.00 92.84 320 A 1 
ATOM 2360 C CE2   . TYR A 1 320 ? 0.848   28.372  9.194   1.00 92.73 320 A 1 
ATOM 2361 C CZ    . TYR A 1 320 ? -0.131  29.317  9.538   1.00 93.61 320 A 1 
ATOM 2362 O OH    . TYR A 1 320 ? -1.385  29.249  8.980   1.00 92.33 320 A 1 
ATOM 2363 N N     . ASP A 1 321 ? 6.891   31.552  10.883  1.00 95.48 321 A 1 
ATOM 2364 C CA    . ASP A 1 321 ? 8.293   31.671  11.304  1.00 94.74 321 A 1 
ATOM 2365 C C     . ASP A 1 321 ? 8.883   30.362  11.866  1.00 95.24 321 A 1 
ATOM 2366 O O     . ASP A 1 321 ? 9.646   30.352  12.829  1.00 93.17 321 A 1 
ATOM 2367 C CB    . ASP A 1 321 ? 8.487   32.896  12.218  1.00 92.80 321 A 1 
ATOM 2368 C CG    . ASP A 1 321 ? 8.261   34.225  11.492  1.00 83.93 321 A 1 
ATOM 2369 O OD1   . ASP A 1 321 ? 8.615   34.317  10.290  1.00 78.31 321 A 1 
ATOM 2370 O OD2   . ASP A 1 321 ? 7.749   35.164  12.132  1.00 75.29 321 A 1 
ATOM 2371 N N     . LEU A 1 322 ? 8.506   29.241  11.266  1.00 96.84 322 A 1 
ATOM 2372 C CA    . LEU A 1 322 ? 9.018   27.931  11.639  1.00 97.36 322 A 1 
ATOM 2373 C C     . LEU A 1 322 ? 10.180  27.536  10.735  1.00 97.61 322 A 1 
ATOM 2374 O O     . LEU A 1 322 ? 10.090  27.604  9.505   1.00 97.17 322 A 1 
ATOM 2375 C CB    . LEU A 1 322 ? 7.912   26.868  11.591  1.00 97.02 322 A 1 
ATOM 2376 C CG    . LEU A 1 322 ? 6.719   27.147  12.516  1.00 96.31 322 A 1 
ATOM 2377 C CD1   . LEU A 1 322 ? 5.676   26.047  12.358  1.00 94.17 322 A 1 
ATOM 2378 C CD2   . LEU A 1 322 ? 7.136   27.234  13.982  1.00 94.11 322 A 1 
ATOM 2379 N N     . THR A 1 323 ? 11.239  27.057  11.352  1.00 97.95 323 A 1 
ATOM 2380 C CA    . THR A 1 323 ? 12.301  26.361  10.628  1.00 98.05 323 A 1 
ATOM 2381 C C     . THR A 1 323 ? 11.784  25.023  10.075  1.00 98.28 323 A 1 
ATOM 2382 O O     . THR A 1 323 ? 10.810  24.464  10.591  1.00 98.03 323 A 1 
ATOM 2383 C CB    . THR A 1 323 ? 13.538  26.135  11.506  1.00 97.71 323 A 1 
ATOM 2384 O OG1   . THR A 1 323 ? 13.233  25.294  12.580  1.00 93.42 323 A 1 
ATOM 2385 C CG2   . THR A 1 323 ? 14.117  27.434  12.055  1.00 92.15 323 A 1 
ATOM 2386 N N     . PRO A 1 324 ? 12.433  24.471  9.038   1.00 98.28 324 A 1 
ATOM 2387 C CA    . PRO A 1 324 ? 12.097  23.136  8.548   1.00 98.35 324 A 1 
ATOM 2388 C C     . PRO A 1 324 ? 12.162  22.074  9.648   1.00 98.30 324 A 1 
ATOM 2389 O O     . PRO A 1 324 ? 11.243  21.271  9.773   1.00 97.98 324 A 1 
ATOM 2390 C CB    . PRO A 1 324 ? 13.082  22.867  7.408   1.00 97.98 324 A 1 
ATOM 2391 C CG    . PRO A 1 324 ? 13.419  24.265  6.897   1.00 96.57 324 A 1 
ATOM 2392 C CD    . PRO A 1 324 ? 13.416  25.098  8.178   1.00 97.95 324 A 1 
ATOM 2393 N N     . ALA A 1 325 ? 13.183  22.117  10.514  1.00 98.38 325 A 1 
ATOM 2394 C CA    . ALA A 1 325 ? 13.335  21.178  11.621  1.00 98.24 325 A 1 
ATOM 2395 C C     . ALA A 1 325 ? 12.179  21.266  12.641  1.00 98.37 325 A 1 
ATOM 2396 O O     . ALA A 1 325 ? 11.627  20.247  13.045  1.00 97.60 325 A 1 
ATOM 2397 C CB    . ALA A 1 325 ? 14.697  21.423  12.280  1.00 97.79 325 A 1 
ATOM 2398 N N     . GLU A 1 326 ? 11.755  22.481  13.009  1.00 98.38 326 A 1 
ATOM 2399 C CA    . GLU A 1 326 ? 10.591  22.669  13.897  1.00 98.10 326 A 1 
ATOM 2400 C C     . GLU A 1 326 ? 9.299   22.173  13.253  1.00 98.25 326 A 1 
ATOM 2401 O O     . GLU A 1 326 ? 8.452   21.581  13.926  1.00 97.70 326 A 1 
ATOM 2402 C CB    . GLU A 1 326 ? 10.430  24.160  14.228  1.00 97.63 326 A 1 
ATOM 2403 C CG    . GLU A 1 326 ? 11.496  24.681  15.195  1.00 95.11 326 A 1 
ATOM 2404 C CD    . GLU A 1 326 ? 11.500  26.219  15.241  1.00 93.99 326 A 1 
ATOM 2405 O OE1   . GLU A 1 326 ? 11.648  26.768  16.343  1.00 87.54 326 A 1 
ATOM 2406 O OE2   . GLU A 1 326 ? 11.369  26.825  14.156  1.00 88.27 326 A 1 
ATOM 2407 N N     . THR A 1 327 ? 9.150   22.375  11.950  1.00 98.49 327 A 1 
ATOM 2408 C CA    . THR A 1 327 ? 8.010   21.846  11.197  1.00 98.59 327 A 1 
ATOM 2409 C C     . THR A 1 327 ? 8.017   20.319  11.211  1.00 98.64 327 A 1 
ATOM 2410 O O     . THR A 1 327 ? 6.981   19.709  11.485  1.00 98.36 327 A 1 
ATOM 2411 C CB    . THR A 1 327 ? 7.987   22.393  9.759   1.00 98.36 327 A 1 
ATOM 2412 O OG1   . THR A 1 327 ? 7.910   23.803  9.799   1.00 95.48 327 A 1 
ATOM 2413 C CG2   . THR A 1 327 ? 6.767   21.917  8.981   1.00 94.32 327 A 1 
ATOM 2414 N N     . THR A 1 328 ? 9.176   19.691  11.018  1.00 98.42 328 A 1 
ATOM 2415 C CA    . THR A 1 328 ? 9.320   18.236  11.089  1.00 98.46 328 A 1 
ATOM 2416 C C     . THR A 1 328 ? 8.926   17.680  12.448  1.00 98.43 328 A 1 
ATOM 2417 O O     . THR A 1 328 ? 8.202   16.686  12.495  1.00 98.12 328 A 1 
ATOM 2418 C CB    . THR A 1 328 ? 10.751  17.784  10.768  1.00 98.01 328 A 1 
ATOM 2419 O OG1   . THR A 1 328 ? 11.064  18.145  9.456   1.00 93.15 328 A 1 
ATOM 2420 C CG2   . THR A 1 328 ? 10.909  16.255  10.845  1.00 92.61 328 A 1 
ATOM 2421 N N     . VAL A 1 329 ? 9.340   18.297  13.548  1.00 98.39 329 A 1 
ATOM 2422 C CA    . VAL A 1 329 ? 8.987   17.845  14.904  1.00 98.15 329 A 1 
ATOM 2423 C C     . VAL A 1 329 ? 7.463   17.813  15.083  1.00 98.27 329 A 1 
ATOM 2424 O O     . VAL A 1 329 ? 6.906   16.791  15.498  1.00 97.58 329 A 1 
ATOM 2425 C CB    . VAL A 1 329 ? 9.672   18.726  15.963  1.00 97.63 329 A 1 
ATOM 2426 C CG1   . VAL A 1 329 ? 9.195   18.414  17.379  1.00 93.11 329 A 1 
ATOM 2427 C CG2   . VAL A 1 329 ? 11.189  18.499  15.954  1.00 92.67 329 A 1 
ATOM 2428 N N     . ARG A 1 330 ? 6.768   18.884  14.686  1.00 98.45 330 A 1 
ATOM 2429 C CA    . ARG A 1 330 ? 5.312   18.985  14.770  1.00 98.36 330 A 1 
ATOM 2430 C C     . ARG A 1 330 ? 4.596   17.964  13.871  1.00 98.40 330 A 1 
ATOM 2431 O O     . ARG A 1 330 ? 3.661   17.286  14.303  1.00 97.84 330 A 1 
ATOM 2432 C CB    . ARG A 1 330 ? 4.881   20.412  14.408  1.00 97.86 330 A 1 
ATOM 2433 C CG    . ARG A 1 330 ? 5.423   21.451  15.395  1.00 96.55 330 A 1 
ATOM 2434 C CD    . ARG A 1 330 ? 5.142   22.858  14.892  1.00 94.93 330 A 1 
ATOM 2435 N NE    . ARG A 1 330 ? 5.822   23.873  15.709  1.00 92.58 330 A 1 
ATOM 2436 C CZ    . ARG A 1 330 ? 5.393   25.101  15.970  1.00 91.52 330 A 1 
ATOM 2437 N NH1   . ARG A 1 330 ? 4.242   25.548  15.539  1.00 84.83 330 A 1 
ATOM 2438 N NH2   . ARG A 1 330 ? 6.127   25.909  16.664  1.00 87.68 330 A 1 
ATOM 2439 N N     . LEU A 1 331 ? 5.076   17.788  12.647  1.00 98.37 331 A 1 
ATOM 2440 C CA    . LEU A 1 331 ? 4.529   16.795  11.722  1.00 98.38 331 A 1 
ATOM 2441 C C     . LEU A 1 331 ? 4.827   15.359  12.180  1.00 98.26 331 A 1 
ATOM 2442 O O     . LEU A 1 331 ? 3.993   14.472  11.986  1.00 97.73 331 A 1 
ATOM 2443 C CB    . LEU A 1 331 ? 5.066   17.043  10.309  1.00 98.24 331 A 1 
ATOM 2444 C CG    . LEU A 1 331 ? 4.560   18.341  9.645   1.00 97.86 331 A 1 
ATOM 2445 C CD1   . LEU A 1 331 ? 5.211   18.483  8.269   1.00 96.50 331 A 1 
ATOM 2446 C CD2   . LEU A 1 331 ? 3.043   18.341  9.458   1.00 96.35 331 A 1 
ATOM 2447 N N     . ARG A 1 332 ? 5.958   15.121  12.828  1.00 97.54 332 A 1 
ATOM 2448 C CA    . ARG A 1 332 ? 6.302   13.811  13.396  1.00 97.12 332 A 1 
ATOM 2449 C C     . ARG A 1 332 ? 5.340   13.424  14.522  1.00 97.23 332 A 1 
ATOM 2450 O O     . ARG A 1 332 ? 4.874   12.285  14.547  1.00 96.67 332 A 1 
ATOM 2451 C CB    . ARG A 1 332 ? 7.774   13.815  13.857  1.00 96.49 332 A 1 
ATOM 2452 C CG    . ARG A 1 332 ? 8.312   12.430  14.238  1.00 89.51 332 A 1 
ATOM 2453 C CD    . ARG A 1 332 ? 8.342   11.427  13.084  1.00 89.27 332 A 1 
ATOM 2454 N NE    . ARG A 1 332 ? 9.297   11.831  12.022  1.00 87.01 332 A 1 
ATOM 2455 C CZ    . ARG A 1 332 ? 9.447   11.228  10.841  1.00 85.29 332 A 1 
ATOM 2456 N NH1   . ARG A 1 332 ? 8.728   10.201  10.486  1.00 73.26 332 A 1 
ATOM 2457 N NH2   . ARG A 1 332 ? 10.329  11.642  9.979   1.00 78.97 332 A 1 
ATOM 2458 N N     . ALA A 1 333 ? 4.984   14.373  15.401  1.00 97.68 333 A 1 
ATOM 2459 C CA    . ALA A 1 333 ? 3.951   14.158  16.412  1.00 97.52 333 A 1 
ATOM 2460 C C     . ALA A 1 333 ? 2.593   13.816  15.776  1.00 97.43 333 A 1 
ATOM 2461 O O     . ALA A 1 333 ? 1.931   12.857  16.185  1.00 96.73 333 A 1 
ATOM 2462 C CB    . ALA A 1 333 ? 3.864   15.408  17.294  1.00 97.38 333 A 1 
ATOM 2463 N N     . TYR A 1 334 ? 2.213   14.523  14.701  1.00 97.90 334 A 1 
ATOM 2464 C CA    . TYR A 1 334 ? 1.018   14.195  13.924  1.00 97.91 334 A 1 
ATOM 2465 C C     . TYR A 1 334 ? 1.085   12.774  13.342  1.00 97.71 334 A 1 
ATOM 2466 O O     . TYR A 1 334 ? 0.147   12.002  13.494  1.00 97.01 334 A 1 
ATOM 2467 C CB    . TYR A 1 334 ? 0.827   15.234  12.810  1.00 97.88 334 A 1 
ATOM 2468 C CG    . TYR A 1 334 ? -0.462  15.074  12.029  1.00 98.06 334 A 1 
ATOM 2469 C CD1   . TYR A 1 334 ? -0.540  14.193  10.928  1.00 97.17 334 A 1 
ATOM 2470 C CD2   . TYR A 1 334 ? -1.607  15.802  12.406  1.00 97.06 334 A 1 
ATOM 2471 C CE1   . TYR A 1 334 ? -1.736  14.035  10.230  1.00 97.01 334 A 1 
ATOM 2472 C CE2   . TYR A 1 334 ? -2.807  15.655  11.706  1.00 96.94 334 A 1 
ATOM 2473 C CZ    . TYR A 1 334 ? -2.881  14.763  10.612  1.00 97.59 334 A 1 
ATOM 2474 O OH    . TYR A 1 334 ? -4.057  14.602  9.943   1.00 97.01 334 A 1 
ATOM 2475 N N     . PHE A 1 335 ? 2.206   12.389  12.724  1.00 96.38 335 A 1 
ATOM 2476 C CA    . PHE A 1 335 ? 2.374   11.072  12.106  1.00 95.60 335 A 1 
ATOM 2477 C C     . PHE A 1 335 ? 2.316   9.920   13.119  1.00 94.96 335 A 1 
ATOM 2478 O O     . PHE A 1 335 ? 1.750   8.880   12.818  1.00 93.08 335 A 1 
ATOM 2479 C CB    . PHE A 1 335 ? 3.683   11.013  11.302  1.00 95.04 335 A 1 
ATOM 2480 C CG    . PHE A 1 335 ? 3.520   11.387  9.841   1.00 95.08 335 A 1 
ATOM 2481 C CD1   . PHE A 1 335 ? 3.866   10.465  8.840   1.00 89.50 335 A 1 
ATOM 2482 C CD2   . PHE A 1 335 ? 3.009   12.634  9.467   1.00 88.39 335 A 1 
ATOM 2483 C CE1   . PHE A 1 335 ? 3.709   10.790  7.484   1.00 87.72 335 A 1 
ATOM 2484 C CE2   . PHE A 1 335 ? 2.839   12.969  8.119   1.00 87.31 335 A 1 
ATOM 2485 C CZ    . PHE A 1 335 ? 3.190   12.043  7.128   1.00 92.09 335 A 1 
ATOM 2486 N N     . ASN A 1 336 ? 2.847   10.134  14.315  1.00 96.00 336 A 1 
ATOM 2487 C CA    . ASN A 1 336 ? 2.891   9.122   15.371  1.00 95.00 336 A 1 
ATOM 2488 C C     . ASN A 1 336 ? 1.558   8.937   16.107  1.00 94.68 336 A 1 
ATOM 2489 O O     . ASN A 1 336 ? 1.391   7.942   16.802  1.00 92.28 336 A 1 
ATOM 2490 C CB    . ASN A 1 336 ? 4.023   9.481   16.339  1.00 94.24 336 A 1 
ATOM 2491 C CG    . ASN A 1 336 ? 5.409   9.309   15.721  1.00 90.58 336 A 1 
ATOM 2492 O OD1   . ASN A 1 336 ? 5.624   8.608   14.745  1.00 82.43 336 A 1 
ATOM 2493 N ND2   . ASN A 1 336 ? 6.405   9.925   16.319  1.00 80.15 336 A 1 
ATOM 2494 N N     . THR A 1 337 ? 0.604   9.856   15.932  1.00 95.92 337 A 1 
ATOM 2495 C CA    . THR A 1 337 ? -0.705  9.775   16.603  1.00 95.97 337 A 1 
ATOM 2496 C C     . THR A 1 337 ? -1.699  8.972   15.765  1.00 95.67 337 A 1 
ATOM 2497 O O     . THR A 1 337 ? -2.015  9.377   14.646  1.00 94.47 337 A 1 
ATOM 2498 C CB    . THR A 1 337 ? -1.248  11.172  16.902  1.00 95.90 337 A 1 
ATOM 2499 O OG1   . THR A 1 337 ? -0.303  11.871  17.688  1.00 91.74 337 A 1 
ATOM 2500 C CG2   . THR A 1 337 ? -2.541  11.122  17.711  1.00 90.65 337 A 1 
ATOM 2501 N N     . PRO A 1 338 ? -2.236  7.845   16.277  1.00 94.12 338 A 1 
ATOM 2502 C CA    . PRO A 1 338 ? -3.268  7.070   15.588  1.00 93.46 338 A 1 
ATOM 2503 C C     . PRO A 1 338 ? -4.585  7.844   15.403  1.00 93.27 338 A 1 
ATOM 2504 O O     . PRO A 1 338 ? -4.844  8.824   16.094  1.00 90.98 338 A 1 
ATOM 2505 C CB    . PRO A 1 338 ? -3.474  5.814   16.443  1.00 91.78 338 A 1 
ATOM 2506 C CG    . PRO A 1 338 ? -2.189  5.708   17.257  1.00 89.35 338 A 1 
ATOM 2507 C CD    . PRO A 1 338 ? -1.823  7.162   17.480  1.00 92.66 338 A 1 
ATOM 2508 N N     . GLY A 1 339 ? -5.426  7.389   14.474  1.00 92.43 339 A 1 
ATOM 2509 C CA    . GLY A 1 339 ? -6.768  7.952   14.266  1.00 92.43 339 A 1 
ATOM 2510 C C     . GLY A 1 339 ? -6.817  9.271   13.495  1.00 93.53 339 A 1 
ATOM 2511 O O     . GLY A 1 339 ? -7.882  9.870   13.374  1.00 91.34 339 A 1 
ATOM 2512 N N     . LEU A 1 340 ? -5.687  9.721   12.947  1.00 95.60 340 A 1 
ATOM 2513 C CA    . LEU A 1 340 ? -5.607  10.896  12.073  1.00 96.26 340 A 1 
ATOM 2514 C C     . LEU A 1 340 ? -5.403  10.488  10.608  1.00 96.02 340 A 1 
ATOM 2515 O O     . LEU A 1 340 ? -4.868  9.404   10.347  1.00 94.91 340 A 1 
ATOM 2516 C CB    . LEU A 1 340 ? -4.480  11.828  12.552  1.00 96.67 340 A 1 
ATOM 2517 C CG    . LEU A 1 340 ? -4.723  12.481  13.926  1.00 96.60 340 A 1 
ATOM 2518 C CD1   . LEU A 1 340 ? -3.490  13.294  14.314  1.00 94.63 340 A 1 
ATOM 2519 C CD2   . LEU A 1 340 ? -5.933  13.417  13.906  1.00 94.21 340 A 1 
ATOM 2520 N N     . PRO A 1 341 ? -5.737  11.376  9.634   1.00 96.25 341 A 1 
ATOM 2521 C CA    . PRO A 1 341 ? -5.399  11.175  8.225   1.00 96.36 341 A 1 
ATOM 2522 C C     . PRO A 1 341 ? -3.938  10.768  8.001   1.00 96.46 341 A 1 
ATOM 2523 O O     . PRO A 1 341 ? -3.042  11.159  8.746   1.00 95.68 341 A 1 
ATOM 2524 C CB    . PRO A 1 341 ? -5.726  12.502  7.536   1.00 95.74 341 A 1 
ATOM 2525 C CG    . PRO A 1 341 ? -6.872  13.043  8.376   1.00 93.97 341 A 1 
ATOM 2526 C CD    . PRO A 1 341 ? -6.502  12.604  9.785   1.00 95.54 341 A 1 
ATOM 2527 N N     . VAL A 1 342 ? -3.701  9.962   6.969   1.00 95.07 342 A 1 
ATOM 2528 C CA    . VAL A 1 342 ? -2.385  9.362   6.707   1.00 94.66 342 A 1 
ATOM 2529 C C     . VAL A 1 342 ? -1.820  9.804   5.364   1.00 94.49 342 A 1 
ATOM 2530 O O     . VAL A 1 342 ? -2.547  10.023  4.402   1.00 92.96 342 A 1 
ATOM 2531 C CB    . VAL A 1 342 ? -2.416  7.825   6.810   1.00 93.19 342 A 1 
ATOM 2532 C CG1   . VAL A 1 342 ? -2.819  7.389   8.226   1.00 84.05 342 A 1 
ATOM 2533 C CG2   . VAL A 1 342 ? -3.355  7.162   5.808   1.00 83.96 342 A 1 
ATOM 2534 N N     . CYS A 1 343 ? -0.494  9.900   5.316   1.00 92.90 343 A 1 
ATOM 2535 C CA    . CYS A 1 343 ? 0.287   10.224  4.131   1.00 93.05 343 A 1 
ATOM 2536 C C     . CYS A 1 343 ? 1.539   9.334   4.084   1.00 92.54 343 A 1 
ATOM 2537 O O     . CYS A 1 343 ? 1.842   8.601   5.034   1.00 91.11 343 A 1 
ATOM 2538 C CB    . CYS A 1 343 ? 0.635   11.724  4.182   1.00 92.93 343 A 1 
ATOM 2539 S SG    . CYS A 1 343 ? 1.420   12.264  2.636   1.00 91.39 343 A 1 
ATOM 2540 N N     . GLN A 1 344 ? 2.264   9.392   2.985   1.00 92.37 344 A 1 
ATOM 2541 C CA    . GLN A 1 344 ? 3.609   8.851   2.857   1.00 91.44 344 A 1 
ATOM 2542 C C     . GLN A 1 344 ? 4.579   9.623   3.774   1.00 92.43 344 A 1 
ATOM 2543 O O     . GLN A 1 344 ? 4.451   10.835  3.915   1.00 91.23 344 A 1 
ATOM 2544 C CB    . GLN A 1 344 ? 4.031   8.941   1.388   1.00 88.75 344 A 1 
ATOM 2545 C CG    . GLN A 1 344 ? 3.131   8.093   0.473   1.00 79.05 344 A 1 
ATOM 2546 C CD    . GLN A 1 344 ? 3.353   8.378   -1.014  1.00 74.27 344 A 1 
ATOM 2547 O OE1   . GLN A 1 344 ? 4.005   9.311   -1.410  1.00 65.04 344 A 1 
ATOM 2548 N NE2   . GLN A 1 344 ? 2.807   7.582   -1.897  1.00 62.56 344 A 1 
ATOM 2549 N N     . ASP A 1 345 ? 5.528   8.935   4.383   1.00 90.82 345 A 1 
ATOM 2550 C CA    . ASP A 1 345 ? 6.524   9.587   5.244   1.00 90.83 345 A 1 
ATOM 2551 C C     . ASP A 1 345 ? 7.648   10.197  4.399   1.00 91.39 345 A 1 
ATOM 2552 O O     . ASP A 1 345 ? 8.680   9.585   4.166   1.00 89.79 345 A 1 
ATOM 2553 C CB    . ASP A 1 345 ? 7.056   8.604   6.294   1.00 89.44 345 A 1 
ATOM 2554 C CG    . ASP A 1 345 ? 7.972   9.281   7.336   1.00 88.08 345 A 1 
ATOM 2555 O OD1   . ASP A 1 345 ? 7.983   10.524  7.424   1.00 83.10 345 A 1 
ATOM 2556 O OD2   . ASP A 1 345 ? 8.610   8.565   8.134   1.00 82.29 345 A 1 
ATOM 2557 N N     . HIS A 1 346 ? 7.402   11.418  3.934   1.00 93.86 346 A 1 
ATOM 2558 C CA    . HIS A 1 346 ? 8.377   12.229  3.208   1.00 94.29 346 A 1 
ATOM 2559 C C     . HIS A 1 346 ? 8.895   13.397  4.059   1.00 95.29 346 A 1 
ATOM 2560 O O     . HIS A 1 346 ? 9.346   14.396  3.508   1.00 94.74 346 A 1 
ATOM 2561 C CB    . HIS A 1 346 ? 7.775   12.703  1.882   1.00 93.64 346 A 1 
ATOM 2562 C CG    . HIS A 1 346 ? 7.496   11.628  0.881   1.00 92.98 346 A 1 
ATOM 2563 N ND1   . HIS A 1 346 ? 6.780   11.815  -0.288  1.00 86.98 346 A 1 
ATOM 2564 C CD2   . HIS A 1 346 ? 7.914   10.326  0.884   1.00 86.56 346 A 1 
ATOM 2565 C CE1   . HIS A 1 346 ? 6.778   10.665  -0.956  1.00 87.16 346 A 1 
ATOM 2566 N NE2   . HIS A 1 346 ? 7.446   9.730   -0.278  1.00 87.88 346 A 1 
ATOM 2567 N N     . LEU A 1 347 ? 8.830   13.310  5.390   1.00 95.40 347 A 1 
ATOM 2568 C CA    . LEU A 1 347 ? 9.223   14.402  6.274   1.00 96.10 347 A 1 
ATOM 2569 C C     . LEU A 1 347 ? 10.714  14.735  6.136   1.00 96.39 347 A 1 
ATOM 2570 O O     . LEU A 1 347 ? 11.046  15.899  5.974   1.00 96.07 347 A 1 
ATOM 2571 C CB    . LEU A 1 347 ? 8.870   14.076  7.731   1.00 96.41 347 A 1 
ATOM 2572 C CG    . LEU A 1 347 ? 7.369   13.897  8.014   1.00 95.78 347 A 1 
ATOM 2573 C CD1   . LEU A 1 347 ? 7.148   13.620  9.496   1.00 93.24 347 A 1 
ATOM 2574 C CD2   . LEU A 1 347 ? 6.550   15.132  7.654   1.00 93.01 347 A 1 
ATOM 2575 N N     . GLU A 1 348 ? 11.582  13.730  6.123   1.00 95.11 348 A 1 
ATOM 2576 C CA    . GLU A 1 348 ? 13.034  13.944  5.966   1.00 94.60 348 A 1 
ATOM 2577 C C     . GLU A 1 348 ? 13.370  14.581  4.611   1.00 95.24 348 A 1 
ATOM 2578 O O     . GLU A 1 348 ? 14.185  15.497  4.537   1.00 94.34 348 A 1 
ATOM 2579 C CB    . GLU A 1 348 ? 13.781  12.611  6.138   1.00 93.31 348 A 1 
ATOM 2580 C CG    . GLU A 1 348 ? 13.693  12.072  7.568   1.00 83.39 348 A 1 
ATOM 2581 C CD    . GLU A 1 348 ? 14.393  10.718  7.793   1.00 74.60 348 A 1 
ATOM 2582 O OE1   . GLU A 1 348 ? 14.214  10.170  8.905   1.00 66.56 348 A 1 
ATOM 2583 O OE2   . GLU A 1 348 ? 15.071  10.212  6.871   1.00 65.99 348 A 1 
ATOM 2584 N N     . PHE A 1 349 ? 12.683  14.151  3.541   1.00 95.17 349 A 1 
ATOM 2585 C CA    . PHE A 1 349 ? 12.858  14.733  2.211   1.00 95.13 349 A 1 
ATOM 2586 C C     . PHE A 1 349 ? 12.468  16.213  2.178   1.00 95.83 349 A 1 
ATOM 2587 O O     . PHE A 1 349 ? 13.258  17.048  1.756   1.00 95.82 349 A 1 
ATOM 2588 C CB    . PHE A 1 349 ? 12.032  13.943  1.188   1.00 94.58 349 A 1 
ATOM 2589 C CG    . PHE A 1 349 ? 11.938  14.637  -0.153  1.00 94.56 349 A 1 
ATOM 2590 C CD1   . PHE A 1 349 ? 10.728  15.231  -0.567  1.00 93.54 349 A 1 
ATOM 2591 C CD2   . PHE A 1 349 ? 13.087  14.773  -0.960  1.00 93.57 349 A 1 
ATOM 2592 C CE1   . PHE A 1 349 ? 10.666  15.935  -1.781  1.00 93.14 349 A 1 
ATOM 2593 C CE2   . PHE A 1 349 ? 13.025  15.477  -2.165  1.00 92.70 349 A 1 
ATOM 2594 C CZ    . PHE A 1 349 ? 11.818  16.060  -2.581  1.00 93.41 349 A 1 
ATOM 2595 N N     . TRP A 1 350 ? 11.267  16.556  2.636   1.00 96.98 350 A 1 
ATOM 2596 C CA    . TRP A 1 350 ? 10.798  17.935  2.602   1.00 97.44 350 A 1 
ATOM 2597 C C     . TRP A 1 350 ? 11.589  18.833  3.550   1.00 97.64 350 A 1 
ATOM 2598 O O     . TRP A 1 350 ? 11.913  19.957  3.180   1.00 97.60 350 A 1 
ATOM 2599 C CB    . TRP A 1 350 ? 9.296   17.989  2.880   1.00 97.52 350 A 1 
ATOM 2600 C CG    . TRP A 1 350 ? 8.431   17.449  1.777   1.00 97.48 350 A 1 
ATOM 2601 C CD1   . TRP A 1 350 ? 7.576   16.412  1.894   1.00 96.85 350 A 1 
ATOM 2602 C CD2   . TRP A 1 350 ? 8.333   17.902  0.391   1.00 97.32 350 A 1 
ATOM 2603 N NE1   . TRP A 1 350 ? 6.945   16.184  0.676   1.00 96.70 350 A 1 
ATOM 2604 C CE2   . TRP A 1 350 ? 7.391   17.074  -0.269  1.00 97.02 350 A 1 
ATOM 2605 C CE3   . TRP A 1 350 ? 8.954   18.926  -0.353  1.00 97.13 350 A 1 
ATOM 2606 C CZ2   . TRP A 1 350 ? 7.068   17.248  -1.646  1.00 96.61 350 A 1 
ATOM 2607 C CZ3   . TRP A 1 350 ? 8.637   19.101  -1.721  1.00 96.39 350 A 1 
ATOM 2608 C CH2   . TRP A 1 350 ? 7.708   18.272  -2.347  1.00 96.27 350 A 1 
ATOM 2609 N N     . GLU A 1 351 ? 11.985  18.333  4.720   1.00 97.68 351 A 1 
ATOM 2610 C CA    . GLU A 1 351 ? 12.882  19.056  5.618   1.00 97.85 351 A 1 
ATOM 2611 C C     . GLU A 1 351 ? 14.214  19.376  4.938   1.00 97.96 351 A 1 
ATOM 2612 O O     . GLU A 1 351 ? 14.656  20.526  4.955   1.00 97.62 351 A 1 
ATOM 2613 C CB    . GLU A 1 351 ? 13.122  18.243  6.893   1.00 97.84 351 A 1 
ATOM 2614 C CG    . GLU A 1 351 ? 13.956  19.032  7.914   1.00 97.16 351 A 1 
ATOM 2615 C CD    . GLU A 1 351 ? 14.267  18.265  9.204   1.00 96.88 351 A 1 
ATOM 2616 O OE1   . GLU A 1 351 ? 15.171  18.713  9.949   1.00 93.65 351 A 1 
ATOM 2617 O OE2   . GLU A 1 351 ? 13.591  17.251  9.486   1.00 93.78 351 A 1 
ATOM 2618 N N     . ALA A 1 352 ? 14.841  18.392  4.288   1.00 97.58 352 A 1 
ATOM 2619 C CA    . ALA A 1 352 ? 16.093  18.585  3.584   1.00 97.20 352 A 1 
ATOM 2620 C C     . ALA A 1 352 ? 15.950  19.614  2.449   1.00 97.30 352 A 1 
ATOM 2621 O O     . ALA A 1 352 ? 16.768  20.535  2.341   1.00 96.57 352 A 1 
ATOM 2622 C CB    . ALA A 1 352 ? 16.586  17.224  3.068   1.00 96.42 352 A 1 
ATOM 2623 N N     . VAL A 1 353 ? 14.882  19.539  1.655   1.00 97.63 353 A 1 
ATOM 2624 C CA    . VAL A 1 353 ? 14.603  20.501  0.578   1.00 97.60 353 A 1 
ATOM 2625 C C     . VAL A 1 353 ? 14.508  21.922  1.134   1.00 97.87 353 A 1 
ATOM 2626 O O     . VAL A 1 353 ? 15.276  22.783  0.723   1.00 97.49 353 A 1 
ATOM 2627 C CB    . VAL A 1 353 ? 13.341  20.117  -0.216  1.00 97.17 353 A 1 
ATOM 2628 C CG1   . VAL A 1 353 ? 12.890  21.223  -1.186  1.00 94.40 353 A 1 
ATOM 2629 C CG2   . VAL A 1 353 ? 13.600  18.870  -1.066  1.00 94.23 353 A 1 
ATOM 2630 N N     . PHE A 1 354 ? 13.616  22.169  2.099   1.00 98.14 354 A 1 
ATOM 2631 C CA    . PHE A 1 354 ? 13.401  23.510  2.641   1.00 98.24 354 A 1 
ATOM 2632 C C     . PHE A 1 354 ? 14.612  24.041  3.423   1.00 98.13 354 A 1 
ATOM 2633 O O     . PHE A 1 354 ? 14.891  25.234  3.373   1.00 97.39 354 A 1 
ATOM 2634 C CB    . PHE A 1 354 ? 12.117  23.539  3.478   1.00 98.14 354 A 1 
ATOM 2635 C CG    . PHE A 1 354 ? 10.862  23.725  2.654   1.00 98.29 354 A 1 
ATOM 2636 C CD1   . PHE A 1 354 ? 10.333  25.020  2.448   1.00 96.69 354 A 1 
ATOM 2637 C CD2   . PHE A 1 354 ? 10.210  22.628  2.063   1.00 96.50 354 A 1 
ATOM 2638 C CE1   . PHE A 1 354 ? 9.170   25.203  1.692   1.00 96.57 354 A 1 
ATOM 2639 C CE2   . PHE A 1 354 ? 9.042   22.805  1.300   1.00 96.30 354 A 1 
ATOM 2640 C CZ    . PHE A 1 354 ? 8.527   24.089  1.122   1.00 97.74 354 A 1 
ATOM 2641 N N     . THR A 1 355 ? 15.383  23.156  4.069   1.00 97.99 355 A 1 
ATOM 2642 C CA    . THR A 1 355 ? 16.638  23.532  4.747   1.00 97.81 355 A 1 
ATOM 2643 C C     . THR A 1 355 ? 17.665  24.100  3.770   1.00 97.55 355 A 1 
ATOM 2644 O O     . THR A 1 355 ? 18.392  25.028  4.105   1.00 96.40 355 A 1 
ATOM 2645 C CB    . THR A 1 355 ? 17.225  22.330  5.494   1.00 97.53 355 A 1 
ATOM 2646 O OG1   . THR A 1 355 ? 16.320  21.896  6.478   1.00 91.41 355 A 1 
ATOM 2647 C CG2   . THR A 1 355 ? 18.515  22.661  6.245   1.00 90.91 355 A 1 
ATOM 2648 N N     . GLY A 1 356 ? 17.700  23.593  2.537   1.00 97.49 356 A 1 
ATOM 2649 C CA    . GLY A 1 356 ? 18.570  24.109  1.483   1.00 96.86 356 A 1 
ATOM 2650 C C     . GLY A 1 356 ? 18.099  25.417  0.840   1.00 96.96 356 A 1 
ATOM 2651 O O     . GLY A 1 356 ? 18.893  26.104  0.186   1.00 95.09 356 A 1 
ATOM 2652 N N     . LEU A 1 357 ? 16.839  25.806  1.024   1.00 96.84 357 A 1 
ATOM 2653 C CA    . LEU A 1 357 ? 16.251  27.029  0.463   1.00 96.77 357 A 1 
ATOM 2654 C C     . LEU A 1 357 ? 16.541  28.255  1.351   1.00 96.56 357 A 1 
ATOM 2655 O O     . LEU A 1 357 ? 15.639  28.936  1.848   1.00 94.07 357 A 1 
ATOM 2656 C CB    . LEU A 1 357 ? 14.752  26.829  0.175   1.00 96.01 357 A 1 
ATOM 2657 C CG    . LEU A 1 357 ? 14.396  25.676  -0.786  1.00 95.14 357 A 1 
ATOM 2658 C CD1   . LEU A 1 357 ? 12.895  25.682  -1.059  1.00 91.32 357 A 1 
ATOM 2659 C CD2   . LEU A 1 357 ? 15.122  25.742  -2.125  1.00 91.69 357 A 1 
ATOM 2660 N N     . THR A 1 358 ? 17.827  28.529  1.566   1.00 95.41 358 A 1 
ATOM 2661 C CA    . THR A 1 358 ? 18.301  29.606  2.442   1.00 94.64 358 A 1 
ATOM 2662 C C     . THR A 1 358 ? 18.410  30.955  1.732   1.00 94.20 358 A 1 
ATOM 2663 O O     . THR A 1 358 ? 18.538  31.038  0.507   1.00 88.93 358 A 1 
ATOM 2664 C CB    . THR A 1 358 ? 19.644  29.238  3.100   1.00 92.37 358 A 1 
ATOM 2665 O OG1   . THR A 1 358 ? 20.633  29.027  2.121   1.00 83.57 358 A 1 
ATOM 2666 C CG2   . THR A 1 358 ? 19.541  27.989  3.963   1.00 82.61 358 A 1 
ATOM 2667 N N     . HIS A 1 359 ? 18.412  32.042  2.501   1.00 95.48 359 A 1 
ATOM 2668 C CA    . HIS A 1 359 ? 18.569  33.407  2.000   1.00 96.02 359 A 1 
ATOM 2669 C C     . HIS A 1 359 ? 17.510  33.826  0.969   1.00 96.66 359 A 1 
ATOM 2670 O O     . HIS A 1 359 ? 17.845  34.379  -0.085  1.00 93.88 359 A 1 
ATOM 2671 C CB    . HIS A 1 359 ? 20.008  33.638  1.488   1.00 94.67 359 A 1 
ATOM 2672 C CG    . HIS A 1 359 ? 21.080  33.248  2.458   1.00 90.12 359 A 1 
ATOM 2673 N ND1   . HIS A 1 359 ? 21.366  33.858  3.654   1.00 78.63 359 A 1 
ATOM 2674 C CD2   . HIS A 1 359 ? 21.967  32.208  2.316   1.00 77.39 359 A 1 
ATOM 2675 C CE1   . HIS A 1 359 ? 22.388  33.209  4.229   1.00 78.94 359 A 1 
ATOM 2676 N NE2   . HIS A 1 359 ? 22.781  32.204  3.435   1.00 78.61 359 A 1 
ATOM 2677 N N     . ILE A 1 360 ? 16.236  33.578  1.282   1.00 96.52 360 A 1 
ATOM 2678 C CA    . ILE A 1 360 ? 15.118  34.090  0.490   1.00 97.28 360 A 1 
ATOM 2679 C C     . ILE A 1 360 ? 15.076  35.628  0.524   1.00 97.24 360 A 1 
ATOM 2680 O O     . ILE A 1 360 ? 15.436  36.251  1.517   1.00 96.20 360 A 1 
ATOM 2681 C CB    . ILE A 1 360 ? 13.791  33.449  0.959   1.00 96.92 360 A 1 
ATOM 2682 C CG1   . ILE A 1 360 ? 12.684  33.693  -0.074  1.00 95.55 360 A 1 
ATOM 2683 C CG2   . ILE A 1 360 ? 13.380  33.942  2.365   1.00 94.92 360 A 1 
ATOM 2684 C CD1   . ILE A 1 360 ? 11.446  32.812  0.135   1.00 93.49 360 A 1 
ATOM 2685 N N     . ASP A 1 361 ? 14.632  36.251  -0.566  1.00 97.33 361 A 1 
ATOM 2686 C CA    . ASP A 1 361 ? 14.367  37.687  -0.592  1.00 97.36 361 A 1 
ATOM 2687 C C     . ASP A 1 361 ? 13.070  37.989  0.175   1.00 97.56 361 A 1 
ATOM 2688 O O     . ASP A 1 361 ? 11.974  37.590  -0.221  1.00 97.02 361 A 1 
ATOM 2689 C CB    . ASP A 1 361 ? 14.328  38.184  -2.040  1.00 97.06 361 A 1 
ATOM 2690 C CG    . ASP A 1 361 ? 14.222  39.702  -2.108  1.00 95.57 361 A 1 
ATOM 2691 O OD1   . ASP A 1 361 ? 13.196  40.235  -1.643  1.00 89.66 361 A 1 
ATOM 2692 O OD2   . ASP A 1 361 ? 15.167  40.341  -2.626  1.00 88.59 361 A 1 
ATOM 2693 N N     . ALA A 1 362 ? 13.197  38.699  1.281   1.00 96.86 362 A 1 
ATOM 2694 C CA    . ALA A 1 362 ? 12.074  39.018  2.156   1.00 96.58 362 A 1 
ATOM 2695 C C     . ALA A 1 362 ? 10.999  39.879  1.468   1.00 96.73 362 A 1 
ATOM 2696 O O     . ALA A 1 362 ? 9.814   39.786  1.806   1.00 95.33 362 A 1 
ATOM 2697 C CB    . ALA A 1 362 ? 12.632  39.720  3.401   1.00 95.44 362 A 1 
ATOM 2698 N N     . HIS A 1 363 ? 11.384  40.700  0.487   1.00 97.08 363 A 1 
ATOM 2699 C CA    . HIS A 1 363 ? 10.437  41.517  -0.257  1.00 96.73 363 A 1 
ATOM 2700 C C     . HIS A 1 363 ? 9.595   40.674  -1.213  1.00 96.90 363 A 1 
ATOM 2701 O O     . HIS A 1 363 ? 8.370   40.837  -1.248  1.00 95.95 363 A 1 
ATOM 2702 C CB    . HIS A 1 363 ? 11.182  42.634  -0.988  1.00 95.74 363 A 1 
ATOM 2703 C CG    . HIS A 1 363 ? 10.254  43.607  -1.641  1.00 91.68 363 A 1 
ATOM 2704 N ND1   . HIS A 1 363 ? 9.300   44.356  -1.000  1.00 81.04 363 A 1 
ATOM 2705 C CD2   . HIS A 1 363 ? 10.185  43.937  -2.972  1.00 79.97 363 A 1 
ATOM 2706 C CE1   . HIS A 1 363 ? 8.685   45.119  -1.913  1.00 81.29 363 A 1 
ATOM 2707 N NE2   . HIS A 1 363 ? 9.195   44.904  -3.127  1.00 82.08 363 A 1 
ATOM 2708 N N     . PHE A 1 364 ? 10.212  39.727  -1.933  1.00 97.38 364 A 1 
ATOM 2709 C CA    . PHE A 1 364 ? 9.461   38.786  -2.759  1.00 97.44 364 A 1 
ATOM 2710 C C     . PHE A 1 364 ? 8.534   37.904  -1.927  1.00 97.40 364 A 1 
ATOM 2711 O O     . PHE A 1 364 ? 7.369   37.777  -2.282  1.00 96.74 364 A 1 
ATOM 2712 C CB    . PHE A 1 364 ? 10.412  37.928  -3.610  1.00 97.37 364 A 1 
ATOM 2713 C CG    . PHE A 1 364 ? 11.208  38.665  -4.667  1.00 97.51 364 A 1 
ATOM 2714 C CD1   . PHE A 1 364 ? 10.705  39.813  -5.299  1.00 95.87 364 A 1 
ATOM 2715 C CD2   . PHE A 1 364 ? 12.476  38.174  -5.037  1.00 95.77 364 A 1 
ATOM 2716 C CE1   . PHE A 1 364 ? 11.460  40.483  -6.274  1.00 95.38 364 A 1 
ATOM 2717 C CE2   . PHE A 1 364 ? 13.227  38.836  -6.006  1.00 95.24 364 A 1 
ATOM 2718 C CZ    . PHE A 1 364 ? 12.729  39.993  -6.619  1.00 96.32 364 A 1 
ATOM 2719 N N     . LEU A 1 365 ? 8.991   37.405  -0.780  1.00 97.11 365 A 1 
ATOM 2720 C CA    . LEU A 1 365 ? 8.148   36.636  0.127   1.00 97.17 365 A 1 
ATOM 2721 C C     . LEU A 1 365 ? 6.951   37.459  0.623   1.00 96.98 365 A 1 
ATOM 2722 O O     . LEU A 1 365 ? 5.823   36.969  0.629   1.00 96.43 365 A 1 
ATOM 2723 C CB    . LEU A 1 365 ? 9.001   36.105  1.290   1.00 96.88 365 A 1 
ATOM 2724 C CG    . LEU A 1 365 ? 8.215   35.218  2.280   1.00 96.56 365 A 1 
ATOM 2725 C CD1   . LEU A 1 365 ? 7.611   33.987  1.608   1.00 94.80 365 A 1 
ATOM 2726 C CD2   . LEU A 1 365 ? 9.140   34.755  3.397   1.00 94.33 365 A 1 
ATOM 2727 N N     . SER A 1 366 ? 7.163   38.715  0.976   1.00 96.30 366 A 1 
ATOM 2728 C CA    . SER A 1 366 ? 6.069   39.607  1.360   1.00 95.95 366 A 1 
ATOM 2729 C C     . SER A 1 366 ? 5.056   39.796  0.226   1.00 95.77 366 A 1 
ATOM 2730 O O     . SER A 1 366 ? 3.852   39.738  0.461   1.00 95.11 366 A 1 
ATOM 2731 C CB    . SER A 1 366 ? 6.639   40.957  1.806   1.00 95.42 366 A 1 
ATOM 2732 O OG    . SER A 1 366 ? 5.595   41.802  2.257   1.00 88.00 366 A 1 
ATOM 2733 N N     . GLN A 1 367 ? 5.523   39.971  -1.016  1.00 96.46 367 A 1 
ATOM 2734 C CA    . GLN A 1 367 ? 4.641   40.147  -2.168  1.00 95.99 367 A 1 
ATOM 2735 C C     . GLN A 1 367 ? 3.840   38.880  -2.496  1.00 95.85 367 A 1 
ATOM 2736 O O     . GLN A 1 367 ? 2.638   38.980  -2.728  1.00 94.84 367 A 1 
ATOM 2737 C CB    . GLN A 1 367 ? 5.432   40.580  -3.404  1.00 95.64 367 A 1 
ATOM 2738 C CG    . GLN A 1 367 ? 5.927   42.039  -3.292  1.00 91.88 367 A 1 
ATOM 2739 C CD    . GLN A 1 367 ? 6.544   42.540  -4.600  1.00 86.27 367 A 1 
ATOM 2740 O OE1   . GLN A 1 367 ? 6.349   42.018  -5.681  1.00 76.49 367 A 1 
ATOM 2741 N NE2   . GLN A 1 367 ? 7.290   43.605  -4.561  1.00 73.03 367 A 1 
ATOM 2742 N N     . THR A 1 368 ? 4.461   37.701  -2.486  1.00 96.32 368 A 1 
ATOM 2743 C CA    . THR A 1 368 ? 3.747   36.448  -2.759  1.00 96.13 368 A 1 
ATOM 2744 C C     . THR A 1 368 ? 2.722   36.124  -1.670  1.00 95.41 368 A 1 
ATOM 2745 O O     . THR A 1 368 ? 1.604   35.717  -1.985  1.00 94.17 368 A 1 
ATOM 2746 C CB    . THR A 1 368 ? 4.705   35.260  -2.943  1.00 95.95 368 A 1 
ATOM 2747 O OG1   . THR A 1 368 ? 5.563   35.122  -1.837  1.00 88.63 368 A 1 
ATOM 2748 C CG2   . THR A 1 368 ? 5.576   35.419  -4.186  1.00 88.34 368 A 1 
ATOM 2749 N N     . LYS A 1 369 ? 3.023   36.407  -0.403  1.00 95.08 369 A 1 
ATOM 2750 C CA    . LYS A 1 369 ? 2.074   36.305  0.708   1.00 94.61 369 A 1 
ATOM 2751 C C     . LYS A 1 369 ? 0.880   37.249  0.530   1.00 93.81 369 A 1 
ATOM 2752 O O     . LYS A 1 369 ? -0.262  36.824  0.685   1.00 92.40 369 A 1 
ATOM 2753 C CB    . LYS A 1 369 ? 2.789   36.594  2.042   1.00 94.75 369 A 1 
ATOM 2754 C CG    . LYS A 1 369 ? 3.725   35.452  2.466   1.00 93.90 369 A 1 
ATOM 2755 C CD    . LYS A 1 369 ? 4.627   35.824  3.653   1.00 92.62 369 A 1 
ATOM 2756 C CE    . LYS A 1 369 ? 3.841   35.983  4.962   1.00 90.06 369 A 1 
ATOM 2757 N NZ    . LYS A 1 369 ? 4.749   36.073  6.148   1.00 88.05 369 A 1 
ATOM 2758 N N     . GLN A 1 370 ? 1.120   38.514  0.164   1.00 93.36 370 A 1 
ATOM 2759 C CA    . GLN A 1 370 ? 0.051   39.486  -0.059  1.00 92.41 370 A 1 
ATOM 2760 C C     . GLN A 1 370 ? -0.817  39.152  -1.274  1.00 91.48 370 A 1 
ATOM 2761 O O     . GLN A 1 370 ? -2.024  39.392  -1.242  1.00 89.25 370 A 1 
ATOM 2762 C CB    . GLN A 1 370 ? 0.652   40.883  -0.246  1.00 91.97 370 A 1 
ATOM 2763 C CG    . GLN A 1 370 ? 1.178   41.478  1.072   1.00 87.66 370 A 1 
ATOM 2764 C CD    . GLN A 1 370 ? 1.887   42.811  0.852   1.00 84.34 370 A 1 
ATOM 2765 O OE1   . GLN A 1 370 ? 1.642   43.541  -0.095  1.00 76.74 370 A 1 
ATOM 2766 N NE2   . GLN A 1 370 ? 2.781   43.191  1.728   1.00 74.40 370 A 1 
ATOM 2767 N N     . ALA A 1 371 ? -0.240  38.565  -2.318  1.00 92.20 371 A 1 
ATOM 2768 C CA    . ALA A 1 371 ? -0.985  38.107  -3.491  1.00 90.79 371 A 1 
ATOM 2769 C C     . ALA A 1 371 ? -1.867  36.887  -3.191  1.00 88.93 371 A 1 
ATOM 2770 O O     . ALA A 1 371 ? -2.801  36.612  -3.945  1.00 84.88 371 A 1 
ATOM 2771 C CB    . ALA A 1 371 ? 0.018   37.837  -4.619  1.00 90.50 371 A 1 
ATOM 2772 N N     . GLY A 1 372 ? -1.618  36.174  -2.082  1.00 90.07 372 A 1 
ATOM 2773 C CA    . GLY A 1 372 ? -2.348  34.967  -1.711  1.00 88.21 372 A 1 
ATOM 2774 C C     . GLY A 1 372 ? -2.038  33.774  -2.610  1.00 88.45 372 A 1 
ATOM 2775 O O     . GLY A 1 372 ? -2.915  32.921  -2.807  1.00 84.52 372 A 1 
ATOM 2776 N N     . GLU A 1 373 ? -0.836  33.733  -3.164  1.00 89.59 373 A 1 
ATOM 2777 C CA    . GLU A 1 373 ? -0.377  32.617  -3.986  1.00 89.98 373 A 1 
ATOM 2778 C C     . GLU A 1 373 ? -0.190  31.351  -3.137  1.00 90.91 373 A 1 
ATOM 2779 O O     . GLU A 1 373 ? 0.250   31.404  -1.987  1.00 89.18 373 A 1 
ATOM 2780 C CB    . GLU A 1 373 ? 0.932   32.969  -4.713  1.00 88.80 373 A 1 
ATOM 2781 C CG    . GLU A 1 373 ? 0.782   34.088  -5.769  1.00 83.71 373 A 1 
ATOM 2782 C CD    . GLU A 1 373 ? -0.192  33.750  -6.900  1.00 83.36 373 A 1 
ATOM 2783 O OE1   . GLU A 1 373 ? -0.711  34.705  -7.524  1.00 76.14 373 A 1 
ATOM 2784 O OE2   . GLU A 1 373 ? -0.446  32.552  -7.143  1.00 76.52 373 A 1 
ATOM 2785 N N     . ASN A 1 374 ? -0.498  30.214  -3.726  1.00 90.88 374 A 1 
ATOM 2786 C CA    . ASN A 1 374 ? -0.163  28.925  -3.136  1.00 90.92 374 A 1 
ATOM 2787 C C     . ASN A 1 374 ? 1.353   28.713  -3.204  1.00 92.43 374 A 1 
ATOM 2788 O O     . ASN A 1 374 ? 1.990   29.136  -4.170  1.00 90.22 374 A 1 
ATOM 2789 C CB    . ASN A 1 374 ? -0.901  27.799  -3.868  1.00 87.21 374 A 1 
ATOM 2790 C CG    . ASN A 1 374 ? -2.417  27.822  -3.687  1.00 80.79 374 A 1 
ATOM 2791 O OD1   . ASN A 1 374 ? -2.985  28.472  -2.830  1.00 70.61 374 A 1 
ATOM 2792 N ND2   . ASN A 1 374 ? -3.122  27.086  -4.513  1.00 71.32 374 A 1 
ATOM 2793 N N     . PHE A 1 375 ? 1.909   28.040  -2.202  1.00 94.25 375 A 1 
ATOM 2794 C CA    . PHE A 1 375 ? 3.355   27.826  -2.092  1.00 95.37 375 A 1 
ATOM 2795 C C     . PHE A 1 375 ? 4.145   29.143  -2.134  1.00 96.12 375 A 1 
ATOM 2796 O O     . PHE A 1 375 ? 5.116   29.291  -2.873  1.00 95.81 375 A 1 
ATOM 2797 C CB    . PHE A 1 375 ? 3.834   26.798  -3.131  1.00 95.40 375 A 1 
ATOM 2798 C CG    . PHE A 1 375 ? 3.115   25.470  -3.045  1.00 95.44 375 A 1 
ATOM 2799 C CD1   . PHE A 1 375 ? 3.532   24.508  -2.113  1.00 93.46 375 A 1 
ATOM 2800 C CD2   . PHE A 1 375 ? 2.015   25.210  -3.876  1.00 93.30 375 A 1 
ATOM 2801 C CE1   . PHE A 1 375 ? 2.852   23.289  -2.002  1.00 92.68 375 A 1 
ATOM 2802 C CE2   . PHE A 1 375 ? 1.325   23.987  -3.767  1.00 92.60 375 A 1 
ATOM 2803 C CZ    . PHE A 1 375 ? 1.741   23.034  -2.824  1.00 94.09 375 A 1 
ATOM 2804 N N     . ALA A 1 376 ? 3.706   30.120  -1.325  1.00 96.23 376 A 1 
ATOM 2805 C CA    . ALA A 1 376 ? 4.279   31.458  -1.312  1.00 96.50 376 A 1 
ATOM 2806 C C     . ALA A 1 376 ? 5.804   31.458  -1.108  1.00 97.04 376 A 1 
ATOM 2807 O O     . ALA A 1 376 ? 6.508   32.265  -1.728  1.00 96.57 376 A 1 
ATOM 2808 C CB    . ALA A 1 376 ? 3.576   32.268  -0.215  1.00 95.78 376 A 1 
ATOM 2809 N N     . TYR A 1 377 ? 6.332   30.539  -0.282  1.00 97.68 377 A 1 
ATOM 2810 C CA    . TYR A 1 377 ? 7.765   30.415  -0.046  1.00 97.91 377 A 1 
ATOM 2811 C C     . TYR A 1 377 ? 8.500   29.879  -1.280  1.00 97.98 377 A 1 
ATOM 2812 O O     . TYR A 1 377 ? 9.479   30.483  -1.721  1.00 97.68 377 A 1 
ATOM 2813 C CB    . TYR A 1 377 ? 8.025   29.530  1.172   1.00 98.00 377 A 1 
ATOM 2814 C CG    . TYR A 1 377 ? 9.447   29.622  1.677   1.00 98.04 377 A 1 
ATOM 2815 C CD1   . TYR A 1 377 ? 10.454  28.782  1.157   1.00 97.39 377 A 1 
ATOM 2816 C CD2   . TYR A 1 377 ? 9.782   30.573  2.662   1.00 97.37 377 A 1 
ATOM 2817 C CE1   . TYR A 1 377 ? 11.780  28.886  1.612   1.00 97.16 377 A 1 
ATOM 2818 C CE2   . TYR A 1 377 ? 11.103  30.682  3.126   1.00 97.08 377 A 1 
ATOM 2819 C CZ    . TYR A 1 377 ? 12.096  29.835  2.605   1.00 97.43 377 A 1 
ATOM 2820 O OH    . TYR A 1 377 ? 13.388  29.948  3.055   1.00 96.73 377 A 1 
ATOM 2821 N N     . LEU A 1 378 ? 8.003   28.796  -1.902  1.00 98.07 378 A 1 
ATOM 2822 C CA    . LEU A 1 378 ? 8.613   28.221  -3.107  1.00 98.16 378 A 1 
ATOM 2823 C C     . LEU A 1 378 ? 8.569   29.195  -4.289  1.00 98.08 378 A 1 
ATOM 2824 O O     . LEU A 1 378 ? 9.558   29.325  -5.016  1.00 97.57 378 A 1 
ATOM 2825 C CB    . LEU A 1 378 ? 7.908   26.903  -3.478  1.00 98.03 378 A 1 
ATOM 2826 C CG    . LEU A 1 378 ? 8.055   25.750  -2.468  1.00 97.48 378 A 1 
ATOM 2827 C CD1   . LEU A 1 378 ? 7.376   24.496  -3.044  1.00 96.24 378 A 1 
ATOM 2828 C CD2   . LEU A 1 378 ? 9.509   25.396  -2.178  1.00 96.33 378 A 1 
ATOM 2829 N N     . VAL A 1 379 ? 7.474   29.932  -4.458  1.00 97.72 379 A 1 
ATOM 2830 C CA    . VAL A 1 379 ? 7.351   30.972  -5.491  1.00 97.77 379 A 1 
ATOM 2831 C C     . VAL A 1 379 ? 8.359   32.097  -5.235  1.00 97.92 379 A 1 
ATOM 2832 O O     . VAL A 1 379 ? 9.148   32.436  -6.115  1.00 97.71 379 A 1 
ATOM 2833 C CB    . VAL A 1 379 ? 5.911   31.511  -5.567  1.00 97.37 379 A 1 
ATOM 2834 C CG1   . VAL A 1 379 ? 5.788   32.680  -6.553  1.00 95.50 379 A 1 
ATOM 2835 C CG2   . VAL A 1 379 ? 4.938   30.426  -6.038  1.00 95.05 379 A 1 
ATOM 2836 N N     . ALA A 1 380 ? 8.393   32.628  -4.017  1.00 97.99 380 A 1 
ATOM 2837 C CA    . ALA A 1 380 ? 9.320   33.701  -3.669  1.00 98.05 380 A 1 
ATOM 2838 C C     . ALA A 1 380 ? 10.785  33.263  -3.749  1.00 98.12 380 A 1 
ATOM 2839 O O     . ALA A 1 380 ? 11.647  34.051  -4.143  1.00 97.69 380 A 1 
ATOM 2840 C CB    . ALA A 1 380 ? 8.974   34.213  -2.272  1.00 97.70 380 A 1 
ATOM 2841 N N     . TYR A 1 381 ? 11.089  32.008  -3.439  1.00 98.28 381 A 1 
ATOM 2842 C CA    . TYR A 1 381 ? 12.451  31.481  -3.539  1.00 98.32 381 A 1 
ATOM 2843 C C     . TYR A 1 381 ? 12.898  31.309  -4.996  1.00 98.36 381 A 1 
ATOM 2844 O O     . TYR A 1 381 ? 13.980  31.761  -5.358  1.00 97.97 381 A 1 
ATOM 2845 C CB    . TYR A 1 381 ? 12.568  30.177  -2.752  1.00 98.31 381 A 1 
ATOM 2846 C CG    . TYR A 1 381 ? 14.023  29.827  -2.504  1.00 98.25 381 A 1 
ATOM 2847 C CD1   . TYR A 1 381 ? 14.732  29.008  -3.396  1.00 97.39 381 A 1 
ATOM 2848 C CD2   . TYR A 1 381 ? 14.688  30.391  -1.396  1.00 97.32 381 A 1 
ATOM 2849 C CE1   . TYR A 1 381 ? 16.101  28.747  -3.184  1.00 96.94 381 A 1 
ATOM 2850 C CE2   . TYR A 1 381 ? 16.048  30.136  -1.182  1.00 96.86 381 A 1 
ATOM 2851 C CZ    . TYR A 1 381 ? 16.757  29.319  -2.083  1.00 97.27 381 A 1 
ATOM 2852 O OH    . TYR A 1 381 ? 18.090  29.074  -1.878  1.00 96.40 381 A 1 
ATOM 2853 N N     . GLN A 1 382 ? 12.054  30.783  -5.857  1.00 98.20 382 A 1 
ATOM 2854 C CA    . GLN A 1 382 ? 12.324  30.741  -7.297  1.00 98.20 382 A 1 
ATOM 2855 C C     . GLN A 1 382 ? 12.510  32.155  -7.875  1.00 98.37 382 A 1 
ATOM 2856 O O     . GLN A 1 382 ? 13.426  32.388  -8.652  1.00 98.00 382 A 1 
ATOM 2857 C CB    . GLN A 1 382 ? 11.194  29.969  -8.003  1.00 97.99 382 A 1 
ATOM 2858 C CG    . GLN A 1 382 ? 11.357  29.846  -9.527  1.00 97.32 382 A 1 
ATOM 2859 C CD    . GLN A 1 382 ? 12.605  29.060  -9.948  1.00 97.52 382 A 1 
ATOM 2860 O OE1   . GLN A 1 382 ? 12.633  27.847  -9.931  1.00 91.87 382 A 1 
ATOM 2861 N NE2   . GLN A 1 382 ? 13.654  29.731  -10.339 1.00 90.81 382 A 1 
ATOM 2862 N N     . ALA A 1 383 ? 11.682  33.109  -7.448  1.00 98.00 383 A 1 
ATOM 2863 C CA    . ALA A 1 383 ? 11.822  34.512  -7.834  1.00 98.07 383 A 1 
ATOM 2864 C C     . ALA A 1 383 ? 13.148  35.112  -7.345  1.00 98.17 383 A 1 
ATOM 2865 O O     . ALA A 1 383 ? 13.827  35.803  -8.107  1.00 97.64 383 A 1 
ATOM 2866 C CB    . ALA A 1 383 ? 10.620  35.289  -7.300  1.00 97.74 383 A 1 
ATOM 2867 N N     . THR A 1 384 ? 13.577  34.796  -6.126  1.00 98.07 384 A 1 
ATOM 2868 C CA    . THR A 1 384 ? 14.865  35.210  -5.553  1.00 98.01 384 A 1 
ATOM 2869 C C     . THR A 1 384 ? 16.037  34.714  -6.396  1.00 97.93 384 A 1 
ATOM 2870 O O     . THR A 1 384 ? 16.938  35.485  -6.738  1.00 97.46 384 A 1 
ATOM 2871 C CB    . THR A 1 384 ? 15.018  34.693  -4.121  1.00 97.80 384 A 1 
ATOM 2872 O OG1   . THR A 1 384 ? 14.005  35.202  -3.289  1.00 94.45 384 A 1 
ATOM 2873 C CG2   . THR A 1 384 ? 16.343  35.091  -3.471  1.00 94.38 384 A 1 
ATOM 2874 N N     . VAL A 1 385 ? 16.018  33.433  -6.773  1.00 97.90 385 A 1 
ATOM 2875 C CA    . VAL A 1 385 ? 17.051  32.829  -7.621  1.00 97.95 385 A 1 
ATOM 2876 C C     . VAL A 1 385 ? 17.079  33.487  -9.005  1.00 97.85 385 A 1 
ATOM 2877 O O     . VAL A 1 385 ? 18.149  33.839  -9.487  1.00 97.13 385 A 1 
ATOM 2878 C CB    . VAL A 1 385 ? 16.842  31.310  -7.712  1.00 97.44 385 A 1 
ATOM 2879 C CG1   . VAL A 1 385 ? 17.746  30.658  -8.760  1.00 93.33 385 A 1 
ATOM 2880 C CG2   . VAL A 1 385 ? 17.157  30.657  -6.362  1.00 93.20 385 A 1 
ATOM 2881 N N     . CYS A 1 386 ? 15.910  33.732  -9.603  1.00 97.84 386 A 1 
ATOM 2882 C CA    . CYS A 1 386 ? 15.806  34.421  -10.891 1.00 97.74 386 A 1 
ATOM 2883 C C     . CYS A 1 386 ? 16.386  35.847  -10.825 1.00 97.73 386 A 1 
ATOM 2884 O O     . CYS A 1 386 ? 17.219  36.205  -11.645 1.00 97.13 386 A 1 
ATOM 2885 C CB    . CYS A 1 386 ? 14.341  34.453  -11.342 1.00 97.46 386 A 1 
ATOM 2886 S SG    . CYS A 1 386 ? 13.761  32.781  -11.765 1.00 96.18 386 A 1 
ATOM 2887 N N     . ALA A 1 387 ? 16.002  36.616  -9.819  1.00 97.68 387 A 1 
ATOM 2888 C CA    . ALA A 1 387 ? 16.485  37.991  -9.654  1.00 97.57 387 A 1 
ATOM 2889 C C     . ALA A 1 387 ? 18.009  38.053  -9.460  1.00 97.50 387 A 1 
ATOM 2890 O O     . ALA A 1 387 ? 18.678  38.865  -10.094 1.00 96.73 387 A 1 
ATOM 2891 C CB    . ALA A 1 387 ? 15.735  38.621  -8.473  1.00 97.28 387 A 1 
ATOM 2892 N N     . ARG A 1 388 ? 18.581  37.152  -8.649  1.00 97.35 388 A 1 
ATOM 2893 C CA    . ARG A 1 388 ? 20.043  37.077  -8.434  1.00 97.02 388 A 1 
ATOM 2894 C C     . ARG A 1 388 ? 20.804  36.672  -9.694  1.00 97.05 388 A 1 
ATOM 2895 O O     . ARG A 1 388 ? 21.884  37.199  -9.940  1.00 95.96 388 A 1 
ATOM 2896 C CB    . ARG A 1 388 ? 20.348  36.100  -7.289  1.00 96.56 388 A 1 
ATOM 2897 C CG    . ARG A 1 388 ? 19.985  36.690  -5.916  1.00 92.70 388 A 1 
ATOM 2898 C CD    . ARG A 1 388 ? 20.250  35.658  -4.826  1.00 90.42 388 A 1 
ATOM 2899 N NE    . ARG A 1 388 ? 19.879  36.188  -3.495  1.00 85.96 388 A 1 
ATOM 2900 C CZ    . ARG A 1 388 ? 19.670  35.492  -2.397  1.00 82.62 388 A 1 
ATOM 2901 N NH1   . ARG A 1 388 ? 19.867  34.208  -2.342  1.00 73.39 388 A 1 
ATOM 2902 N NH2   . ARG A 1 388 ? 19.242  36.091  -1.328  1.00 76.25 388 A 1 
ATOM 2903 N N     . ALA A 1 389 ? 20.235  35.790  -10.491 1.00 97.15 389 A 1 
ATOM 2904 C CA    . ALA A 1 389 ? 20.805  35.382  -11.775 1.00 96.74 389 A 1 
ATOM 2905 C C     . ALA A 1 389 ? 20.536  36.382  -12.919 1.00 96.82 389 A 1 
ATOM 2906 O O     . ALA A 1 389 ? 21.030  36.187  -14.024 1.00 95.33 389 A 1 
ATOM 2907 C CB    . ALA A 1 389 ? 20.282  33.977  -12.104 1.00 96.04 389 A 1 
ATOM 2908 N N     . LYS A 1 390 ? 19.750  37.432  -12.673 1.00 97.32 390 A 1 
ATOM 2909 C CA    . LYS A 1 390 ? 19.219  38.357  -13.700 1.00 97.22 390 A 1 
ATOM 2910 C C     . LYS A 1 390 ? 18.489  37.622  -14.836 1.00 97.39 390 A 1 
ATOM 2911 O O     . LYS A 1 390 ? 18.579  38.010  -15.994 1.00 95.66 390 A 1 
ATOM 2912 C CB    . LYS A 1 390 ? 20.309  39.298  -14.211 1.00 96.58 390 A 1 
ATOM 2913 C CG    . LYS A 1 390 ? 20.971  40.125  -13.104 1.00 91.81 390 A 1 
ATOM 2914 C CD    . LYS A 1 390 ? 21.969  41.100  -13.733 1.00 84.49 390 A 1 
ATOM 2915 C CE    . LYS A 1 390 ? 22.605  41.960  -12.652 1.00 75.73 390 A 1 
ATOM 2916 N NZ    . LYS A 1 390 ? 23.536  42.958  -13.236 1.00 65.73 390 A 1 
ATOM 2917 N N     . ALA A 1 391 ? 17.780  36.556  -14.479 1.00 97.61 391 A 1 
ATOM 2918 C CA    . ALA A 1 391 ? 17.018  35.722  -15.398 1.00 97.76 391 A 1 
ATOM 2919 C C     . ALA A 1 391 ? 15.508  35.946  -15.221 1.00 97.99 391 A 1 
ATOM 2920 O O     . ALA A 1 391 ? 15.059  36.237  -14.113 1.00 97.21 391 A 1 
ATOM 2921 C CB    . ALA A 1 391 ? 17.418  34.263  -15.173 1.00 97.15 391 A 1 
ATOM 2922 N N     . PRO A 1 392 ? 14.698  35.815  -16.288 1.00 97.81 392 A 1 
ATOM 2923 C CA    . PRO A 1 392 ? 13.252  35.895  -16.177 1.00 97.82 392 A 1 
ATOM 2924 C C     . PRO A 1 392 ? 12.677  34.696  -15.394 1.00 98.01 392 A 1 
ATOM 2925 O O     . PRO A 1 392 ? 13.336  33.659  -15.275 1.00 97.43 392 A 1 
ATOM 2926 C CB    . PRO A 1 392 ? 12.742  35.949  -17.623 1.00 96.94 392 A 1 
ATOM 2927 C CG    . PRO A 1 392 ? 13.828  35.225  -18.405 1.00 94.02 392 A 1 
ATOM 2928 C CD    . PRO A 1 392 ? 15.107  35.554  -17.649 1.00 96.79 392 A 1 
ATOM 2929 N N     . PRO A 1 393 ? 11.437  34.802  -14.866 1.00 97.70 393 A 1 
ATOM 2930 C CA    . PRO A 1 393 ? 10.734  33.679  -14.256 1.00 97.72 393 A 1 
ATOM 2931 C C     . PRO A 1 393 ? 10.405  32.580  -15.286 1.00 97.60 393 A 1 
ATOM 2932 O O     . PRO A 1 393 ? 10.500  32.821  -16.493 1.00 96.71 393 A 1 
ATOM 2933 C CB    . PRO A 1 393 ? 9.470   34.293  -13.649 1.00 97.27 393 A 1 
ATOM 2934 C CG    . PRO A 1 393 ? 9.183   35.481  -14.564 1.00 96.48 393 A 1 
ATOM 2935 C CD    . PRO A 1 393 ? 10.590  35.979  -14.895 1.00 97.28 393 A 1 
ATOM 2936 N N     . PRO A 1 394 ? 9.945   31.408  -14.830 1.00 97.49 394 A 1 
ATOM 2937 C CA    . PRO A 1 394 ? 9.523   30.318  -15.716 1.00 96.90 394 A 1 
ATOM 2938 C C     . PRO A 1 394 ? 8.424   30.703  -16.714 1.00 96.44 394 A 1 
ATOM 2939 O O     . PRO A 1 394 ? 8.372   30.193  -17.838 1.00 94.33 394 A 1 
ATOM 2940 C CB    . PRO A 1 394 ? 9.036   29.207  -14.782 1.00 96.36 394 A 1 
ATOM 2941 C CG    . PRO A 1 394 ? 9.790   29.457  -13.485 1.00 94.94 394 A 1 
ATOM 2942 C CD    . PRO A 1 394 ? 9.893   30.977  -13.435 1.00 96.77 394 A 1 
ATOM 2943 N N     . SER A 1 395 ? 7.542   31.625  -16.317 1.00 96.43 395 A 1 
ATOM 2944 C CA    . SER A 1 395 ? 6.526   32.259  -17.158 1.00 96.04 395 A 1 
ATOM 2945 C C     . SER A 1 395 ? 6.239   33.680  -16.663 1.00 96.32 395 A 1 
ATOM 2946 O O     . SER A 1 395 ? 6.794   34.121  -15.659 1.00 95.18 395 A 1 
ATOM 2947 C CB    . SER A 1 395 ? 5.254   31.395  -17.180 1.00 94.53 395 A 1 
ATOM 2948 O OG    . SER A 1 395 ? 4.532   31.541  -15.977 1.00 90.50 395 A 1 
ATOM 2949 N N     . TRP A 1 396 ? 5.385   34.420  -17.356 1.00 95.95 396 A 1 
ATOM 2950 C CA    . TRP A 1 396 ? 4.907   35.726  -16.904 1.00 95.96 396 A 1 
ATOM 2951 C C     . TRP A 1 396 ? 3.466   35.682  -16.371 1.00 95.12 396 A 1 
ATOM 2952 O O     . TRP A 1 396 ? 2.761   36.695  -16.389 1.00 92.45 396 A 1 
ATOM 2953 C CB    . TRP A 1 396 ? 5.128   36.772  -17.999 1.00 95.68 396 A 1 
ATOM 2954 C CG    . TRP A 1 396 ? 6.565   37.161  -18.175 1.00 95.65 396 A 1 
ATOM 2955 C CD1   . TRP A 1 396 ? 7.341   36.855  -19.239 1.00 93.60 396 A 1 
ATOM 2956 C CD2   . TRP A 1 396 ? 7.409   37.921  -17.248 1.00 95.07 396 A 1 
ATOM 2957 N NE1   . TRP A 1 396 ? 8.610   37.377  -19.046 1.00 93.08 396 A 1 
ATOM 2958 C CE2   . TRP A 1 396 ? 8.695   38.033  -17.839 1.00 94.34 396 A 1 
ATOM 2959 C CE3   . TRP A 1 396 ? 7.202   38.514  -15.983 1.00 93.04 396 A 1 
ATOM 2960 C CZ2   . TRP A 1 396 ? 9.752   38.712  -17.190 1.00 93.45 396 A 1 
ATOM 2961 C CZ3   . TRP A 1 396 ? 8.260   39.186  -15.334 1.00 92.36 396 A 1 
ATOM 2962 C CH2   . TRP A 1 396 ? 9.518   39.277  -15.929 1.00 92.65 396 A 1 
ATOM 2963 N N     . ASP A 1 397 ? 3.044   34.531  -15.884 1.00 93.93 397 A 1 
ATOM 2964 C CA    . ASP A 1 397 ? 1.749   34.361  -15.235 1.00 92.54 397 A 1 
ATOM 2965 C C     . ASP A 1 397 ? 1.662   35.159  -13.921 1.00 93.21 397 A 1 
ATOM 2966 O O     . ASP A 1 397 ? 2.662   35.654  -13.389 1.00 91.19 397 A 1 
ATOM 2967 C CB    . ASP A 1 397 ? 1.478   32.871  -14.997 1.00 89.72 397 A 1 
ATOM 2968 C CG    . ASP A 1 397 ? 1.436   32.081  -16.305 1.00 82.14 397 A 1 
ATOM 2969 O OD1   . ASP A 1 397 ? 0.820   32.576  -17.268 1.00 75.74 397 A 1 
ATOM 2970 O OD2   . ASP A 1 397 ? 2.061   31.000  -16.336 1.00 75.90 397 A 1 
ATOM 2971 N N     . ALA A 1 398 ? 0.450   35.266  -13.376 1.00 92.76 398 A 1 
ATOM 2972 C CA    . ALA A 1 398 ? 0.177   36.037  -12.159 1.00 92.30 398 A 1 
ATOM 2973 C C     . ALA A 1 398 ? 1.042   35.605  -10.958 1.00 93.53 398 A 1 
ATOM 2974 O O     . ALA A 1 398 ? 1.464   36.462  -10.173 1.00 91.37 398 A 1 
ATOM 2975 C CB    . ALA A 1 398 ? -1.318  35.909  -11.846 1.00 89.79 398 A 1 
ATOM 2976 N N     . MET A 1 399 ? 1.372   34.323  -10.877 1.00 93.07 399 A 1 
ATOM 2977 C CA    . MET A 1 399 ? 2.266   33.737  -9.874  1.00 93.81 399 A 1 
ATOM 2978 C C     . MET A 1 399 ? 3.611   34.476  -9.766  1.00 94.96 399 A 1 
ATOM 2979 O O     . MET A 1 399 ? 4.140   34.666  -8.677  1.00 93.81 399 A 1 
ATOM 2980 C CB    . MET A 1 399 ? 2.481   32.267  -10.270 1.00 91.92 399 A 1 
ATOM 2981 C CG    . MET A 1 399 ? 3.358   31.502  -9.274  1.00 87.47 399 A 1 
ATOM 2982 S SD    . MET A 1 399 ? 3.633   29.755  -9.714  1.00 87.06 399 A 1 
ATOM 2983 C CE    . MET A 1 399 ? 2.001   29.070  -9.340  1.00 79.19 399 A 1 
ATOM 2984 N N     . TRP A 1 400 ? 4.153   34.953  -10.887 1.00 96.13 400 A 1 
ATOM 2985 C CA    . TRP A 1 400 ? 5.468   35.598  -10.957 1.00 96.89 400 A 1 
ATOM 2986 C C     . TRP A 1 400 ? 5.416   37.128  -10.963 1.00 97.05 400 A 1 
ATOM 2987 O O     . TRP A 1 400 ? 6.387   37.796  -11.309 1.00 95.89 400 A 1 
ATOM 2988 C CB    . TRP A 1 400 ? 6.227   35.032  -12.159 1.00 96.84 400 A 1 
ATOM 2989 C CG    . TRP A 1 400 ? 6.304   33.532  -12.173 1.00 96.91 400 A 1 
ATOM 2990 C CD1   . TRP A 1 400 ? 5.669   32.725  -13.042 1.00 95.78 400 A 1 
ATOM 2991 C CD2   . TRP A 1 400 ? 7.013   32.664  -11.237 1.00 96.76 400 A 1 
ATOM 2992 N NE1   . TRP A 1 400 ? 5.946   31.395  -12.729 1.00 95.81 400 A 1 
ATOM 2993 C CE2   . TRP A 1 400 ? 6.764   31.317  -11.630 1.00 96.43 400 A 1 
ATOM 2994 C CE3   . TRP A 1 400 ? 7.844   32.885  -10.115 1.00 96.11 400 A 1 
ATOM 2995 C CZ2   . TRP A 1 400 ? 7.312   30.225  -10.925 1.00 95.90 400 A 1 
ATOM 2996 C CZ3   . TRP A 1 400 ? 8.383   31.791  -9.417  1.00 95.26 400 A 1 
ATOM 2997 C CH2   . TRP A 1 400 ? 8.122   30.480  -9.816  1.00 95.27 400 A 1 
ATOM 2998 N N     . LYS A 1 401 ? 4.294   37.706  -10.552 1.00 96.10 401 A 1 
ATOM 2999 C CA    . LYS A 1 401 ? 4.074   39.164  -10.557 1.00 95.61 401 A 1 
ATOM 3000 C C     . LYS A 1 401 ? 5.096   39.934  -9.712  1.00 96.02 401 A 1 
ATOM 3001 O O     . LYS A 1 401 ? 5.386   41.091  -10.018 1.00 94.04 401 A 1 
ATOM 3002 C CB    . LYS A 1 401 ? 2.639   39.424  -10.091 1.00 93.80 401 A 1 
ATOM 3003 C CG    . LYS A 1 401 ? 2.214   40.888  -10.251 1.00 83.11 401 A 1 
ATOM 3004 C CD    . LYS A 1 401 ? 0.753   41.051  -9.809  1.00 78.81 401 A 1 
ATOM 3005 C CE    . LYS A 1 401 ? 0.298   42.495  -9.940  1.00 66.51 401 A 1 
ATOM 3006 N NZ    . LYS A 1 401 ? -1.095  42.663  -9.464  1.00 58.63 401 A 1 
ATOM 3007 N N     . CYS A 1 402 ? 5.685   39.318  -8.700  1.00 95.87 402 A 1 
ATOM 3008 C CA    . CYS A 1 402 ? 6.735   39.924  -7.874  1.00 95.87 402 A 1 
ATOM 3009 C C     . CYS A 1 402 ? 7.983   40.329  -8.679  1.00 96.41 402 A 1 
ATOM 3010 O O     . CYS A 1 402 ? 8.650   41.303  -8.320  1.00 95.33 402 A 1 
ATOM 3011 C CB    . CYS A 1 402 ? 7.080   38.960  -6.728  1.00 95.02 402 A 1 
ATOM 3012 S SG    . CYS A 1 402 ? 7.666   37.352  -7.362  1.00 93.92 402 A 1 
ATOM 3013 N N     . LEU A 1 403 ? 8.257   39.662  -9.812  1.00 96.93 403 A 1 
ATOM 3014 C CA    . LEU A 1 403 ? 9.365   39.992  -10.716 1.00 97.24 403 A 1 
ATOM 3015 C C     . LEU A 1 403 ? 8.999   41.041  -11.785 1.00 97.19 403 A 1 
ATOM 3016 O O     . LEU A 1 403 ? 9.884   41.515  -12.489 1.00 95.77 403 A 1 
ATOM 3017 C CB    . LEU A 1 403 ? 9.897   38.710  -11.368 1.00 97.06 403 A 1 
ATOM 3018 C CG    . LEU A 1 403 ? 10.641  37.767  -10.395 1.00 96.49 403 A 1 
ATOM 3019 C CD1   . LEU A 1 403 ? 10.992  36.471  -11.122 1.00 94.30 403 A 1 
ATOM 3020 C CD2   . LEU A 1 403 ? 11.944  38.398  -9.898  1.00 93.68 403 A 1 
ATOM 3021 N N     . ALA A 1 404 ? 7.729   41.433  -11.915 1.00 96.51 404 A 1 
ATOM 3022 C CA    . ALA A 1 404 ? 7.276   42.298  -13.011 1.00 96.19 404 A 1 
ATOM 3023 C C     . ALA A 1 404 ? 8.039   43.633  -13.075 1.00 96.10 404 A 1 
ATOM 3024 O O     . ALA A 1 404 ? 8.331   44.121  -14.167 1.00 93.63 404 A 1 
ATOM 3025 C CB    . ALA A 1 404 ? 5.768   42.530  -12.856 1.00 94.66 404 A 1 
ATOM 3026 N N     . ARG A 1 405 ? 8.428   44.198  -11.928 1.00 95.47 405 A 1 
ATOM 3027 C CA    . ARG A 1 405 ? 9.216   45.447  -11.860 1.00 94.77 405 A 1 
ATOM 3028 C C     . ARG A 1 405 ? 10.635  45.291  -12.416 1.00 95.68 405 A 1 
ATOM 3029 O O     . ARG A 1 405 ? 11.198  46.268  -12.898 1.00 92.77 405 A 1 
ATOM 3030 C CB    . ARG A 1 405 ? 9.287   45.946  -10.409 1.00 92.73 405 A 1 
ATOM 3031 C CG    . ARG A 1 405 ? 7.922   46.424  -9.890  1.00 79.36 405 A 1 
ATOM 3032 C CD    . ARG A 1 405 ? 8.081   46.971  -8.470  1.00 74.08 405 A 1 
ATOM 3033 N NE    . ARG A 1 405 ? 6.801   47.474  -7.928  1.00 63.57 405 A 1 
ATOM 3034 C CZ    . ARG A 1 405 ? 6.604   47.982  -6.713  1.00 56.01 405 A 1 
ATOM 3035 N NH1   . ARG A 1 405 ? 7.578   48.065  -5.851  1.00 50.84 405 A 1 
ATOM 3036 N NH2   . ARG A 1 405 ? 5.434   48.393  -6.360  1.00 48.81 405 A 1 
ATOM 3037 N N     . LEU A 1 406 ? 11.187  44.084  -12.365 1.00 95.27 406 A 1 
ATOM 3038 C CA    . LEU A 1 406 ? 12.533  43.783  -12.836 1.00 95.37 406 A 1 
ATOM 3039 C C     . LEU A 1 406 ? 12.551  43.316  -14.300 1.00 95.97 406 A 1 
ATOM 3040 O O     . LEU A 1 406 ? 13.624  43.208  -14.878 1.00 93.58 406 A 1 
ATOM 3041 C CB    . LEU A 1 406 ? 13.192  42.751  -11.909 1.00 94.60 406 A 1 
ATOM 3042 C CG    . LEU A 1 406 ? 13.350  43.217  -10.444 1.00 92.60 406 A 1 
ATOM 3043 C CD1   . LEU A 1 406 ? 13.950  42.084  -9.614  1.00 88.01 406 A 1 
ATOM 3044 C CD2   . LEU A 1 406 ? 14.268  44.439  -10.325 1.00 87.51 406 A 1 
ATOM 3045 N N     . LYS A 1 407 ? 11.383  43.093  -14.912 1.00 94.80 407 A 1 
ATOM 3046 C CA    . LYS A 1 407 ? 11.244  42.520  -16.263 1.00 95.02 407 A 1 
ATOM 3047 C C     . LYS A 1 407 ? 12.217  43.078  -17.313 1.00 95.10 407 A 1 
ATOM 3048 O O     . LYS A 1 407 ? 12.787  42.272  -18.045 1.00 92.51 407 A 1 
ATOM 3049 C CB    . LYS A 1 407 ? 9.775   42.626  -16.708 1.00 93.59 407 A 1 
ATOM 3050 C CG    . LYS A 1 407 ? 9.514   41.913  -18.040 1.00 90.16 407 A 1 
ATOM 3051 C CD    . LYS A 1 407 ? 8.015   41.834  -18.362 1.00 87.53 407 A 1 
ATOM 3052 C CE    . LYS A 1 407 ? 7.802   41.032  -19.638 1.00 80.94 407 A 1 
ATOM 3053 N NZ    . LYS A 1 407 ? 6.370   40.745  -19.898 1.00 72.33 407 A 1 
ATOM 3054 N N     . PRO A 1 408 ? 12.489  44.419  -17.408 1.00 95.61 408 A 1 
ATOM 3055 C CA    . PRO A 1 408 ? 13.421  44.956  -18.406 1.00 95.35 408 A 1 
ATOM 3056 C C     . PRO A 1 408 ? 14.883  44.541  -18.197 1.00 95.60 408 A 1 
ATOM 3057 O O     . PRO A 1 408 ? 15.680  44.656  -19.120 1.00 92.78 408 A 1 
ATOM 3058 C CB    . PRO A 1 408 ? 13.274  46.479  -18.315 1.00 94.25 408 A 1 
ATOM 3059 C CG    . PRO A 1 408 ? 11.938  46.700  -17.614 1.00 91.71 408 A 1 
ATOM 3060 C CD    . PRO A 1 408 ? 11.865  45.498  -16.679 1.00 94.80 408 A 1 
ATOM 3061 N N     . THR A 1 409 ? 15.249  44.090  -16.989 1.00 96.04 409 A 1 
ATOM 3062 C CA    . THR A 1 409 ? 16.636  43.737  -16.627 1.00 95.78 409 A 1 
ATOM 3063 C C     . THR A 1 409 ? 16.889  42.232  -16.606 1.00 96.25 409 A 1 
ATOM 3064 O O     . THR A 1 409 ? 18.019  41.808  -16.366 1.00 93.61 409 A 1 
ATOM 3065 C CB    . THR A 1 409 ? 17.025  44.350  -15.275 1.00 94.09 409 A 1 
ATOM 3066 O OG1   . THR A 1 409 ? 16.242  43.842  -14.221 1.00 86.14 409 A 1 
ATOM 3067 C CG2   . THR A 1 409 ? 16.860  45.870  -15.255 1.00 83.62 409 A 1 
ATOM 3068 N N     . LEU A 1 410 ? 15.853  41.435  -16.843 1.00 96.44 410 A 1 
ATOM 3069 C CA    . LEU A 1 410 ? 15.906  39.975  -16.786 1.00 96.60 410 A 1 
ATOM 3070 C C     . LEU A 1 410 ? 16.030  39.405  -18.200 1.00 96.47 410 A 1 
ATOM 3071 O O     . LEU A 1 410 ? 15.194  39.660  -19.061 1.00 94.34 410 A 1 
ATOM 3072 C CB    . LEU A 1 410 ? 14.669  39.428  -16.057 1.00 96.23 410 A 1 
ATOM 3073 C CG    . LEU A 1 410 ? 14.440  39.980  -14.637 1.00 95.70 410 A 1 
ATOM 3074 C CD1   . LEU A 1 410 ? 13.208  39.321  -14.012 1.00 93.09 410 A 1 
ATOM 3075 C CD2   . LEU A 1 410 ? 15.631  39.760  -13.709 1.00 93.38 410 A 1 
ATOM 3076 N N     . ALA A 1 411 ? 17.079  38.596  -18.430 1.00 96.84 411 A 1 
ATOM 3077 C CA    . ALA A 1 411 ? 17.359  37.992  -19.723 1.00 96.78 411 A 1 
ATOM 3078 C C     . ALA A 1 411 ? 18.007  36.601  -19.568 1.00 96.97 411 A 1 
ATOM 3079 O O     . ALA A 1 411 ? 18.628  36.301  -18.550 1.00 92.63 411 A 1 
ATOM 3080 C CB    . ALA A 1 411 ? 18.256  38.936  -20.531 1.00 94.72 411 A 1 
ATOM 3081 N N     . GLY A 1 412 ? 17.901  35.799  -20.619 1.00 96.07 412 A 1 
ATOM 3082 C CA    . GLY A 1 412 ? 18.492  34.459  -20.648 1.00 96.28 412 A 1 
ATOM 3083 C C     . GLY A 1 412 ? 17.570  33.368  -20.084 1.00 97.00 412 A 1 
ATOM 3084 O O     . GLY A 1 412 ? 16.380  33.605  -19.880 1.00 95.50 412 A 1 
ATOM 3085 N N     . PRO A 1 413 ? 18.105  32.159  -19.877 1.00 97.16 413 A 1 
ATOM 3086 C CA    . PRO A 1 413 ? 17.327  31.018  -19.410 1.00 97.20 413 A 1 
ATOM 3087 C C     . PRO A 1 413 ? 17.052  31.090  -17.897 1.00 97.43 413 A 1 
ATOM 3088 O O     . PRO A 1 413 ? 17.890  31.528  -17.107 1.00 96.21 413 A 1 
ATOM 3089 C CB    . PRO A 1 413 ? 18.159  29.794  -19.798 1.00 96.11 413 A 1 
ATOM 3090 C CG    . PRO A 1 413 ? 19.596  30.315  -19.742 1.00 92.69 413 A 1 
ATOM 3091 C CD    . PRO A 1 413 ? 19.463  31.759  -20.208 1.00 95.88 413 A 1 
ATOM 3092 N N     . THR A 1 414 ? 15.887  30.611  -17.497 1.00 97.44 414 A 1 
ATOM 3093 C CA    . THR A 1 414 ? 15.471  30.548  -16.092 1.00 97.55 414 A 1 
ATOM 3094 C C     . THR A 1 414 ? 16.221  29.431  -15.363 1.00 97.79 414 A 1 
ATOM 3095 O O     . THR A 1 414 ? 16.120  28.273  -15.778 1.00 97.17 414 A 1 
ATOM 3096 C CB    . THR A 1 414 ? 13.961  30.294  -15.992 1.00 97.06 414 A 1 
ATOM 3097 O OG1   . THR A 1 414 ? 13.261  31.297  -16.681 1.00 92.57 414 A 1 
ATOM 3098 C CG2   . THR A 1 414 ? 13.457  30.287  -14.554 1.00 92.73 414 A 1 
ATOM 3099 N N     . PRO A 1 415 ? 16.910  29.690  -14.236 1.00 97.72 415 A 1 
ATOM 3100 C CA    . PRO A 1 415 ? 17.448  28.641  -13.379 1.00 97.68 415 A 1 
ATOM 3101 C C     . PRO A 1 415 ? 16.296  27.952  -12.627 1.00 97.51 415 A 1 
ATOM 3102 O O     . PRO A 1 415 ? 15.849  28.411  -11.579 1.00 96.64 415 A 1 
ATOM 3103 C CB    . PRO A 1 415 ? 18.457  29.352  -12.476 1.00 97.16 415 A 1 
ATOM 3104 C CG    . PRO A 1 415 ? 17.908  30.768  -12.362 1.00 94.97 415 A 1 
ATOM 3105 C CD    . PRO A 1 415 ? 17.227  31.005  -13.714 1.00 97.18 415 A 1 
ATOM 3106 N N     . LEU A 1 416 ? 15.793  26.861  -13.187 1.00 97.59 416 A 1 
ATOM 3107 C CA    . LEU A 1 416 ? 14.602  26.173  -12.684 1.00 97.48 416 A 1 
ATOM 3108 C C     . LEU A 1 416 ? 14.946  25.263  -11.503 1.00 97.64 416 A 1 
ATOM 3109 O O     . LEU A 1 416 ? 15.718  24.318  -11.642 1.00 96.88 416 A 1 
ATOM 3110 C CB    . LEU A 1 416 ? 13.953  25.397  -13.843 1.00 96.66 416 A 1 
ATOM 3111 C CG    . LEU A 1 416 ? 12.577  24.809  -13.494 1.00 95.37 416 A 1 
ATOM 3112 C CD1   . LEU A 1 416 ? 11.512  25.905  -13.364 1.00 92.03 416 A 1 
ATOM 3113 C CD2   . LEU A 1 416 ? 12.137  23.840  -14.592 1.00 91.60 416 A 1 
ATOM 3114 N N     . LEU A 1 417 ? 14.325  25.511  -10.352 1.00 97.92 417 A 1 
ATOM 3115 C CA    . LEU A 1 417 ? 14.468  24.685  -9.139  1.00 97.92 417 A 1 
ATOM 3116 C C     . LEU A 1 417 ? 13.474  23.520  -9.123  1.00 97.76 417 A 1 
ATOM 3117 O O     . LEU A 1 417 ? 13.837  22.390  -8.795  1.00 96.75 417 A 1 
ATOM 3118 C CB    . LEU A 1 417 ? 14.275  25.570  -7.900  1.00 97.82 417 A 1 
ATOM 3119 C CG    . LEU A 1 417 ? 15.277  26.730  -7.747  1.00 96.83 417 A 1 
ATOM 3120 C CD1   . LEU A 1 417 ? 14.867  27.591  -6.560  1.00 92.64 417 A 1 
ATOM 3121 C CD2   . LEU A 1 417 ? 16.695  26.227  -7.502  1.00 91.61 417 A 1 
ATOM 3122 N N     . TYR A 1 418 ? 12.225  23.814  -9.468  1.00 97.59 418 A 1 
ATOM 3123 C CA    . TYR A 1 418 ? 11.085  22.895  -9.462  1.00 97.64 418 A 1 
ATOM 3124 C C     . TYR A 1 418 ? 9.992   23.447  -10.392 1.00 97.35 418 A 1 
ATOM 3125 O O     . TYR A 1 418 ? 10.029  24.609  -10.787 1.00 96.43 418 A 1 
ATOM 3126 C CB    . TYR A 1 418 ? 10.552  22.715  -8.029  1.00 97.74 418 A 1 
ATOM 3127 C CG    . TYR A 1 418 ? 10.648  23.950  -7.153  1.00 98.00 418 A 1 
ATOM 3128 C CD1   . TYR A 1 418 ? 11.627  24.014  -6.130  1.00 96.41 418 A 1 
ATOM 3129 C CD2   . TYR A 1 418 ? 9.817   25.073  -7.364  1.00 95.97 418 A 1 
ATOM 3130 C CE1   . TYR A 1 418 ? 11.778  25.164  -5.353  1.00 96.54 418 A 1 
ATOM 3131 C CE2   . TYR A 1 418 ? 9.966   26.231  -6.594  1.00 96.37 418 A 1 
ATOM 3132 C CZ    . TYR A 1 418 ? 10.951  26.275  -5.590  1.00 97.77 418 A 1 
ATOM 3133 O OH    . TYR A 1 418 ? 11.121  27.413  -4.844  1.00 97.27 418 A 1 
ATOM 3134 N N     . ARG A 1 419 ? 8.998   22.625  -10.725 1.00 96.03 419 A 1 
ATOM 3135 C CA    . ARG A 1 419 ? 7.872   23.022  -11.582 1.00 95.44 419 A 1 
ATOM 3136 C C     . ARG A 1 419 ? 6.616   23.238  -10.727 1.00 95.59 419 A 1 
ATOM 3137 O O     . ARG A 1 419 ? 6.100   22.299  -10.140 1.00 94.42 419 A 1 
ATOM 3138 C CB    . ARG A 1 419 ? 7.632   21.972  -12.669 1.00 93.85 419 A 1 
ATOM 3139 C CG    . ARG A 1 419 ? 8.826   21.793  -13.618 1.00 88.90 419 A 1 
ATOM 3140 C CD    . ARG A 1 419 ? 8.542   20.695  -14.632 1.00 87.18 419 A 1 
ATOM 3141 N NE    . ARG A 1 419 ? 9.691   20.492  -15.531 1.00 84.80 419 A 1 
ATOM 3142 C CZ    . ARG A 1 419 ? 9.841   20.969  -16.758 1.00 83.12 419 A 1 
ATOM 3143 N NH1   . ARG A 1 419 ? 8.928   21.670  -17.372 1.00 71.89 419 A 1 
ATOM 3144 N NH2   . ARG A 1 419 ? 10.942  20.730  -17.381 1.00 78.11 419 A 1 
ATOM 3145 N N     . LEU A 1 420 ? 6.128   24.476  -10.695 1.00 95.43 420 A 1 
ATOM 3146 C CA    . LEU A 1 420 ? 4.894   24.852  -9.992  1.00 94.55 420 A 1 
ATOM 3147 C C     . LEU A 1 420 ? 3.739   25.188  -10.947 1.00 92.41 420 A 1 
ATOM 3148 O O     . LEU A 1 420 ? 2.613   25.418  -10.517 1.00 86.03 420 A 1 
ATOM 3149 C CB    . LEU A 1 420 ? 5.179   26.037  -9.055  1.00 94.20 420 A 1 
ATOM 3150 C CG    . LEU A 1 420 ? 6.274   25.805  -7.996  1.00 94.51 420 A 1 
ATOM 3151 C CD1   . LEU A 1 420 ? 6.420   27.067  -7.147  1.00 92.67 420 A 1 
ATOM 3152 C CD2   . LEU A 1 420 ? 5.953   24.638  -7.069  1.00 92.41 420 A 1 
ATOM 3153 N N     . GLY A 1 421 ? 4.009   25.239  -12.241 1.00 91.68 421 A 1 
ATOM 3154 C CA    . GLY A 1 421 ? 3.062   25.635  -13.263 1.00 90.25 421 A 1 
ATOM 3155 C C     . GLY A 1 421 ? 3.664   25.573  -14.662 1.00 91.03 421 A 1 
ATOM 3156 O O     . GLY A 1 421 ? 4.738   24.980  -14.846 1.00 88.25 421 A 1 
ATOM 3157 N N     . PRO A 1 422 ? 2.992   26.165  -15.666 1.00 89.90 422 A 1 
ATOM 3158 C CA    . PRO A 1 422 ? 3.481   26.183  -17.041 1.00 89.33 422 A 1 
ATOM 3159 C C     . PRO A 1 422 ? 4.814   26.936  -17.147 1.00 90.97 422 A 1 
ATOM 3160 O O     . PRO A 1 422 ? 5.062   27.915  -16.440 1.00 89.55 422 A 1 
ATOM 3161 C CB    . PRO A 1 422 ? 2.371   26.843  -17.866 1.00 86.20 422 A 1 
ATOM 3162 C CG    . PRO A 1 422 ? 1.640   27.717  -16.848 1.00 82.66 422 A 1 
ATOM 3163 C CD    . PRO A 1 422 ? 1.757   26.911  -15.553 1.00 86.20 422 A 1 
ATOM 3164 N N     . ILE A 1 423 ? 5.677   26.467  -18.044 1.00 92.11 423 A 1 
ATOM 3165 C CA    . ILE A 1 423 ? 6.980   27.067  -18.336 1.00 92.72 423 A 1 
ATOM 3166 C C     . ILE A 1 423 ? 6.968   27.515  -19.790 1.00 92.67 423 A 1 
ATOM 3167 O O     . ILE A 1 423 ? 6.746   26.708  -20.685 1.00 90.41 423 A 1 
ATOM 3168 C CB    . ILE A 1 423 ? 8.126   26.088  -18.034 1.00 91.96 423 A 1 
ATOM 3169 C CG1   . ILE A 1 423 ? 8.060   25.637  -16.558 1.00 88.11 423 A 1 
ATOM 3170 C CG2   . ILE A 1 423 ? 9.483   26.739  -18.370 1.00 87.31 423 A 1 
ATOM 3171 C CD1   . ILE A 1 423 ? 9.146   24.628  -16.168 1.00 81.60 423 A 1 
ATOM 3172 N N     . THR A 1 424 ? 7.207   28.811  -20.012 1.00 94.13 424 A 1 
ATOM 3173 C CA    . THR A 1 424 ? 7.236   29.416  -21.346 1.00 93.56 424 A 1 
ATOM 3174 C C     . THR A 1 424 ? 8.626   29.923  -21.724 1.00 93.74 424 A 1 
ATOM 3175 O O     . THR A 1 424 ? 8.898   30.127  -22.907 1.00 91.21 424 A 1 
ATOM 3176 C CB    . THR A 1 424 ? 6.226   30.562  -21.452 1.00 91.86 424 A 1 
ATOM 3177 O OG1   . THR A 1 424 ? 6.485   31.546  -20.471 1.00 83.20 424 A 1 
ATOM 3178 C CG2   . THR A 1 424 ? 4.789   30.082  -21.246 1.00 81.16 424 A 1 
ATOM 3179 N N     . ASN A 1 425 ? 9.500   30.130  -20.753 1.00 94.23 425 A 1 
ATOM 3180 C CA    . ASN A 1 425 ? 10.875  30.533  -20.974 1.00 94.75 425 A 1 
ATOM 3181 C C     . ASN A 1 425 ? 11.807  29.318  -21.102 1.00 94.71 425 A 1 
ATOM 3182 O O     . ASN A 1 425 ? 11.529  28.251  -20.555 1.00 93.22 425 A 1 
ATOM 3183 C CB    . ASN A 1 425 ? 11.303  31.468  -19.832 1.00 94.47 425 A 1 
ATOM 3184 C CG    . ASN A 1 425 ? 12.568  32.221  -20.188 1.00 93.18 425 A 1 
ATOM 3185 O OD1   . ASN A 1 425 ? 12.662  32.855  -21.223 1.00 86.75 425 A 1 
ATOM 3186 N ND2   . ASN A 1 425 ? 13.581  32.142  -19.363 1.00 86.06 425 A 1 
ATOM 3187 N N     . GLU A 1 426 ? 12.948  29.490  -21.779 1.00 95.53 426 A 1 
ATOM 3188 C CA    . GLU A 1 426 ? 14.013  28.499  -21.694 1.00 95.38 426 A 1 
ATOM 3189 C C     . GLU A 1 426 ? 14.495  28.329  -20.252 1.00 95.92 426 A 1 
ATOM 3190 O O     . GLU A 1 426 ? 14.430  29.251  -19.437 1.00 94.60 426 A 1 
ATOM 3191 C CB    . GLU A 1 426 ? 15.204  28.880  -22.583 1.00 93.53 426 A 1 
ATOM 3192 C CG    . GLU A 1 426 ? 14.910  28.648  -24.071 1.00 81.01 426 A 1 
ATOM 3193 C CD    . GLU A 1 426 ? 16.165  28.795  -24.942 1.00 73.56 426 A 1 
ATOM 3194 O OE1   . GLU A 1 426 ? 16.120  28.281  -26.083 1.00 65.89 426 A 1 
ATOM 3195 O OE2   . GLU A 1 426 ? 17.152  29.396  -24.472 1.00 65.80 426 A 1 
ATOM 3196 N N     . VAL A 1 427 ? 14.978  27.130  -19.916 1.00 96.04 427 A 1 
ATOM 3197 C CA    . VAL A 1 427 ? 15.396  26.788  -18.561 1.00 95.97 427 A 1 
ATOM 3198 C C     . VAL A 1 427 ? 16.799  26.202  -18.522 1.00 96.15 427 A 1 
ATOM 3199 O O     . VAL A 1 427 ? 17.223  25.489  -19.432 1.00 94.57 427 A 1 
ATOM 3200 C CB    . VAL A 1 427 ? 14.388  25.851  -17.857 1.00 94.60 427 A 1 
ATOM 3201 C CG1   . VAL A 1 427 ? 13.012  26.515  -17.733 1.00 88.36 427 A 1 
ATOM 3202 C CG2   . VAL A 1 427 ? 14.217  24.500  -18.548 1.00 88.73 427 A 1 
ATOM 3203 N N     . THR A 1 428 ? 17.514  26.467  -17.430 1.00 96.58 428 A 1 
ATOM 3204 C CA    . THR A 1 428 ? 18.768  25.782  -17.104 1.00 96.42 428 A 1 
ATOM 3205 C C     . THR A 1 428 ? 18.583  24.918  -15.854 1.00 96.38 428 A 1 
ATOM 3206 O O     . THR A 1 428 ? 17.880  25.295  -14.926 1.00 94.87 428 A 1 
ATOM 3207 C CB    . THR A 1 428 ? 19.947  26.744  -16.908 1.00 95.23 428 A 1 
ATOM 3208 O OG1   . THR A 1 428 ? 19.715  27.650  -15.855 1.00 81.15 428 A 1 
ATOM 3209 C CG2   . THR A 1 428 ? 20.235  27.546  -18.158 1.00 81.21 428 A 1 
ATOM 3210 N N     . LEU A 1 429 ? 19.258  23.768  -15.830 1.00 95.33 429 A 1 
ATOM 3211 C CA    . LEU A 1 429 ? 19.141  22.777  -14.750 1.00 94.43 429 A 1 
ATOM 3212 C C     . LEU A 1 429 ? 20.435  22.664  -13.920 1.00 94.58 429 A 1 
ATOM 3213 O O     . LEU A 1 429 ? 20.663  21.686  -13.213 1.00 91.25 429 A 1 
ATOM 3214 C CB    . LEU A 1 429 ? 18.701  21.420  -15.349 1.00 92.37 429 A 1 
ATOM 3215 C CG    . LEU A 1 429 ? 17.466  21.479  -16.266 1.00 89.84 429 A 1 
ATOM 3216 C CD1   . LEU A 1 429 ? 17.109  20.059  -16.738 1.00 84.06 429 A 1 
ATOM 3217 C CD2   . LEU A 1 429 ? 16.240  22.082  -15.578 1.00 83.76 429 A 1 
ATOM 3218 N N     . THR A 1 430 ? 21.324  23.659  -14.044 1.00 94.94 430 A 1 
ATOM 3219 C CA    . THR A 1 430 ? 22.681  23.617  -13.484 1.00 94.51 430 A 1 
ATOM 3220 C C     . THR A 1 430 ? 22.845  24.409  -12.189 1.00 95.00 430 A 1 
ATOM 3221 O O     . THR A 1 430 ? 23.914  24.344  -11.579 1.00 92.04 430 A 1 
ATOM 3222 C CB    . THR A 1 430 ? 23.707  24.089  -14.518 1.00 92.55 430 A 1 
ATOM 3223 O OG1   . THR A 1 430 ? 23.362  25.376  -14.969 1.00 84.97 430 A 1 
ATOM 3224 C CG2   . THR A 1 430 ? 23.768  23.159  -15.728 1.00 81.78 430 A 1 
ATOM 3225 N N     . HIS A 1 431 ? 21.809  25.146  -11.751 1.00 95.73 431 A 1 
ATOM 3226 C CA    . HIS A 1 431 ? 21.860  25.966  -10.549 1.00 96.14 431 A 1 
ATOM 3227 C C     . HIS A 1 431 ? 22.155  25.102  -9.301  1.00 96.53 431 A 1 
ATOM 3228 O O     . HIS A 1 431 ? 21.603  24.006  -9.180  1.00 95.79 431 A 1 
ATOM 3229 C CB    . HIS A 1 431 ? 20.547  26.746  -10.392 1.00 95.87 431 A 1 
ATOM 3230 C CG    . HIS A 1 431 ? 20.612  27.759  -9.277  1.00 95.49 431 A 1 
ATOM 3231 N ND1   . HIS A 1 431 ? 20.226  27.569  -7.970  1.00 86.80 431 A 1 
ATOM 3232 C CD2   . HIS A 1 431 ? 21.164  29.019  -9.334  1.00 87.07 431 A 1 
ATOM 3233 C CE1   . HIS A 1 431 ? 20.527  28.671  -7.271  1.00 88.55 431 A 1 
ATOM 3234 N NE2   . HIS A 1 431 ? 21.105  29.571  -8.068  1.00 89.72 431 A 1 
ATOM 3235 N N     . PRO A 1 432 ? 23.005  25.573  -8.359  1.00 96.55 432 A 1 
ATOM 3236 C CA    . PRO A 1 432 ? 23.329  24.800  -7.157  1.00 96.52 432 A 1 
ATOM 3237 C C     . PRO A 1 432 ? 22.101  24.345  -6.351  1.00 96.54 432 A 1 
ATOM 3238 O O     . PRO A 1 432 ? 22.051  23.195  -5.925  1.00 95.49 432 A 1 
ATOM 3239 C CB    . PRO A 1 432 ? 24.231  25.716  -6.321  1.00 95.78 432 A 1 
ATOM 3240 C CG    . PRO A 1 432 ? 24.904  26.582  -7.376  1.00 93.49 432 A 1 
ATOM 3241 C CD    . PRO A 1 432 ? 23.813  26.764  -8.432  1.00 96.03 432 A 1 
ATOM 3242 N N     . GLY A 1 433 ? 21.098  25.198  -6.209  1.00 96.15 433 A 1 
ATOM 3243 C CA    . GLY A 1 433 ? 19.842  24.849  -5.540  1.00 95.81 433 A 1 
ATOM 3244 C C     . GLY A 1 433 ? 19.083  23.725  -6.242  1.00 96.36 433 A 1 
ATOM 3245 O O     . GLY A 1 433 ? 18.597  22.802  -5.586  1.00 94.92 433 A 1 
ATOM 3246 N N     . THR A 1 434 ? 19.064  23.715  -7.576  1.00 96.90 434 A 1 
ATOM 3247 C CA    . THR A 1 434 ? 18.471  22.624  -8.366  1.00 97.19 434 A 1 
ATOM 3248 C C     . THR A 1 434 ? 19.180  21.297  -8.103  1.00 97.17 434 A 1 
ATOM 3249 O O     . THR A 1 434 ? 18.534  20.283  -7.852  1.00 96.41 434 A 1 
ATOM 3250 C CB    . THR A 1 434 ? 18.555  22.929  -9.864  1.00 96.73 434 A 1 
ATOM 3251 O OG1   . THR A 1 434 ? 18.072  24.223  -10.143 1.00 91.85 434 A 1 
ATOM 3252 C CG2   . THR A 1 434 ? 17.759  21.944  -10.710 1.00 91.84 434 A 1 
ATOM 3253 N N     . LYS A 1 435 ? 20.515  21.297  -8.115  1.00 96.28 435 A 1 
ATOM 3254 C CA    . LYS A 1 435 ? 21.330  20.111  -7.837  1.00 96.08 435 A 1 
ATOM 3255 C C     . LYS A 1 435 ? 21.151  19.619  -6.401  1.00 96.18 435 A 1 
ATOM 3256 O O     . LYS A 1 435 ? 21.120  18.417  -6.174  1.00 95.13 435 A 1 
ATOM 3257 C CB    . LYS A 1 435 ? 22.807  20.389  -8.108  1.00 95.44 435 A 1 
ATOM 3258 C CG    . LYS A 1 435 ? 23.103  20.592  -9.605  1.00 89.46 435 A 1 
ATOM 3259 C CD    . LYS A 1 435 ? 24.598  20.807  -9.809  1.00 81.69 435 A 1 
ATOM 3260 C CE    . LYS A 1 435 ? 24.892  20.978  -11.291 1.00 73.33 435 A 1 
ATOM 3261 N NZ    . LYS A 1 435 ? 26.339  21.169  -11.551 1.00 64.88 435 A 1 
ATOM 3262 N N     . TYR A 1 436 ? 21.030  20.551  -5.452  1.00 96.63 436 A 1 
ATOM 3263 C CA    . TYR A 1 436 ? 20.760  20.212  -4.055  1.00 96.63 436 A 1 
ATOM 3264 C C     . TYR A 1 436 ? 19.428  19.471  -3.906  1.00 96.57 436 A 1 
ATOM 3265 O O     . TYR A 1 436 ? 19.421  18.356  -3.394  1.00 95.91 436 A 1 
ATOM 3266 C CB    . TYR A 1 436 ? 20.798  21.490  -3.210  1.00 96.64 436 A 1 
ATOM 3267 C CG    . TYR A 1 436 ? 20.469  21.223  -1.762  1.00 96.59 436 A 1 
ATOM 3268 C CD1   . TYR A 1 436 ? 19.162  21.418  -1.282  1.00 95.42 436 A 1 
ATOM 3269 C CD2   . TYR A 1 436 ? 21.459  20.724  -0.896  1.00 95.45 436 A 1 
ATOM 3270 C CE1   . TYR A 1 436 ? 18.842  21.119  0.051   1.00 94.97 436 A 1 
ATOM 3271 C CE2   . TYR A 1 436 ? 21.156  20.422  0.446   1.00 94.79 436 A 1 
ATOM 3272 C CZ    . TYR A 1 436 ? 19.843  20.620  0.912   1.00 95.40 436 A 1 
ATOM 3273 O OH    . TYR A 1 436 ? 19.540  20.323  2.215   1.00 94.29 436 A 1 
ATOM 3274 N N     . ILE A 1 437 ? 18.335  20.012  -4.443  1.00 96.62 437 A 1 
ATOM 3275 C CA    . ILE A 1 437 ? 17.013  19.373  -4.389  1.00 96.41 437 A 1 
ATOM 3276 C C     . ILE A 1 437 ? 17.042  17.995  -5.073  1.00 96.06 437 A 1 
ATOM 3277 O O     . ILE A 1 437 ? 16.540  17.017  -4.511  1.00 95.13 437 A 1 
ATOM 3278 C CB    . ILE A 1 437 ? 15.935  20.285  -5.006  1.00 96.63 437 A 1 
ATOM 3279 C CG1   . ILE A 1 437 ? 15.785  21.600  -4.204  1.00 95.80 437 A 1 
ATOM 3280 C CG2   . ILE A 1 437 ? 14.573  19.559  -5.041  1.00 95.62 437 A 1 
ATOM 3281 C CD1   . ILE A 1 437 ? 15.024  22.691  -4.974  1.00 93.82 437 A 1 
ATOM 3282 N N     . ALA A 1 438 ? 17.690  17.889  -6.244  1.00 94.71 438 A 1 
ATOM 3283 C CA    . ALA A 1 438 ? 17.845  16.609  -6.932  1.00 93.99 438 A 1 
ATOM 3284 C C     . ALA A 1 438 ? 18.631  15.581  -6.089  1.00 93.52 438 A 1 
ATOM 3285 O O     . ALA A 1 438 ? 18.307  14.393  -6.095  1.00 92.20 438 A 1 
ATOM 3286 C CB    . ALA A 1 438 ? 18.528  16.853  -8.284  1.00 93.01 438 A 1 
ATOM 3287 N N     . THR A 1 439 ? 19.629  16.033  -5.323  1.00 94.57 439 A 1 
ATOM 3288 C CA    . THR A 1 439 ? 20.390  15.184  -4.403  1.00 94.02 439 A 1 
ATOM 3289 C C     . THR A 1 439 ? 19.531  14.732  -3.220  1.00 93.78 439 A 1 
ATOM 3290 O O     . THR A 1 439 ? 19.574  13.553  -2.876  1.00 92.71 439 A 1 
ATOM 3291 C CB    . THR A 1 439 ? 21.657  15.893  -3.907  1.00 93.50 439 A 1 
ATOM 3292 O OG1   . THR A 1 439 ? 22.436  16.324  -5.003  1.00 85.78 439 A 1 
ATOM 3293 C CG2   . THR A 1 439 ? 22.546  14.976  -3.072  1.00 84.07 439 A 1 
ATOM 3294 N N     . CYS A 1 440 ? 18.706  15.616  -2.657  1.00 94.68 440 A 1 
ATOM 3295 C CA    . CYS A 1 440 ? 17.737  15.249  -1.623  1.00 94.32 440 A 1 
ATOM 3296 C C     . CYS A 1 440 ? 16.763  14.174  -2.126  1.00 93.61 440 A 1 
ATOM 3297 O O     . CYS A 1 440 ? 16.553  13.168  -1.461  1.00 92.51 440 A 1 
ATOM 3298 C CB    . CYS A 1 440 ? 16.958  16.488  -1.147  1.00 94.68 440 A 1 
ATOM 3299 S SG    . CYS A 1 440 ? 18.073  17.709  -0.395  1.00 93.61 440 A 1 
ATOM 3300 N N     . MET A 1 441 ? 16.242  14.305  -3.347  1.00 92.96 441 A 1 
ATOM 3301 C CA    . MET A 1 441 ? 15.377  13.288  -3.957  1.00 91.95 441 A 1 
ATOM 3302 C C     . MET A 1 441 ? 16.072  11.931  -4.089  1.00 90.78 441 A 1 
ATOM 3303 O O     . MET A 1 441 ? 15.457  10.894  -3.841  1.00 87.79 441 A 1 
ATOM 3304 C CB    . MET A 1 441 ? 14.910  13.745  -5.341  1.00 91.48 441 A 1 
ATOM 3305 C CG    . MET A 1 441 ? 13.965  14.942  -5.294  1.00 88.36 441 A 1 
ATOM 3306 S SD    . MET A 1 441 ? 13.423  15.518  -6.921  1.00 86.49 441 A 1 
ATOM 3307 C CE    . MET A 1 441 ? 12.301  14.175  -7.362  1.00 78.42 441 A 1 
ATOM 3308 N N     . GLN A 1 442 ? 17.355  11.901  -4.466  1.00 90.00 442 A 1 
ATOM 3309 C CA    . GLN A 1 442 ? 18.122  10.656  -4.560  1.00 87.72 442 A 1 
ATOM 3310 C C     . GLN A 1 442 ? 18.384  10.022  -3.194  1.00 87.05 442 A 1 
ATOM 3311 O O     . GLN A 1 442 ? 18.336  8.802   -3.070  1.00 83.40 442 A 1 
ATOM 3312 C CB    . GLN A 1 442 ? 19.461  10.915  -5.260  1.00 85.45 442 A 1 
ATOM 3313 C CG    . GLN A 1 442 ? 19.310  11.152  -6.761  1.00 75.64 442 A 1 
ATOM 3314 C CD    . GLN A 1 442 ? 20.652  11.424  -7.433  1.00 70.49 442 A 1 
ATOM 3315 O OE1   . GLN A 1 442 ? 21.700  11.550  -6.826  1.00 62.54 442 A 1 
ATOM 3316 N NE2   . GLN A 1 442 ? 20.688  11.520  -8.732  1.00 59.75 442 A 1 
ATOM 3317 N N     . ALA A 1 443 ? 18.690  10.839  -2.188  1.00 87.80 443 A 1 
ATOM 3318 C CA    . ALA A 1 443 ? 19.047  10.368  -0.858  1.00 86.71 443 A 1 
ATOM 3319 C C     . ALA A 1 443 ? 17.831  9.848   -0.077  1.00 86.12 443 A 1 
ATOM 3320 O O     . ALA A 1 443 ? 17.862  8.732   0.450   1.00 81.88 443 A 1 
ATOM 3321 C CB    . ALA A 1 443 ? 19.760  11.500  -0.114  1.00 85.36 443 A 1 
ATOM 3322 N N     . ASP A 1 444 ? 16.753  10.628  -0.036  1.00 86.76 444 A 1 
ATOM 3323 C CA    . ASP A 1 444 ? 15.621  10.395  0.862   1.00 85.56 444 A 1 
ATOM 3324 C C     . ASP A 1 444 ? 14.469  9.640   0.194   1.00 84.35 444 A 1 
ATOM 3325 O O     . ASP A 1 444 ? 13.800  8.823   0.832   1.00 81.26 444 A 1 
ATOM 3326 C CB    . ASP A 1 444 ? 15.132  11.743  1.419   1.00 84.75 444 A 1 
ATOM 3327 C CG    . ASP A 1 444 ? 16.217  12.507  2.168   1.00 80.99 444 A 1 
ATOM 3328 O OD1   . ASP A 1 444 ? 16.942  11.872  2.969   1.00 75.04 444 A 1 
ATOM 3329 O OD2   . ASP A 1 444 ? 16.338  13.725  1.914   1.00 75.22 444 A 1 
ATOM 3330 N N     . LEU A 1 445 ? 14.258  9.851   -1.107  1.00 85.38 445 A 1 
ATOM 3331 C CA    . LEU A 1 445 ? 13.252  9.108   -1.874  1.00 83.52 445 A 1 
ATOM 3332 C C     . LEU A 1 445 ? 13.835  7.883   -2.588  1.00 79.94 445 A 1 
ATOM 3333 O O     . LEU A 1 445 ? 13.099  7.140   -3.236  1.00 72.68 445 A 1 
ATOM 3334 C CB    . LEU A 1 445 ? 12.529  10.031  -2.875  1.00 83.07 445 A 1 
ATOM 3335 C CG    . LEU A 1 445 ? 11.914  11.303  -2.271  1.00 82.27 445 A 1 
ATOM 3336 C CD1   . LEU A 1 445 ? 11.286  12.131  -3.387  1.00 77.26 445 A 1 
ATOM 3337 C CD2   . LEU A 1 445 ? 10.832  10.973  -1.240  1.00 78.50 445 A 1 
ATOM 3338 N N     . GLU A 1 446 ? 15.151  7.678   -2.504  1.00 71.71 446 A 1 
ATOM 3339 C CA    . GLU A 1 446 ? 15.882  6.622   -3.226  1.00 67.27 446 A 1 
ATOM 3340 C C     . GLU A 1 446 ? 15.575  6.599   -4.740  1.00 65.65 446 A 1 
ATOM 3341 O O     . GLU A 1 446 ? 15.598  5.557   -5.394  1.00 59.73 446 A 1 
ATOM 3342 C CB    . GLU A 1 446 ? 15.734  5.266   -2.524  1.00 62.14 446 A 1 
ATOM 3343 C CG    . GLU A 1 446 ? 16.230  5.237   -1.057  1.00 55.32 446 A 1 
ATOM 3344 C CD    . GLU A 1 446 ? 16.232  3.826   -0.446  1.00 49.59 446 A 1 
ATOM 3345 O OE1   . GLU A 1 446 ? 16.530  3.679   0.763   1.00 44.16 446 A 1 
ATOM 3346 O OE2   . GLU A 1 446 ? 15.952  2.836   -1.167  1.00 45.46 446 A 1 
ATOM 3347 N N     . VAL A 1 447 ? 15.284  7.760   -5.303  1.00 67.67 447 A 1 
ATOM 3348 C CA    . VAL A 1 447 ? 15.053  7.925   -6.740  1.00 65.17 447 A 1 
ATOM 3349 C C     . VAL A 1 447 ? 16.407  7.949   -7.428  1.00 62.88 447 A 1 
ATOM 3350 O O     . VAL A 1 447 ? 17.163  8.911   -7.315  1.00 58.32 447 A 1 
ATOM 3351 C CB    . VAL A 1 447 ? 14.250  9.194   -7.098  1.00 61.49 447 A 1 
ATOM 3352 C CG1   . VAL A 1 447 ? 13.635  9.024   -8.486  1.00 55.56 447 A 1 
ATOM 3353 C CG2   . VAL A 1 447 ? 13.103  9.512   -6.137  1.00 55.79 447 A 1 
ATOM 3354 N N     . MET A 1 448 ? 16.732  6.885   -8.170  1.00 53.91 448 A 1 
ATOM 3355 C CA    . MET A 1 448 ? 17.878  6.969   -9.069  1.00 52.15 448 A 1 
ATOM 3356 C C     . MET A 1 448 ? 17.489  7.768   -10.311 1.00 49.77 448 A 1 
ATOM 3357 O O     . MET A 1 448 ? 16.561  7.388   -11.025 1.00 45.64 448 A 1 
ATOM 3358 C CB    . MET A 1 448 ? 18.403  5.583   -9.461  1.00 49.41 448 A 1 
ATOM 3359 C CG    . MET A 1 448 ? 19.127  4.922   -8.271  1.00 45.55 448 A 1 
ATOM 3360 S SD    . MET A 1 448 ? 20.184  3.540   -8.776  1.00 40.69 448 A 1 
ATOM 3361 C CE    . MET A 1 448 ? 20.879  3.125   -7.167  1.00 37.09 448 A 1 
ATOM 3362 N N     . THR A 1 449 ? 18.221  8.849   -10.565 1.00 47.25 449 A 1 
ATOM 3363 C CA    . THR A 1 449 ? 18.299  9.484   -11.886 1.00 46.53 449 A 1 
ATOM 3364 C C     . THR A 1 449 ? 18.964  8.555   -12.892 1.00 43.92 449 A 1 
ATOM 3365 O O     . THR A 1 449 ? 19.937  7.876   -12.517 1.00 39.70 449 A 1 
ATOM 3366 C CB    . THR A 1 449 ? 19.125  10.772  -11.840 1.00 42.69 449 A 1 
ATOM 3367 O OG1   . THR A 1 449 ? 20.337  10.507  -11.174 1.00 40.14 449 A 1 
ATOM 3368 C CG2   . THR A 1 449 ? 18.383  11.889  -11.118 1.00 39.74 449 A 1 
ATOM 3369 O OXT   . THR A 1 449 ? 18.479  8.555   -14.071 1.00 38.52 449 A 1 
ATOM 3370 N N     . SER B 2 1   ? -17.801 1.768   14.724  1.00 84.70 1   B 1 
ATOM 3371 C CA    . SER B 2 1   ? -16.800 1.514   15.778  1.00 89.81 1   B 1 
ATOM 3372 C C     . SER B 2 1   ? -15.398 1.614   15.206  1.00 92.65 1   B 1 
ATOM 3373 O O     . SER B 2 1   ? -15.192 1.269   14.050  1.00 90.92 1   B 1 
ATOM 3374 C CB    . SER B 2 1   ? -17.023 0.145   16.436  1.00 84.43 1   B 1 
ATOM 3375 O OG    . SER B 2 1   ? -16.883 -0.897  15.486  1.00 78.98 1   B 1 
ATOM 3376 N N     . MET B 2 2   ? -14.418 2.055   16.007  1.00 94.65 2   B 1 
ATOM 3377 C CA    . MET B 2 2   ? -13.020 2.104   15.579  1.00 94.96 2   B 1 
ATOM 3378 C C     . MET B 2 2   ? -12.467 0.697   15.340  1.00 95.49 2   B 1 
ATOM 3379 O O     . MET B 2 2   ? -12.688 -0.203  16.154  1.00 94.56 2   B 1 
ATOM 3380 C CB    . MET B 2 2   ? -12.169 2.837   16.625  1.00 93.79 2   B 1 
ATOM 3381 C CG    . MET B 2 2   ? -12.508 4.319   16.733  1.00 89.00 2   B 1 
ATOM 3382 S SD    . MET B 2 2   ? -12.204 5.281   15.218  1.00 87.95 2   B 1 
ATOM 3383 C CE    . MET B 2 2   ? -10.412 5.322   15.176  1.00 79.64 2   B 1 
ATOM 3384 N N     . SER B 2 3   ? -11.705 0.521   14.264  1.00 96.29 3   B 1 
ATOM 3385 C CA    . SER B 2 3   ? -11.030 -0.742  13.946  1.00 96.35 3   B 1 
ATOM 3386 C C     . SER B 2 3   ? -10.008 -1.136  15.026  1.00 96.54 3   B 1 
ATOM 3387 O O     . SER B 2 3   ? -9.940  -2.303  15.408  1.00 96.11 3   B 1 
ATOM 3388 C CB    . SER B 2 3   ? -10.357 -0.663  12.577  1.00 95.95 3   B 1 
ATOM 3389 O OG    . SER B 2 3   ? -9.418  0.389   12.507  1.00 94.30 3   B 1 
ATOM 3390 N N     . TYR B 2 4   ? -9.285  -0.152  15.546  1.00 96.95 4   B 1 
ATOM 3391 C CA    . TYR B 2 4   ? -8.341  -0.333  16.645  1.00 96.93 4   B 1 
ATOM 3392 C C     . TYR B 2 4   ? -8.414  0.829   17.639  1.00 96.84 4   B 1 
ATOM 3393 O O     . TYR B 2 4   ? -8.728  1.961   17.276  1.00 95.99 4   B 1 
ATOM 3394 C CB    . TYR B 2 4   ? -6.917  -0.475  16.105  1.00 96.78 4   B 1 
ATOM 3395 C CG    . TYR B 2 4   ? -6.689  -1.652  15.180  1.00 97.00 4   B 1 
ATOM 3396 C CD1   . TYR B 2 4   ? -6.327  -2.911  15.696  1.00 95.45 4   B 1 
ATOM 3397 C CD2   . TYR B 2 4   ? -6.843  -1.501  13.790  1.00 95.42 4   B 1 
ATOM 3398 C CE1   . TYR B 2 4   ? -6.127  -4.002  14.849  1.00 95.34 4   B 1 
ATOM 3399 C CE2   . TYR B 2 4   ? -6.650  -2.587  12.928  1.00 95.34 4   B 1 
ATOM 3400 C CZ    . TYR B 2 4   ? -6.290  -3.847  13.458  1.00 96.44 4   B 1 
ATOM 3401 O OH    . TYR B 2 4   ? -6.111  -4.915  12.620  1.00 96.01 4   B 1 
ATOM 3402 N N     . SER B 2 5   ? -8.060  0.543   18.884  1.00 96.09 5   B 1 
ATOM 3403 C CA    . SER B 2 5   ? -7.726  1.546   19.892  1.00 95.77 5   B 1 
ATOM 3404 C C     . SER B 2 5   ? -6.316  1.262   20.412  1.00 96.09 5   B 1 
ATOM 3405 O O     . SER B 2 5   ? -5.950  0.091   20.550  1.00 95.10 5   B 1 
ATOM 3406 C CB    . SER B 2 5   ? -8.733  1.533   21.040  1.00 94.03 5   B 1 
ATOM 3407 O OG    . SER B 2 5   ? -10.049 1.724   20.559  1.00 83.27 5   B 1 
ATOM 3408 N N     . TRP B 2 6   ? -5.525  2.297   20.675  1.00 96.83 6   B 1 
ATOM 3409 C CA    . TRP B 2 6   ? -4.115  2.167   21.031  1.00 96.71 6   B 1 
ATOM 3410 C C     . TRP B 2 6   ? -3.829  2.796   22.390  1.00 96.50 6   B 1 
ATOM 3411 O O     . TRP B 2 6   ? -4.407  3.821   22.732  1.00 95.29 6   B 1 
ATOM 3412 C CB    . TRP B 2 6   ? -3.249  2.788   19.928  1.00 96.29 6   B 1 
ATOM 3413 C CG    . TRP B 2 6   ? -3.484  2.220   18.561  1.00 96.50 6   B 1 
ATOM 3414 C CD1   . TRP B 2 6   ? -4.292  2.760   17.609  1.00 95.43 6   B 1 
ATOM 3415 C CD2   . TRP B 2 6   ? -2.952  0.991   17.985  1.00 96.55 6   B 1 
ATOM 3416 N NE1   . TRP B 2 6   ? -4.280  1.956   16.479  1.00 95.47 6   B 1 
ATOM 3417 C CE2   . TRP B 2 6   ? -3.475  0.863   16.672  1.00 96.27 6   B 1 
ATOM 3418 C CE3   . TRP B 2 6   ? -2.075  -0.013  18.449  1.00 96.20 6   B 1 
ATOM 3419 C CZ2   . TRP B 2 6   ? -3.140  -0.225  15.837  1.00 96.12 6   B 1 
ATOM 3420 C CZ3   . TRP B 2 6   ? -1.746  -1.106  17.612  1.00 95.56 6   B 1 
ATOM 3421 C CH2   . TRP B 2 6   ? -2.275  -1.203  16.327  1.00 95.48 6   B 1 
ATOM 3422 N N     . THR B 2 7   ? -2.905  2.202   23.144  1.00 96.45 7   B 1 
ATOM 3423 C CA    . THR B 2 7   ? -2.478  2.720   24.462  1.00 95.94 7   B 1 
ATOM 3424 C C     . THR B 2 7   ? -1.274  3.660   24.378  1.00 95.51 7   B 1 
ATOM 3425 O O     . THR B 2 7   ? -0.901  4.266   25.374  1.00 92.71 7   B 1 
ATOM 3426 C CB    . THR B 2 7   ? -2.130  1.566   25.408  1.00 95.59 7   B 1 
ATOM 3427 O OG1   . THR B 2 7   ? -1.056  0.829   24.865  1.00 91.64 7   B 1 
ATOM 3428 C CG2   . THR B 2 7   ? -3.302  0.608   25.630  1.00 91.84 7   B 1 
ATOM 3429 N N     . GLY B 2 8   ? -0.626  3.737   23.209  1.00 92.49 8   B 1 
ATOM 3430 C CA    . GLY B 2 8   ? 0.649   4.429   23.012  1.00 91.04 8   B 1 
ATOM 3431 C C     . GLY B 2 8   ? 1.887   3.544   23.205  1.00 92.23 8   B 1 
ATOM 3432 O O     . GLY B 2 8   ? 2.988   3.952   22.841  1.00 88.25 8   B 1 
ATOM 3433 N N     . ALA B 2 9   ? 1.737   2.316   23.713  1.00 94.05 9   B 1 
ATOM 3434 C CA    . ALA B 2 9   ? 2.851   1.378   23.788  1.00 94.74 9   B 1 
ATOM 3435 C C     . ALA B 2 9   ? 3.342   0.979   22.387  1.00 95.23 9   B 1 
ATOM 3436 O O     . ALA B 2 9   ? 2.555   0.668   21.488  1.00 93.35 9   B 1 
ATOM 3437 C CB    . ALA B 2 9   ? 2.444   0.147   24.618  1.00 93.68 9   B 1 
ATOM 3438 N N     . LEU B 2 10  ? 4.667   0.966   22.212  1.00 96.20 10  B 1 
ATOM 3439 C CA    . LEU B 2 10  ? 5.287   0.661   20.923  1.00 96.21 10  B 1 
ATOM 3440 C C     . LEU B 2 10  ? 5.113   -0.822  20.554  1.00 96.61 10  B 1 
ATOM 3441 O O     . LEU B 2 10  ? 5.255   -1.713  21.392  1.00 95.06 10  B 1 
ATOM 3442 C CB    . LEU B 2 10  ? 6.775   1.050   20.947  1.00 94.67 10  B 1 
ATOM 3443 C CG    . LEU B 2 10  ? 7.045   2.558   21.095  1.00 90.66 10  B 1 
ATOM 3444 C CD1   . LEU B 2 10  ? 8.545   2.792   21.228  1.00 85.10 10  B 1 
ATOM 3445 C CD2   . LEU B 2 10  ? 6.543   3.356   19.888  1.00 84.70 10  B 1 
ATOM 3446 N N     . ILE B 2 11  ? 4.904   -1.074  19.265  1.00 96.36 11  B 1 
ATOM 3447 C CA    . ILE B 2 11  ? 4.994   -2.420  18.695  1.00 96.81 11  B 1 
ATOM 3448 C C     . ILE B 2 11  ? 6.481   -2.777  18.623  1.00 96.75 11  B 1 
ATOM 3449 O O     . ILE B 2 11  ? 7.244   -2.174  17.876  1.00 95.37 11  B 1 
ATOM 3450 C CB    . ILE B 2 11  ? 4.297   -2.495  17.326  1.00 96.74 11  B 1 
ATOM 3451 C CG1   . ILE B 2 11  ? 2.794   -2.146  17.472  1.00 95.33 11  B 1 
ATOM 3452 C CG2   . ILE B 2 11  ? 4.455   -3.903  16.734  1.00 95.42 11  B 1 
ATOM 3453 C CD1   . ILE B 2 11  ? 2.087   -1.874  16.146  1.00 91.91 11  B 1 
ATOM 3454 N N     . THR B 2 12  ? 6.887   -3.740  19.430  1.00 96.73 12  B 1 
ATOM 3455 C CA    . THR B 2 12  ? 8.304   -4.080  19.621  1.00 96.51 12  B 1 
ATOM 3456 C C     . THR B 2 12  ? 8.709   -5.316  18.813  1.00 96.13 12  B 1 
ATOM 3457 O O     . THR B 2 12  ? 7.907   -6.230  18.660  1.00 94.79 12  B 1 
ATOM 3458 C CB    . THR B 2 12  ? 8.637   -4.269  21.108  1.00 95.94 12  B 1 
ATOM 3459 O OG1   . THR B 2 12  ? 7.756   -5.169  21.730  1.00 91.15 12  B 1 
ATOM 3460 C CG2   . THR B 2 12  ? 8.554   -2.952  21.874  1.00 90.85 12  B 1 
ATOM 3461 N N     . PRO B 2 13  ? 9.971   -5.372  18.321  1.00 94.83 13  B 1 
ATOM 3462 C CA    . PRO B 2 13  ? 10.458  -6.539  17.603  1.00 93.95 13  B 1 
ATOM 3463 C C     . PRO B 2 13  ? 10.647  -7.737  18.531  1.00 92.99 13  B 1 
ATOM 3464 O O     . PRO B 2 13  ? 11.038  -7.596  19.690  1.00 89.88 13  B 1 
ATOM 3465 C CB    . PRO B 2 13  ? 11.776  -6.087  16.958  1.00 92.43 13  B 1 
ATOM 3466 C CG    . PRO B 2 13  ? 12.289  -5.014  17.912  1.00 89.45 13  B 1 
ATOM 3467 C CD    . PRO B 2 13  ? 11.004  -4.356  18.416  1.00 93.03 13  B 1 
ATOM 3468 N N     . CYS B 2 14  ? 10.401  -8.949  17.999  1.00 89.16 14  B 1 
ATOM 3469 C CA    . CYS B 2 14  ? 10.669  -10.213 18.698  1.00 85.11 14  B 1 
ATOM 3470 C C     . CYS B 2 14  ? 12.135  -10.668 18.557  1.00 84.32 14  B 1 
ATOM 3471 O O     . CYS B 2 14  ? 12.617  -11.467 19.360  1.00 77.61 14  B 1 
ATOM 3472 C CB    . CYS B 2 14  ? 9.725   -11.292 18.159  1.00 81.27 14  B 1 
ATOM 3473 S SG    . CYS B 2 14  ? 7.982   -10.834 18.436  1.00 72.47 14  B 1 
ATOM 3474 N N     . SER B 2 15  ? 12.831  -10.179 17.531  1.00 84.51 15  B 1 
ATOM 3475 C CA    . SER B 2 15  ? 14.223  -10.480 17.213  1.00 84.00 15  B 1 
ATOM 3476 C C     . SER B 2 15  ? 14.895  -9.239  16.601  1.00 86.29 15  B 1 
ATOM 3477 O O     . SER B 2 15  ? 14.184  -8.324  16.171  1.00 82.95 15  B 1 
ATOM 3478 C CB    . SER B 2 15  ? 14.297  -11.673 16.254  1.00 79.29 15  B 1 
ATOM 3479 O OG    . SER B 2 15  ? 13.573  -11.430 15.064  1.00 69.74 15  B 1 
ATOM 3480 N N     . PRO B 2 16  ? 16.244  -9.179  16.539  1.00 83.65 16  B 1 
ATOM 3481 C CA    . PRO B 2 16  ? 16.934  -8.111  15.819  1.00 82.82 16  B 1 
ATOM 3482 C C     . PRO B 2 16  ? 16.468  -8.027  14.357  1.00 83.49 16  B 1 
ATOM 3483 O O     . PRO B 2 16  ? 16.425  -9.038  13.651  1.00 80.18 16  B 1 
ATOM 3484 C CB    . PRO B 2 16  ? 18.427  -8.436  15.932  1.00 80.37 16  B 1 
ATOM 3485 C CG    . PRO B 2 16  ? 18.515  -9.305  17.176  1.00 77.30 16  B 1 
ATOM 3486 C CD    . PRO B 2 16  ? 17.198  -10.080 17.145  1.00 81.40 16  B 1 
ATOM 3487 N N     . GLU B 2 17  ? 16.128  -6.817  13.918  1.00 85.57 17  B 1 
ATOM 3488 C CA    . GLU B 2 17  ? 15.660  -6.549  12.568  1.00 85.59 17  B 1 
ATOM 3489 C C     . GLU B 2 17  ? 16.755  -5.833  11.767  1.00 83.56 17  B 1 
ATOM 3490 O O     . GLU B 2 17  ? 17.324  -4.837  12.215  1.00 78.85 17  B 1 
ATOM 3491 C CB    . GLU B 2 17  ? 14.373  -5.713  12.608  1.00 84.72 17  B 1 
ATOM 3492 C CG    . GLU B 2 17  ? 13.190  -6.466  13.239  1.00 83.86 17  B 1 
ATOM 3493 C CD    . GLU B 2 17  ? 11.926  -5.607  13.307  1.00 84.79 17  B 1 
ATOM 3494 O OE1   . GLU B 2 17  ? 10.816  -6.126  13.064  1.00 77.17 17  B 1 
ATOM 3495 O OE2   . GLU B 2 17  ? 12.030  -4.405  13.621  1.00 81.15 17  B 1 
ATOM 3496 N N     . GLU B 2 18  ? 17.029  -6.327  10.568  1.00 82.11 18  B 1 
ATOM 3497 C CA    . GLU B 2 18  ? 17.868  -5.637  9.591   1.00 79.67 18  B 1 
ATOM 3498 C C     . GLU B 2 18  ? 16.985  -4.888  8.597   1.00 80.54 18  B 1 
ATOM 3499 O O     . GLU B 2 18  ? 15.974  -5.411  8.129   1.00 75.47 18  B 1 
ATOM 3500 C CB    . GLU B 2 18  ? 18.772  -6.631  8.859   1.00 73.79 18  B 1 
ATOM 3501 C CG    . GLU B 2 18  ? 19.957  -7.099  9.712   1.00 66.19 18  B 1 
ATOM 3502 C CD    . GLU B 2 18  ? 20.723  -8.245  9.031   1.00 61.80 18  B 1 
ATOM 3503 O OE1   . GLU B 2 18  ? 21.231  -9.118  9.764   1.00 55.43 18  B 1 
ATOM 3504 O OE2   . GLU B 2 18  ? 20.681  -8.356  7.789   1.00 56.15 18  B 1 
ATOM 3505 N N     . GLU B 2 19  ? 17.384  -3.676  8.242   1.00 80.21 19  B 1 
ATOM 3506 C CA    . GLU B 2 19  ? 16.614  -2.838  7.325   1.00 78.38 19  B 1 
ATOM 3507 C C     . GLU B 2 19  ? 17.081  -2.979  5.873   1.00 78.82 19  B 1 
ATOM 3508 O O     . GLU B 2 19  ? 16.260  -3.023  4.957   1.00 74.39 19  B 1 
ATOM 3509 C CB    . GLU B 2 19  ? 16.714  -1.387  7.801   1.00 74.79 19  B 1 
ATOM 3510 C CG    . GLU B 2 19  ? 15.735  -0.475  7.061   1.00 67.68 19  B 1 
ATOM 3511 C CD    . GLU B 2 19  ? 15.849  1.002   7.472   1.00 63.97 19  B 1 
ATOM 3512 O OE1   . GLU B 2 19  ? 15.254  1.830   6.755   1.00 56.59 19  B 1 
ATOM 3513 O OE2   . GLU B 2 19  ? 16.530  1.283   8.481   1.00 58.03 19  B 1 
ATOM 3514 N N     . LYS B 2 20  ? 18.411  -3.060  5.648   1.00 79.15 20  B 1 
ATOM 3515 C CA    . LYS B 2 20  ? 18.992  -3.097  4.295   1.00 78.38 20  B 1 
ATOM 3516 C C     . LYS B 2 20  ? 19.645  -4.444  4.007   1.00 79.18 20  B 1 
ATOM 3517 O O     . LYS B 2 20  ? 20.223  -5.078  4.889   1.00 75.48 20  B 1 
ATOM 3518 C CB    . LYS B 2 20  ? 19.966  -1.926  4.077   1.00 74.19 20  B 1 
ATOM 3519 C CG    . LYS B 2 20  ? 19.226  -0.582  4.054   1.00 70.16 20  B 1 
ATOM 3520 C CD    . LYS B 2 20  ? 20.096  0.574   3.536   1.00 69.41 20  B 1 
ATOM 3521 C CE    . LYS B 2 20  ? 19.226  1.839   3.430   1.00 62.35 20  B 1 
ATOM 3522 N NZ    . LYS B 2 20  ? 19.834  2.932   2.640   1.00 59.43 20  B 1 
ATOM 3523 N N     . LEU B 2 21  ? 19.582  -4.841  2.730   1.00 81.76 21  B 1 
ATOM 3524 C CA    . LEU B 2 21  ? 20.250  -6.037  2.238   1.00 80.79 21  B 1 
ATOM 3525 C C     . LEU B 2 21  ? 21.776  -5.835  2.289   1.00 81.66 21  B 1 
ATOM 3526 O O     . LEU B 2 21  ? 22.278  -4.907  1.653   1.00 78.64 21  B 1 
ATOM 3527 C CB    . LEU B 2 21  ? 19.757  -6.300  0.802   1.00 78.36 21  B 1 
ATOM 3528 C CG    . LEU B 2 21  ? 20.203  -7.654  0.234   1.00 75.67 21  B 1 
ATOM 3529 C CD1   . LEU B 2 21  ? 19.442  -8.799  0.876   1.00 72.28 21  B 1 
ATOM 3530 C CD2   . LEU B 2 21  ? 19.933  -7.693  -1.265  1.00 72.08 21  B 1 
ATOM 3531 N N     . PRO B 2 22  ? 22.536  -6.696  2.995   1.00 81.30 22  B 1 
ATOM 3532 C CA    . PRO B 2 22  ? 23.988  -6.602  3.031   1.00 79.85 22  B 1 
ATOM 3533 C C     . PRO B 2 22  ? 24.611  -6.943  1.664   1.00 80.22 22  B 1 
ATOM 3534 O O     . PRO B 2 22  ? 24.053  -7.684  0.860   1.00 77.21 22  B 1 
ATOM 3535 C CB    . PRO B 2 22  ? 24.434  -7.544  4.146   1.00 77.52 22  B 1 
ATOM 3536 C CG    . PRO B 2 22  ? 23.314  -8.566  4.219   1.00 75.32 22  B 1 
ATOM 3537 C CD    . PRO B 2 22  ? 22.069  -7.775  3.831   1.00 78.01 22  B 1 
ATOM 3538 N N     . ILE B 2 23  ? 25.800  -6.391  1.408   1.00 77.71 23  B 1 
ATOM 3539 C CA    . ILE B 2 23  ? 26.537  -6.653  0.171   1.00 77.08 23  B 1 
ATOM 3540 C C     . ILE B 2 23  ? 27.211  -8.023  0.263   1.00 76.49 23  B 1 
ATOM 3541 O O     . ILE B 2 23  ? 28.021  -8.273  1.156   1.00 72.21 23  B 1 
ATOM 3542 C CB    . ILE B 2 23  ? 27.532  -5.517  -0.132  1.00 74.44 23  B 1 
ATOM 3543 C CG1   . ILE B 2 23  ? 26.789  -4.167  -0.282  1.00 69.61 23  B 1 
ATOM 3544 C CG2   . ILE B 2 23  ? 28.341  -5.837  -1.395  1.00 68.85 23  B 1 
ATOM 3545 C CD1   . ILE B 2 23  ? 27.712  -2.952  -0.486  1.00 62.87 23  B 1 
ATOM 3546 N N     . ASN B 2 24  ? 26.893  -8.899  -0.700  1.00 73.93 24  B 1 
ATOM 3547 C CA    . ASN B 2 24  ? 27.471  -10.240 -0.805  1.00 73.00 24  B 1 
ATOM 3548 C C     . ASN B 2 24  ? 27.765  -10.544 -2.286  1.00 75.52 24  B 1 
ATOM 3549 O O     . ASN B 2 24  ? 26.949  -10.217 -3.147  1.00 70.99 24  B 1 
ATOM 3550 C CB    . ASN B 2 24  ? 26.483  -11.221 -0.153  1.00 67.63 24  B 1 
ATOM 3551 C CG    . ASN B 2 24  ? 26.938  -12.667 -0.143  1.00 62.80 24  B 1 
ATOM 3552 O OD1   . ASN B 2 24  ? 27.448  -13.197 -1.114  1.00 56.04 24  B 1 
ATOM 3553 N ND2   . ASN B 2 24  ? 26.738  -13.374 0.949   1.00 55.49 24  B 1 
ATOM 3554 N N     . PRO B 2 25  ? 28.898  -11.179 -2.624  1.00 75.10 25  B 1 
ATOM 3555 C CA    . PRO B 2 25  ? 29.224  -11.540 -4.008  1.00 73.20 25  B 1 
ATOM 3556 C C     . PRO B 2 25  ? 28.138  -12.356 -4.723  1.00 74.72 25  B 1 
ATOM 3557 O O     . PRO B 2 25  ? 27.892  -12.141 -5.911  1.00 71.89 25  B 1 
ATOM 3558 C CB    . PRO B 2 25  ? 30.537  -12.329 -3.904  1.00 70.40 25  B 1 
ATOM 3559 C CG    . PRO B 2 25  ? 31.185  -11.775 -2.644  1.00 67.57 25  B 1 
ATOM 3560 C CD    . PRO B 2 25  ? 29.993  -11.506 -1.727  1.00 70.83 25  B 1 
ATOM 3561 N N     . LEU B 2 26  ? 27.459  -13.250 -4.015  1.00 72.61 26  B 1 
ATOM 3562 C CA    . LEU B 2 26  ? 26.390  -14.081 -4.593  1.00 72.91 26  B 1 
ATOM 3563 C C     . LEU B 2 26  ? 25.156  -13.240 -4.948  1.00 76.09 26  B 1 
ATOM 3564 O O     . LEU B 2 26  ? 24.642  -13.362 -6.059  1.00 73.12 26  B 1 
ATOM 3565 C CB    . LEU B 2 26  ? 26.013  -15.215 -3.618  1.00 69.50 26  B 1 
ATOM 3566 C CG    . LEU B 2 26  ? 27.131  -16.254 -3.376  1.00 65.45 26  B 1 
ATOM 3567 C CD1   . LEU B 2 26  ? 26.678  -17.226 -2.289  1.00 61.04 26  B 1 
ATOM 3568 C CD2   . LEU B 2 26  ? 27.454  -17.052 -4.635  1.00 59.62 26  B 1 
ATOM 3569 N N     . SER B 2 27  ? 24.727  -12.346 -4.066  1.00 78.42 27  B 1 
ATOM 3570 C CA    . SER B 2 27  ? 23.596  -11.461 -4.355  1.00 78.97 27  B 1 
ATOM 3571 C C     . SER B 2 27  ? 23.946  -10.383 -5.385  1.00 81.00 27  B 1 
ATOM 3572 O O     . SER B 2 27  ? 23.121  -10.055 -6.236  1.00 77.07 27  B 1 
ATOM 3573 C CB    . SER B 2 27  ? 23.032  -10.847 -3.071  1.00 74.69 27  B 1 
ATOM 3574 O OG    . SER B 2 27  ? 23.998  -10.064 -2.412  1.00 68.34 27  B 1 
ATOM 3575 N N     . ASN B 2 28  ? 25.208  -9.907  -5.410  1.00 82.46 28  B 1 
ATOM 3576 C CA    . ASN B 2 28  ? 25.701  -9.003  -6.446  1.00 82.87 28  B 1 
ATOM 3577 C C     . ASN B 2 28  ? 25.687  -9.616  -7.853  1.00 85.03 28  B 1 
ATOM 3578 O O     . ASN B 2 28  ? 25.611  -8.891  -8.848  1.00 81.66 28  B 1 
ATOM 3579 C CB    . ASN B 2 28  ? 27.127  -8.546  -6.083  1.00 77.83 28  B 1 
ATOM 3580 C CG    . ASN B 2 28  ? 27.144  -7.416  -5.083  1.00 71.22 28  B 1 
ATOM 3581 O OD1   . ASN B 2 28  ? 26.254  -6.591  -5.028  1.00 62.13 28  B 1 
ATOM 3582 N ND2   . ASN B 2 28  ? 28.195  -7.299  -4.302  1.00 63.34 28  B 1 
ATOM 3583 N N     . SER B 2 29  ? 25.746  -10.934 -7.964  1.00 89.27 29  B 1 
ATOM 3584 C CA    . SER B 2 29  ? 25.594  -11.608 -9.251  1.00 90.23 29  B 1 
ATOM 3585 C C     . SER B 2 29  ? 24.156  -11.553 -9.795  1.00 91.86 29  B 1 
ATOM 3586 O O     . SER B 2 29  ? 23.969  -11.613 -11.014 1.00 90.26 29  B 1 
ATOM 3587 C CB    . SER B 2 29  ? 26.112  -13.047 -9.171  1.00 88.28 29  B 1 
ATOM 3588 O OG    . SER B 2 29  ? 25.157  -13.923 -8.611  1.00 79.23 29  B 1 
ATOM 3589 N N     . LEU B 2 30  ? 23.160  -11.369 -8.916  1.00 92.79 30  B 1 
ATOM 3590 C CA    . LEU B 2 30  ? 21.754  -11.190 -9.289  1.00 93.04 30  B 1 
ATOM 3591 C C     . LEU B 2 30  ? 21.441  -9.729  -9.621  1.00 93.68 30  B 1 
ATOM 3592 O O     . LEU B 2 30  ? 20.907  -9.451  -10.693 1.00 92.15 30  B 1 
ATOM 3593 C CB    . LEU B 2 30  ? 20.854  -11.738 -8.169  1.00 92.18 30  B 1 
ATOM 3594 C CG    . LEU B 2 30  ? 19.344  -11.609 -8.458  1.00 91.00 30  B 1 
ATOM 3595 C CD1   . LEU B 2 30  ? 18.911  -12.450 -9.653  1.00 87.21 30  B 1 
ATOM 3596 C CD2   . LEU B 2 30  ? 18.552  -12.075 -7.248  1.00 86.79 30  B 1 
ATOM 3597 N N     . LEU B 2 31  ? 21.781  -8.806  -8.727  1.00 92.33 31  B 1 
ATOM 3598 C CA    . LEU B 2 31  ? 21.503  -7.378  -8.899  1.00 92.48 31  B 1 
ATOM 3599 C C     . LEU B 2 31  ? 22.553  -6.501  -8.202  1.00 92.85 31  B 1 
ATOM 3600 O O     . LEU B 2 31  ? 23.255  -6.954  -7.304  1.00 90.91 31  B 1 
ATOM 3601 C CB    . LEU B 2 31  ? 20.058  -7.078  -8.453  1.00 90.30 31  B 1 
ATOM 3602 C CG    . LEU B 2 31  ? 19.698  -7.402  -6.995  1.00 89.64 31  B 1 
ATOM 3603 C CD1   . LEU B 2 31  ? 20.097  -6.303  -6.017  1.00 84.88 31  B 1 
ATOM 3604 C CD2   . LEU B 2 31  ? 18.184  -7.592  -6.884  1.00 84.99 31  B 1 
ATOM 3605 N N     . ARG B 2 32  ? 22.663  -5.234  -8.621  1.00 91.55 32  B 1 
ATOM 3606 C CA    . ARG B 2 32  ? 23.643  -4.279  -8.088  1.00 90.83 32  B 1 
ATOM 3607 C C     . ARG B 2 32  ? 23.059  -3.300  -7.079  1.00 90.90 32  B 1 
ATOM 3608 O O     . ARG B 2 32  ? 23.754  -2.892  -6.161  1.00 88.68 32  B 1 
ATOM 3609 C CB    . ARG B 2 32  ? 24.290  -3.506  -9.244  1.00 89.12 32  B 1 
ATOM 3610 C CG    . ARG B 2 32  ? 25.161  -4.402  -10.126 1.00 81.94 32  B 1 
ATOM 3611 C CD    . ARG B 2 32  ? 25.838  -3.556  -11.204 1.00 78.85 32  B 1 
ATOM 3612 N NE    . ARG B 2 32  ? 26.753  -4.349  -12.028 1.00 71.66 32  B 1 
ATOM 3613 C CZ    . ARG B 2 32  ? 27.586  -3.868  -12.939 1.00 65.31 32  B 1 
ATOM 3614 N NH1   . ARG B 2 32  ? 27.634  -2.596  -13.214 1.00 58.50 32  B 1 
ATOM 3615 N NH2   . ARG B 2 32  ? 28.392  -4.676  -13.584 1.00 58.45 32  B 1 
ATOM 3616 N N     . TYR B 2 33  ? 21.804  -2.915  -7.232  1.00 89.46 33  B 1 
ATOM 3617 C CA    . TYR B 2 33  ? 21.199  -1.844  -6.436  1.00 89.65 33  B 1 
ATOM 3618 C C     . TYR B 2 33  ? 20.587  -2.374  -5.134  1.00 89.78 33  B 1 
ATOM 3619 O O     . TYR B 2 33  ? 19.386  -2.309  -4.907  1.00 88.18 33  B 1 
ATOM 3620 C CB    . TYR B 2 33  ? 20.219  -1.040  -7.297  1.00 89.17 33  B 1 
ATOM 3621 C CG    . TYR B 2 33  ? 20.781  -0.431  -8.566  1.00 88.53 33  B 1 
ATOM 3622 C CD1   . TYR B 2 33  ? 22.131  -0.037  -8.666  1.00 84.18 33  B 1 
ATOM 3623 C CD2   . TYR B 2 33  ? 19.938  -0.242  -9.678  1.00 84.34 33  B 1 
ATOM 3624 C CE1   . TYR B 2 33  ? 22.630  0.541   -9.849  1.00 83.04 33  B 1 
ATOM 3625 C CE2   . TYR B 2 33  ? 20.420  0.337   -10.853 1.00 82.64 33  B 1 
ATOM 3626 C CZ    . TYR B 2 33  ? 21.764  0.730   -10.940 1.00 84.46 33  B 1 
ATOM 3627 O OH    . TYR B 2 33  ? 22.240  1.295   -12.097 1.00 81.96 33  B 1 
ATOM 3628 N N     . HIS B 2 34  ? 21.458  -2.893  -4.264  1.00 89.52 34  B 1 
ATOM 3629 C CA    . HIS B 2 34  ? 21.060  -3.407  -2.952  1.00 89.08 34  B 1 
ATOM 3630 C C     . HIS B 2 34  ? 20.450  -2.329  -2.047  1.00 89.47 34  B 1 
ATOM 3631 O O     . HIS B 2 34  ? 19.583  -2.641  -1.240  1.00 86.90 34  B 1 
ATOM 3632 C CB    . HIS B 2 34  ? 22.263  -4.060  -2.265  1.00 87.54 34  B 1 
ATOM 3633 C CG    . HIS B 2 34  ? 22.665  -5.346  -2.932  1.00 85.65 34  B 1 
ATOM 3634 N ND1   . HIS B 2 34  ? 22.091  -6.581  -2.694  1.00 75.33 34  B 1 
ATOM 3635 C CD2   . HIS B 2 34  ? 23.601  -5.520  -3.907  1.00 75.01 34  B 1 
ATOM 3636 C CE1   . HIS B 2 34  ? 22.675  -7.472  -3.514  1.00 76.49 34  B 1 
ATOM 3637 N NE2   . HIS B 2 34  ? 23.595  -6.862  -4.270  1.00 77.20 34  B 1 
ATOM 3638 N N     . ASN B 2 35  ? 20.836  -1.058  -2.225  1.00 88.99 35  B 1 
ATOM 3639 C CA    . ASN B 2 35  ? 20.236  0.085   -1.543  1.00 88.63 35  B 1 
ATOM 3640 C C     . ASN B 2 35  ? 18.732  0.240   -1.832  1.00 89.20 35  B 1 
ATOM 3641 O O     . ASN B 2 35  ? 18.004  0.744   -0.987  1.00 88.03 35  B 1 
ATOM 3642 C CB    . ASN B 2 35  ? 21.003  1.359   -1.925  1.00 87.26 35  B 1 
ATOM 3643 C CG    . ASN B 2 35  ? 20.860  1.723   -3.393  1.00 84.93 35  B 1 
ATOM 3644 O OD1   . ASN B 2 35  ? 20.978  0.897   -4.278  1.00 76.87 35  B 1 
ATOM 3645 N ND2   . ASN B 2 35  ? 20.575  2.971   -3.686  1.00 78.29 35  B 1 
ATOM 3646 N N     . LYS B 2 36  ? 18.249  -0.235  -2.986  1.00 90.28 36  B 1 
ATOM 3647 C CA    . LYS B 2 36  ? 16.814  -0.245  -3.326  1.00 90.72 36  B 1 
ATOM 3648 C C     . LYS B 2 36  ? 16.044  -1.408  -2.709  1.00 91.57 36  B 1 
ATOM 3649 O O     . LYS B 2 36  ? 14.820  -1.409  -2.770  1.00 90.72 36  B 1 
ATOM 3650 C CB    . LYS B 2 36  ? 16.616  -0.251  -4.842  1.00 90.29 36  B 1 
ATOM 3651 C CG    . LYS B 2 36  ? 17.093  1.057   -5.482  1.00 87.31 36  B 1 
ATOM 3652 C CD    . LYS B 2 36  ? 16.626  1.142   -6.937  1.00 83.77 36  B 1 
ATOM 3653 C CE    . LYS B 2 36  ? 16.871  2.556   -7.419  1.00 77.88 36  B 1 
ATOM 3654 N NZ    . LYS B 2 36  ? 16.320  2.819   -8.770  1.00 71.25 36  B 1 
ATOM 3655 N N     . VAL B 2 37  ? 16.740  -2.385  -2.154  1.00 92.44 37  B 1 
ATOM 3656 C CA    . VAL B 2 37  ? 16.117  -3.533  -1.503  1.00 92.45 37  B 1 
ATOM 3657 C C     . VAL B 2 37  ? 16.116  -3.305  -0.002  1.00 92.03 37  B 1 
ATOM 3658 O O     . VAL B 2 37  ? 17.175  -3.115  0.605   1.00 90.91 37  B 1 
ATOM 3659 C CB    . VAL B 2 37  ? 16.804  -4.860  -1.878  1.00 91.99 37  B 1 
ATOM 3660 C CG1   . VAL B 2 37  ? 16.080  -6.048  -1.231  1.00 89.41 37  B 1 
ATOM 3661 C CG2   . VAL B 2 37  ? 16.794  -5.080  -3.394  1.00 89.50 37  B 1 
ATOM 3662 N N     . TYR B 2 38  ? 14.935  -3.311  0.605   1.00 92.60 38  B 1 
ATOM 3663 C CA    . TYR B 2 38  ? 14.766  -3.101  2.034   1.00 92.81 38  B 1 
ATOM 3664 C C     . TYR B 2 38  ? 13.808  -4.135  2.630   1.00 92.66 38  B 1 
ATOM 3665 O O     . TYR B 2 38  ? 12.945  -4.678  1.941   1.00 92.19 38  B 1 
ATOM 3666 C CB    . TYR B 2 38  ? 14.286  -1.668  2.299   1.00 92.96 38  B 1 
ATOM 3667 C CG    . TYR B 2 38  ? 12.850  -1.400  1.903   1.00 93.21 38  B 1 
ATOM 3668 C CD1   . TYR B 2 38  ? 12.514  -1.119  0.558   1.00 92.56 38  B 1 
ATOM 3669 C CD2   . TYR B 2 38  ? 11.828  -1.440  2.865   1.00 92.77 38  B 1 
ATOM 3670 C CE1   . TYR B 2 38  ? 11.178  -0.884  0.193   1.00 92.49 38  B 1 
ATOM 3671 C CE2   . TYR B 2 38  ? 10.488  -1.208  2.508   1.00 92.70 38  B 1 
ATOM 3672 C CZ    . TYR B 2 38  ? 10.173  -0.929  1.168   1.00 93.21 38  B 1 
ATOM 3673 O OH    . TYR B 2 38  ? 8.866   -0.704  0.818   1.00 92.61 38  B 1 
ATOM 3674 N N     . CYS B 2 39  ? 13.966  -4.371  3.924   1.00 92.99 39  B 1 
ATOM 3675 C CA    . CYS B 2 39  ? 13.028  -5.145  4.716   1.00 92.77 39  B 1 
ATOM 3676 C C     . CYS B 2 39  ? 12.225  -4.197  5.607   1.00 93.00 39  B 1 
ATOM 3677 O O     . CYS B 2 39  ? 12.785  -3.288  6.227   1.00 92.35 39  B 1 
ATOM 3678 C CB    . CYS B 2 39  ? 13.792  -6.196  5.520   1.00 91.65 39  B 1 
ATOM 3679 S SG    . CYS B 2 39  ? 12.631  -7.418  6.212   1.00 88.33 39  B 1 
ATOM 3680 N N     . THR B 2 40  ? 10.912  -4.384  5.676   1.00 94.71 40  B 1 
ATOM 3681 C CA    . THR B 2 40  ? 10.072  -3.635  6.609   1.00 95.16 40  B 1 
ATOM 3682 C C     . THR B 2 40  ? 10.412  -4.032  8.052   1.00 94.91 40  B 1 
ATOM 3683 O O     . THR B 2 40  ? 10.622  -5.210  8.327   1.00 94.22 40  B 1 
ATOM 3684 C CB    . THR B 2 40  ? 8.578   -3.840  6.342   1.00 95.26 40  B 1 
ATOM 3685 O OG1   . THR B 2 40  ? 8.240   -5.202  6.356   1.00 92.30 40  B 1 
ATOM 3686 C CG2   . THR B 2 40  ? 8.168   -3.278  4.985   1.00 91.62 40  B 1 
ATOM 3687 N N     . THR B 2 41  ? 10.432  -3.053  8.951   1.00 95.05 41  B 1 
ATOM 3688 C CA    . THR B 2 41  ? 10.800  -3.263  10.360  1.00 95.11 41  B 1 
ATOM 3689 C C     . THR B 2 41  ? 9.738   -2.707  11.311  1.00 95.92 41  B 1 
ATOM 3690 O O     . THR B 2 41  ? 8.845   -1.954  10.907  1.00 95.55 41  B 1 
ATOM 3691 C CB    . THR B 2 41  ? 12.172  -2.638  10.683  1.00 93.65 41  B 1 
ATOM 3692 O OG1   . THR B 2 41  ? 12.109  -1.228  10.604  1.00 87.09 41  B 1 
ATOM 3693 C CG2   . THR B 2 41  ? 13.294  -3.116  9.767   1.00 86.07 41  B 1 
ATOM 3694 N N     . SER B 2 42  ? 9.851   -3.047  12.595  1.00 95.51 42  B 1 
ATOM 3695 C CA    . SER B 2 42  ? 8.994   -2.510  13.656  1.00 96.01 42  B 1 
ATOM 3696 C C     . SER B 2 42  ? 9.064   -0.980  13.794  1.00 96.28 42  B 1 
ATOM 3697 O O     . SER B 2 42  ? 8.115   -0.377  14.281  1.00 95.22 42  B 1 
ATOM 3698 C CB    . SER B 2 42  ? 9.349   -3.164  14.991  1.00 95.15 42  B 1 
ATOM 3699 O OG    . SER B 2 42  ? 10.710  -2.954  15.287  1.00 85.56 42  B 1 
ATOM 3700 N N     . LYS B 2 43  ? 10.134  -0.330  13.310  1.00 94.90 43  B 1 
ATOM 3701 C CA    . LYS B 2 43  ? 10.267  1.141   13.322  1.00 94.03 43  B 1 
ATOM 3702 C C     . LYS B 2 43  ? 9.132   1.846   12.575  1.00 94.49 43  B 1 
ATOM 3703 O O     . LYS B 2 43  ? 8.733   2.935   12.962  1.00 92.52 43  B 1 
ATOM 3704 C CB    . LYS B 2 43  ? 11.606  1.560   12.700  1.00 92.38 43  B 1 
ATOM 3705 C CG    . LYS B 2 43  ? 12.827  1.131   13.525  1.00 83.29 43  B 1 
ATOM 3706 C CD    . LYS B 2 43  ? 14.098  1.639   12.819  1.00 76.98 43  B 1 
ATOM 3707 C CE    . LYS B 2 43  ? 15.376  1.263   13.569  1.00 66.98 43  B 1 
ATOM 3708 N NZ    . LYS B 2 43  ? 16.574  1.712   12.811  1.00 58.65 43  B 1 
ATOM 3709 N N     . SER B 2 44  ? 8.596   1.220   11.522  1.00 95.12 44  B 1 
ATOM 3710 C CA    . SER B 2 44  ? 7.477   1.762   10.737  1.00 95.19 44  B 1 
ATOM 3711 C C     . SER B 2 44  ? 6.095   1.280   11.210  1.00 95.61 44  B 1 
ATOM 3712 O O     . SER B 2 44  ? 5.084   1.569   10.579  1.00 95.00 44  B 1 
ATOM 3713 C CB    . SER B 2 44  ? 7.706   1.468   9.252   1.00 94.43 44  B 1 
ATOM 3714 O OG    . SER B 2 44  ? 7.684   0.079   8.984   1.00 92.14 44  B 1 
ATOM 3715 N N     . ALA B 2 45  ? 6.034   0.535   12.318  1.00 96.14 45  B 1 
ATOM 3716 C CA    . ALA B 2 45  ? 4.790   -0.040  12.810  1.00 96.37 45  B 1 
ATOM 3717 C C     . ALA B 2 45  ? 3.768   1.024   13.242  1.00 96.63 45  B 1 
ATOM 3718 O O     . ALA B 2 45  ? 2.573   0.849   12.977  1.00 95.82 45  B 1 
ATOM 3719 C CB    . ALA B 2 45  ? 5.115   -1.002  13.955  1.00 95.95 45  B 1 
ATOM 3720 N N     . SER B 2 46  ? 4.214   2.133   13.825  1.00 95.61 46  B 1 
ATOM 3721 C CA    . SER B 2 46  ? 3.342   3.255   14.219  1.00 95.13 46  B 1 
ATOM 3722 C C     . SER B 2 46  ? 2.629   3.881   13.018  1.00 95.43 46  B 1 
ATOM 3723 O O     . SER B 2 46  ? 1.421   4.121   13.073  1.00 94.23 46  B 1 
ATOM 3724 C CB    . SER B 2 46  ? 4.164   4.328   14.950  1.00 93.51 46  B 1 
ATOM 3725 O OG    . SER B 2 46  ? 5.244   4.751   14.142  1.00 79.14 46  B 1 
ATOM 3726 N N     . GLN B 2 47  ? 3.315   4.046   11.891  1.00 95.95 47  B 1 
ATOM 3727 C CA    . GLN B 2 47  ? 2.721   4.548   10.646  1.00 95.35 47  B 1 
ATOM 3728 C C     . GLN B 2 47  ? 1.670   3.576   10.100  1.00 95.76 47  B 1 
ATOM 3729 O O     . GLN B 2 47  ? 0.595   3.988   9.648   1.00 94.84 47  B 1 
ATOM 3730 C CB    . GLN B 2 47  ? 3.805   4.738   9.584   1.00 94.30 47  B 1 
ATOM 3731 C CG    . GLN B 2 47  ? 4.853   5.788   9.953   1.00 87.32 47  B 1 
ATOM 3732 C CD    . GLN B 2 47  ? 5.964   5.835   8.912   1.00 84.06 47  B 1 
ATOM 3733 O OE1   . GLN B 2 47  ? 5.944   5.137   7.913   1.00 75.16 47  B 1 
ATOM 3734 N NE2   . GLN B 2 47  ? 6.980   6.654   9.117   1.00 71.88 47  B 1 
ATOM 3735 N N     . ARG B 2 48  ? 1.943   2.273   10.173  1.00 96.71 48  B 1 
ATOM 3736 C CA    . ARG B 2 48  ? 0.957   1.259   9.787   1.00 96.95 48  B 1 
ATOM 3737 C C     . ARG B 2 48  ? -0.233  1.265   10.739  1.00 97.17 48  B 1 
ATOM 3738 O O     . ARG B 2 48  ? -1.358  1.252   10.251  1.00 96.68 48  B 1 
ATOM 3739 C CB    . ARG B 2 48  ? 1.613   -0.121  9.696   1.00 96.60 48  B 1 
ATOM 3740 C CG    . ARG B 2 48  ? 0.624   -1.226  9.280   1.00 94.41 48  B 1 
ATOM 3741 C CD    . ARG B 2 48  ? -0.016  -1.032  7.891   1.00 92.36 48  B 1 
ATOM 3742 N NE    . ARG B 2 48  ? 1.003   -1.124  6.831   1.00 89.07 48  B 1 
ATOM 3743 C CZ    . ARG B 2 48  ? 0.797   -1.289  5.530   1.00 87.81 48  B 1 
ATOM 3744 N NH1   . ARG B 2 48  ? -0.403  -1.331  5.021   1.00 79.69 48  B 1 
ATOM 3745 N NH2   . ARG B 2 48  ? 1.807   -1.426  4.712   1.00 82.68 48  B 1 
ATOM 3746 N N     . ALA B 2 49  ? -0.006  1.340   12.045  1.00 97.08 49  B 1 
ATOM 3747 C CA    . ALA B 2 49  ? -1.057  1.428   13.049  1.00 97.11 49  B 1 
ATOM 3748 C C     . ALA B 2 49  ? -1.993  2.613   12.773  1.00 97.00 49  B 1 
ATOM 3749 O O     . ALA B 2 49  ? -3.207  2.437   12.732  1.00 96.39 49  B 1 
ATOM 3750 C CB    . ALA B 2 49  ? -0.422  1.525   14.443  1.00 96.95 49  B 1 
ATOM 3751 N N     . LYS B 2 50  ? -1.438  3.772   12.448  1.00 95.84 50  B 1 
ATOM 3752 C CA    . LYS B 2 50  ? -2.212  4.950   12.050  1.00 95.26 50  B 1 
ATOM 3753 C C     . LYS B 2 50  ? -3.045  4.699   10.794  1.00 95.23 50  B 1 
ATOM 3754 O O     . LYS B 2 50  ? -4.227  5.015   10.770  1.00 93.91 50  B 1 
ATOM 3755 C CB    . LYS B 2 50  ? -1.252  6.132   11.883  1.00 93.95 50  B 1 
ATOM 3756 C CG    . LYS B 2 50  ? -2.016  7.454   11.747  1.00 83.87 50  B 1 
ATOM 3757 C CD    . LYS B 2 50  ? -1.041  8.620   11.688  1.00 79.56 50  B 1 
ATOM 3758 C CE    . LYS B 2 50  ? -1.827  9.929   11.605  1.00 68.58 50  B 1 
ATOM 3759 N NZ    . LYS B 2 50  ? -0.931  11.104  11.591  1.00 61.09 50  B 1 
ATOM 3760 N N     . LYS B 2 51  ? -2.460  4.064   9.768   1.00 95.71 51  B 1 
ATOM 3761 C CA    . LYS B 2 51  ? -3.156  3.765   8.504   1.00 95.21 51  B 1 
ATOM 3762 C C     . LYS B 2 51  ? -4.333  2.809   8.663   1.00 95.85 51  B 1 
ATOM 3763 O O     . LYS B 2 51  ? -5.320  2.934   7.946   1.00 94.63 51  B 1 
ATOM 3764 C CB    . LYS B 2 51  ? -2.140  3.248   7.458   1.00 93.67 51  B 1 
ATOM 3765 C CG    . LYS B 2 51  ? -2.806  3.016   6.097   1.00 86.86 51  B 1 
ATOM 3766 C CD    . LYS B 2 51  ? -1.822  2.695   4.960   1.00 82.19 51  B 1 
ATOM 3767 C CE    . LYS B 2 51  ? -2.662  2.505   3.682   1.00 73.62 51  B 1 
ATOM 3768 N NZ    . LYS B 2 51  ? -1.863  2.394   2.433   1.00 66.58 51  B 1 
ATOM 3769 N N     . VAL B 2 52  ? -4.227  1.836   9.557   1.00 96.54 52  B 1 
ATOM 3770 C CA    . VAL B 2 52  ? -5.250  0.798   9.764   1.00 96.99 52  B 1 
ATOM 3771 C C     . VAL B 2 52  ? -6.286  1.173   10.823  1.00 97.11 52  B 1 
ATOM 3772 O O     . VAL B 2 52  ? -7.206  0.397   11.065  1.00 96.72 52  B 1 
ATOM 3773 C CB    . VAL B 2 52  ? -4.625  -0.585  10.052  1.00 96.77 52  B 1 
ATOM 3774 C CG1   . VAL B 2 52  ? -3.687  -1.040  8.925   1.00 94.55 52  B 1 
ATOM 3775 C CG2   . VAL B 2 52  ? -3.895  -0.641  11.393  1.00 94.41 52  B 1 
ATOM 3776 N N     . THR B 2 53  ? -6.152  2.332   11.451  1.00 96.80 53  B 1 
ATOM 3777 C CA    . THR B 2 53  ? -7.055  2.811   12.503  1.00 96.83 53  B 1 
ATOM 3778 C C     . THR B 2 53  ? -8.007  3.858   11.938  1.00 96.68 53  B 1 
ATOM 3779 O O     . THR B 2 53  ? -7.601  4.977   11.638  1.00 95.82 53  B 1 
ATOM 3780 C CB    . THR B 2 53  ? -6.274  3.380   13.691  1.00 96.38 53  B 1 
ATOM 3781 O OG1   . THR B 2 53  ? -5.390  2.402   14.185  1.00 93.31 53  B 1 
ATOM 3782 C CG2   . THR B 2 53  ? -7.182  3.767   14.853  1.00 92.51 53  B 1 
ATOM 3783 N N     . PHE B 2 54  ? -9.275  3.492   11.805  1.00 96.08 54  B 1 
ATOM 3784 C CA    . PHE B 2 54  ? -10.348 4.371   11.365  1.00 96.03 54  B 1 
ATOM 3785 C C     . PHE B 2 54  ? -11.701 3.873   11.878  1.00 96.25 54  B 1 
ATOM 3786 O O     . PHE B 2 54  ? -11.844 2.702   12.240  1.00 95.66 54  B 1 
ATOM 3787 C CB    . PHE B 2 54  ? -10.330 4.495   9.839   1.00 95.56 54  B 1 
ATOM 3788 C CG    . PHE B 2 54  ? -10.260 3.193   9.067   1.00 95.65 54  B 1 
ATOM 3789 C CD1   . PHE B 2 54  ? -9.014  2.723   8.587   1.00 93.60 54  B 1 
ATOM 3790 C CD2   . PHE B 2 54  ? -11.414 2.452   8.793   1.00 93.39 54  B 1 
ATOM 3791 C CE1   . PHE B 2 54  ? -8.943  1.543   7.837   1.00 92.65 54  B 1 
ATOM 3792 C CE2   . PHE B 2 54  ? -11.349 1.266   8.045   1.00 92.68 54  B 1 
ATOM 3793 C CZ    . PHE B 2 54  ? -10.111 0.810   7.558   1.00 93.88 54  B 1 
ATOM 3794 N N     . ASP B 2 55  ? -12.683 4.757   11.917  1.00 94.86 55  B 1 
ATOM 3795 C CA    . ASP B 2 55  ? -14.052 4.368   12.202  1.00 94.51 55  B 1 
ATOM 3796 C C     . ASP B 2 55  ? -14.705 3.713   10.980  1.00 94.74 55  B 1 
ATOM 3797 O O     . ASP B 2 55  ? -14.395 4.037   9.834   1.00 93.64 55  B 1 
ATOM 3798 C CB    . ASP B 2 55  ? -14.881 5.558   12.697  1.00 93.19 55  B 1 
ATOM 3799 C CG    . ASP B 2 55  ? -16.233 5.071   13.221  1.00 90.02 55  B 1 
ATOM 3800 O OD1   . ASP B 2 55  ? -16.221 4.260   14.172  1.00 84.15 55  B 1 
ATOM 3801 O OD2   . ASP B 2 55  ? -17.267 5.455   12.650  1.00 83.02 55  B 1 
ATOM 3802 N N     . ARG B 2 56  ? -15.589 2.758   11.243  1.00 94.83 56  B 1 
ATOM 3803 C CA    . ARG B 2 56  ? -16.295 2.004   10.213  1.00 94.55 56  B 1 
ATOM 3804 C C     . ARG B 2 56  ? -17.790 2.205   10.394  1.00 94.18 56  B 1 
ATOM 3805 O O     . ARG B 2 56  ? -18.363 1.799   11.406  1.00 92.16 56  B 1 
ATOM 3806 C CB    . ARG B 2 56  ? -15.910 0.525   10.278  1.00 93.43 56  B 1 
ATOM 3807 C CG    . ARG B 2 56  ? -14.404 0.314   10.089  1.00 92.77 56  B 1 
ATOM 3808 C CD    . ARG B 2 56  ? -13.953 -1.030  10.654  1.00 92.37 56  B 1 
ATOM 3809 N NE    . ARG B 2 56  ? -14.233 -1.096  12.093  1.00 91.59 56  B 1 
ATOM 3810 C CZ    . ARG B 2 56  ? -14.304 -2.208  12.822  1.00 93.75 56  B 1 
ATOM 3811 N NH1   . ARG B 2 56  ? -14.008 -3.366  12.323  1.00 85.59 56  B 1 
ATOM 3812 N NH2   . ARG B 2 56  ? -14.686 -2.159  14.059  1.00 88.72 56  B 1 
ATOM 3813 N N     . THR B 2 57  ? -18.391 2.786   9.378   1.00 94.34 57  B 1 
ATOM 3814 C CA    . THR B 2 57  ? -19.837 2.867   9.212   1.00 93.69 57  B 1 
ATOM 3815 C C     . THR B 2 57  ? -20.258 1.867   8.145   1.00 94.48 57  B 1 
ATOM 3816 O O     . THR B 2 57  ? -19.591 1.716   7.124   1.00 92.43 57  B 1 
ATOM 3817 C CB    . THR B 2 57  ? -20.284 4.294   8.871   1.00 90.76 57  B 1 
ATOM 3818 O OG1   . THR B 2 57  ? -19.422 4.895   7.946   1.00 78.83 57  B 1 
ATOM 3819 C CG2   . THR B 2 57  ? -20.266 5.179   10.118  1.00 76.14 57  B 1 
ATOM 3820 N N     . GLN B 2 58  ? -21.343 1.142   8.415   1.00 94.49 58  B 1 
ATOM 3821 C CA    . GLN B 2 58  ? -21.839 0.100   7.527   1.00 95.14 58  B 1 
ATOM 3822 C C     . GLN B 2 58  ? -23.340 0.259   7.339   1.00 95.14 58  B 1 
ATOM 3823 O O     . GLN B 2 58  ? -24.093 0.274   8.314   1.00 93.02 58  B 1 
ATOM 3824 C CB    . GLN B 2 58  ? -21.453 -1.271  8.094   1.00 94.21 58  B 1 
ATOM 3825 C CG    . GLN B 2 58  ? -21.705 -2.412  7.105   1.00 92.72 58  B 1 
ATOM 3826 C CD    . GLN B 2 58  ? -21.188 -3.755  7.636   1.00 94.42 58  B 1 
ATOM 3827 O OE1   . GLN B 2 58  ? -21.287 -4.058  8.814   1.00 88.55 58  B 1 
ATOM 3828 N NE2   . GLN B 2 58  ? -20.603 -4.573  6.801   1.00 87.23 58  B 1 
ATOM 3829 N N     . VAL B 2 59  ? -23.757 0.354   6.082   1.00 96.28 59  B 1 
ATOM 3830 C CA    . VAL B 2 59  ? -25.162 0.451   5.684   1.00 96.10 59  B 1 
ATOM 3831 C C     . VAL B 2 59  ? -25.457 -0.714  4.746   1.00 96.49 59  B 1 
ATOM 3832 O O     . VAL B 2 59  ? -24.995 -0.734  3.608   1.00 95.33 59  B 1 
ATOM 3833 C CB    . VAL B 2 59  ? -25.486 1.806   5.028   1.00 94.63 59  B 1 
ATOM 3834 C CG1   . VAL B 2 59  ? -26.972 1.900   4.691   1.00 87.43 59  B 1 
ATOM 3835 C CG2   . VAL B 2 59  ? -25.135 2.959   5.961   1.00 87.88 59  B 1 
ATOM 3836 N N     . LEU B 2 60  ? -26.205 -1.684  5.251   1.00 96.89 60  B 1 
ATOM 3837 C CA    . LEU B 2 60  ? -26.606 -2.853  4.487   1.00 97.09 60  B 1 
ATOM 3838 C C     . LEU B 2 60  ? -27.987 -2.622  3.862   1.00 96.94 60  B 1 
ATOM 3839 O O     . LEU B 2 60  ? -28.790 -1.863  4.403   1.00 95.49 60  B 1 
ATOM 3840 C CB    . LEU B 2 60  ? -26.578 -4.102  5.383   1.00 96.75 60  B 1 
ATOM 3841 C CG    . LEU B 2 60  ? -25.239 -4.335  6.110   1.00 96.27 60  B 1 
ATOM 3842 C CD1   . LEU B 2 60  ? -25.305 -5.625  6.920   1.00 92.97 60  B 1 
ATOM 3843 C CD2   . LEU B 2 60  ? -24.049 -4.454  5.146   1.00 92.63 60  B 1 
ATOM 3844 N N     . ASP B 2 61  ? -28.244 -3.284  2.739   1.00 96.83 61  B 1 
ATOM 3845 C CA    . ASP B 2 61  ? -29.482 -3.163  1.981   1.00 96.66 61  B 1 
ATOM 3846 C C     . ASP B 2 61  ? -30.052 -4.533  1.585   1.00 97.14 61  B 1 
ATOM 3847 O O     . ASP B 2 61  ? -29.503 -5.594  1.924   1.00 96.59 61  B 1 
ATOM 3848 C CB    . ASP B 2 61  ? -29.239 -2.230  0.764   1.00 95.75 61  B 1 
ATOM 3849 C CG    . ASP B 2 61  ? -28.201 -2.742  -0.236  1.00 95.33 61  B 1 
ATOM 3850 O OD1   . ASP B 2 61  ? -28.019 -3.975  -0.344  1.00 91.31 61  B 1 
ATOM 3851 O OD2   . ASP B 2 61  ? -27.584 -1.893  -0.907  1.00 90.43 61  B 1 
ATOM 3852 N N     . ALA B 2 62  ? -31.164 -4.511  0.865   1.00 97.56 62  B 1 
ATOM 3853 C CA    . ALA B 2 62  ? -31.846 -5.723  0.426   1.00 97.68 62  B 1 
ATOM 3854 C C     . ALA B 2 62  ? -30.996 -6.607  -0.510  1.00 97.82 62  B 1 
ATOM 3855 O O     . ALA B 2 62  ? -31.193 -7.820  -0.559  1.00 96.89 62  B 1 
ATOM 3856 C CB    . ALA B 2 62  ? -33.159 -5.306  -0.244  1.00 96.98 62  B 1 
ATOM 3857 N N     . HIS B 2 63  ? -30.051 -6.030  -1.257  1.00 98.09 63  B 1 
ATOM 3858 C CA    . HIS B 2 63  ? -29.146 -6.806  -2.105  1.00 97.92 63  B 1 
ATOM 3859 C C     . HIS B 2 63  ? -28.177 -7.628  -1.253  1.00 98.02 63  B 1 
ATOM 3860 O O     . HIS B 2 63  ? -27.988 -8.818  -1.517  1.00 97.51 63  B 1 
ATOM 3861 C CB    . HIS B 2 63  ? -28.374 -5.894  -3.070  1.00 97.68 63  B 1 
ATOM 3862 C CG    . HIS B 2 63  ? -29.248 -5.191  -4.060  1.00 97.16 63  B 1 
ATOM 3863 N ND1   . HIS B 2 63  ? -29.964 -5.786  -5.085  1.00 87.97 63  B 1 
ATOM 3864 C CD2   . HIS B 2 63  ? -29.492 -3.840  -4.146  1.00 88.05 63  B 1 
ATOM 3865 C CE1   . HIS B 2 63  ? -30.604 -4.824  -5.768  1.00 89.77 63  B 1 
ATOM 3866 N NE2   . HIS B 2 63  ? -30.341 -3.638  -5.222  1.00 91.32 63  B 1 
ATOM 3867 N N     . TYR B 2 64  ? -27.642 -7.025  -0.206  1.00 98.00 64  B 1 
ATOM 3868 C CA    . TYR B 2 64  ? -26.794 -7.721  0.759   1.00 98.20 64  B 1 
ATOM 3869 C C     . TYR B 2 64  ? -27.560 -8.841  1.473   1.00 98.28 64  B 1 
ATOM 3870 O O     . TYR B 2 64  ? -27.086 -9.982  1.502   1.00 98.03 64  B 1 
ATOM 3871 C CB    . TYR B 2 64  ? -26.223 -6.700  1.756   1.00 98.17 64  B 1 
ATOM 3872 C CG    . TYR B 2 64  ? -25.338 -7.322  2.805   1.00 98.23 64  B 1 
ATOM 3873 C CD1   . TYR B 2 64  ? -25.887 -7.894  3.970   1.00 97.14 64  B 1 
ATOM 3874 C CD2   . TYR B 2 64  ? -23.936 -7.365  2.619   1.00 97.24 64  B 1 
ATOM 3875 C CE1   . TYR B 2 64  ? -25.066 -8.493  4.938   1.00 97.03 64  B 1 
ATOM 3876 C CE2   . TYR B 2 64  ? -23.100 -7.963  3.585   1.00 96.99 64  B 1 
ATOM 3877 C CZ    . TYR B 2 64  ? -23.678 -8.524  4.739   1.00 97.65 64  B 1 
ATOM 3878 O OH    . TYR B 2 64  ? -22.865 -9.109  5.696   1.00 96.81 64  B 1 
ATOM 3879 N N     . ASP B 2 65  ? -28.754 -8.557  1.971   1.00 98.45 65  B 1 
ATOM 3880 C CA    . ASP B 2 65  ? -29.568 -9.543  2.690   1.00 98.34 65  B 1 
ATOM 3881 C C     . ASP B 2 65  ? -29.975 -10.727 1.801   1.00 98.31 65  B 1 
ATOM 3882 O O     . ASP B 2 65  ? -29.922 -11.879 2.231   1.00 97.92 65  B 1 
ATOM 3883 C CB    . ASP B 2 65  ? -30.821 -8.855  3.262   1.00 97.92 65  B 1 
ATOM 3884 C CG    . ASP B 2 65  ? -30.538 -7.903  4.434   1.00 95.77 65  B 1 
ATOM 3885 O OD1   . ASP B 2 65  ? -29.477 -8.055  5.079   1.00 91.41 65  B 1 
ATOM 3886 O OD2   . ASP B 2 65  ? -31.418 -7.054  4.703   1.00 90.93 65  B 1 
ATOM 3887 N N     . SER B 2 66  ? -30.306 -10.466 0.537   1.00 98.42 66  B 1 
ATOM 3888 C CA    . SER B 2 66  ? -30.590 -11.518 -0.448  1.00 98.40 66  B 1 
ATOM 3889 C C     . SER B 2 66  ? -29.385 -12.431 -0.670  1.00 98.52 66  B 1 
ATOM 3890 O O     . SER B 2 66  ? -29.521 -13.655 -0.603  1.00 97.86 66  B 1 
ATOM 3891 C CB    . SER B 2 66  ? -31.030 -10.876 -1.776  1.00 97.69 66  B 1 
ATOM 3892 O OG    . SER B 2 66  ? -31.219 -11.859 -2.789  1.00 87.46 66  B 1 
ATOM 3893 N N     . VAL B 2 67  ? -28.207 -11.862 -0.890  1.00 98.56 67  B 1 
ATOM 3894 C CA    . VAL B 2 67  ? -26.972 -12.637 -1.099  1.00 98.57 67  B 1 
ATOM 3895 C C     . VAL B 2 67  ? -26.622 -13.445 0.150   1.00 98.51 67  B 1 
ATOM 3896 O O     . VAL B 2 67  ? -26.264 -14.617 0.048   1.00 98.21 67  B 1 
ATOM 3897 C CB    . VAL B 2 67  ? -25.812 -11.714 -1.507  1.00 98.26 67  B 1 
ATOM 3898 C CG1   . VAL B 2 67  ? -24.469 -12.447 -1.535  1.00 95.89 67  B 1 
ATOM 3899 C CG2   . VAL B 2 67  ? -26.033 -11.151 -2.909  1.00 95.44 67  B 1 
ATOM 3900 N N     . LEU B 2 68  ? -26.755 -12.853 1.336   1.00 98.51 68  B 1 
ATOM 3901 C CA    . LEU B 2 68  ? -26.479 -13.535 2.596   1.00 98.65 68  B 1 
ATOM 3902 C C     . LEU B 2 68  ? -27.423 -14.724 2.820   1.00 98.50 68  B 1 
ATOM 3903 O O     . LEU B 2 68  ? -26.980 -15.779 3.286   1.00 98.17 68  B 1 
ATOM 3904 C CB    . LEU B 2 68  ? -26.580 -12.500 3.734   1.00 98.32 68  B 1 
ATOM 3905 C CG    . LEU B 2 68  ? -26.269 -13.089 5.121   1.00 97.02 68  B 1 
ATOM 3906 C CD1   . LEU B 2 68  ? -24.847 -13.640 5.215   1.00 93.93 68  B 1 
ATOM 3907 C CD2   . LEU B 2 68  ? -26.439 -12.003 6.183   1.00 93.76 68  B 1 
ATOM 3908 N N     . LYS B 2 69  ? -28.688 -14.588 2.448   1.00 98.59 69  B 1 
ATOM 3909 C CA    . LYS B 2 69  ? -29.663 -15.674 2.531   1.00 98.43 69  B 1 
ATOM 3910 C C     . LYS B 2 69  ? -29.281 -16.845 1.618   1.00 98.55 69  B 1 
ATOM 3911 O O     . LYS B 2 69  ? -29.311 -17.993 2.062   1.00 97.93 69  B 1 
ATOM 3912 C CB    . LYS B 2 69  ? -31.051 -15.117 2.210   1.00 97.88 69  B 1 
ATOM 3913 C CG    . LYS B 2 69  ? -32.160 -16.150 2.453   1.00 89.93 69  B 1 
ATOM 3914 C CD    . LYS B 2 69  ? -33.526 -15.539 2.110   1.00 84.75 69  B 1 
ATOM 3915 C CE    . LYS B 2 69  ? -34.634 -16.569 2.331   1.00 72.90 69  B 1 
ATOM 3916 N NZ    . LYS B 2 69  ? -35.957 -16.008 1.960   1.00 63.66 69  B 1 
ATOM 3917 N N     . ASP B 2 70  ? -28.882 -16.562 0.383   1.00 98.45 70  B 1 
ATOM 3918 C CA    . ASP B 2 70  ? -28.438 -17.583 -0.573  1.00 98.30 70  B 1 
ATOM 3919 C C     . ASP B 2 70  ? -27.179 -18.312 -0.078  1.00 98.46 70  B 1 
ATOM 3920 O O     . ASP B 2 70  ? -27.088 -19.541 -0.160  1.00 97.78 70  B 1 
ATOM 3921 C CB    . ASP B 2 70  ? -28.173 -16.929 -1.942  1.00 97.86 70  B 1 
ATOM 3922 C CG    . ASP B 2 70  ? -29.436 -16.396 -2.640  1.00 96.06 70  B 1 
ATOM 3923 O OD1   . ASP B 2 70  ? -30.543 -16.914 -2.344  1.00 91.93 70  B 1 
ATOM 3924 O OD2   . ASP B 2 70  ? -29.282 -15.492 -3.499  1.00 91.04 70  B 1 
ATOM 3925 N N     . ILE B 2 71  ? -26.237 -17.586 0.517   1.00 98.46 71  B 1 
ATOM 3926 C CA    . ILE B 2 71  ? -25.002 -18.151 1.075   1.00 98.35 71  B 1 
ATOM 3927 C C     . ILE B 2 71  ? -25.279 -19.040 2.284   1.00 98.47 71  B 1 
ATOM 3928 O O     . ILE B 2 71  ? -24.729 -20.135 2.376   1.00 97.91 71  B 1 
ATOM 3929 C CB    . ILE B 2 71  ? -24.001 -17.020 1.383   1.00 97.43 71  B 1 
ATOM 3930 C CG1   . ILE B 2 71  ? -23.480 -16.541 0.019   1.00 93.03 71  B 1 
ATOM 3931 C CG2   . ILE B 2 71  ? -22.864 -17.482 2.303   1.00 92.16 71  B 1 
ATOM 3932 C CD1   . ILE B 2 71  ? -22.455 -15.408 0.102   1.00 78.85 71  B 1 
ATOM 3933 N N     . LYS B 2 72  ? -26.176 -18.635 3.194   1.00 98.66 72  B 1 
ATOM 3934 C CA    . LYS B 2 72  ? -26.596 -19.481 4.327   1.00 98.60 72  B 1 
ATOM 3935 C C     . LYS B 2 72  ? -27.290 -20.748 3.850   1.00 98.67 72  B 1 
ATOM 3936 O O     . LYS B 2 72  ? -27.059 -21.819 4.407   1.00 98.14 72  B 1 
ATOM 3937 C CB    . LYS B 2 72  ? -27.488 -18.683 5.283   1.00 98.40 72  B 1 
ATOM 3938 C CG    . LYS B 2 72  ? -26.665 -17.685 6.106   1.00 97.00 72  B 1 
ATOM 3939 C CD    . LYS B 2 72  ? -27.557 -16.924 7.088   1.00 94.83 72  B 1 
ATOM 3940 C CE    . LYS B 2 72  ? -26.669 -15.978 7.890   1.00 90.54 72  B 1 
ATOM 3941 N NZ    . LYS B 2 72  ? -27.389 -15.312 9.007   1.00 84.64 72  B 1 
ATOM 3942 N N     . LEU B 2 73  ? -28.081 -20.675 2.787   1.00 98.47 73  B 1 
ATOM 3943 C CA    . LEU B 2 73  ? -28.717 -21.846 2.182   1.00 98.40 73  B 1 
ATOM 3944 C C     . LEU B 2 73  ? -27.687 -22.793 1.538   1.00 98.38 73  B 1 
ATOM 3945 O O     . LEU B 2 73  ? -27.844 -24.012 1.610   1.00 97.47 73  B 1 
ATOM 3946 C CB    . LEU B 2 73  ? -29.763 -21.366 1.161   1.00 97.94 73  B 1 
ATOM 3947 C CG    . LEU B 2 73  ? -30.574 -22.504 0.515   1.00 92.52 73  B 1 
ATOM 3948 C CD1   . LEU B 2 73  ? -31.474 -23.205 1.527   1.00 86.67 73  B 1 
ATOM 3949 C CD2   . LEU B 2 73  ? -31.449 -21.947 -0.598  1.00 86.31 73  B 1 
ATOM 3950 N N     . ALA B 2 74  ? -26.636 -22.257 0.928   1.00 98.51 74  B 1 
ATOM 3951 C CA    . ALA B 2 74  ? -25.536 -23.068 0.410   1.00 98.51 74  B 1 
ATOM 3952 C C     . ALA B 2 74  ? -24.725 -23.713 1.551   1.00 98.54 74  B 1 
ATOM 3953 O O     . ALA B 2 74  ? -24.418 -24.909 1.489   1.00 97.94 74  B 1 
ATOM 3954 C CB    . ALA B 2 74  ? -24.672 -22.203 -0.510  1.00 98.24 74  B 1 
ATOM 3955 N N     . ALA B 2 75  ? -24.454 -22.958 2.619   1.00 98.46 75  B 1 
ATOM 3956 C CA    . ALA B 2 75  ? -23.753 -23.441 3.797   1.00 98.55 75  B 1 
ATOM 3957 C C     . ALA B 2 75  ? -24.501 -24.570 4.519   1.00 98.52 75  B 1 
ATOM 3958 O O     . ALA B 2 75  ? -23.869 -25.520 4.976   1.00 97.87 75  B 1 
ATOM 3959 C CB    . ALA B 2 75  ? -23.507 -22.252 4.738   1.00 98.24 75  B 1 
ATOM 3960 N N     . SER B 2 76  ? -25.843 -24.547 4.544   1.00 98.57 76  B 1 
ATOM 3961 C CA    . SER B 2 76  ? -26.656 -25.584 5.195   1.00 98.35 76  B 1 
ATOM 3962 C C     . SER B 2 76  ? -26.501 -26.981 4.573   1.00 98.38 76  B 1 
ATOM 3963 O O     . SER B 2 76  ? -26.863 -27.977 5.189   1.00 97.16 76  B 1 
ATOM 3964 C CB    . SER B 2 76  ? -28.129 -25.181 5.210   1.00 97.81 76  B 1 
ATOM 3965 O OG    . SER B 2 76  ? -28.733 -25.312 3.937   1.00 91.96 76  B 1 
ATOM 3966 N N     . LYS B 2 77  ? -25.937 -27.070 3.371   1.00 98.30 77  B 1 
ATOM 3967 C CA    . LYS B 2 77  ? -25.640 -28.333 2.691   1.00 98.13 77  B 1 
ATOM 3968 C C     . LYS B 2 77  ? -24.272 -28.912 3.077   1.00 98.20 77  B 1 
ATOM 3969 O O     . LYS B 2 77  ? -23.935 -30.021 2.654   1.00 96.73 77  B 1 
ATOM 3970 C CB    . LYS B 2 77  ? -25.727 -28.137 1.169   1.00 97.62 77  B 1 
ATOM 3971 C CG    . LYS B 2 77  ? -27.103 -27.629 0.734   1.00 94.97 77  B 1 
ATOM 3972 C CD    . LYS B 2 77  ? -27.132 -27.367 -0.779  1.00 88.80 77  B 1 
ATOM 3973 C CE    . LYS B 2 77  ? -28.493 -26.776 -1.156  1.00 82.25 77  B 1 
ATOM 3974 N NZ    . LYS B 2 77  ? -28.567 -26.429 -2.591  1.00 71.25 77  B 1 
ATOM 3975 N N     . VAL B 2 78  ? -23.473 -28.169 3.835   1.00 98.30 78  B 1 
ATOM 3976 C CA    . VAL B 2 78  ? -22.142 -28.583 4.279   1.00 98.37 78  B 1 
ATOM 3977 C C     . VAL B 2 78  ? -22.256 -29.322 5.611   1.00 98.49 78  B 1 
ATOM 3978 O O     . VAL B 2 78  ? -22.822 -28.811 6.572   1.00 97.82 78  B 1 
ATOM 3979 C CB    . VAL B 2 78  ? -21.184 -27.392 4.381   1.00 97.77 78  B 1 
ATOM 3980 C CG1   . VAL B 2 78  ? -19.786 -27.822 4.823   1.00 94.58 78  B 1 
ATOM 3981 C CG2   . VAL B 2 78  ? -21.044 -26.691 3.029   1.00 94.61 78  B 1 
ATOM 3982 N N     . SER B 2 79  ? -21.645 -30.501 5.684   1.00 98.56 79  B 1 
ATOM 3983 C CA    . SER B 2 79  ? -21.415 -31.210 6.934   1.00 98.41 79  B 1 
ATOM 3984 C C     . SER B 2 79  ? -19.922 -31.188 7.255   1.00 98.43 79  B 1 
ATOM 3985 O O     . SER B 2 79  ? -19.105 -31.623 6.429   1.00 97.30 79  B 1 
ATOM 3986 C CB    . SER B 2 79  ? -21.943 -32.638 6.837   1.00 97.54 79  B 1 
ATOM 3987 O OG    . SER B 2 79  ? -21.818 -33.282 8.088   1.00 83.73 79  B 1 
ATOM 3988 N N     . ALA B 2 80  ? -19.568 -30.681 8.430   1.00 98.24 80  B 1 
ATOM 3989 C CA    . ALA B 2 80  ? -18.191 -30.614 8.900   1.00 98.29 80  B 1 
ATOM 3990 C C     . ALA B 2 80  ? -18.041 -31.318 10.252  1.00 98.27 80  B 1 
ATOM 3991 O O     . ALA B 2 80  ? -18.989 -31.439 11.027  1.00 97.23 80  B 1 
ATOM 3992 C CB    . ALA B 2 80  ? -17.745 -29.151 8.936   1.00 97.54 80  B 1 
ATOM 3993 N N     . ARG B 2 81  ? -16.832 -31.799 10.525  1.00 98.39 81  B 1 
ATOM 3994 C CA    . ARG B 2 81  ? -16.485 -32.502 11.754  1.00 98.27 81  B 1 
ATOM 3995 C C     . ARG B 2 81  ? -15.461 -31.713 12.568  1.00 98.37 81  B 1 
ATOM 3996 O O     . ARG B 2 81  ? -14.711 -30.913 12.018  1.00 97.65 81  B 1 
ATOM 3997 C CB    . ARG B 2 81  ? -15.997 -33.930 11.435  1.00 97.35 81  B 1 
ATOM 3998 C CG    . ARG B 2 81  ? -14.649 -33.981 10.690  1.00 94.41 81  B 1 
ATOM 3999 C CD    . ARG B 2 81  ? -14.190 -35.422 10.475  1.00 92.74 81  B 1 
ATOM 4000 N NE    . ARG B 2 81  ? -12.838 -35.478 9.872   1.00 89.86 81  B 1 
ATOM 4001 C CZ    . ARG B 2 81  ? -11.689 -35.719 10.505  1.00 88.45 81  B 1 
ATOM 4002 N NH1   . ARG B 2 81  ? -11.613 -35.939 11.782  1.00 79.07 81  B 1 
ATOM 4003 N NH2   . ARG B 2 81  ? -10.574 -35.747 9.847   1.00 82.47 81  B 1 
ATOM 4004 N N     . LEU B 2 82  ? -15.395 -32.017 13.857  1.00 98.03 82  B 1 
ATOM 4005 C CA    . LEU B 2 82  ? -14.235 -31.664 14.667  1.00 97.99 82  B 1 
ATOM 4006 C C     . LEU B 2 82  ? -13.018 -32.467 14.212  1.00 98.03 82  B 1 
ATOM 4007 O O     . LEU B 2 82  ? -13.121 -33.659 13.911  1.00 96.68 82  B 1 
ATOM 4008 C CB    . LEU B 2 82  ? -14.559 -31.952 16.143  1.00 96.69 82  B 1 
ATOM 4009 C CG    . LEU B 2 82  ? -15.233 -30.751 16.832  1.00 91.99 82  B 1 
ATOM 4010 C CD1   . LEU B 2 82  ? -16.010 -31.218 18.066  1.00 87.57 82  B 1 
ATOM 4011 C CD2   . LEU B 2 82  ? -14.193 -29.741 17.280  1.00 87.35 82  B 1 
ATOM 4012 N N     . LEU B 2 83  ? -11.846 -31.830 14.186  1.00 98.17 83  B 1 
ATOM 4013 C CA    . LEU B 2 83  ? -10.582 -32.546 14.122  1.00 97.91 83  B 1 
ATOM 4014 C C     . LEU B 2 83  ? -10.225 -33.099 15.495  1.00 98.14 83  B 1 
ATOM 4015 O O     . LEU B 2 83  ? -10.507 -32.488 16.529  1.00 97.46 83  B 1 
ATOM 4016 C CB    . LEU B 2 83  ? -9.455  -31.646 13.608  1.00 97.24 83  B 1 
ATOM 4017 C CG    . LEU B 2 83  ? -9.582  -31.182 12.150  1.00 95.15 83  B 1 
ATOM 4018 C CD1   . LEU B 2 83  ? -8.265  -30.516 11.758  1.00 89.42 83  B 1 
ATOM 4019 C CD2   . LEU B 2 83  ? -9.826  -32.319 11.157  1.00 89.31 83  B 1 
ATOM 4020 N N     . THR B 2 84  ? -9.544  -34.236 15.505  1.00 97.98 84  B 1 
ATOM 4021 C CA    . THR B 2 84  ? -8.892  -34.703 16.724  1.00 97.93 84  B 1 
ATOM 4022 C C     . THR B 2 84  ? -7.738  -33.773 17.091  1.00 98.13 84  B 1 
ATOM 4023 O O     . THR B 2 84  ? -7.174  -33.066 16.250  1.00 97.63 84  B 1 
ATOM 4024 C CB    . THR B 2 84  ? -8.407  -36.151 16.607  1.00 97.61 84  B 1 
ATOM 4025 O OG1   . THR B 2 84  ? -7.327  -36.241 15.710  1.00 93.35 84  B 1 
ATOM 4026 C CG2   . THR B 2 84  ? -9.496  -37.118 16.161  1.00 92.31 84  B 1 
ATOM 4027 N N     . LEU B 2 85  ? -7.343  -33.786 18.371  1.00 96.99 85  B 1 
ATOM 4028 C CA    . LEU B 2 85  ? -6.187  -33.014 18.835  1.00 97.06 85  B 1 
ATOM 4029 C C     . LEU B 2 85  ? -4.910  -33.411 18.087  1.00 97.28 85  B 1 
ATOM 4030 O O     . LEU B 2 85  ? -4.099  -32.553 17.748  1.00 96.27 85  B 1 
ATOM 4031 C CB    . LEU B 2 85  ? -6.094  -33.203 20.354  1.00 96.08 85  B 1 
ATOM 4032 C CG    . LEU B 2 85  ? -4.991  -32.349 21.020  1.00 93.99 85  B 1 
ATOM 4033 C CD1   . LEU B 2 85  ? -5.415  -31.973 22.432  1.00 85.13 85  B 1 
ATOM 4034 C CD2   . LEU B 2 85  ? -3.661  -33.108 21.128  1.00 84.39 85  B 1 
ATOM 4035 N N     . GLU B 2 86  ? -4.739  -34.695 17.771  1.00 97.36 86  B 1 
ATOM 4036 C CA    . GLU B 2 86  ? -3.598  -35.214 17.025  1.00 96.90 86  B 1 
ATOM 4037 C C     . GLU B 2 86  ? -3.570  -34.682 15.584  1.00 96.90 86  B 1 
ATOM 4038 O O     . GLU B 2 86  ? -2.543  -34.188 15.140  1.00 95.82 86  B 1 
ATOM 4039 C CB    . GLU B 2 86  ? -3.634  -36.739 17.014  1.00 96.05 86  B 1 
ATOM 4040 C CG    . GLU B 2 86  ? -3.384  -37.327 18.410  1.00 84.25 86  B 1 
ATOM 4041 C CD    . GLU B 2 86  ? -3.527  -38.852 18.482  1.00 79.15 86  B 1 
ATOM 4042 O OE1   . GLU B 2 86  ? -3.100  -39.410 19.513  1.00 71.32 86  B 1 
ATOM 4043 O OE2   . GLU B 2 86  ? -4.070  -39.442 17.527  1.00 71.12 86  B 1 
ATOM 4044 N N     . GLU B 2 87  ? -4.700  -34.691 14.889  1.00 96.69 87  B 1 
ATOM 4045 C CA    . GLU B 2 87  ? -4.819  -34.128 13.546  1.00 96.37 87  B 1 
ATOM 4046 C C     . GLU B 2 87  ? -4.480  -32.628 13.537  1.00 96.13 87  B 1 
ATOM 4047 O O     . GLU B 2 87  ? -3.680  -32.172 12.713  1.00 95.34 87  B 1 
ATOM 4048 C CB    . GLU B 2 87  ? -6.252  -34.333 13.006  1.00 96.47 87  B 1 
ATOM 4049 C CG    . GLU B 2 87  ? -6.572  -35.780 12.600  1.00 94.80 87  B 1 
ATOM 4050 C CD    . GLU B 2 87  ? -8.058  -35.944 12.212  1.00 94.92 87  B 1 
ATOM 4051 O OE1   . GLU B 2 87  ? -8.375  -36.638 11.228  1.00 90.20 87  B 1 
ATOM 4052 O OE2   . GLU B 2 87  ? -8.952  -35.359 12.865  1.00 91.06 87  B 1 
ATOM 4053 N N     . ALA B 2 88  ? -5.004  -31.859 14.492  1.00 96.73 88  B 1 
ATOM 4054 C CA    . ALA B 2 88  ? -4.733  -30.431 14.604  1.00 96.86 88  B 1 
ATOM 4055 C C     . ALA B 2 88  ? -3.258  -30.121 14.930  1.00 96.48 88  B 1 
ATOM 4056 O O     . ALA B 2 88  ? -2.680  -29.177 14.387  1.00 95.78 88  B 1 
ATOM 4057 C CB    . ALA B 2 88  ? -5.684  -29.848 15.652  1.00 96.99 88  B 1 
ATOM 4058 N N     . CYS B 2 89  ? -2.619  -30.937 15.765  1.00 96.85 89  B 1 
ATOM 4059 C CA    . CYS B 2 89  ? -1.192  -30.826 16.071  1.00 96.68 89  B 1 
ATOM 4060 C C     . CYS B 2 89  ? -0.307  -31.108 14.844  1.00 95.96 89  B 1 
ATOM 4061 O O     . CYS B 2 89  ? 0.680   -30.414 14.619  1.00 95.29 89  B 1 
ATOM 4062 C CB    . CYS B 2 89  ? -0.845  -31.784 17.218  1.00 97.03 89  B 1 
ATOM 4063 S SG    . CYS B 2 89  ? -1.488  -31.167 18.801  1.00 96.42 89  B 1 
ATOM 4064 N N     . GLN B 2 90  ? -0.659  -32.104 14.034  1.00 94.72 90  B 1 
ATOM 4065 C CA    . GLN B 2 90  ? 0.070   -32.462 12.812  1.00 93.64 90  B 1 
ATOM 4066 C C     . GLN B 2 90  ? 0.047   -31.345 11.768  1.00 93.08 90  B 1 
ATOM 4067 O O     . GLN B 2 90  ? 1.038   -31.139 11.061  1.00 90.85 90  B 1 
ATOM 4068 C CB    . GLN B 2 90  ? -0.534  -33.749 12.220  1.00 92.55 90  B 1 
ATOM 4069 C CG    . GLN B 2 90  ? -0.169  -35.021 13.023  1.00 86.60 90  B 1 
ATOM 4070 C CD    . GLN B 2 90  ? 1.191   -35.631 12.671  1.00 79.23 90  B 1 
ATOM 4071 O OE1   . GLN B 2 90  ? 1.804   -35.339 11.661  1.00 69.88 90  B 1 
ATOM 4072 N NE2   . GLN B 2 90  ? 1.681   -36.534 13.493  1.00 66.71 90  B 1 
ATOM 4073 N N     . LEU B 2 91  ? -1.035  -30.559 11.707  1.00 93.99 91  B 1 
ATOM 4074 C CA    . LEU B 2 91  ? -1.188  -29.422 10.795  1.00 93.13 91  B 1 
ATOM 4075 C C     . LEU B 2 91  ? -0.372  -28.185 11.214  1.00 92.29 91  B 1 
ATOM 4076 O O     . LEU B 2 91  ? -0.265  -27.238 10.440  1.00 90.68 91  B 1 
ATOM 4077 C CB    . LEU B 2 91  ? -2.676  -29.073 10.681  1.00 93.09 91  B 1 
ATOM 4078 C CG    . LEU B 2 91  ? -3.523  -30.137 9.973   1.00 92.33 91  B 1 
ATOM 4079 C CD1   . LEU B 2 91  ? -5.000  -29.788 10.142  1.00 89.67 91  B 1 
ATOM 4080 C CD2   . LEU B 2 91  ? -3.206  -30.222 8.481   1.00 89.18 91  B 1 
ATOM 4081 N N     . THR B 2 92  ? 0.196   -28.172 12.423  1.00 93.77 92  B 1 
ATOM 4082 C CA    . THR B 2 92  ? 0.982   -27.032 12.910  1.00 93.88 92  B 1 
ATOM 4083 C C     . THR B 2 92  ? 2.324   -26.936 12.167  1.00 93.06 92  B 1 
ATOM 4084 O O     . THR B 2 92  ? 3.083   -27.907 12.178  1.00 91.86 92  B 1 
ATOM 4085 C CB    . THR B 2 92  ? 1.198   -27.121 14.422  1.00 94.25 92  B 1 
ATOM 4086 O OG1   . THR B 2 92  ? -0.054  -27.166 15.069  1.00 90.74 92  B 1 
ATOM 4087 C CG2   . THR B 2 92  ? 1.943   -25.914 14.979  1.00 89.50 92  B 1 
ATOM 4088 N N     . PRO B 2 93  ? 2.690   -25.787 11.555  1.00 90.10 93  B 1 
ATOM 4089 C CA    . PRO B 2 93  ? 3.971   -25.628 10.886  1.00 88.96 93  B 1 
ATOM 4090 C C     . PRO B 2 93  ? 5.162   -25.758 11.845  1.00 89.56 93  B 1 
ATOM 4091 O O     . PRO B 2 93  ? 5.088   -25.295 12.981  1.00 88.56 93  B 1 
ATOM 4092 C CB    . PRO B 2 93  ? 3.942   -24.234 10.240  1.00 86.80 93  B 1 
ATOM 4093 C CG    . PRO B 2 93  ? 2.459   -23.906 10.141  1.00 84.51 93  B 1 
ATOM 4094 C CD    . PRO B 2 93  ? 1.856   -24.629 11.338  1.00 87.54 93  B 1 
ATOM 4095 N N     . PRO B 2 94  ? 6.309   -26.299 11.396  1.00 85.32 94  B 1 
ATOM 4096 C CA    . PRO B 2 94  ? 7.487   -26.452 12.252  1.00 84.16 94  B 1 
ATOM 4097 C C     . PRO B 2 94  ? 8.094   -25.116 12.711  1.00 84.25 94  B 1 
ATOM 4098 O O     . PRO B 2 94  ? 8.747   -25.068 13.750  1.00 81.69 94  B 1 
ATOM 4099 C CB    . PRO B 2 94  ? 8.478   -27.270 11.421  1.00 82.34 94  B 1 
ATOM 4100 C CG    . PRO B 2 94  ? 8.072   -26.980 9.975   1.00 79.44 94  B 1 
ATOM 4101 C CD    . PRO B 2 94  ? 6.559   -26.817 10.069  1.00 82.99 94  B 1 
ATOM 4102 N N     . HIS B 2 95  ? 7.847   -24.034 11.983  1.00 81.79 95  B 1 
ATOM 4103 C CA    . HIS B 2 95  ? 8.326   -22.681 12.280  1.00 80.96 95  B 1 
ATOM 4104 C C     . HIS B 2 95  ? 7.253   -21.778 12.911  1.00 83.06 95  B 1 
ATOM 4105 O O     . HIS B 2 95  ? 7.469   -20.569 13.044  1.00 79.89 95  B 1 
ATOM 4106 C CB    . HIS B 2 95  ? 8.926   -22.063 11.010  1.00 77.09 95  B 1 
ATOM 4107 C CG    . HIS B 2 95  ? 10.033  -22.892 10.428  1.00 72.66 95  B 1 
ATOM 4108 N ND1   . HIS B 2 95  ? 11.226  -23.215 11.045  1.00 66.14 95  B 1 
ATOM 4109 C CD2   . HIS B 2 95  ? 10.038  -23.542 9.215   1.00 65.12 95  B 1 
ATOM 4110 C CE1   . HIS B 2 95  ? 11.924  -24.017 10.225  1.00 63.04 95  B 1 
ATOM 4111 N NE2   . HIS B 2 95  ? 11.226  -24.238 9.113   1.00 63.30 95  B 1 
ATOM 4112 N N     . SER B 2 96  ? 6.126   -22.323 13.308  1.00 87.69 96  B 1 
ATOM 4113 C CA    . SER B 2 96  ? 5.058   -21.574 13.975  1.00 89.60 96  B 1 
ATOM 4114 C C     . SER B 2 96  ? 5.560   -20.939 15.283  1.00 90.93 96  B 1 
ATOM 4115 O O     . SER B 2 96  ? 6.403   -21.508 15.981  1.00 90.19 96  B 1 
ATOM 4116 C CB    . SER B 2 96  ? 3.870   -22.509 14.223  1.00 89.45 96  B 1 
ATOM 4117 O OG    . SER B 2 96  ? 2.820   -21.808 14.837  1.00 84.29 96  B 1 
ATOM 4118 N N     . ALA B 2 97  ? 5.061   -19.743 15.608  1.00 90.74 97  B 1 
ATOM 4119 C CA    . ALA B 2 97  ? 5.497   -19.011 16.790  1.00 91.49 97  B 1 
ATOM 4120 C C     . ALA B 2 97  ? 5.275   -19.838 18.073  1.00 92.58 97  B 1 
ATOM 4121 O O     . ALA B 2 97  ? 4.227   -20.459 18.241  1.00 91.91 97  B 1 
ATOM 4122 C CB    . ALA B 2 97  ? 4.780   -17.662 16.854  1.00 90.32 97  B 1 
ATOM 4123 N N     . ARG B 2 98  ? 6.268   -19.826 18.972  1.00 92.43 98  B 1 
ATOM 4124 C CA    . ARG B 2 98  ? 6.247   -20.587 20.227  1.00 93.28 98  B 1 
ATOM 4125 C C     . ARG B 2 98  ? 5.125   -20.108 21.147  1.00 94.20 98  B 1 
ATOM 4126 O O     . ARG B 2 98  ? 4.774   -18.932 21.129  1.00 92.89 98  B 1 
ATOM 4127 C CB    . ARG B 2 98  ? 7.596   -20.492 20.941  1.00 91.76 98  B 1 
ATOM 4128 C CG    . ARG B 2 98  ? 8.721   -21.169 20.138  1.00 85.80 98  B 1 
ATOM 4129 C CD    . ARG B 2 98  ? 10.022  -21.169 20.938  1.00 84.39 98  B 1 
ATOM 4130 N NE    . ARG B 2 98  ? 11.114  -21.818 20.198  1.00 78.54 98  B 1 
ATOM 4131 C CZ    . ARG B 2 98  ? 12.324  -22.077 20.665  1.00 74.13 98  B 1 
ATOM 4132 N NH1   . ARG B 2 98  ? 12.671  -21.747 21.880  1.00 64.84 98  B 1 
ATOM 4133 N NH2   . ARG B 2 98  ? 13.204  -22.668 19.911  1.00 66.30 98  B 1 
ATOM 4134 N N     . SER B 2 99  ? 4.635   -21.010 21.969  1.00 95.09 99  B 1 
ATOM 4135 C CA    . SER B 2 99  ? 3.713   -20.658 23.043  1.00 95.95 99  B 1 
ATOM 4136 C C     . SER B 2 99  ? 4.439   -19.919 24.166  1.00 95.89 99  B 1 
ATOM 4137 O O     . SER B 2 99  ? 5.583   -20.231 24.499  1.00 94.88 99  B 1 
ATOM 4138 C CB    . SER B 2 99  ? 3.034   -21.919 23.595  1.00 96.27 99  B 1 
ATOM 4139 O OG    . SER B 2 99  ? 2.136   -21.562 24.626  1.00 93.96 99  B 1 
ATOM 4140 N N     . LYS B 2 100 ? 3.749   -18.982 24.810  1.00 94.23 100 B 1 
ATOM 4141 C CA    . LYS B 2 100 ? 4.198   -18.354 26.057  1.00 94.30 100 B 1 
ATOM 4142 C C     . LYS B 2 100 ? 4.199   -19.308 27.260  1.00 95.24 100 B 1 
ATOM 4143 O O     . LYS B 2 100 ? 4.781   -18.990 28.285  1.00 92.82 100 B 1 
ATOM 4144 C CB    . LYS B 2 100 ? 3.373   -17.080 26.316  1.00 92.19 100 B 1 
ATOM 4145 C CG    . LYS B 2 100 ? 1.901   -17.371 26.611  1.00 82.44 100 B 1 
ATOM 4146 C CD    . LYS B 2 100 ? 1.088   -16.074 26.768  1.00 79.29 100 B 1 
ATOM 4147 C CE    . LYS B 2 100 ? -0.364  -16.430 27.075  1.00 68.46 100 B 1 
ATOM 4148 N NZ    . LYS B 2 100 ? -1.223  -15.221 27.184  1.00 60.98 100 B 1 
ATOM 4149 N N     . TYR B 2 101 ? 3.587   -20.478 27.135  1.00 95.93 101 B 1 
ATOM 4150 C CA    . TYR B 2 101 ? 3.469   -21.489 28.192  1.00 96.34 101 B 1 
ATOM 4151 C C     . TYR B 2 101 ? 4.584   -22.554 28.147  1.00 96.45 101 B 1 
ATOM 4152 O O     . TYR B 2 101 ? 4.470   -23.620 28.754  1.00 93.98 101 B 1 
ATOM 4153 C CB    . TYR B 2 101 ? 2.059   -22.094 28.174  1.00 96.22 101 B 1 
ATOM 4154 C CG    . TYR B 2 101 ? 0.960   -21.076 28.388  1.00 96.21 101 B 1 
ATOM 4155 C CD1   . TYR B 2 101 ? 0.664   -20.602 29.679  1.00 92.25 101 B 1 
ATOM 4156 C CD2   . TYR B 2 101 ? 0.223   -20.592 27.295  1.00 92.34 101 B 1 
ATOM 4157 C CE1   . TYR B 2 101 ? -0.367  -19.675 29.886  1.00 91.38 101 B 1 
ATOM 4158 C CE2   . TYR B 2 101 ? -0.810  -19.658 27.484  1.00 91.54 101 B 1 
ATOM 4159 C CZ    . TYR B 2 101 ? -1.107  -19.200 28.782  1.00 93.23 101 B 1 
ATOM 4160 O OH    . TYR B 2 101 ? -2.124  -18.294 28.968  1.00 92.20 101 B 1 
ATOM 4161 N N     . GLY B 2 102 ? 5.691   -22.269 27.451  1.00 94.82 102 B 1 
ATOM 4162 C CA    . GLY B 2 102 ? 6.922   -23.059 27.514  1.00 94.98 102 B 1 
ATOM 4163 C C     . GLY B 2 102 ? 6.985   -24.285 26.604  1.00 95.79 102 B 1 
ATOM 4164 O O     . GLY B 2 102 ? 7.732   -25.216 26.900  1.00 92.77 102 B 1 
ATOM 4165 N N     . PHE B 2 103 ? 6.241   -24.291 25.504  1.00 96.23 103 B 1 
ATOM 4166 C CA    . PHE B 2 103 ? 6.361   -25.280 24.435  1.00 96.71 103 B 1 
ATOM 4167 C C     . PHE B 2 103 ? 6.359   -24.618 23.054  1.00 96.71 103 B 1 
ATOM 4168 O O     . PHE B 2 103 ? 5.911   -23.484 22.880  1.00 95.71 103 B 1 
ATOM 4169 C CB    . PHE B 2 103 ? 5.260   -26.355 24.571  1.00 96.81 103 B 1 
ATOM 4170 C CG    . PHE B 2 103 ? 3.847   -25.838 24.384  1.00 97.49 103 B 1 
ATOM 4171 C CD1   . PHE B 2 103 ? 3.140   -25.316 25.483  1.00 95.98 103 B 1 
ATOM 4172 C CD2   . PHE B 2 103 ? 3.229   -25.894 23.131  1.00 95.84 103 B 1 
ATOM 4173 C CE1   . PHE B 2 103 ? 1.837   -24.839 25.318  1.00 95.25 103 B 1 
ATOM 4174 C CE2   . PHE B 2 103 ? 1.925   -25.420 22.960  1.00 95.23 103 B 1 
ATOM 4175 C CZ    . PHE B 2 103 ? 1.221   -24.887 24.056  1.00 96.41 103 B 1 
ATOM 4176 N N     . GLY B 2 104 ? 6.902   -25.306 22.058  1.00 96.18 104 B 1 
ATOM 4177 C CA    . GLY B 2 104 ? 6.999   -24.819 20.695  1.00 96.14 104 B 1 
ATOM 4178 C C     . GLY B 2 104 ? 6.297   -25.709 19.676  1.00 96.76 104 B 1 
ATOM 4179 O O     . GLY B 2 104 ? 5.796   -26.786 19.991  1.00 95.83 104 B 1 
ATOM 4180 N N     . ALA B 2 105 ? 6.322   -25.279 18.414  1.00 95.05 105 B 1 
ATOM 4181 C CA    . ALA B 2 105 ? 5.718   -26.029 17.313  1.00 94.51 105 B 1 
ATOM 4182 C C     . ALA B 2 105 ? 6.266   -27.460 17.175  1.00 95.29 105 B 1 
ATOM 4183 O O     . ALA B 2 105 ? 5.519   -28.385 16.864  1.00 94.39 105 B 1 
ATOM 4184 C CB    . ALA B 2 105 ? 5.957   -25.241 16.025  1.00 92.84 105 B 1 
ATOM 4185 N N     . LYS B 2 106 ? 7.567   -27.680 17.461  1.00 94.75 106 B 1 
ATOM 4186 C CA    . LYS B 2 106 ? 8.184   -29.018 17.439  1.00 94.53 106 B 1 
ATOM 4187 C C     . LYS B 2 106 ? 7.539   -29.959 18.463  1.00 95.29 106 B 1 
ATOM 4188 O O     . LYS B 2 106 ? 7.277   -31.105 18.148  1.00 93.97 106 B 1 
ATOM 4189 C CB    . LYS B 2 106 ? 9.695   -28.885 17.657  1.00 93.33 106 B 1 
ATOM 4190 C CG    . LYS B 2 106 ? 10.428  -30.218 17.423  1.00 83.51 106 B 1 
ATOM 4191 C CD    . LYS B 2 106 ? 11.944  -30.071 17.615  1.00 77.80 106 B 1 
ATOM 4192 C CE    . LYS B 2 106 ? 12.631  -31.418 17.374  1.00 66.50 106 B 1 
ATOM 4193 N NZ    . LYS B 2 106 ? 14.098  -31.351 17.607  1.00 58.55 106 B 1 
ATOM 4194 N N     . GLU B 2 107 ? 7.257   -29.448 19.661  1.00 96.31 107 B 1 
ATOM 4195 C CA    . GLU B 2 107 ? 6.645   -30.232 20.741  1.00 96.76 107 B 1 
ATOM 4196 C C     . GLU B 2 107 ? 5.161   -30.498 20.468  1.00 97.20 107 B 1 
ATOM 4197 O O     . GLU B 2 107 ? 4.675   -31.591 20.756  1.00 96.59 107 B 1 
ATOM 4198 C CB    . GLU B 2 107 ? 6.803   -29.495 22.074  1.00 96.30 107 B 1 
ATOM 4199 C CG    . GLU B 2 107 ? 8.272   -29.378 22.502  1.00 92.60 107 B 1 
ATOM 4200 C CD    . GLU B 2 107 ? 8.464   -28.440 23.695  1.00 90.40 107 B 1 
ATOM 4201 O OE1   . GLU B 2 107 ? 9.441   -28.651 24.452  1.00 81.96 107 B 1 
ATOM 4202 O OE2   . GLU B 2 107 ? 7.683   -27.466 23.802  1.00 81.84 107 B 1 
ATOM 4203 N N     . VAL B 2 108 ? 4.464   -29.549 19.854  1.00 96.70 108 B 1 
ATOM 4204 C CA    . VAL B 2 108 ? 3.090   -29.756 19.381  1.00 97.11 108 B 1 
ATOM 4205 C C     . VAL B 2 108 ? 3.052   -30.864 18.325  1.00 97.13 108 B 1 
ATOM 4206 O O     . VAL B 2 108 ? 2.319   -31.834 18.482  1.00 96.71 108 B 1 
ATOM 4207 C CB    . VAL B 2 108 ? 2.483   -28.451 18.836  1.00 97.04 108 B 1 
ATOM 4208 C CG1   . VAL B 2 108 ? 1.106   -28.664 18.202  1.00 94.32 108 B 1 
ATOM 4209 C CG2   . VAL B 2 108 ? 2.320   -27.426 19.960  1.00 94.05 108 B 1 
ATOM 4210 N N     . ARG B 2 109 ? 3.909   -30.789 17.303  1.00 96.68 109 B 1 
ATOM 4211 C CA    . ARG B 2 109 ? 3.981   -31.796 16.236  1.00 95.90 109 B 1 
ATOM 4212 C C     . ARG B 2 109 ? 4.369   -33.185 16.731  1.00 96.37 109 B 1 
ATOM 4213 O O     . ARG B 2 109 ? 3.918   -34.169 16.157  1.00 95.22 109 B 1 
ATOM 4214 C CB    . ARG B 2 109 ? 4.988   -31.353 15.169  1.00 94.54 109 B 1 
ATOM 4215 C CG    . ARG B 2 109 ? 4.496   -30.151 14.352  1.00 91.00 109 B 1 
ATOM 4216 C CD    . ARG B 2 109 ? 5.556   -29.745 13.301  1.00 87.69 109 B 1 
ATOM 4217 N NE    . ARG B 2 109 ? 5.685   -30.785 12.261  1.00 84.02 109 B 1 
ATOM 4218 C CZ    . ARG B 2 109 ? 4.875   -30.959 11.224  1.00 81.19 109 B 1 
ATOM 4219 N NH1   . ARG B 2 109 ? 3.924   -30.112 10.951  1.00 71.32 109 B 1 
ATOM 4220 N NH2   . ARG B 2 109 ? 4.995   -31.994 10.454  1.00 76.80 109 B 1 
ATOM 4221 N N     . SER B 2 110 ? 5.186   -33.265 17.780  1.00 96.69 110 B 1 
ATOM 4222 C CA    . SER B 2 110 ? 5.584   -34.531 18.409  1.00 96.67 110 B 1 
ATOM 4223 C C     . SER B 2 110 ? 4.613   -35.018 19.488  1.00 97.02 110 B 1 
ATOM 4224 O O     . SER B 2 110 ? 4.937   -35.981 20.179  1.00 95.64 110 B 1 
ATOM 4225 C CB    . SER B 2 110 ? 7.008   -34.420 18.967  1.00 95.52 110 B 1 
ATOM 4226 O OG    . SER B 2 110 ? 7.064   -33.539 20.084  1.00 88.15 110 B 1 
ATOM 4227 N N     . LEU B 2 111 ? 3.479   -34.352 19.680  1.00 96.97 111 B 1 
ATOM 4228 C CA    . LEU B 2 111 ? 2.469   -34.670 20.682  1.00 97.29 111 B 1 
ATOM 4229 C C     . LEU B 2 111 ? 3.044   -34.770 22.116  1.00 97.32 111 B 1 
ATOM 4230 O O     . LEU B 2 111 ? 2.696   -35.666 22.885  1.00 95.33 111 B 1 
ATOM 4231 C CB    . LEU B 2 111 ? 1.676   -35.924 20.262  1.00 96.64 111 B 1 
ATOM 4232 C CG    . LEU B 2 111 ? 0.998   -35.828 18.886  1.00 95.55 111 B 1 
ATOM 4233 C CD1   . LEU B 2 111 ? 0.460   -37.206 18.484  1.00 91.26 111 B 1 
ATOM 4234 C CD2   . LEU B 2 111 ? -0.161  -34.837 18.897  1.00 90.52 111 B 1 
ATOM 4235 N N     . SER B 2 112 ? 3.946   -33.852 22.479  1.00 97.31 112 B 1 
ATOM 4236 C CA    . SER B 2 112 ? 4.537   -33.840 23.821  1.00 97.25 112 B 1 
ATOM 4237 C C     . SER B 2 112 ? 3.450   -33.681 24.883  1.00 97.50 112 B 1 
ATOM 4238 O O     . SER B 2 112 ? 2.522   -32.883 24.735  1.00 96.37 112 B 1 
ATOM 4239 C CB    . SER B 2 112 ? 5.624   -32.770 23.953  1.00 95.94 112 B 1 
ATOM 4240 O OG    . SER B 2 112 ? 5.094   -31.484 24.232  1.00 85.14 112 B 1 
ATOM 4241 N N     . GLY B 2 113 ? 3.575   -34.393 25.992  1.00 96.33 113 B 1 
ATOM 4242 C CA    . GLY B 2 113 ? 2.557   -34.378 27.050  1.00 96.23 113 B 1 
ATOM 4243 C C     . GLY B 2 113 ? 2.260   -32.978 27.590  1.00 96.89 113 B 1 
ATOM 4244 O O     . GLY B 2 113 ? 1.116   -32.651 27.882  1.00 95.26 113 B 1 
ATOM 4245 N N     . ARG B 2 114 ? 3.276   -32.122 27.667  1.00 96.13 114 B 1 
ATOM 4246 C CA    . ARG B 2 114 ? 3.119   -30.737 28.131  1.00 95.99 114 B 1 
ATOM 4247 C C     . ARG B 2 114 ? 2.277   -29.893 27.160  1.00 96.83 114 B 1 
ATOM 4248 O O     . ARG B 2 114 ? 1.383   -29.180 27.599  1.00 95.55 114 B 1 
ATOM 4249 C CB    . ARG B 2 114 ? 4.512   -30.126 28.357  1.00 94.08 114 B 1 
ATOM 4250 C CG    . ARG B 2 114 ? 4.440   -28.900 29.277  1.00 84.90 114 B 1 
ATOM 4251 C CD    . ARG B 2 114 ? 5.842   -28.316 29.499  1.00 80.75 114 B 1 
ATOM 4252 N NE    . ARG B 2 114 ? 5.858   -27.351 30.601  1.00 72.40 114 B 1 
ATOM 4253 C CZ    . ARG B 2 114 ? 6.923   -26.690 31.042  1.00 66.12 114 B 1 
ATOM 4254 N NH1   . ARG B 2 114 ? 8.096   -26.817 30.473  1.00 59.86 114 B 1 
ATOM 4255 N NH2   . ARG B 2 114 ? 6.820   -25.892 32.067  1.00 58.66 114 B 1 
ATOM 4256 N N     . ALA B 2 115 ? 2.544   -30.013 25.860  1.00 96.92 115 B 1 
ATOM 4257 C CA    . ALA B 2 115 ? 1.777   -29.316 24.831  1.00 97.31 115 B 1 
ATOM 4258 C C     . ALA B 2 115 ? 0.333   -29.839 24.764  1.00 97.76 115 B 1 
ATOM 4259 O O     . ALA B 2 115 ? -0.610  -29.051 24.820  1.00 97.07 115 B 1 
ATOM 4260 C CB    . ALA B 2 115 ? 2.499   -29.470 23.489  1.00 96.79 115 B 1 
ATOM 4261 N N     . VAL B 2 116 ? 0.152   -31.158 24.743  1.00 97.87 116 B 1 
ATOM 4262 C CA    . VAL B 2 116 ? -1.171  -31.796 24.683  1.00 97.90 116 B 1 
ATOM 4263 C C     . VAL B 2 116 ? -2.039  -31.425 25.889  1.00 98.11 116 B 1 
ATOM 4264 O O     . VAL B 2 116 ? -3.204  -31.082 25.719  1.00 97.56 116 B 1 
ATOM 4265 C CB    . VAL B 2 116 ? -1.023  -33.326 24.557  1.00 97.30 116 B 1 
ATOM 4266 C CG1   . VAL B 2 116 ? -2.357  -34.065 24.702  1.00 93.53 116 B 1 
ATOM 4267 C CG2   . VAL B 2 116 ? -0.442  -33.689 23.190  1.00 93.45 116 B 1 
ATOM 4268 N N     . ASN B 2 117 ? -1.484  -31.448 27.099  1.00 97.94 117 B 1 
ATOM 4269 C CA    . ASN B 2 117 ? -2.227  -31.081 28.302  1.00 97.94 117 B 1 
ATOM 4270 C C     . ASN B 2 117 ? -2.653  -29.611 28.295  1.00 98.19 117 B 1 
ATOM 4271 O O     . ASN B 2 117 ? -3.788  -29.302 28.659  1.00 97.67 117 B 1 
ATOM 4272 C CB    . ASN B 2 117 ? -1.384  -31.401 29.549  1.00 97.44 117 B 1 
ATOM 4273 C CG    . ASN B 2 117 ? -1.306  -32.895 29.843  1.00 92.74 117 B 1 
ATOM 4274 O OD1   . ASN B 2 117 ? -2.048  -33.706 29.347  1.00 84.37 117 B 1 
ATOM 4275 N ND2   . ASN B 2 117 ? -0.389  -33.278 30.710  1.00 81.78 117 B 1 
ATOM 4276 N N     . HIS B 2 118 ? -1.777  -28.707 27.824  1.00 97.87 118 B 1 
ATOM 4277 C CA    . HIS B 2 118 ? -2.128  -27.297 27.693  1.00 97.93 118 B 1 
ATOM 4278 C C     . HIS B 2 118 ? -3.232  -27.076 26.645  1.00 98.16 118 B 1 
ATOM 4279 O O     . HIS B 2 118 ? -4.205  -26.385 26.924  1.00 97.76 118 B 1 
ATOM 4280 C CB    . HIS B 2 118 ? -0.879  -26.485 27.369  1.00 97.70 118 B 1 
ATOM 4281 C CG    . HIS B 2 118 ? -1.183  -25.011 27.313  1.00 97.24 118 B 1 
ATOM 4282 N ND1   . HIS B 2 118 ? -1.460  -24.193 28.391  1.00 87.94 118 B 1 
ATOM 4283 C CD2   . HIS B 2 118 ? -1.327  -24.248 26.176  1.00 88.33 118 B 1 
ATOM 4284 C CE1   . HIS B 2 118 ? -1.763  -22.980 27.916  1.00 89.72 118 B 1 
ATOM 4285 N NE2   . HIS B 2 118 ? -1.689  -22.979 26.579  1.00 91.36 118 B 1 
ATOM 4286 N N     . ILE B 2 119 ? -3.135  -27.711 25.487  1.00 98.02 119 B 1 
ATOM 4287 C CA    . ILE B 2 119 ? -4.156  -27.606 24.431  1.00 98.16 119 B 1 
ATOM 4288 C C     . ILE B 2 119 ? -5.514  -28.122 24.939  1.00 98.20 119 B 1 
ATOM 4289 O O     . ILE B 2 119 ? -6.527  -27.471 24.706  1.00 97.88 119 B 1 
ATOM 4290 C CB    . ILE B 2 119 ? -3.700  -28.352 23.163  1.00 97.97 119 B 1 
ATOM 4291 C CG1   . ILE B 2 119 ? -2.461  -27.658 22.544  1.00 96.92 119 B 1 
ATOM 4292 C CG2   . ILE B 2 119 ? -4.822  -28.411 22.125  1.00 96.87 119 B 1 
ATOM 4293 C CD1   . ILE B 2 119 ? -1.654  -28.589 21.621  1.00 94.06 119 B 1 
ATOM 4294 N N     . LYS B 2 120 ? -5.529  -29.229 25.686  1.00 98.21 120 B 1 
ATOM 4295 C CA    . LYS B 2 120 ? -6.754  -29.740 26.318  1.00 98.13 120 B 1 
ATOM 4296 C C     . LYS B 2 120 ? -7.348  -28.746 27.315  1.00 98.24 120 B 1 
ATOM 4297 O O     . LYS B 2 120 ? -8.570  -28.608 27.354  1.00 97.73 120 B 1 
ATOM 4298 C CB    . LYS B 2 120 ? -6.481  -31.081 27.016  1.00 97.82 120 B 1 
ATOM 4299 C CG    . LYS B 2 120 ? -6.342  -32.242 26.016  1.00 94.51 120 B 1 
ATOM 4300 C CD    . LYS B 2 120 ? -6.028  -33.549 26.757  1.00 91.91 120 B 1 
ATOM 4301 C CE    . LYS B 2 120 ? -5.930  -34.699 25.765  1.00 85.31 120 B 1 
ATOM 4302 N NZ    . LYS B 2 120 ? -5.673  -35.994 26.427  1.00 77.74 120 B 1 
ATOM 4303 N N     . SER B 2 121 ? -6.524  -28.047 28.104  1.00 98.32 121 B 1 
ATOM 4304 C CA    . SER B 2 121 ? -7.030  -27.037 29.035  1.00 98.29 121 B 1 
ATOM 4305 C C     . SER B 2 121 ? -7.595  -25.814 28.303  1.00 98.47 121 B 1 
ATOM 4306 O O     . SER B 2 121 ? -8.649  -25.324 28.703  1.00 97.84 121 B 1 
ATOM 4307 C CB    . SER B 2 121 ? -5.976  -26.625 30.068  1.00 97.55 121 B 1 
ATOM 4308 O OG    . SER B 2 121 ? -4.918  -25.857 29.530  1.00 84.39 121 B 1 
ATOM 4309 N N     . VAL B 2 122 ? -6.962  -25.374 27.207  1.00 98.36 122 B 1 
ATOM 4310 C CA    . VAL B 2 122 ? -7.472  -24.281 26.367  1.00 98.35 122 B 1 
ATOM 4311 C C     . VAL B 2 122 ? -8.790  -24.677 25.702  1.00 98.48 122 B 1 
ATOM 4312 O O     . VAL B 2 122 ? -9.722  -23.878 25.672  1.00 98.13 122 B 1 
ATOM 4313 C CB    . VAL B 2 122 ? -6.438  -23.867 25.308  1.00 98.09 122 B 1 
ATOM 4314 C CG1   . VAL B 2 122 ? -6.972  -22.798 24.349  1.00 96.01 122 B 1 
ATOM 4315 C CG2   . VAL B 2 122 ? -5.180  -23.276 25.960  1.00 96.09 122 B 1 
ATOM 4316 N N     . TRP B 2 123 ? -8.900  -25.915 25.206  1.00 98.50 123 B 1 
ATOM 4317 C CA    . TRP B 2 123 ? -10.135 -26.416 24.618  1.00 98.68 123 B 1 
ATOM 4318 C C     . TRP B 2 123 ? -11.276 -26.432 25.630  1.00 98.67 123 B 1 
ATOM 4319 O O     . TRP B 2 123 ? -12.367 -25.943 25.350  1.00 98.40 123 B 1 
ATOM 4320 C CB    . TRP B 2 123 ? -9.912  -27.817 24.047  1.00 98.57 123 B 1 
ATOM 4321 C CG    . TRP B 2 123 ? -11.102 -28.335 23.315  1.00 98.57 123 B 1 
ATOM 4322 C CD1   . TRP B 2 123 ? -12.010 -29.229 23.785  1.00 97.94 123 B 1 
ATOM 4323 C CD2   . TRP B 2 123 ? -11.577 -27.935 21.990  1.00 98.40 123 B 1 
ATOM 4324 N NE1   . TRP B 2 123 ? -13.007 -29.426 22.837  1.00 97.94 123 B 1 
ATOM 4325 C CE2   . TRP B 2 123 ? -12.781 -28.638 21.732  1.00 98.24 123 B 1 
ATOM 4326 C CE3   . TRP B 2 123 ? -11.095 -27.045 21.010  1.00 98.24 123 B 1 
ATOM 4327 C CZ2   . TRP B 2 123 ? -13.505 -28.463 20.526  1.00 97.97 123 B 1 
ATOM 4328 C CZ3   . TRP B 2 123 ? -11.808 -26.873 19.805  1.00 97.49 123 B 1 
ATOM 4329 C CH2   . TRP B 2 123 ? -13.004 -27.573 19.572  1.00 97.54 123 B 1 
ATOM 4330 N N     . LYS B 2 124 ? -11.009 -26.925 26.845  1.00 98.44 124 B 1 
ATOM 4331 C CA    . LYS B 2 124 ? -11.989 -26.946 27.930  1.00 98.34 124 B 1 
ATOM 4332 C C     . LYS B 2 124 ? -12.449 -25.534 28.308  1.00 98.48 124 B 1 
ATOM 4333 O O     . LYS B 2 124 ? -13.645 -25.303 28.435  1.00 97.74 124 B 1 
ATOM 4334 C CB    . LYS B 2 124 ? -11.405 -27.724 29.113  1.00 97.91 124 B 1 
ATOM 4335 C CG    . LYS B 2 124 ? -12.473 -27.935 30.178  1.00 91.37 124 B 1 
ATOM 4336 C CD    . LYS B 2 124 ? -11.957 -28.765 31.364  1.00 84.96 124 B 1 
ATOM 4337 C CE    . LYS B 2 124 ? -13.092 -28.762 32.378  1.00 74.68 124 B 1 
ATOM 4338 N NZ    . LYS B 2 124 ? -12.766 -29.432 33.653  1.00 64.73 124 B 1 
ATOM 4339 N N     . ASP B 2 125 ? -11.523 -24.583 28.403  1.00 98.49 125 B 1 
ATOM 4340 C CA    . ASP B 2 125 ? -11.819 -23.168 28.670  1.00 98.32 125 B 1 
ATOM 4341 C C     . ASP B 2 125 ? -12.702 -22.545 27.568  1.00 98.44 125 B 1 
ATOM 4342 O O     . ASP B 2 125 ? -13.627 -21.797 27.870  1.00 97.82 125 B 1 
ATOM 4343 C CB    . ASP B 2 125 ? -10.497 -22.414 28.822  1.00 97.96 125 B 1 
ATOM 4344 C CG    . ASP B 2 125 ? -10.671 -20.907 29.028  1.00 96.15 125 B 1 
ATOM 4345 O OD1   . ASP B 2 125 ? -11.036 -20.506 30.141  1.00 90.05 125 B 1 
ATOM 4346 O OD2   . ASP B 2 125 ? -10.415 -20.158 28.061  1.00 89.18 125 B 1 
ATOM 4347 N N     . LEU B 2 126 ? -12.497 -22.900 26.300  1.00 98.45 126 B 1 
ATOM 4348 C CA    . LEU B 2 126 ? -13.370 -22.450 25.204  1.00 98.31 126 B 1 
ATOM 4349 C C     . LEU B 2 126 ? -14.798 -22.985 25.325  1.00 98.32 126 B 1 
ATOM 4350 O O     . LEU B 2 126 ? -15.730 -22.294 24.926  1.00 97.78 126 B 1 
ATOM 4351 C CB    . LEU B 2 126 ? -12.785 -22.876 23.842  1.00 98.22 126 B 1 
ATOM 4352 C CG    . LEU B 2 126 ? -11.550 -22.086 23.392  1.00 97.50 126 B 1 
ATOM 4353 C CD1   . LEU B 2 126 ? -10.957 -22.738 22.148  1.00 95.39 126 B 1 
ATOM 4354 C CD2   . LEU B 2 126 ? -11.890 -20.631 23.044  1.00 95.19 126 B 1 
ATOM 4355 N N     . LEU B 2 127 ? -14.990 -24.198 25.859  1.00 98.55 127 B 1 
ATOM 4356 C CA    . LEU B 2 127 ? -16.315 -24.780 26.052  1.00 98.45 127 B 1 
ATOM 4357 C C     . LEU B 2 127 ? -17.045 -24.196 27.274  1.00 98.36 127 B 1 
ATOM 4358 O O     . LEU B 2 127 ? -18.269 -24.168 27.289  1.00 97.18 127 B 1 
ATOM 4359 C CB    . LEU B 2 127 ? -16.197 -26.306 26.165  1.00 98.25 127 B 1 
ATOM 4360 C CG    . LEU B 2 127 ? -15.650 -27.019 24.914  1.00 97.56 127 B 1 
ATOM 4361 C CD1   . LEU B 2 127 ? -15.525 -28.517 25.192  1.00 95.50 127 B 1 
ATOM 4362 C CD2   . LEU B 2 127 ? -16.548 -26.839 23.689  1.00 95.02 127 B 1 
ATOM 4363 N N     . GLU B 2 128 ? -16.296 -23.726 28.292  1.00 98.41 128 B 1 
ATOM 4364 C CA    . GLU B 2 128 ? -16.843 -23.218 29.556  1.00 98.23 128 B 1 
ATOM 4365 C C     . GLU B 2 128 ? -17.042 -21.697 29.574  1.00 98.21 128 B 1 
ATOM 4366 O O     . GLU B 2 128 ? -17.994 -21.206 30.171  1.00 96.55 128 B 1 
ATOM 4367 C CB    . GLU B 2 128 ? -15.931 -23.670 30.716  1.00 97.24 128 B 1 
ATOM 4368 C CG    . GLU B 2 128 ? -16.001 -25.182 30.960  1.00 91.75 128 B 1 
ATOM 4369 C CD    . GLU B 2 128 ? -15.080 -25.696 32.090  1.00 88.84 128 B 1 
ATOM 4370 O OE1   . GLU B 2 128 ? -15.201 -26.899 32.448  1.00 83.33 128 B 1 
ATOM 4371 O OE2   . GLU B 2 128 ? -14.218 -24.951 32.610  1.00 83.36 128 B 1 
ATOM 4372 N N     . ASP B 2 129 ? -16.173 -20.924 28.906  1.00 98.00 129 B 1 
ATOM 4373 C CA    . ASP B 2 129 ? -16.213 -19.460 28.890  1.00 98.10 129 B 1 
ATOM 4374 C C     . ASP B 2 129 ? -16.447 -18.918 27.464  1.00 98.20 129 B 1 
ATOM 4375 O O     . ASP B 2 129 ? -15.538 -18.946 26.630  1.00 97.71 129 B 1 
ATOM 4376 C CB    . ASP B 2 129 ? -14.928 -18.906 29.525  1.00 97.66 129 B 1 
ATOM 4377 C CG    . ASP B 2 129 ? -14.876 -17.373 29.584  1.00 97.09 129 B 1 
ATOM 4378 O OD1   . ASP B 2 129 ? -15.824 -16.681 29.129  1.00 93.78 129 B 1 
ATOM 4379 O OD2   . ASP B 2 129 ? -13.858 -16.834 30.061  1.00 92.84 129 B 1 
ATOM 4380 N N     . PRO B 2 130 ? -17.641 -18.373 27.165  1.00 97.69 130 B 1 
ATOM 4381 C CA    . PRO B 2 130 ? -17.949 -17.780 25.874  1.00 97.28 130 B 1 
ATOM 4382 C C     . PRO B 2 130 ? -17.652 -16.271 25.778  1.00 97.02 130 B 1 
ATOM 4383 O O     . PRO B 2 130 ? -17.930 -15.676 24.739  1.00 94.25 130 B 1 
ATOM 4384 C CB    . PRO B 2 130 ? -19.437 -18.087 25.674  1.00 96.09 130 B 1 
ATOM 4385 C CG    . PRO B 2 130 ? -19.993 -17.977 27.092  1.00 94.01 130 B 1 
ATOM 4386 C CD    . PRO B 2 130 ? -18.852 -18.512 27.957  1.00 96.68 130 B 1 
ATOM 4387 N N     . GLN B 2 131 ? -17.151 -15.611 26.835  1.00 98.02 131 B 1 
ATOM 4388 C CA    . GLN B 2 131 ? -17.109 -14.143 26.918  1.00 97.81 131 B 1 
ATOM 4389 C C     . GLN B 2 131 ? -15.721 -13.541 27.089  1.00 98.28 131 B 1 
ATOM 4390 O O     . GLN B 2 131 ? -15.423 -12.503 26.487  1.00 96.92 131 B 1 
ATOM 4391 C CB    . GLN B 2 131 ? -18.018 -13.660 28.057  1.00 95.71 131 B 1 
ATOM 4392 C CG    . GLN B 2 131 ? -19.493 -13.976 27.802  1.00 85.23 131 B 1 
ATOM 4393 C CD    . GLN B 2 131 ? -20.443 -13.272 28.772  1.00 81.33 131 B 1 
ATOM 4394 O OE1   . GLN B 2 131 ? -20.056 -12.542 29.668  1.00 71.90 131 B 1 
ATOM 4395 N NE2   . GLN B 2 131 ? -21.725 -13.453 28.614  1.00 67.60 131 B 1 
ATOM 4396 N N     . THR B 2 132 ? -14.861 -14.130 27.910  1.00 98.01 132 B 1 
ATOM 4397 C CA    . THR B 2 132 ? -13.581 -13.505 28.276  1.00 98.02 132 B 1 
ATOM 4398 C C     . THR B 2 132 ? -12.662 -13.348 27.062  1.00 98.25 132 B 1 
ATOM 4399 O O     . THR B 2 132 ? -12.259 -14.354 26.479  1.00 97.72 132 B 1 
ATOM 4400 C CB    . THR B 2 132 ? -12.862 -14.296 29.369  1.00 97.40 132 B 1 
ATOM 4401 O OG1   . THR B 2 132 ? -13.668 -14.334 30.515  1.00 92.28 132 B 1 
ATOM 4402 C CG2   . THR B 2 132 ? -11.559 -13.633 29.787  1.00 91.51 132 B 1 
ATOM 4403 N N     . PRO B 2 133 ? -12.258 -12.112 26.677  1.00 98.00 133 B 1 
ATOM 4404 C CA    . PRO B 2 133 ? -11.418 -11.896 25.499  1.00 98.02 133 B 1 
ATOM 4405 C C     . PRO B 2 133 ? -10.077 -12.642 25.576  1.00 98.09 133 B 1 
ATOM 4406 O O     . PRO B 2 133 ? -9.352  -12.547 26.565  1.00 97.56 133 B 1 
ATOM 4407 C CB    . PRO B 2 133 ? -11.225 -10.387 25.392  1.00 97.54 133 B 1 
ATOM 4408 C CG    . PRO B 2 133 ? -12.455 -9.823  26.101  1.00 95.67 133 B 1 
ATOM 4409 C CD    . PRO B 2 133 ? -12.693 -10.841 27.219  1.00 97.57 133 B 1 
ATOM 4410 N N     . ILE B 2 134 ? -9.727  -13.333 24.503  1.00 98.48 134 B 1 
ATOM 4411 C CA    . ILE B 2 134 ? -8.450  -14.051 24.393  1.00 98.48 134 B 1 
ATOM 4412 C C     . ILE B 2 134 ? -7.332  -13.051 24.062  1.00 98.49 134 B 1 
ATOM 4413 O O     . ILE B 2 134 ? -7.439  -12.302 23.086  1.00 98.14 134 B 1 
ATOM 4414 C CB    . ILE B 2 134 ? -8.543  -15.200 23.371  1.00 98.32 134 B 1 
ATOM 4415 C CG1   . ILE B 2 134 ? -9.531  -16.277 23.886  1.00 97.48 134 B 1 
ATOM 4416 C CG2   . ILE B 2 134 ? -7.161  -15.826 23.110  1.00 97.51 134 B 1 
ATOM 4417 C CD1   . ILE B 2 134 ? -9.865  -17.366 22.866  1.00 95.62 134 B 1 
ATOM 4418 N N     . PRO B 2 135 ? -6.228  -13.035 24.841  1.00 98.12 135 B 1 
ATOM 4419 C CA    . PRO B 2 135 ? -5.100  -12.169 24.557  1.00 97.94 135 B 1 
ATOM 4420 C C     . PRO B 2 135 ? -4.422  -12.551 23.241  1.00 97.86 135 B 1 
ATOM 4421 O O     . PRO B 2 135 ? -4.233  -13.729 22.924  1.00 97.18 135 B 1 
ATOM 4422 C CB    . PRO B 2 135 ? -4.157  -12.309 25.759  1.00 97.08 135 B 1 
ATOM 4423 C CG    . PRO B 2 135 ? -4.470  -13.714 26.288  1.00 94.47 135 B 1 
ATOM 4424 C CD    . PRO B 2 135 ? -5.966  -13.860 26.008  1.00 97.22 135 B 1 
ATOM 4425 N N     . THR B 2 136 ? -4.000  -11.532 22.497  1.00 98.28 136 B 1 
ATOM 4426 C CA    . THR B 2 136 ? -3.273  -11.691 21.231  1.00 98.17 136 B 1 
ATOM 4427 C C     . THR B 2 136 ? -1.947  -10.943 21.264  1.00 97.95 136 B 1 
ATOM 4428 O O     . THR B 2 136 ? -1.770  -9.994  22.022  1.00 97.41 136 B 1 
ATOM 4429 C CB    . THR B 2 136 ? -4.113  -11.250 20.028  1.00 97.99 136 B 1 
ATOM 4430 O OG1   . THR B 2 136 ? -4.491  -9.899  20.133  1.00 94.36 136 B 1 
ATOM 4431 C CG2   . THR B 2 136 ? -5.389  -12.069 19.860  1.00 93.45 136 B 1 
ATOM 4432 N N     . THR B 2 137 ? -1.002  -11.372 20.445  1.00 97.65 137 B 1 
ATOM 4433 C CA    . THR B 2 137 ? 0.264   -10.670 20.227  1.00 97.20 137 B 1 
ATOM 4434 C C     . THR B 2 137 ? 0.186   -9.886  18.927  1.00 97.13 137 B 1 
ATOM 4435 O O     . THR B 2 137 ? -0.226  -10.434 17.906  1.00 96.29 137 B 1 
ATOM 4436 C CB    . THR B 2 137 ? 1.444   -11.648 20.214  1.00 96.63 137 B 1 
ATOM 4437 O OG1   . THR B 2 137 ? 1.468   -12.382 21.415  1.00 91.94 137 B 1 
ATOM 4438 C CG2   . THR B 2 137 ? 2.790   -10.942 20.106  1.00 91.45 137 B 1 
ATOM 4439 N N     . ILE B 2 138 ? 0.615   -8.627  18.976  1.00 96.89 138 B 1 
ATOM 4440 C CA    . ILE B 2 138 ? 0.809   -7.809  17.774  1.00 97.07 138 B 1 
ATOM 4441 C C     . ILE B 2 138 ? 2.292   -7.714  17.438  1.00 96.50 138 B 1 
ATOM 4442 O O     . ILE B 2 138 ? 3.134   -7.472  18.299  1.00 95.71 138 B 1 
ATOM 4443 C CB    . ILE B 2 138 ? 0.104   -6.444  17.903  1.00 97.19 138 B 1 
ATOM 4444 C CG1   . ILE B 2 138 ? 0.145   -5.710  16.547  1.00 95.76 138 B 1 
ATOM 4445 C CG2   . ILE B 2 138 ? 0.685   -5.586  19.034  1.00 94.73 138 B 1 
ATOM 4446 C CD1   . ILE B 2 138 ? -0.776  -4.491  16.493  1.00 93.88 138 B 1 
ATOM 4447 N N     . MET B 2 139 ? 2.626   -7.904  16.154  1.00 96.93 139 B 1 
ATOM 4448 C CA    . MET B 2 139 ? 3.993   -7.877  15.647  1.00 96.26 139 B 1 
ATOM 4449 C C     . MET B 2 139 ? 4.039   -7.193  14.280  1.00 96.74 139 B 1 
ATOM 4450 O O     . MET B 2 139 ? 3.112   -7.324  13.479  1.00 95.96 139 B 1 
ATOM 4451 C CB    . MET B 2 139 ? 4.512   -9.319  15.592  1.00 93.64 139 B 1 
ATOM 4452 C CG    . MET B 2 139 ? 6.001   -9.403  15.249  1.00 85.97 139 B 1 
ATOM 4453 S SD    . MET B 2 139 ? 6.663   -11.091 15.215  1.00 82.58 139 B 1 
ATOM 4454 C CE    . MET B 2 139 ? 5.834   -11.737 13.750  1.00 72.72 139 B 1 
ATOM 4455 N N     . ALA B 2 140 ? 5.127   -6.483  14.004  1.00 95.84 140 B 1 
ATOM 4456 C CA    . ALA B 2 140 ? 5.419   -5.990  12.668  1.00 96.14 140 B 1 
ATOM 4457 C C     . ALA B 2 140 ? 5.955   -7.140  11.799  1.00 95.65 140 B 1 
ATOM 4458 O O     . ALA B 2 140 ? 6.864   -7.865  12.200  1.00 94.17 140 B 1 
ATOM 4459 C CB    . ALA B 2 140 ? 6.407   -4.830  12.759  1.00 95.92 140 B 1 
ATOM 4460 N N     . LYS B 2 141 ? 5.412   -7.299  10.598  1.00 95.17 141 B 1
[truncated: 356,775 more chars]
