# Supplementary material for: Hepatitis C virus NS3 helicase contributes to (−) strand RNA synthesis
Source: Nat Commun. 2025 Aug 27;16:8006. doi: 10.1038/s41467-025-63498-9 (PMC12391449; doi:10.1038/s41467-025-63498-9)
Supplement: Supplementary file 8 — Source Data [file 41467_2025_63498_MOESM8_ESM.xlsx]

## Sheet: Fig1B+S1
Directed evolution approach was performed 2x
		1st experiment													2nd experiment
			TLR3												TLR3						Empty
	amino acid	empty (bulk)	1	2	3	4	5	6	7	8	9	10	12		1	2	3	4	5		1	2	3	4	5	6
NS3	1032								P-->S	P-->S	P-->S	P-->S										P-->S
	1043														L-->F
	1065																	I-->V
	1102																							T-->A
	1140												N-->T
	1204			T-->S
	1206																	D-->G
	1273												S-->P
	1274								K-->R
	1293															E-->G			E-->G
	1410															A-->S
	1415											G-->D
	1430										I-->L
	1467		D-->G	D-->G	D-->G	D-->G	D-->G	D-->G	D-->G	D-->G	D-->G	D-->G	D-->G		D-->G	D-->G	D-->G	D-->G	D-->G
	1575																	H-->Y
	1611																								M-->T
	1674																	V-->A
	1681															T-->S
NS4A	1705											L-->Q
	1708										A-->V
NS4B	1719						R-->G	R-->G
	1754											M-->V
	1756															A-->T			A-->T
	1812														L-->F
	1843																V-->M
	1846														I-->V
	1847									G-->S
	1883																									V-->A
	1901		I-->V						I-->V		I-->V
	1974																							I-->V
NS5A	2006									K-->Q
	2051							T-->I								T-->A			T-->A
	2080																							T-->A
	2114																				L-->R
	2115														K-->E
	2122																								S-->P
	2179															L-->I			L-->I
	2218																									T-->A
	2250												V-->M
	2270																							I-->M
	2297																		L-->F
	2307																				Q-->R
	2320										K-->E
	2339			T-->A												T-->A
	2347
	2356		P-->S
	2360															D-->N
	2372						S-->P
	2393																								P-->L
	2395																								L-->I
	2423												M-->D
	2437									D-->G
NS5B	2493										K-->R				K-->R	K-->R
	2510																L-->V
	2526									L-->M
	2558																V-->T
	2579										T-->I
	2620																							I-->V	I-->V
	2624																									L-->F
	2677							T-->A
	2793																								G-->D
	2794																									D-->E
	2806						T-->I
	2819																R-->Q
	2847			I-->V
	2878											Q-->R											Q-->H
	2883														Q-->R
	2884						N-->S
	2897														N-->S
	2922									H-->Y
	2925		T-->A														T-->M
	2941			V-->A
	3015																									L-->P

## Sheet: Fig1D
	Luciferase assay to monitor replication
	Three technical replicates
	Three independent biological experiments
		Empty										TLR3
		GDD			WT			D1467G				GDD			WT			D1467G
Exp1	4	46366	49508	50813	32913	30413	34550	20301	24981	25102		30844	26264	32526	37515	29494	31530	13077	15101	23211
	24	1062	1084	1018	2533738	2953742	3112532	24140	14294	13663		2722	896	1073	2759217	2394530	2168277	8275	9470	9902
	48	8928	11506	16385	3147458	3109301	2995804	197766	198551	199248		985	929	730	1725638	1668519	1256591	157540	148546	167331
	72	852	1084	896	2940543	2948785	2926637	636079	516663	561491		907	808	1084	637406	656977	645947	321309	346400	300167
	96	907	1029	1029	3736662	3714680	2630243	474390	625790	590432		841	730	752	330436	184833	254531	218609	289325	199658
Exp1	4	26696	27747	28167	29373	27979	31342	15356	15411	14305		25158	24516	28432	24616	25799	25313	14825	15190	15887
	24	1084	929	1084	3729958	3634184	4087343	13132	15765	14493		1040	929	962	2208668	2426635	2174306	8375	8751	9979
	48	863	852	1195	2378267	2674971	2587317	203740	184014	197567		962	940	929	1517506	1691121	1657566	108652	110123	119814
	72	974	841	10632	2498071	2476674	2564339	507137	543070	556059		907	885	874	688020	822283	822184	263205	270650	288960
	96	896	1206	940	3816295	3794069	3398781	583374	611164	628921		1029	1106	1007	266147	333799	249774	157241	229672	238987
Exp1	4	17513	26364	25202	31242	25335	34473	21795	21241	18785		30512	28798	37637	37172	39429	46012	36022	34285	35745
	24	808	918	929	2681067	2612597	2586565	33721	15654	33046		841	885	907	2868124	3382407	3693538	28930	26353	20533
	48	708	719	763	1814155	2193058	2291189	213553	246046	206329		763	708	730	1092524	1151911	1879239	318664	204459	206373
	72	841	797	885	2614942	1880821	2442246	470783	420501	395642		819	830	830	747253	809948	791506	461723	549797	470750
	96	741	785	797	2473256	2895306	2423814	423787	402501	400421		830	808	852	250382	220844	334872	419727	443037	331852
mean of each replicate	4	23026.3	48895.7	27536.7	30350	32625.3	29564.7	20607	23461.3	15024		32315.7	29878	26035.3	40871	32846.3	25242.7	35350.7	17129.7	15300.7
	24	885	1054.67	1032.33	2626743	2.86667e+06	3.81716e+06	27473.7	17365.7	14463.3		877.667	1563.67	977	3.31469e+06	2.44067e+06	2.26987e+06	25272	9215.67	9035
	48	730	12273	970	2.09947e+06	3.08419e+06	2.54685e+06	221976	198522	195107		733.667	881.333	943.667	1374558	1.55025e+06	1.62206e+06	243165	157806	112863
	72	841	944	4149	2.31267e+06	2938655	2513028	428975	571411	535422		826.333	933	888.667	782902	646777	777496	494090	322625	274272
	96	774.333	988.333	1014	2.59746e+06	3.36053e+06	3669715	408903	563537	607820		830	774.333	1047.33	268699	256600	283240	398205	235864	208633

## Sheet: Fig1E
	IFIT1 mRNA expression determined by qPCR
	two technical replicates
	three independent biological replicates
		Empty						TLR3
		72h			96h			72h			96h
		GDD	WT	D1467G	GDD	WT	D1467G	GDD	WT	D1467G	GDD	WT	D1467G
	Exp1	0.890702	0.566283	0.635913	1.37941	0.994153	1.06785	0.97119	15.926	1.55885	1.02216	14.3653	2.14271
		0.77093	0.582723	0.7336	1.73386	0.90894	1.30498	1.02966	20.9596	1.61351	0.978321	17.1137	2.29925
	Exp2	0.312562	0.862863	0.767319	0.63184	0.223377	0.648909	1.23205	6.36149	0.655444	0.974931	24.864	4.27098
		0.604413	0.768586	0.220335	0.759324	0.92761	0.432297	0.811653	22.7909	1.07638	1.02571	27.649	4.44655
	Exp3	0.786873	0.638479	0.655556	0.784088	0.955788	0.804191	1.02907	17.1747	1.23886	1.07277	18.7576	3.18105
		0.731417	0.667057	0.644977	0.947682	1.03732	0.923985	0.971755	22.9901	1.63781	0.932169	22.6179	3.62995
	mean of each replicate	0.830816	0.574503	0.684756	1.55664	0.951546	1.18641	1.00043	18.4428	1.58618	1.00024	15.7395	2.22098
		0.458488	0.815724	0.493827	0.695582	0.575494	0.540603	1.02185	14.5762	0.865911	1.00032	26.2565	4.35876
		0.759145	0.652768	0.650266	0.865885	0.996552	0.864088	1.00041	20.0824	1.43833	1.00247	20.6877	3.4055
			Reference					Test sample						rel. expression
	cell line / sample name	GOI	cT GAPDH	cT GOI	∆cT (mean)	∆cT (sd)	cell line / sample name	cT GAPDH	cT GOI	∆cT (mean)	∆cT (sd)	∆∆cT (mean)	∆∆cT (sd)	fold ref. (mean)	fold ref. (sd)
	72h TLR3 GDD	IFIT1	17.5097	28.2121			tlr3 GDD	17.4332	28.1709
			17.4657	28.2198	10.7724	0.142319		17.3451	28.1137	10.8146	0.163587	0.0421741	0.21683	0.97119	0.0842731		17.5186	0.0578454	3	28.291	0.130033	3	17.4137	0.0612956	3	28.2283	0.151669	3	0.0842731
			17.5804	28.4411				17.463	28.4003
			17.5097	28.2121				17.5863	28.2532
			17.4657	28.2198	10.7724	0.142319		17.5864	28.326	10.7302	0.133385	-0.0421741	0.195054	1.02966	0.080374		17.5186	0.0578454	3	28.291	0.130033	3	17.6235	0.0643625	3	28.3537	0.116829	3	0.080374
			17.5804	28.4411				17.6978	28.4819
			17.5097	28.2121			WT	17.2899	24.0451
			17.4657	28.2198	10.7724	0.142319		17.3137	24.1026	6.77906	0.0331832	-3.99331	0.146136	15.926	0.931385		17.5186	0.0578454	3	28.291	0.130033	3	17.3015	0.0119134	3	24.0805	0.0309709	3	0.931385
			17.5804	28.4411				17.3009	24.0939
			17.5097	28.2121				17.812	24.1756
			17.4657	28.2198	10.7724	0.142319		17.9095	24.2965	6.38284	0.142304	-4.38954	0.201259	20.9596	1.68812		17.5186	0.0578454	3	28.291	0.130033	3	17.9055	0.0916344	3	24.2884	0.108874	3	1.68812
			17.5804	28.4411				17.9951	24.3929
			17.5097	28.2121			D1467G	16.5444	26.779
			17.4657	28.2198	10.7724	0.142319		16.3626	26.4795	10.1319	0.189229	-0.640481	0.236775	1.55885	0.147708		17.5186	0.0578454	3	28.291	0.130033	3	16.4561	0.0910198	3	26.588	0.165901	3	0.147708
			17.5804	28.4411				16.4615	26.5056
			17.5097	28.2121				16.9026	26.9676
			17.4657	28.2198	10.7724	0.142319		17.0969	27.2217	10.0822	0.193536	-0.690207	0.240231	1.61351	0.15512		17.5186	0.0578454	3	28.291	0.130033	3	17.0502	0.130602	3	27.1323	0.142827	3	0.15512
			17.5804	28.4411				17.151	27.2076
			17.5097	28.2121			Empty GDD	17.8677	28.7763
			17.4657	28.2198	10.7724	0.142319		17.5602	28.5939	10.9394	0.184063	0.166985	0.232666	0.890702	0.0829337		17.5186	0.0578454	3	28.291	0.130033	3	17.7215	0.15426	3	28.6609	0.100413	3	0.0829337
			17.5804	28.4411				17.7366	28.6124
			17.5097	28.2121				17.2295	28.2624
			17.4657	28.2198	10.7724	0.142319		17.2598	28.5865	11.1477	0.196285	0.375327	0.242451	0.77093	0.0748004		17.5186	0.0578454	3	28.291	0.130033	3	17.2189	0.0472061	3	28.3666	0.190524	3	0.0748004
			17.5804	28.4411				17.1672	28.2508
			17.5097	28.2121			Empty WT	17.6121	29.2225
			17.4657	28.2198	10.7724	0.142319		17.7379	29.428	11.5928	0.139531	0.820405	0.199308	0.566283	0.0451671		17.5186	0.0578454	3	28.291	0.130033	3	17.7028	0.0792274	3	29.2956	0.114856	3	0.0451671
			17.5804	28.4411				17.7585	29.2363
			17.5097	28.2121				18.3761	30.1015
			17.4657	28.2198	10.7724	0.142319		18.3413	29.5483	11.5515	0.309704	0.779117	0.340839	0.582723	0.0794834		17.5186	0.0578454	3	28.291	0.130033	3	18.353	0.0200524	3	29.9045	0.309054	3	0.0794834
			17.5804	28.4411				18.3415	30.0636
			17.5097	28.2121			Empty D1467G	16.6814	28.3025
			17.4657	28.2198	10.7724	0.142319		16.605	27.9025	11.4255	0.280555	0.653098	0.314588	0.635913	0.0800581		17.5186	0.0578454	3	28.291	0.130033	3	16.5832	0.110832	3	28.0086	0.257735	3	0.0800581
			17.5804	28.4411				16.463	27.8209
			17.5097	28.2121				16.882	28.1066
			17.4657	28.2198	10.7724	0.142319		16.8862	27.9233	11.2193	0.144305	0.446935	0.202678	0.7336	0.0595019		17.5186	0.0578454	3	28.291	0.130033	3	16.8294	0.0948946	3	28.0487	0.108714	3	0.0595019
			17.5804	28.4411				16.7198	28.1162
	96h TLR3 GDD		17.0263	27.3006			GDD	16.9881	27.2654
			17.003	27.2581	10.2312	0.0868638		17.041	27.1491	10.1996	0.0946475	-0.0316195	0.128466	1.02216	0.0525498		17.061	0.0812033	3	27.2923	0.0308436	3	17.0394	0.0504658	3	27.239	0.0800709	3	0.0525498
			17.1538	27.3181				17.089	27.3026
			17.0263	27.3006				17.0644	27.3358
			17.003	27.2581	10.2312	0.0868638		16.9649	27.3671	10.2629	0.1292	0.0316195	0.155685	0.978321	0.0609528		17.061	0.0812033	3	27.2923	0.0308436	3	17.0826	0.127831	3	27.3455	0.0187561	3	0.0609528
			17.1538	27.3181				17.2186	27.3336
			17.0263	27.3006			WT	17.6568	23.8349
			17.003	27.2581	10.2312	0.0868638		17.7281	23.8387	6.38672	0.347406	-3.84452	0.358101	14.3653	2.05867		17.061	0.0812033	3	27.2923	0.0308436	3	17.6435	0.0919832	3	24.0302	0.335007	3	2.05867
			17.1538	27.3181				17.5456	24.4171
			17.0263	27.3006				17.9554	24.139
			17.003	27.2581	10.2312	0.0868638		18.0741	24.1799	6.13417	0.0654039	-4.09708	0.108734	17.1137	0.744682		17.061	0.0812033	3	27.2923	0.0308436	3	18.0253	0.0621166	3	24.1595	0.0204743	3	0.744682
			17.1538	27.3181				18.0465	24.1595
			17.0263	27.3006			D1467G	17.852	27.0099
			17.003	27.2581	10.2312	0.0868638		17.7057	26.8113	9.13181	0.230323	-1.09944	0.246159	2.14271	0.211078		17.061	0.0812033	3	27.2923	0.0308436	3	17.6994	0.155823	3	26.8313	0.169611	3	0.211078
			17.1538	27.3181				17.5406	26.6725
			17.0263	27.3006				17.2787	26.21
			17.003	27.2581	10.2312	0.0868638		17.1206	26.3104	9.03008	0.10153	-1.20116	0.133617	2.29925	0.122946		17.061	0.0812033	3	27.2923	0.0308436	3	17.2099	0.0810164	3	26.24	0.0611935	3	0.122946
			17.1538	27.3181				17.2304	26.1995
			17.0263	27.3006			Empty GDD	17.6183	27.2676
			17.003	27.2581	10.2312	0.0868638		17.4745	27.1209	9.76718	0.213755	-0.464056	0.23073	1.37941	0.127369		17.061	0.0812033	3	27.2923	0.0308436	3	17.4388	0.19975	3	27.206	0.076099	3	0.127369
			17.1538	27.3181				17.2237	27.2295
			17.9996	28.4942				17.3985	27.2262
			18.0282	28.6725	10.6078	0.102621		17.4562	27.2148	9.81385	0.0659004	-0.793983	0.121958	1.73386	0.0846232		17.9999	0.0281805	3	28.6077	0.0986755	3	17.4387	0.034942	3	27.2526	0.0558741	3	0.0846232
			17.9719	28.6565				17.4615	27.3168
			17.0263	27.3006			Empty WT	17.5686	27.623
			17.003	27.2581	10.2312	0.0868638		17.4725	27.8664	10.2397	0.136913	0.00846049	0.162143	0.994153	0.0645084		17.061	0.0812033	3	27.2923	0.0308436	3	17.4982	0.0616551	3	27.7379	0.122244	3	0.0645084
			17.1538	27.3181				17.4536	27.7245
			17.0263	27.3006				17.8307	28.2161
			17.003	27.2581	10.2312	0.0868638		18.0278	28.231	10.369	0.145373	0.137744	0.169348	0.90894	0.0615998		17.061	0.0812033	3	27.2923	0.0308436	3	17.9143	0.101883	3	28.2833	0.103698	3	0.0615998
			17.1538	27.3181				17.8843	28.4027
			17.0263	27.3006			Empty D1467G	17.1862	27.1502
			17.003	27.2581	10.2312	0.0868638		17.1351	27.3623	10.1365	0.121947	-0.0947025	0.149721	1.06785	0.0639816		17.061	0.0812033	3	27.2923	0.0308436	3	17.149	0.0325027	3	27.2856	0.117535	3	0.0639816
			17.1538	27.3181				17.1258	27.3441
			17.0263	27.3006				17.1536	26.926
			17.003	27.2581	10.2312	0.0868638		17.0755	27.0642	9.84722	0.0892622	-0.384024	0.124551	1.30498	0.0650454		17.061	0.0812033	3	27.2923	0.0308436	3	17.1312	0.0485426	3	26.9784	0.074909	3	0.0650454
			17.1538	27.3181				17.1644	26.945
			Reference					Test sample						rel. expression
	cell line / sample name	GOI	cT GAPDH	cT GOI	∆cT (mean)	∆cT (sd)	cell line / sample name	cT GAPDH	cT GOI	∆cT (mean)	∆cT (sd)	∆∆cT (mean)	∆∆cT (sd)	fold ref. (mean)	fold ref. (sd)
	72h TLR3 GDD	IFIT1	15.8742	27.3362			empty GDD	15.7186	28.7221
			15.9551	27.358	11.3524	0.139632		15.5655	28.5283	13.0302	0.142709	1.67779	0.199658	0.312562	0.0249739		15.9915	0.139099	3	27.3439	0.0121908	3	15.6358	0.0773051	3	28.666	0.119958	3	0.0249739
			16.1452	27.3376				15.6233	28.7477
			15.8742	27.3362				15.8319	28.1237
			15.9551	27.358	11.3524	0.139632		16.4553	28.1165	12.0788	0.336021	0.726393	0.363878	0.604413	0.0880147		15.9915	0.139099	3	27.3439	0.0121908	3	16.0909	0.324809	3	28.1697	0.0860774	3	0.0880147
			16.1452	27.3376				15.9856	28.2691
			15.8742	27.3362			wt	17.4807	29.1287
			15.9551	27.358	11.3524	0.139632		17.5636	29.0916	11.5652	0.0626069	0.212796	0.153026	0.862863	0.052841		15.9915	0.139099	3	27.3439	0.0121908	3	17.5201	0.0415914	3	29.0853	0.0467951	3	0.052841
			16.1452	27.3376				17.5161	29.0357
			15.8742	27.3362				16.9123	28.6898
			15.9551	27.358	11.3524	0.139632		17.2294	28.9666	11.7322	0.332646	0.379722	0.360764	0.768586	0.110963		15.9915	0.139099	3	27.3439	0.0121908	3	17.1878	0.25732	3	28.92	0.210807	3	0.110963
			16.1452	27.3376				17.4219	29.1036
			15.8742	27.3362			D1467G	16.3948	28.2395
			15.9551	27.358	11.3524	0.139632		16.6133	28.147	11.7345	0.134047	0.382102	0.193561	0.767319	0.0594371		15.9915	0.139099	3	27.3439	0.0121908	3	16.4929	0.110978	3	28.2275	0.0751827	3	0.0594371
			16.1452	27.3376				16.4707	28.2959
			15.8742	27.3362				14.4067	28.238
			15.9551	27.358	11.3524	0.139632		14.6234	28.195	13.5347	0.251033	2.18223	0.287254	0.220335	0.0253288		15.9915	0.139099	3	27.3439	0.0121908	3	14.5595	0.132972	3	28.0942	0.212922	3	0.0253288
			16.1452	27.3376				14.6485	27.8496
			15.8742	27.3362			TLR3 GDD	16.3104	27.594
			15.9551	27.358	11.3524	0.139632		16.4273	27.5534	11.0514	0.215101	-0.301064	0.256448	1.23205	0.126443		15.9915	0.139099	3	27.3439	0.0121908	3	16.4112	0.0938006	3	27.4626	0.193571	3	0.126443
			16.1452	27.3376				16.4959	27.2403
			15.8742	27.3362				15.438	27.0784
			15.9551	27.358	11.3524	0.139632		15.4829	27.1625	11.6535	0.269113	0.301064	0.303182	0.811653	0.0984778		15.9915	0.139099	3	27.3439	0.0121908	3	15.5718	0.194107	3	27.2253	0.186398	3	0.0984778
			16.1452	27.3376				15.7944	27.435
			15.8742	27.3362			wt	15.7977	23.9821
			15.9551	27.358	11.3524	0.139632		16.0379	24.0348	8.68307	0.964655	-2.66936	0.974709	6.36149	2.48141		15.9915	0.139099	3	27.3439	0.0121908	3	15.367	0.961602	3	24.05	0.0766946	3	2.48141
			16.1452	27.3376				14.2653	24.1332
			15.8742	27.3362				16.2253	23.2378
			15.9551	27.358	11.3524	0.139632		16.5731	23.3107	6.84205	0.198861	-4.51039	0.242987	22.7909	2.21621		15.9915	0.139099	3	27.3439	0.0121908	3	16.4482	0.193523	3	23.2902	0.0457657	3	2.21621
			16.1452	27.3376				16.5462	23.3222
			15.8742	27.3362			D1467G	14.8208	26.8833
			15.9551	27.358	11.3524	0.139632		14.5512	26.9126	11.9619	0.531532	0.609457	0.549567	0.655444	0.144152		15.9915	0.139099	3	27.3439	0.0121908	3	14.9795	0.525969	3	26.9414	0.0767002	3	0.144152
			16.1452	27.3376				15.5666	27.0283
			15.8742	27.3362				16.5037	26.3806
			15.9551	27.358	11.3524	0.139632		14.2519	26.3673	11.2462	1.19533	-0.106186	1.20346	1.07638	0.518395		15.9915	0.139099	3	27.3439	0.0121908	3	15.1468	1.19485	3	26.393	0.0337467	3	0.518395
			16.1452	27.3376				14.6848	26.4313
	96h TLR3 GDD		14.9038	25.8963			empty GDD	15.5385	27.1555
			14.864	25.8876	10.8642	0.241345		15.7152	27.4832	11.5266	0.284542	0.662369	0.37311	0.63184	0.0943429		15.0226	0.241143	3	25.8869	0.00985852	3	15.7387	0.213017	3	27.2653	0.188647	3	0.0943429
			15.3001	25.8767				15.9626	27.1574
			14.9038	25.8963				15.9421	27.6953
			14.864	25.8876	10.8642	0.241345		16.4396	27.3599	11.2614	0.339965	0.397212	0.416921	0.759324	0.126691		15.0226	0.241143	3	25.8869	0.00985852	3	16.2818	0.294469	3	27.5433	0.169894	3	0.126691
			15.3001	25.8767				16.4638	27.5746
			14.9038	25.8963			wt	16.33	29.6449
			14.864	25.8876	10.8642	0.241345		16.3413	29.0656	13.0267	0.302329	2.16245	0.386846	0.223377	0.0345813		15.0226	0.241143	3	25.8869	0.00985852	3	16.3672	0.055017	3	29.3939	0.297281	3	0.0345813
			15.3001	25.8767				16.4304	29.4712
			14.9038	25.8963				18.8869	28.0614
			14.864	25.8876	10.8642	0.241345		16.1713	28.0276	10.9726	1.68395	0.108409	1.70115	0.92761	0.631501		15.0226	0.241143	3	25.8869	0.00985852	3	16.9643	1.67352	3	27.9369	0.18707	3	0.631501
			15.3001	25.8767				15.8347	27.7218
			14.9038	25.8963			D1467G	15.4263	26.9102
			14.864	25.8876	10.8642	0.241345		15.242	27.1914	11.4881	0.434351	0.623913	0.496899	0.648909	0.129038		15.0226	0.241143	3	25.8869	0.00985852	3	15.5654	0.410942	3	27.0535	0.140667	3	0.129038
			15.3001	25.8767				16.0278	27.0589
			14.9038	25.8963				14.2521	26.7871
			14.864	25.8876	10.8642	0.241345		15.2205	27.0386	12.0741	0.577317	1.20991	0.625734	0.432297	0.108252		15.0226	0.241143	3	25.8869	0.00985852	3	14.8934	0.555446	3	26.9675	0.157401	3	0.108252
			15.3001	25.8767				15.2077	27.0769
			14.9038	25.8963			TLR3 GDD	15.0742	26.0795
			14.864	25.8876	10.8642	0.241345		15.1005	26.1412	10.9008	0.214076	0.0366285	0.322608	0.974931	0.125867		15.0226	0.241143	3	25.8869	0.00985852	3	15.2095	0.211844	3	26.1103	0.0308314	3	0.125867
			15.3001	25.8767				15.4536	26.1102
			14.9038	25.8963				14.7333	25.7131
			14.864	25.8876	10.8642	0.241345		14.6274	25.634	10.8276	0.277762	-0.0366285	0.367966	1.02571	0.151042		15.0226	0.241143	3	25.8869	0.00985852	3	14.8358	0.274365	3	25.6634	0.0433062	3	0.151042
			15.3001	25.8767				15.1467	25.6431
			14.9038	25.8963			wt	16.4645	22.685
			14.864	25.8876	10.8642	0.241345		16.5757	22.8542	6.22823	0.114733	-4.63599	0.267228	24.864	2.659		15.0226	0.241143	3	25.8869	0.00985852	3	16.5501	0.07604	3	22.7783	0.0859159	3	2.659
			15.3001	25.8767				16.61	22.7958
			14.9038	25.8963				17.0194	23.0251
			14.864	25.8876	10.8642	0.241345		16.9217	23.0285	6.07506	0.126066	-4.78916	0.272287	27.649	3.01281		15.0226	0.241143	3	25.8869	0.00985852	3	17.0076	0.0807083	3	23.0827	0.0968444	3	3.01281
			15.3001	25.8767				17.0819	23.1945
			14.9038	25.8963			D1467G	16.06	24.7255
			14.864	25.8876	10.8642	0.241345		15.7828	24.6183	8.76965	0.153482	-2.09457	0.286014	4.27098	0.488854		15.0226	0.241143	3	25.8869	0.00985852	3	15.8993	0.143733	3	24.669	0.0538288	3	0.488854
			15.3001	25.8767				15.8552	24.6632
			14.9038	25.8963				16.4739	25.0478
			14.864	25.8876	10.8642	0.241345		16.4374	25.0209	8.71153	0.164448	-2.15269	0.292045	4.44655	0.519683		15.0226	0.241143	3	25.8869	0.00985852	3	16.3856	0.122691	3	25.0971	0.109499	3	0.519683
			15.3001	25.8767				16.2455	25.2226
			Reference					Test sample						rel. expression
	cell line / sample name	GOI	cT GAPDH	cT GOI	∆cT (mean)	∆cT (sd)	cell line / sample name	cT GAPDH	cT GOI	∆cT (mean)	∆cT (sd)	∆∆cT (mean)	∆∆cT (sd)	fold ref. (mean)	fold ref. (sd)
	72h TLR3 GDD		16.4096	26.418			empty GDD	16.6331	27.0643
			16.4241	26.299	9.96031	0.0677495		16.831	27.1229	10.3061	0.162288	0.345797	0.175862	0.786873	0.0553784		16.4164	0.00729448	3	26.3767	0.0673556	3	16.7168	0.102389	3	27.0229	0.125912	3	0.0553784
			16.4154	26.4131				16.6864	26.8815
			16.4096	26.418				16.708	27.1026
			16.4241	26.299	9.96031	0.0677495		16.5945	26.9636	10.4115	0.0971992	0.451234	0.118481	0.731417	0.0346799		16.4164	0.00729448	3	26.3767	0.0673556	3	16.6401	0.0599353	3	27.0516	0.0765209	3	0.0346799
			16.4154	26.4131				16.6178	27.0887
			16.4096	26.418			wt	17.7326	28.2324
			16.4241	26.299	9.96031	0.0677495		17.757	28.3295	10.6076	0.111948	0.647289	0.130853	0.638479	0.0334345		16.4164	0.00729448	3	26.3767	0.0673556	3	17.6892	0.0970953	3	28.2968	0.055722	3	0.0334345
			16.4154	26.4131				17.578	28.3284
			16.4096	26.418				17.3468	27.7032
			16.4241	26.299	9.96031	0.0677495		17.3895	28.0218	10.5444	0.206595	0.584118	0.21742	0.667057	0.05804		16.4164	0.00729448	3	26.3767	0.0673556	3	17.3898	0.0431464	3	27.9342	0.202039	3	0.05804
			16.4154	26.4131				17.4331	28.0776
			16.4096	26.418			D1467G	16.6908	27.3147
			16.4241	26.299	9.96031	0.0677495		16.7427	27.2255	10.5695	0.088172	0.60921	0.111195	0.655556	0.0291715		16.4164	0.00729448	3	26.3767	0.0673556	3	16.7367	0.0432376	3	27.3062	0.0768428	3	0.0291715
			16.4154	26.4131				16.7766	27.3785
			16.4096	26.418				16.4883	27.0506
			16.4241	26.299	9.96031	0.0677495		16.4341	27.0011	10.593	0.0664634	0.63268	0.0949072	0.644977	0.0244967		16.4164	0.00729448	3	26.3767	0.0673556	3	16.4647	0.0277286	3	27.0576	0.0604029	3	0.0244967
			16.4154	26.4131				16.4716	27.1213
			16.4096	26.418			tlr3 gdd	16.4238	26.2985
			16.4241	26.299	9.96031	0.0677495		16.409	26.3299	9.91897	0.0319816	-0.0413357	0.0749187	1.02907	0.0308531		16.4164	0.00729448	3	26.3767	0.0673556	3	16.4029	0.0245493	3	26.3218	0.0204977	3	0.0308531
			16.4154	26.4131				16.3758	26.337
			16.4096	26.418				16.3955	26.5375
			16.4241	26.299	9.96031	0.0677495		16.4392	26.268	10.0016	0.146944	0.0413357	0.16181	0.971755	0.0629255		16.4164	0.00729448	3	26.3767	0.0673556	3	16.4299	0.0308566	3	26.4316	0.143667	3	0.0629255
			16.4154	26.4131				16.455	26.4892
			16.4096	26.418			wt	17.3586	23.2011
			16.4241	26.299	9.96031	0.0677495		17.3921	23.3683	5.8581	0.106052	-4.10221	0.125845	17.1747	0.864946		16.4164	0.00729448	3	26.3767	0.0673556	3	17.3988	0.0439957	3	23.2569	0.0964951	3	0.864946
			16.4154	26.4131				17.4458	23.2014
			16.4096	26.418				17.0552	22.4191
			16.4241	26.299	9.96031	0.0677495		16.8262	22.4243	5.43736	0.133638	-4.52294	0.14983	22.9901	1.37849		16.4164	0.00729448	3	26.3767	0.0673556	3	16.9802	0.13342	3	22.4176	0.00761349	3	1.37849
			16.4154	26.4131				17.0592	22.4093
			16.4096	26.418			D1467G	16.5548	26.157
			16.4241	26.299	9.96031	0.0677495		16.6259	26.325	9.6513	0.0962749	-0.309008	0.117724	1.23886	0.0583646		16.4164	0.00729448	3	26.3767	0.0673556	3	16.6027	0.0414084	3	26.254	0.0869149	3	0.0583646
			16.4154	26.4131				16.6272	26.2799
			16.4096	26.418				16.4609	25.7667
			16.4241	26.299	9.96031	0.0677495		16.4866	25.7362	9.24854	0.062147	-0.711765	0.0919361	1.63781	0.0602578		16.4164	0.00729448	3	26.3767	0.0673556	3	16.5074	0.0597358	3	25.756	0.0171431	3	0.0602578
			16.4154	26.4131				16.5748	25.765
	96h TLR3 GDD		15.0611	25.8534			empty GDD	15.469	26.4195
			15.0075	25.9174	10.8128	0.0762042		15.5074	26.7228	11.1637	0.204604	0.350913	0.218334	0.784088	0.0685096		15.0711	0.0691072	3	25.8839	0.0321135	3	15.4859	0.0196215	3	26.6496	0.203661	3	0.0685096
			15.1447	25.8809				15.4813	26.8066
			15.0611	25.8534				15.1632	26.0654
			15.0075	25.9174	10.8128	0.0762042		15.3848	26.3278	10.8903	0.262414	0.0775254	0.273255	0.947682	0.103632		15.0711	0.0691072	3	25.8839	0.0321135	3	15.3695	0.199139	3	26.2598	0.170894	3	0.103632
			15.1447	25.8809				15.5606	26.3864
			15.0611	25.8534			wt	16.2841	27.0552
			15.0075	25.9174	10.8128	0.0762042		16.2741	27.3363	10.878	0.150626	0.0652379	0.168806	0.955788	0.0645674		15.0711	0.0691072	3	25.8839	0.0321135	3	16.3089	0.0518774	3	27.187	0.141411	3	0.0645674
			15.1447	25.8809				16.3686	27.1694
			15.0611	25.8534				15.574	26.4068
			15.0075	25.9174	10.8128	0.0762042		15.6932	26.5062	10.76	0.121973	-0.0528568	0.143821	1.03732	0.0597034		15.0711	0.0691072	3	25.8839	0.0321135	3	15.6871	0.110196	3	26.447	0.0522894	3	0.0597034
			15.1447	25.8809				15.7941	26.4282
			15.0611	25.8534			D1467G	15.5652	26.7576
			15.0075	25.9174	10.8128	0.0762042		15.6188	26.8078	11.1272	0.130111	0.31439	0.150785	0.804191	0.0485268		15.0711	0.0691072	3	25.8839	0.0321135	3	15.6636	0.126893	3	26.7908	0.0287614	3	0.0485268
			15.1447	25.8809				15.8068	26.807
			15.0611	25.8534				15.7561	26.8027
			15.0075	25.9174	10.8128	0.0762042		16.0514	26.9822	10.9269	0.202542	0.114058	0.216403	0.923985	0.0800189		15.0711	0.0691072	3	25.8839	0.0321135	3	15.9648	0.181579	3	26.8917	0.0897336	3	0.0800189
			15.1447	25.8809				16.0868	26.8901
			15.0611	25.8534			TLR3 GDD	15.1954	25.6566
			15.0075	25.9174	10.8128	0.0762042		14.8134	25.7793	10.7115	0.201188	-0.101336	0.215137	1.07277	0.0923601		15.0711	0.0691072	3	25.8839	0.0321135	3	15.0117	0.191391	3	25.7232	0.0620187	3	0.0923601
			15.1447	25.8809				15.0264	25.7338
			15.0611	25.8534				14.9269	26.0503
			15.0075	25.9174	10.8128	0.0762042		15.2016	26.0556	10.9141	0.179528	0.101336	0.195032	0.932169	0.0727554		15.0711	0.0691072	3	25.8839	0.0321135	3	15.1305	0.17893	3	26.0446	0.0146431	3	0.0727554
			15.1447	25.8809				15.2629	26.028
			15.0611	25.8534			wt	15.7082	22.2432
			15.0075	25.9174	10.8128	0.0762042		15.6206	22.2815	6.58341	0.0600775	-4.2294	0.0970381	18.7576	0.728423		15.0711	0.0691072	3	25.8839	0.0321135	3	15.6847	0.0560779	3	22.2681	0.021554	3	0.728423
			15.1447	25.8809				15.7252	22.2795
			15.0611	25.8534				16.0624	22.3698
			15.0075	25.9174	10.8128	0.0762042		16.0121	22.4227	6.31341	0.123705	-4.49939	0.145293	22.6179	1.31511		15.0711	0.0691072	3	25.8839	0.0321135	3	16.1026	0.115923	3	22.416	0.0431834	3	1.31511
			15.1447	25.8809				16.2333	22.4554
			15.0611	25.8534			D1467G	15.9803	25.0601
			15.0075	25.9174	10.8128	0.0762042		15.9481	25.1144	9.14331	0.0458503	-1.6695	0.0889344	3.18105	0.113215		15.0711	0.0691072	3	25.8839	0.0321135	3	15.9631	0.0162155	3	25.1064	0.0428871	3	0.113215
			15.1447	25.8809				15.9609	25.1448
			15.0611	25.8534				15.3627	24.2729
			15.0075	25.9174	10.8128	0.0762042		15.3721	24.3873	8.95286	0.0834051	-1.85995	0.112976	3.62995	0.164116		15.0711	0.0691072	3	25.8839	0.0321135	3	15.3965	0.0507123	3	24.3494	0.0662168	3	0.164116
			15.1447	25.8809				15.4548	24.388

## Sheet: Fig1G+H
1-2 technical replicates, three biological independent experiments			HCV						IFIT1
			24h		48h		72h		24h		48h		72h
Exp1	Empty	wt	0.935488	1.06896	1.02274	0.977767	1.07639	0.92903	1.37931	0.725002	0.757909	1.31942	0.965712	1.03551
		D1467G	0.336332	0.414299	0.501178	0.507486	0.479246	0.494159	0.00908642	0.0113484	0.0540103	0.0650109	0.245665	0.35855
	TLR3	wt	0.817072	0.811736	0.993936	0.920752	0.574318	0.436531	3.46304	4.1195	10.5505	17.6764	16.5357	14.7355
		D1467G	0.341386	0.409764	0.474099	0.490837	0.704152	0.507559	0.988925	0.884177	0.412531	0.468462	1.27036	1.46432
Exp2	Empty	wt	0.998207	1.0018	1.05778	0.945379	0.954515	1.04765	1.10305	0.906577	1.17934	0.847931	0.959449	1.04226
		D1467G	0.215723	0.250448	0.32352	0.410935	0.670328	0.679477	0.0164546	0.0166401	0.0250796	0.0219697	0.169548	0.169529
	TLR3	wt	1.12088	1.01492	0.943732	0.952593	0.515564	0.56161	2.45663	2.86196	11.0295	13.0496	6.77252	10.3592
		D1467G	0.231256	0.259364	0.371547	0.330491	0.7688		0.30413	0.279533	0.0944494	0.12577	0.549725	0.512749
Exp3	Empty	wt	1		1		1		1		1		1
		D1467G	0.47065		0.47924		0.622124		2.45528		0.592011		0.484672
	TLR3	wt	1.07273		1.08832		0.893865		2.25621		74.3527		164.922
		D1467G	0.435789		0.44585		0.666311		3.02374		8.57367		32.486
			HCV									IFIT1
			24h			48h			72h			24h			48h			72h
mean of each technical replicate	Empty	wt	1.00222	1	1	1.00025	1.00158	1	1.00271	1.00108	1	1.05215	1.00481	1	1.03866	1.01364	1	1.00061	1.00086	1
		D1467G	0.375315	0.233086	0.47	0.504332	0.540631	0.48	0.486702	0.674903	0.62	0.0102174	0.0165474	2.46	0.0595106	0.0235247	0.59	0.302107	0.169538	0.48
	TLR3	wt	0.814404	1.0679	1.07	0.957344	0.734079	1.09	0.505424	0.538587	0.89	3.79127	2.65929	2.26	14.1135	12.0395	74.35	15.6356	8.56586	164.92
		D1467G	0.375575	0.24531	0.44	0.482468	0.549646	0.45	0.605856	0.7688	0.67	0.936551	0.291832	3.02	0.440496	0.11011	8.57	1.36734	0.531237	32.49
			Reference					Test sample						rel. expression
	cell line / sample name	GOI	cT GAPDH	cT GOI	∆cT (mean)	∆cT (sd)	cell line / sample name	cT GAPDH	cT GOI	∆cT (mean)	∆cT (sd)	∆∆cT (mean)	∆∆cT (sd)	fold ref. (mean)	fold ref. (sd)
	24h E wt	IFIT1	18.5224	25.3435			24h E wt	17.4426	23.7616
			18.4248	25.1168	6.70793	0.145951		17.28	23.5945	6.24398	0.165789	-0.463944	0.220879	1.37931	0.121922		18.4774	0.0492373	3	25.1853	0.137395	3	17.3662	0.0817241	3	23.6102	0.144247	3	0.121922
			18.4849	25.0957				17.3759	23.4744
			18.5224	25.3435				19.6022	26.9254
			18.4248	25.1168	6.70793	0.145951		19.5696	26.6391	7.17187	0.14902	0.463944	0.208587	0.725002	0.060519		18.4774	0.0492373	3	25.1853	0.137395	3	19.5886	0.0169644	3	26.7605	0.148051	3	0.060519
			18.4849	25.0957				19.594	26.717
			18.5224	25.3435			E D1467G	18.5015	32.111
			18.4248	25.1168	6.70793	0.145951		18.4698	31.8563	13.49	0.145325	6.78207	0.205964	0.00908642	0.000748944		18.4774	0.0492373	3	25.1853	0.137395	3	18.5172	0.0568373	3	32.0072	0.13375	3	0.000748944
			18.4849	25.0957				18.5802	32.0543
			18.5224	25.3435				17.7795	30.7787
			18.4248	25.1168	6.70793	0.145951		17.7661	30.6459	13.1693	0.410615	6.46136	0.435783	0.0113484	0.00197912		18.4774	0.0492373	3	25.1853	0.137395	3	17.7769	0.00980746	3	30.9462	0.410498	3	0.00197912
			18.4849	25.0957				17.7852	31.414
			18.5224	25.3435			TLR3 wt	17.905	22.7787
			18.4248	25.1168	6.70793	0.145951		18.0167	22.9549	4.91589	0.10602	-1.79204	0.180394	3.46304	0.250003		18.4774	0.0492373	3	25.1853	0.137395	3	17.9618	0.0558768	3	22.8776	0.0901	3	0.250003
			18.4849	25.0957				17.9635	22.8994
			18.5224	25.3435				16.4195	21.0367
			18.4248	25.1168	6.70793	0.145951		16.3006	20.9578	4.66546	0.0798691	-2.04247	0.166376	4.1195	0.274283		18.4774	0.0492373	3	25.1853	0.137395	3	16.342	0.0671528	3	21.0075	0.0432386	3	0.274283
			18.4849	25.0957				16.3059	21.028
			18.5224	25.3435			TLR3 D1467G	17.0093	23.6217
			18.4248	25.1168	6.70793	0.145951		16.9404	23.7025	6.72399	0.0728521	0.0160675	0.163123	0.988925	0.0645571		18.4774	0.0492373	3	25.1853	0.137395	3	16.9653	0.0382425	3	23.6893	0.0620076	3	0.0645571
			18.4849	25.0957				16.9461	23.7436
			18.5224	25.3435				17.2982	24.2561
			18.4248	25.1168	6.70793	0.145951		17.4144	24.2287	6.88552	0.183742	0.177594	0.234655	0.884177	0.0830298		18.4774	0.0492373	3	25.1853	0.137395	3	17.4276	0.136393	3	24.3131	0.123119	3	0.0830298
			18.4849	25.0957				17.5701	24.4544
	48h E WT		17.6622	26.2644			48h E wt	17.4885	26.6791
			17.707	26.3027	8.60215	0.0460145		17.6754	26.5465	9.00205	0.125755	0.399903	0.133909	0.757909	0.0406155		17.6973	0.0314726	3	26.2995	0.0335679	3	17.6119	0.106828	3	26.6139	0.0663488	3	0.0406155
			17.7228	26.3313				17.6717	26.6162
			17.6622	26.2644				17.8358	25.8497
			17.707	26.3027	8.60215	0.0460145		17.7386	26.0589	8.20225	0.127244	-0.399903	0.135309	1.31942	0.0714453		17.6973	0.0314726	3	26.2995	0.0335679	3	17.7828	0.0491896	3	25.985	0.117352	3	0.0714453
			17.7228	26.3313				17.774	26.0465
			17.6622	26.2644			E D1467G	17.8616	30.527
			17.707	26.3027	8.60215	0.0460145		17.959	30.6805	12.8128	0.177915	4.21062	0.18377	0.0540103	0.00397205		17.6973	0.0314726	3	26.2995	0.0335679	3	17.8691	0.0863322	3	30.6819	0.155566	3	0.00397205
			17.7228	26.3313				17.7868	30.8381
			17.6622	26.2644				17.7744	30.2584
			17.707	26.3027	8.60215	0.0460145		17.9687	30.7514	12.5453	0.293722	3.94317	0.297304	0.0650109	0.00773486		17.6973	0.0314726	3	26.2995	0.0335679	3	17.8884	0.101428	3	30.4337	0.275654	3	0.00773486
			17.7228	26.3313				17.922	30.2913
			17.6622	26.2644			TLR3 wt	18.8616	24.1251
			17.707	26.3027	8.60215	0.0460145		18.7092	23.9212	5.20292	0.139758	-3.39923	0.147138	10.5505	0.621242		17.6973	0.0314726	3	26.2995	0.0335679	3	18.8186	0.0955235	3	24.0216	0.102017	3	0.621242
			17.7228	26.3313				18.8852	24.0184
			17.6622	26.2644				19.0557	23.5773
			17.707	26.3027	8.60215	0.0460145		19.1263	23.4974	4.4584	0.0586498	-4.14376	0.0745462	17.6764	0.527333		17.6973	0.0314726	3	26.2995	0.0335679	3	19.093	0.0354367	3	23.5514	0.0467337	3	0.527333
			17.7228	26.3313				19.097	23.5794
			17.6622	26.2644			TLR3 D1467G	18.4674	28.3186
			17.707	26.3027	8.60215	0.0460145		18.4829	28.4835	9.87958	0.116113	1.27743	0.124899	0.412531	0.0206195		17.6973	0.0314726	3	26.2995	0.0335679	3	18.4745	0.00781993	3	28.3541	0.11585	3	0.0206195
			17.7228	26.3313				18.4732	28.2601
			17.6622	26.2644				18.0293	27.7771
			17.707	26.3027	8.60215	0.0460145		18.0723	27.5246	9.69615	0.227794	1.094	0.232395	0.468462	0.0435679		17.6973	0.0314726	3	26.2995	0.0335679	3	18.0628	0.0299066	3	27.759	0.225823	3	0.0435679
			17.7228	26.3313				18.0869	27.9752
	72h E WT		17.9143	28.2427			72h E wt	17.8224	28.3862
			17.9248	28.2298	10.2952	0.0406855		17.9309	28.1327	10.3455	0.145308	0.0503358	0.150896	0.965712	0.0583164		17.9182	0.00580614	3	28.2133	0.040269	3	17.8968	0.0645524	3	28.2423	0.130182	3	0.0583164
			17.9153	28.1674				17.9372	28.208
			17.9143	28.2427				18.0063	28.0993
			17.9248	28.2298	10.2952	0.0406855		17.9188	28.3269	10.2448	0.137625	-0.0503358	0.143513	1.03551	0.0594716		17.9182	0.00580614	3	28.2133	0.040269	3	17.9395	0.0591861	3	28.1844	0.124249	3	0.0594716
			17.9153	28.1674				17.8935	28.1269
			17.9143	28.2427			E D1467G	17.7491	30.0643
			17.9248	28.2298	10.2952	0.0406855		17.8877	29.9245	12.3204	0.244426	2.02524	0.247789	0.245665	0.0243607		17.9182	0.00580614	3	28.2133	0.040269	3	17.8021	0.0748141	3	30.1225	0.232695	3	0.0243607
			17.9153	28.1674				17.7696	30.3788
			17.9143	28.2427				17.8447	29.7261
			17.9248	28.2298	10.2952	0.0406855		17.8398	29.5903	11.7749	0.0969487	1.47975	0.10514	0.35855	0.0150862		17.9182	0.00580614	3	28.2133	0.040269	3	17.8822	0.0691756	3	29.6571	0.0679248	3	0.0150862
			17.9153	28.1674				17.962	29.6548
			17.9143	28.2427			TLR3 wt	18.2144	24.423
			17.9248	28.2298	10.2952	0.0406855		18.0766	24.3488	6.24766	0.102146	-4.04751	0.109951	16.5357	0.727586		17.9182	0.00580614	3	28.2133	0.040269	3	18.1153	0.0864969	3	24.363	0.0543333	3	0.727586
			17.9153	28.1674				18.0549	24.3172
			17.9143	28.2427				18.1217	24.5929
			17.9248	28.2298	10.2952	0.0406855		18.1228	24.4589	6.41395	0.0825112	-3.88122	0.0919968	14.7355	0.542502		17.9182	0.00580614	3	28.2133	0.040269	3	18.0981	0.0417737	3	24.5121	0.0711552	3	0.542502
			17.9153	28.1674				18.0499	24.4845
			17.9143	28.2427			TLR3 D1467G	17.2685	27.2577
			17.9248	28.2298	10.2952	0.0406855		17.3225	27.2506	9.94994	0.0443471	-0.345232	0.0601828	1.27036	0.0305959		17.9182	0.00580614	3	28.2133	0.040269	3	17.3135	0.0412085	3	27.2634	0.0163867	3	0.0305959
			17.9153	28.1674				17.3494	27.2819
			17.9143	28.2427				17.6922	27.5063
			17.9248	28.2298	10.2952	0.0406855		17.5537	27.3643	9.74493	0.129199	-0.550236	0.135453	1.46432	0.0793765		17.9182	0.00580614	3	28.2133	0.040269	3	17.654	0.0876978	3	27.3989	0.0948756	3	0.0793765
			17.9153	28.1674				17.7162	27.3262
	24h E wt	hcv	21.4246	23.0799			24h E wt	21.4683	23.1908
			21.5273	23.0852	1.56053	0.0857924		21.3864	23.0436	1.65673	0.0954143	0.0962082	0.128313	0.935488	0.0480368		21.483	0.0527772	3	23.0435	0.067638	3	21.4517	0.058783	3	23.1084	0.0751562	3	0.0480368
			21.4971	22.9655				21.5004	23.0908
			21.4246	23.0799				21.381	22.9691
			21.5273	23.0852	1.56053	0.0857924		21.6682	23.1267	1.46432	0.203858	-0.0962082	0.221175	1.06896	0.0946155		21.483	0.0527772	3	23.0435	0.067638	3	21.5143	0.14474	3	22.9786	0.143555	3	0.0946155
			21.4971	22.9655				21.4938	22.8401
			21.4246	23.0799			E D1467G	20.4609	23.6003
			21.5273	23.0852	1.56053	0.0857924		20.2348	23.408	3.13257	0.24871	1.57204	0.263091	0.336332	0.035411		21.483	0.0527772	3	23.0435	0.067638	3	20.2791	0.164134	3	23.4117	0.18686	3	0.035411
			21.4971	22.9655				20.1417	23.2267
			21.4246	23.0799				20.6407	23.5312
			21.5273	23.0852	1.56053	0.0857924		20.857	23.3951	2.83178	0.228246	1.27126	0.243838	0.414299	0.0404277		21.483	0.0527772	3	23.0435	0.067638	3	20.7402	0.109218	3	23.5719	0.200419	3	0.0404277
			21.4971	22.9655				20.7228	23.7896
			21.4246	23.0799			TLR3 wt	21.293	23.1387
			21.5273	23.0852	1.56053	0.0857924		21.1776	23.0462	1.85199	0.0744908	0.291466	0.113619	0.817072	0.0371514		21.483	0.0527772	3	23.0435	0.067638	3	21.2405	0.0584086	3	23.0925	0.0462311	3	0.0371514
			21.4971	22.9655				21.2509	23.0925
			21.4246	23.0799				19.2416	21.2583
			21.5273	23.0852	1.56053	0.0857924		19.8677	21.7012	1.86144	0.404084	0.300917	0.413091	0.811736	0.134192		21.483	0.0527772	3	23.0435	0.067638	3	19.6276	0.337607	3	21.489	0.222049	3	0.134192
			21.4971	22.9655				19.7735	21.5077
			21.4246	23.0799			TLR3 D1467G	20.1215	23.2201
			21.5273	23.0852	1.56053	0.0857924		20.4941	23.6391	3.11105	0.331977	1.55053	0.342884	0.341386	0.0468443		21.483	0.0527772	3	23.0435	0.067638	3	20.3855	0.229874	3	23.4966	0.239514	3	0.0468443
			21.4971	22.9655				20.541	23.6306
			21.4246	23.0799				20.6466	23.5121
			21.5273	23.0852	1.56053	0.0857924		20.8838	23.6299	2.84766	0.14456	1.28714	0.168101	0.409764	0.0275656		21.483	0.0527772	3	23.0435	0.067638	3	20.7553	0.119875	3	23.6029	0.0807936	3	0.0275656
			21.4971	22.9655				20.7354	23.6668
	48h E WT		21.1796	22.97			48h E wt	21.1218	22.8399
			21.0527	22.7813	1.74261	0.147436		21.0277	22.7271	1.71017	0.100356	-0.0324368	0.17835	1.02274	0.0729967		21.0872	0.0808512	3	22.8298	0.12329	3	21.0461	0.0683497	3	22.7563	0.0734827	3	0.0729967
			21.0294	22.7383				20.9889	22.7019
			21.1796	22.97				21.2374	23.1002
			21.0527	22.7813	1.74261	0.147436		21.0777	22.8354	1.77504	0.197243	0.0324368	0.246256	0.977767	0.0963579		21.0872	0.0808512	3	22.8298	0.12329	3	21.1284	0.0945599	3	22.9034	0.173098	3	0.0963579
			21.0294	22.7383				21.0699	22.7746
			21.1796	22.97			E D1467G	20.4955	23.1908
			21.0527	22.7813	1.74261	0.147436		20.0668	22.6901	2.73921	2.66047	0.996605	2.66455	0.501178	0.534418		21.0872	0.0808512	3	22.8298	0.12329	3	21.3182	1.80905	3	24.0574	1.95075	3	0.534418
			21.0294	22.7383				23.3924	26.2913
			21.1796	22.97				20.1399	22.8554
			21.0527	22.7813	1.74261	0.147436		20.2145	22.9406	2.72117	0.074332	0.97856	0.165114	0.507486	0.0335331		21.0872	0.0808512	3	22.8298	0.12329	3	20.1966	0.0502854	3	22.9178	0.0547415	3	0.0335331
			21.0294	22.7383				20.2356	22.9575
			21.1796	22.97			TLR3 wt	22.0129	23.707
			21.0527	22.7813	1.74261	0.147436		21.7046	23.6266	1.75138	0.17925	0.00877467	0.232095	0.993936	0.0923185		21.0872	0.0808512	3	22.8298	0.12329	3	21.905	0.173754	3	23.6564	0.0440452	3	0.0923185
			21.0294	22.7383				21.9976	23.6357
			21.1796	22.97				21.8851	23.862
			21.0527	22.7813	1.74261	0.147436		21.8533	23.6518	1.86172	0.127011	0.119116	0.1946	0.920752	0.0717052		21.0872	0.0808512	3	22.8298	0.12329	3	21.9074	0.068074	3	23.7691	0.107227	3	0.0717052
			21.0294	22.7383				21.9838	23.7936
			21.1796	22.97			TLR3 D1467G	20.1517	23.0946
			21.0527	22.7813	1.74261	0.147436		20.1047	22.8479	2.81935	0.129437	1.07674	0.196192	0.474099	0.0372234		21.0872	0.0808512	3	22.8298	0.12329	3	20.145	0.0372902	3	22.9643	0.123949	3	0.0372234
			21.0294	22.7383				20.1784	22.9505
			21.1796	22.97				20.2801	23.1248
			21.0527	22.7813	1.74261	0.147436		20.2012	22.8875	2.76929	0.139115	1.02668	0.202707	0.490837	0.0398173		21.0872	0.0808512	3	22.8298	0.12329	3	20.2636	0.055954	3	23.0329	0.127366	3	0.0398173
			21.0294	22.7383				20.3094	23.0862
	72h E WT		21.0884	22.6471			72h E wt	21.0291	22.4485
			21.1143	22.6291	1.57153	0.137529		21.0383	22.4461	1.46532	0.1964	-0.106203	0.239765	1.07639	0.103281		21.137	0.0630403	3	22.7085	0.12223	3	21.0837	0.0867446	3	22.549	0.176205	3	0.103281
			21.2082	22.8492				21.1837	22.7525
			21.0884	22.6471				21.1476	22.8456
			21.1143	22.6291	1.57153	0.137529		21.1903	22.8122	1.67773	0.0815939	0.106203	0.159912	0.92903	0.0594532		21.137	0.0630403	3	22.7085	0.12223	3	21.1902	0.0425186	3	22.8679	0.06964	3	0.0594532
			21.2082	22.8492				21.2326	22.946
			21.0884	22.6471			E D1467G	20.5917	23.154
			21.1143	22.6291	1.57153	0.137529		20.7146	23.3026	2.63269	0.14328	1.06116	0.198604	0.479246	0.0380899		21.137	0.0630403	3	22.7085	0.12223	3	20.6567	0.0617221	3	23.2894	0.129304	3	0.0380899
			21.2082	22.8492				20.6638	23.4116
			21.0884	22.6471				20.3582	22.991
			21.1143	22.6291	1.57153	0.137529		20.4129	22.8802	2.58848	0.0792102	1.01695	0.158709	0.494159	0.0313858		21.137	0.0630403	3	22.7085	0.12223	3	20.3728	0.0351321	3	22.9613	0.0709929	3	0.0313858
			21.2082	22.8492				20.3473	23.0125
			21.0884	22.6471			TLR3 wt	21.4473	23.8613
			21.1143	22.6291	1.57153	0.137529		21.4124	23.8587	2.37161	0.149566	0.800078	0.203185	0.574318	0.0466992		21.137	0.0630403	3	22.7085	0.12223	3	21.406	0.04481	3	23.7776	0.142696	3	0.0466992
			21.2082	22.8492				21.3583	23.6129
			21.0884	22.6471				21.3588	24.133
			21.1143	22.6291	1.57153	0.137529		21.394	24.0718	2.76737	0.0695364	1.19585	0.154109	0.436531	0.026922		21.137	0.0630403	3	22.7085	0.12223	3	21.3426	0.0610575	3	24.11	0.0332759	3	0.026922
			21.2082	22.8492				21.2751	24.1252
			21.0884	22.6471			TLR3 D1467G	20.6641	22.677
			21.1143	22.6291	1.57153	0.137529		20.5861	22.7669	2.07757	0.151224	0.50604	0.204409	0.704152	0.0576011		21.137	0.0630403	3	22.7085	0.12223	3	20.6907	0.120105	3	22.7682	0.0918877	3	0.0576011
			21.2082	22.8492				20.8218	22.8607
			21.0884	22.6471				20.8837	23.3555
			21.1143	22.6291	1.57153	0.137529		20.6707	23.2873	2.54988	0.122371	0.978353	0.184089	0.507559	0.0373921		21.137	0.0630403	3	22.7085	0.12223	3	20.7543	0.113688	3	23.3042	0.0452717	3	0.0373921
			21.2082	22.8492				20.7084	23.2697
270223
			Reference					Test sample						rel. expression
	cell line / sample name	GOI	cT GAPDH	cT GOI	∆cT (mean)	∆cT (sd)	cell line / sample name	cT GAPDH	cT GOI	∆cT (mean)	∆cT (sd)	∆∆cT (mean)	∆∆cT (sd)	fold ref. (mean)	fold ref. (sd)
	24h E wt	IFIT1	17.3344	23.5675			24 wt E	17.4431	23.6002
			17.2239	23.4211	6.18873	0.132934		17.2337	23.3191	6.04723	0.232884	-0.141498	0.268154	1.10305	0.118371		17.3293	0.103026	3	23.5181	0.0840066	3	17.4259	0.184237	3	23.4732	0.142449	3	0.118371
			17.4297	23.5656				17.601	23.5002
			17.3344	23.5675				17.2258	23.5348
			17.2239	23.4211	6.18873	0.132934		17.214	23.523	6.33023	0.0636232	0.141498	0.147375	0.906577	0.0534678		17.3293	0.103026	3	23.5181	0.0840066	3	17.2327	0.0230292	3	23.563	0.0593091	3	0.0534678
			17.4297	23.5656				17.2584	23.6311
			17.3344	23.5675			d1467G E	16.6645	28.5887
			17.2239	23.4211	6.18873	0.132934		16.6301	28.7567	12.1141	0.146979	5.92536	0.198177	0.0164546	0.00130499		17.3293	0.103026	3	23.5181	0.0840066	3	16.6232	0.0452063	3	28.7372	0.139854	3	0.00130499
			17.4297	23.5656				16.5749	28.8664
			17.3344	23.5675				17.0527	29.2218
			17.2239	23.4211	6.18873	0.132934		16.9524	28.9665	12.0979	0.139598	5.90919	0.192767	0.0166401	0.00128367		17.3293	0.103026	3	23.5181	0.0840066	3	17.0095	0.0515738	3	29.1074	0.129722	3	0.00128367
			17.4297	23.5656				17.0234	29.1341
			17.3344	23.5675			wt T	17.0471	21.975
			17.2239	23.4211	6.18873	0.132934		17.0206	21.8691	4.89205	0.0550021	-1.29668	0.143863	2.45663	0.141434		17.3293	0.103026	3	23.5181	0.0840066	3	17.0341	0.0132857	3	21.9261	0.0533734	3	0.141434
			17.4297	23.5656				17.0345	21.9343
			17.3344	23.5675				17.3367	21.9213
			17.2239	23.4211	6.18873	0.132934		17.1626	21.9664	4.67172	0.16754	-1.517	0.213872	2.86196	0.244952		17.3293	0.103026	3	23.5181	0.0840066	3	17.2043	0.117254	3	21.876	0.119671	3	0.244952
			17.4297	23.5656				17.1136	21.7403
			17.3344	23.5675			D1467G T	16.9029	24.916
			17.2239	23.4211	6.18873	0.132934		16.8904	24.7755	7.90597	0.0882783	1.71724	0.159576	0.30413	0.0194218		17.3293	0.103026	3	23.5181	0.0840066	3	16.9158	0.0336174	3	24.8217	0.0816268	3	0.0194218
			17.4297	23.5656				16.9539	24.7737
			17.3344	23.5675				16.8514	24.8325
			17.2239	23.4211	6.18873	0.132934		16.943	25.116	8.02764	0.172951	1.83891	0.218136	0.279533	0.0244021		17.3293	0.103026	3	23.5181	0.0840066	3	16.9479	0.0990536	3	24.9755	0.141776	3	0.0244021
			17.4297	23.5656				17.0493	24.9782
	48h E WT		17.7664	26.3586			48 wt E	17.7186	26.0642
			17.7403	26.2939	8.68699	0.144075		17.8099	26.1315	8.449	0.162021	-0.23798	0.216814	1.17934	0.102327		17.6972	0.0981854	3	26.3841	0.105439	3	17.684	0.14631	3	26.133	0.0695991	3	0.102327
			17.5848	26.5				17.5235	26.2033
			17.7664	26.3586				17.8142	26.653
			17.7403	26.2939	8.68699	0.144075		17.6706	26.4562	8.92497	0.193587	0.23798	0.241317	0.847931	0.0818866		17.6972	0.0981854	3	26.3841	0.105439	3	17.7103	0.0908127	3	26.6353	0.170965	3	0.0818866
			17.5848	26.5				17.6461	26.7967
			17.7664	26.3586			d1467G E	16.7819	30.604
			17.7403	26.2939	8.68699	0.144075		16.849	30.9864	14.0043	0.197276	5.31734	0.244285	0.0250796	0.00245179		17.6972	0.0981854	3	26.3841	0.105439	3	16.7958	0.0477916	3	30.8001	0.191399	3	0.00245179
			17.5848	26.5				16.7565	30.8099
			17.7664	26.3586				16.775	30.843
			17.7403	26.2939	8.68699	0.144075		16.6694	31.3897	14.1953	0.369856	5.50834	0.396927	0.0219697	0.0034898		17.6972	0.0981854	3	26.3841	0.105439	3	16.8213	0.179563	3	31.0166	0.323343	3	0.0034898
			17.5848	26.5				17.0194	30.8171
			17.7664	26.3586			wt T	18.1125	23.3451
			17.7403	26.2939	8.68699	0.144075		18.1066	23.3304	5.22369	0.0113212	-3.46329	0.144519	11.0295	0.63789		17.6972	0.0981854	3	26.3841	0.105439	3	18.1142	0.0086218	3	23.3379	0.00733725	3	0.63789
			17.5848	26.5				18.1236	23.3382
			17.7664	26.3586				18.0597	23.0497
			17.7403	26.2939	8.68699	0.144075		18.0008	23.0088	4.98106	0.128186	-3.70593	0.192846	13.0496	1.00709		17.6972	0.0981854	3	26.3841	0.105439	3	17.9898	0.0760176	3	22.9708	0.103214	3	1.00709
			17.5848	26.5				17.9088	22.854
			17.7664	26.3586			D1467G T	17.441	29.5189
			17.7403	26.2939	8.68699	0.144075		17.3884	29.6165	12.0913	0.163111	3.40431	0.21763	0.0944494	0.00822589		17.6972	0.0981854	3	26.3841	0.105439	3	17.3911	0.0486945	3	29.4824	0.155673	3	0.00822589
			17.5848	26.5				17.3437	29.3117
			17.7664	26.3586				17.0793	28.7757
			17.7403	26.2939	8.68699	0.144075		17.1265	28.6203	11.6781	0.206795	2.99114	0.252035	0.12577	0.0126854		17.6972	0.0981854	3	26.3841	0.105439	3	17.127	0.0479887	3	28.8051	0.201149	3	0.0126854
			17.5848	26.5				17.1752	29.0194
	72h E WT		17.6914	28.6229			72 wt E	17.9057	28.824
			17.5976	28.4393	10.9374	0.124202		17.8567	28.7319	10.9971	0.133842	0.0597214	0.182592	0.959449	0.070108		17.6316	0.0519899	3	28.569	0.112797	3	17.8273	0.0964546	3	28.8245	0.0927908	3	0.070108
			17.6057	28.6447				17.7196	28.9175
			17.6914	28.6229				17.4772	28.4217
			17.5976	28.4393	10.9374	0.124202		17.3385	28.1468	10.8777	0.169171	-0.0597214	0.209869	1.04226	0.0875369		17.6316	0.0519899	3	28.569	0.112797	3	17.4358	0.0846094	3	28.3135	0.146493	3	0.0875369
			17.6057	28.6447				17.4918	28.372
			17.6914	28.6229			d1467G E	17.1755	30.918
			17.5976	28.4393	10.9374	0.124202		17.1253	30.5291	13.4976	0.227935	2.56024	0.259578	0.169548	0.0176126		17.6316	0.0519899	3	28.569	0.112797	3	17.1594	0.029528	3	30.657	0.226014	3	0.0176126
			17.6057	28.6447				17.1773	30.524
			17.6914	28.6229				17.2011	30.7486
			17.5976	28.4393	10.9374	0.124202		17.3285	30.8939	13.4978	0.140141	2.56039	0.187258	0.169529	0.0127043		17.6316	0.0519899	3	28.569	0.112797	3	17.2648	0.0636822	3	30.7626	0.124836	3	0.0127043
			17.6057	28.6447				17.2649	30.6454
			17.6914	28.6229			wt T	18.0287	26.3032
			17.5976	28.4393	10.9374	0.124202		18.0785	26.2771	8.17771	0.147784	-2.75969	0.193044	6.77252	0.523206		17.6316	0.0519899	3	28.569	0.112797	3	18.0316	0.0455509	3	26.2093	0.140589	3	0.523206
			17.6057	28.6447				17.9875	26.0476
			17.6914	28.6229				17.4244	25.0428
			17.5976	28.4393	10.9374	0.124202		17.4119	24.8838	7.56456	0.0841293	-3.37284	0.150013	10.3592	0.621898		17.6316	0.0519899	3	28.569	0.112797	3	17.4135	0.0101278	3	24.9781	0.0835175	3	0.621898
			17.6057	28.6447				17.4043	25.0076
			17.6914	28.6229			D1467G T	17.2052	29.022
			17.5976	28.4393	10.9374	0.124202		17.2455	29.0186	11.8006	0.0255164	0.863217	0.126796	0.549725	0.0278943		17.6316	0.0519899	3	28.569	0.112797	3	17.2282	0.0207388	3	29.0288	0.0148657	3	0.0278943
			17.6057	28.6447				17.2339	29.0459
			17.6914	28.6229				17.0473	29.0444
			17.5976	28.4393	10.9374	0.124202		17.1287	29.0495	11.9011	0.0933706	0.963674	0.155384	0.512749	0.0318842		17.6316	0.0519899	3	28.569	0.112797	3	17.0985	0.0445487	3	28.9996	0.0820578	3	0.0318842
			17.6057	28.6447				17.1194	28.9049
			Reference					Test sample						rel. expression
	cell line / sample name	GOI	cT GAPDH	cT GOI	∆cT (mean)	∆cT (sd)	cell line / sample name	cT GAPDH	cT GOI	∆cT (mean)	∆cT (sd)	∆∆cT (mean)	∆∆cT (sd)	fold ref. (mean)	fold ref. (sd)
	24h E wt	HCV	21.2261	24.0494			24h wt e	21.2478	24.0345
			21.304	23.8418	2.67661	0.121346		21.3373	23.8632	2.6792	0.130588	0.00258916	0.178264	0.998207	0.0712113		21.2871	0.0545186	3	23.9637	0.108409	3	21.3151	0.059365	3	23.9943	0.116314	3	0.0712113
			21.3312	23.9999				21.3601	24.0851
			21.2261	24.0494				21.2045	24.0642
			21.304	23.8418	2.67661	0.121346		21.2707	23.8205	2.67402	0.132644	-0.00258916	0.179775	1.0018	0.0720733		21.2871	0.0545186	3	23.9637	0.108409	3	21.2592	0.0498957	3	23.9332	0.122901	3	0.0720733
			21.3312	23.9999				21.3022	23.9148
			21.2261	24.0494			24h mut e	20.7961	25.7931
			21.304	23.8418	2.67661	0.121346		20.8487	25.6783	4.88936	0.0735883	2.21275	0.141916	0.215723	0.0122516		21.2871	0.0545186	3	23.9637	0.108409	3	20.8441	0.0459051	3	25.7335	0.0575149	3	0.0122516
			21.3312	23.9999				20.8875	25.729
			21.2261	24.0494				21.1435	25.8663
			21.304	23.8418	2.67661	0.121346		21.0799	25.8243	4.67403	0.0826807	1.99742	0.146837	0.250448	0.0147169		21.2871	0.0545186	3	23.9637	0.108409	3	21.1383	0.0559815	3	25.8123	0.0608456	3	0.0147169
			21.3312	23.9999				21.1915	25.7464
			21.2261	24.0494			24 wt t	21.0074	23.5798
			21.304	23.8418	2.67661	0.121346		21.0679	23.5653	2.51198	0.378934	-0.164629	0.397889	1.12088	0.178478		21.2871	0.0545186	3	23.9637	0.108409	3	21.2029	0.287726	3	23.7148	0.246586	3	0.178478
			21.3312	23.9999				21.5333	23.9995
			21.2261	24.0494				21.0017	23.7073
			21.304	23.8418	2.67661	0.121346		21.1615	23.7986	2.65524	0.106063	-0.0213699	0.161165	1.01492	0.065459		21.2871	0.0545186	3	23.9637	0.108409	3	21.0697	0.0825575	3	23.7249	0.0665855	3	0.065459
			21.3312	23.9999				21.0458	23.6689
			21.2261	24.0494			24 mut t	20.8822	25.6084
			21.304	23.8418	2.67661	0.121346		20.7428	25.6463	4.78905	0.124066	2.11243	0.173543	0.231256	0.0160607		21.2871	0.0545186	3	23.9637	0.108409	3	20.8645	0.113922	3	25.6536	0.0491335	3	0.0160607
			21.3312	23.9999				20.9686	25.7059
			21.2261	24.0494				20.8411	25.4912
			21.304	23.8418	2.67661	0.121346		20.932	25.6231	4.62357	0.152839	1.94695	0.195153	0.259364	0.0202558		21.2871	0.0545186	3	23.9637	0.108409	3	20.8624	0.0617357	3	25.4859	0.139816	3	0.0202558
			21.3312	23.9999				20.8141	25.3436
	48h E WT		21.8106	24.124			48h wt e	21.8803	24.175
			21.9447	24.1428	2.26425	0.0949145		22.0198	24.1616	2.18321	0.0836308	-0.081036	0.126502	1.05778	0.0535498		21.8466	0.0859839	3	24.1108	0.0401938	3	21.9611	0.0723088	3	24.1443	0.0420184	3	0.0535498
			21.7844	24.0657				21.9832	24.0964
			21.8106	24.124				21.7409	24.0731
			21.9447	24.1428	2.26425	0.0949145		21.8696	24.124	2.34529	0.149074	0.081036	0.176726	0.945379	0.0668605		21.8466	0.0859839	3	24.1108	0.0401938	3	21.7321	0.142227	3	24.0773	0.0446598	3	0.0668605
			21.7844	24.0657				21.5856	24.035
			21.8106	24.124			mut e	21.9082	25.6989
			21.9447	24.1428	2.26425	0.0949145		21.5392	25.4636	3.89232	0.392382	1.62807	0.403699	0.32352	0.0522665		21.8466	0.0859839	3	24.1108	0.0401938	3	21.5745	0.317532	3	25.4668	0.230515	3	0.0522665
			21.7844	24.0657				21.276	25.2379
			21.8106	24.124				21.0606	24.2678
			21.9447	24.1428	2.26425	0.0949145		21.2507	24.8612	3.54727	0.361227	1.28302	0.373488	0.410935	0.0614207		21.8466	0.0859839	3	24.1108	0.0401938	3	21.1144	0.118952	3	24.6616	0.341079	3	0.0614207
			21.7844	24.0657				21.0318	24.8559
			21.8106	24.124			wt t	22.3003	24.638
			21.9447	24.1428	2.26425	0.0949145		22.1955	24.4876	2.3478	0.106493	0.0835511	0.142652	0.943732	0.0538755		21.8466	0.0859839	3	24.1108	0.0401938	3	22.2462	0.0524658	3	24.594	0.0926725	3	0.0538755
			21.7844	24.0657				22.243	24.6566
			21.8106	24.124				22.1619	24.5009
			21.9447	24.1428	2.26425	0.0949145		22.0315	24.2985	2.33432	0.145957	0.0700675	0.174104	0.952593	0.0663716		21.8466	0.0859839	3	24.1108	0.0401938	3	22.0512	0.102274	3	24.3856	0.104133	3	0.0663716
			21.7844	24.0657				21.9603	24.3572
			21.8106	24.124			mut t	21.5102	25.2343
			21.9447	24.1428	2.26425	0.0949145		21.8763	25.508	3.69263	0.270751	1.42838	0.286905	0.371547	0.0426596		21.8466	0.0859839	3	24.1108	0.0401938	3	21.7447	0.203594	3	25.4373	0.178481	3	0.0426596
			21.7844	24.0657				21.8475	25.5696
			21.8106	24.124				21.0818	24.7869
			21.9447	24.1428	2.26425	0.0949145		21.0568	24.9048	3.86156	0.131743	1.59731	0.162373	0.330491	0.0214753		21.8466	0.0859839	3	24.1108	0.0401938	3	21.0488	0.0376975	3	24.9103	0.126234	3	0.0214753
			21.7844	24.0657				21.0077	25.0392
	72h E WT		21.766	24.2291			72h wt e	22.0888	24.621
			21.6481	24.0488	2.40961	0.111759		21.8841	24.3813	2.47677	0.185613	0.0671602	0.216661	0.954515	0.0827616		21.7232	0.0652342	3	24.1328	0.0907445	3	22.0407	0.138886	3	24.5174	0.123137	3	0.0827616
			21.7554	24.1204				22.1491	24.5501
			21.766	24.2291				21.4431	23.8371
			21.6481	24.0488	2.40961	0.111759		21.412	23.7164	2.34245	0.088278	-0.0671602	0.142419	1.04765	0.0597103		21.7232	0.0652342	3	24.1328	0.0907445	3	21.4057	0.0410558	3	23.7481	0.0781501	3	0.0597103
			21.7554	24.1204				21.3618	23.6908
			21.766	24.2291			mut e	21.232	24.1488
			21.6481	24.0488	2.40961	0.111759		21.2677	24.2462	2.98667	0.0737829	0.577061	0.133918	0.670328	0.0359245		21.7232	0.0652342	3	24.1328	0.0907445	3	21.2214	0.0523111	3	24.2081	0.0520332	3	0.0359245
			21.7554	24.1204				21.1647	24.2293
			21.766	24.2291				21.4537	24.2689
			21.6481	24.0488	2.40961	0.111759		21.3433	24.2733	2.96711	0.142942	0.557503	0.181445	0.679477	0.0493385		21.7232	0.0652342	3	24.1328	0.0907445	3	21.3255	0.137972	3	24.2926	0.0373652	3	0.0493385
			21.7554	24.1204				21.1795	24.3357
			21.766	24.2291			wt t	23.3407	26.7587
			21.6481	24.0488	2.40961	0.111759		23.3875	26.7443	3.36538	0.121908	0.955778	0.165383	0.515564	0.0341223		21.7232	0.0652342	3	24.1328	0.0907445	3	23.3276	0.0674173	3	26.693	0.10157	3	0.0341223
			21.7554	24.1204				23.2546	26.576
			21.766	24.2291				21.2946	24.4844
			21.6481	24.0488	2.40961	0.111759		21.2366	24.5029	3.24197	0.222051	0.83236	0.24859	0.56161	0.0558705		21.7232	0.0652342	3	24.1328	0.0907445	3	21.3482	0.145926	3	24.5902	0.167369	3	0.0558705
			21.7554	24.1204				21.5133	24.7831
			21.766	24.2291			mut t	21.256	24.1833
			21.6481	24.0488	2.40961	0.111759											21.7232	0.0652342	3	24.1328	0.0907445	3	21.3339	0.110134	2	24.1855	0.00303489	2	0.0516155
			21.7554	24.1204				21.4118	24.1876
			21.766	24.2291				21.2044	23.9457
			21.6481	24.0488	2.40961	0.111759		21.2211	24.0684	2.78893	0.122223	0.37932	0.165615	0.7688	0.0509541		21.7232	0.0652342	3	24.1328	0.0907445	3	21.1725	0.0702078	3	23.9614	0.100046	3	0.0509541
			21.7554	24.1204				21.092	23.8702
			Reference					Test sample						rel. expression
	cell line / sample name	GOI	cT GAPDH	cT GOI	∆cT (mean)	∆cT (sd)	cell line / sample name	cT GAPDH	cT GOI	∆cT (mean)	∆cT (sd)	∆∆cT (mean)	∆∆cT (sd)	fold ref. (mean)	fold ref. (sd)
		HCV	21.1256	21.9983			24h E wt	21.1256	21.9983
			21.1174	22.125	0.954087	0.0657661		21.1174	22.125	0.954087	0.0657661	0	0.0930072	1	0.0372204		21.1151	0.0119162	3	22.0692	0.0646775	3	21.1151	0.0119162	3	22.0692	0.0646775	3	0.0372204
			21.1022	22.0842				21.1022	22.0842
			21.1256	21.9983			E D1467G	21.3567	23.3141
			21.1174	22.125	0.954087	0.0657661		21.3367	23.3788	2.04136	0.127344	1.08727	0.143324	0.47065	0.0269949		21.1151	0.0119162	3	22.0692	0.0646775	3	21.2803	0.11544	3	23.3217	0.0537609	3	0.0269949
			21.1022	22.0842				21.1475	23.2721
			21.1256	21.9983			T wt	21.0298	21.8333
			21.1174	22.125	0.954087	0.0657661		21.0263	21.8161	0.852798	0.0840296	-0.101289	0.106706	1.07273	0.0458083		21.1151	0.0119162	3	22.0692	0.0646775	3	20.9806	0.082235	3	21.8334	0.0172735	3	0.0458083
			21.1022	22.0842				20.8856	21.8507
			21.1256	21.9983			T D1467G	21.0525	23.1959
			21.1174	22.125	0.954087	0.0657661		20.9855	23.166	2.15239	0.042384	1.1983	0.0782405	0.435789	0.013645		21.1151	0.0119162	3	22.0692	0.0646775	3	21.031	0.0394379	3	23.1834	0.0155261	3	0.013645
			21.1022	22.0842				21.0551	23.1884
			21.0066	22.5501			48h E wt	21.0066	22.5501
			20.8242	22.379	1.54027	0.152264		20.8242	22.379	1.54027	0.152264	0	0.215333	1	0.0861739		20.8846	0.10561	3	22.4249	0.109685	3	20.8846	0.10561	3	22.4249	0.109685	3	0.0861739
			20.8231	22.3457				20.8231	22.3457
			21.0066	22.5501			E D1467G	20.4683	23.0011
			20.8242	22.379	1.54027	0.152264		20.3645	23.0151	2.60145	0.0537694	1.06118	0.161479	0.47924	0.0309694		20.8846	0.10561	3	22.4249	0.109685	3	20.4126	0.0523112	3	23.014	0.0124375	3	0.0309694
			20.8231	22.3457				20.405	23.0259
			21.0066	22.5501			T wt	20.9175	22.3048
			20.8242	22.379	1.54027	0.152264		20.9016	22.3426	1.41816	0.0363655	-0.122102	0.156546	1.08832	0.0681809		20.8846	0.10561	3	22.4249	0.109685	3	20.8955	0.0256655	3	22.3136	0.025763	3	0.0681809
			20.8231	22.3457				20.8673	22.2934
			21.0066	22.5501			T D1467G	20.467	23.2195
			20.8242	22.379	1.54027	0.152264		20.5812	23.2201	2.70564	0.0631517	1.16537	0.16484	0.44585	0.0294115		20.8846	0.10561	3	22.4249	0.109685	3	20.5093	0.0625801	3	23.2149	0.00847792	3	0.0294115
			20.8231	22.3457				20.4796	23.2051
			21.0513	22.0132			72h E wt	21.0513	22.0132
			21.1363	22.0445	0.926256	0.104501		21.1363	22.0445	0.926256	0.104501	0	0.147787	1	0.0591426		21.06	0.0723047	3	21.9863	0.0754487	3	21.06	0.0723047	3	21.9863	0.0754487	3	0.0591426
			20.9925	21.9011				20.9925	21.9011
			21.0513	22.0132			E D1467G	20.7939	22.2803
			21.1363	22.0445	0.926256	0.104501		20.6577	22.295	1.61098	0.331708	0.684725	0.34778	0.622124	0.0865858		21.06	0.0723047	3	21.9863	0.0754487	3	20.571	0.276602	3	22.182	0.18309	3	0.0865858
			20.9925	21.9011				20.2615	21.9708
			21.0513	22.0132			T wt	21.3892	22.3355
			21.1363	22.0445	0.926256	0.104501		21.5687	22.71	1.08813	0.21714	0.161872	0.240978	0.893865	0.0862012		21.06	0.0723047	3	21.9863	0.0754487	3	21.4434	0.108876	3	22.5315	0.187872	3	0.0862012
			20.9925	21.9011				21.3722	22.5491
			21.0513	22.0132			T D1467G	20.7535	22.1471
			21.1363	22.0445	0.926256	0.104501		20.4746	22.1145	1.51199	0.181705	0.585733	0.209612	0.666311	0.0558929		21.06	0.0723047	3	21.9863	0.0754487	3	20.5694	0.159463	3	22.0814	0.0871088	3	0.0558929
			20.9925	21.9011				20.4801	21.9826
		IFIT1	18.7912	28.1937			24h E wt	18.7912	28.1937
			18.4626	27.878	9.44348	0.283675		18.4626	27.878	9.44348	0.283675	0	0.401177	1	0.160546		18.5429	0.219515	3	27.9863	0.179679	3	18.5429	0.219515	3	27.9863	0.179679	3	0.160546
			18.3748	27.8873				18.3748	27.8873
			18.7912	28.1937			E D1467G	18.5951	26.7393
			18.4626	27.878	9.44348	0.283675		18.5254	26.6769	8.14759	0.141343	-1.29589	0.316937	2.45528	0.311415		18.5429	0.219515	3	27.9863	0.179679	3	18.5059	0.100312	3	26.6535	0.0995764	3	0.311415
			18.3748	27.8873				18.3973	26.5443
			18.7912	28.1937			T wt	17.8879	26.2034
			18.4626	27.878	9.44348	0.283675		17.8616	26.0793	8.26958	0.0770243	-1.1739	0.293946	2.25621	0.265406		18.5429	0.219515	3	27.9863	0.179679	3	17.891	0.0311497	3	26.1606	0.0704445	3	0.265406
			18.3748	27.8873				17.9236	26.1991
			18.7912	28.1937			T D1467G	18.5294	26.3893
			18.4626	27.878	9.44348	0.283675		18.6711	26.5437	7.84715	0.185781	-1.59633	0.339096	3.02374	0.410328		18.5429	0.219515	3	27.9863	0.179679	3	18.6717	0.142616	3	26.5188	0.119061	3	0.410328
			18.3748	27.8873				18.8146	26.6235
			19.0937	30.5425			48h E wt	19.0937	30.5425
			19.1679	31.0069	11.5302	0.301275		19.1679	31.0069	11.5302	0.301275	0	0.426068	1	0.170507		19.1359	0.0381443	3	30.6661	0.298851	3	19.1359	0.0381443	3	30.6661	0.298851	3	0.170507
			19.1461	30.4489				19.1461	30.4489
			19.0937	30.5425			E D1467G	17.6898	30.0379
			19.1679	31.0069	11.5302	0.301275		17.5911	30.0808	12.2865	0.171742	0.756303	0.346788	0.592011	0.0821598		19.1359	0.0381443	3	30.6661	0.298851	3	17.6993	0.113266	3	29.9858	0.129097	3	0.0821598
			19.1461	30.4489				17.8171	29.8388
			19.0937	30.5425			T wt	18.3201	23.6157
			19.1679	31.0069	11.5302	0.301275		18.2872	23.748	5.31388	0.10524	-6.21631	0.319127	74.3527	9.49567		19.1359	0.0381443	3	30.6661	0.298851	3	18.3417	0.0680544	3	23.6556	0.0802746	3	9.49567
			19.1461	30.4489				18.418	23.6031
			19.0937	30.5425			T D1467G	18.3394	26.7422
			19.1679	31.0069	11.5302	0.301275		18.4673	26.9856	8.43028	0.201907	-3.09991	0.362675	8.57367	1.24437		19.1359	0.0381443	3	30.6661	0.298851	3	18.4769	0.142592	3	26.9072	0.142947	3	1.24437
			19.1461	30.4489				18.6241	26.9938
			17.7473	30.0406			72h E wt	17.7473	30.0406
			17.6433	29.4793	11.9765	0.321038		17.6433	29.4793	11.9765	0.321038	0	0.454016	1	0.181692		17.6987	0.052348	3	29.6752	0.316741	3	17.6987	0.052348	3	29.6752	0.316741	3	0.181692
			17.7055	29.5057				17.7055	29.5057
			17.7473	30.0406			E D1467G	16.2202	29.2172
			17.6433	29.4793	11.9765	0.321038		16.3554	29.086	13.0214	0.339578	1.04492	0.46731	0.484672	0.0906396		17.6987	0.052348	3	29.6752	0.316741	3	16.3164	0.083816	3	29.3378	0.329071	3	0.0906396
			17.7055	29.5057				16.3736	29.7102
			17.7473	30.0406			T wt	18.0855	22.6978
			17.6433	29.4793	11.9765	0.321038		18.1698	22.7113	4.61086	0.0598477	-7.36564	0.326569	164.922	21.5535		17.6987	0.052348	3	29.6752	0.316741	3	18.113	0.0491743	3	22.7239	0.0341122	3	21.5535
			17.7055	29.5057				18.0837	22.7625
			17.7473	30.0406			T D1467G	16.0321	23.0632
			17.6433	29.4793	11.9765	0.321038		16.0339	22.9735	6.95476	0.0609913	-5.02175	0.32678	32.486	4.24832		17.6987	0.052348	3	29.6752	0.316741	3	16.0554	0.038803	3	23.0102	0.047056	3	4.24832
			17.7055	29.5057				16.1002	22.9937

## Sheet: Fig2D
Effect of D1467G on Assembly/Release
2(Exp1)to 4 (Exp2+3) technical replicates; three independent biological replicates
	72h post electroporation																72h post infection
	GDD				deltaE1E2				wt				D1467G				GDD				deltaE1E2				wt				D1467G
Exp1	5191	4343			6061594	5864606			3603201	2942146			355506	370279			5112	4412			4884	4842			563423	354696			5786	7164
Exp2	5387	5734	5714	5392	8152004	8540100	8385865	7824963	4088049	3819521	4200889	4266354	1002311	1063640	932675	935393	5270	6688	5810	6373	6406	6847	6730	6591	575174	681016	457915	467356	7250	11288	7767	8347
Exp3	9038	8606	7319	8720	5208786	6121255	5822714	5781865	2958136	3123731	2823126	3135058	183852	214802	194953	205450	7243	7628	7567	7103	8569	7223	7443	7666	529530	603928	450193	463411	8872	7756	8259	8215
mean of each	4767				5963100				3.27267e+06				362892				4762				4863				459060				6475
	5556.75				8225733				4.0937e+06				983505				6035.25				6643.5				545365				8663
	8420.75				5733655				3.01001e+06				199764				7385.25				7725.25				511766				8295.67
																	1.2888
ratio of D1467G and GDD	82.4861																64.7014
ratio of wt and D1467G	6.71106

## Sheet: Fig2E
GLT1E wt/D1463G replication in Huh7 Lunet empty/TlR3
		Empty									TLR3
		GDD			wt			D1467G			GDD			wt			D1467G
Exp1	4	1305	4824	4713	47229	48567	61777	26452	28101	16141	15444	10742	13630	8939	10488	12214	7700	8375	6881
	24	1029	885	940	73858	5731	152628	13143	11141	1549	1051	974	1029	20887	17911	27846	3983	3485	3197
	48	830	774	752	424738	793077	455040	34783	30877	29627	830	841	863	76624	82819	87178	3197	3773	3441
	72	1018	885	1062	250404	237062	1015414	86337	82576	106339	1770	918	985	234794	268449	214018	7180	5841	7833
	96	951	929	985	1531634	1389438	1402493	400565	295410	286437	951	985	896	184258	188528	127559	9713	6206	8043
Exp2	4	15743	17115	18232	35513	41144	35900	29550	31464	31320	12070	12048	12535	30734	30037	27215	25744	24948	25633
	24	896	918	1007	114736	93351	92057	20688	22137	24428	885	896	940	152263	112203	147705	23166	23122	30789
	48	841	985	907	120865	183572	166645	8607	10112	12247	885	907	819	385055	312823	341432	49309	45127	54243
	72	896	929	974	313819	276115	268869	19206	20600	26187	830	774	907	804328	984127	875354	145426	129738	151765
	96	929	951	985	692368	836135	744598	58369	82731	96936	929	929	929	715501	944731	946390	146410	164233	153270
Exp3	4	23609	29140	24306	48136	46266	48523	42527	44596	47771	53457	55482	53015	95321	102987	99558	82332	58060	95885
	24	763	752	808	222603	244773	199281	54276	54586	54652	741	830	819	519229	546091	564411	114515	119505	108851
	48	631	620	597	667211	801374	589414	113342	77000	63912	642	575	597	1145218	1053095	1022561	269101	251389	381238
	72	531	1151	476	1428779	962454	1339742	415124	390277	306274	465	487	476	2078012	1959381	1742465	1214618	1374038	1836480
	96	752	719	774	1305778	1481351	1096463	371093	356667	226220	708	719	697	997303	1130604	759975	810169	1108754	1062100
mean of each replicate	4	3614	17030	25685	52524.3	37519	47641.7	23564.7	30778	44964.7	13272	12217.7	53984.7	10547	29328.7	99288.7	7652	25441.7	78759
	24	951.333	940.333	774.333	77405.7	100048	222219	8611	22417.7	54504.7	1018	907	796.667	22214.7	137390	543244	3555	25692.3	114290
	48	785.333	911	616	557618	157027	686000	31762.3	10322	84751.3	844.667	870.333	604.667	82207	346437	1.07362e+06	3470.33	49559.7	300576
	72	988.333	933	719.333	500960	286268	1.24366e+06	91750.7	21997.7	370558	1224.33	837	476	239087	887936	1.92662e+06	6951.33	142310	1.47505e+06
	96	955	955	748.333	1.44119e+06	757700	1.29453e+06	327471	79345.3	317993	944	929	708	166782	868874	962627	7987.33	154638	993674
	4	1305	4824	4713	47229	48567	61777	26452	28101	16141	3629	3496	3629	16329	18055	5631	26895	4171	4248
	24	1029	885	940	73858	5731	152628	13143	11141	1549	907	974	1626	64919	68194	203076	28034	25722	37858
	48	830	774	752	424738	793077	455040	34783	30877	29627	763	774	730	299735	716453	529485	57318	9570	17358
	72	1018	885	1062	250404	237062	1015414	86337	82576	106339	962	974	874	57872	52108	91791	263271	214704	253480
	96	951	929	985	1531634	1389438	1402493	400565	295410	286437	1051	940	996	873860	874845	905014	519096	359532	415368

## Sheet: Fig2F
IFIT1 induction by GLT1E wt/D1463G in Huh7 Lunet TLR3
	72h			96h
	GDD	WT	D1463G	GDD	WT	D1463G
Exp1	0.99	2.16	1.21	0.97	2.41	1.5
	1.01	1.67	1.03	1.03	3.07	1.31
Exp2	0.956016	3.07557	1.41623	0.813388	4.1504	1.00442
	1.04601	4.04204	0.987011	1.22943	3.11007	1.16103
Exp3	1.05	3.68	1.63	1.02	5.03	2.57
	0.96	4.28	1.79	0.98	5.28	2.51
Exp4	0.919632	0.838347	0.748734	0.99172	2.37195	0.833889
	1.08739	3.25692	1.2648	1.00835	2.4856	0.477344
mean of each replicate
	1	1.915	1.12	1	2.74	1.405
	1.00101	3.5588	1.20162	1.02141	3.63024	1.08273
	1.005	3.98	1.71	1	5.155	2.54
	1.00351	2.04763	1.00677	1.00003	2.42878	0.655617
			Reference					Test sample						rel. expression
	cell line / sample name	GOI	cT GAPDH	cT GOI	∆cT (mean)	∆cT (sd)	cell line / sample name	cT GAPDH	cT GOI	∆cT (mean)	∆cT (sd)	∆∆cT (mean)	∆∆cT (sd)	fold ref. (mean)	fold ref. (sd)
72h	GDD		17.4583	29.2995			72h GDD	17.3708	29.4331
			17.3083	29.6705	12.185	0.229648		17.2114	29.4453	12.2499	0.159987	0.0648937	0.279883	0.956016	0.107079		17.3612	0.0841363	3	29.5463	0.213681	3	17.2649	0.0917378	3	29.5148	0.131073	3	0.107079
			17.3172	29.6687				17.2125	29.666
			17.4583	29.2995				17.5457	29.166
			17.3083	29.6705	12.185	0.229648		17.4052	29.8958	12.1201	0.381636	-0.0648937	0.445404	1.04601	0.186446		17.3612	0.0841363	3	29.5463	0.213681	3	17.4576	0.0767568	3	29.5778	0.373838	3	0.186446
			17.3172	29.6687				17.4219	29.6715
			17.4583	29.2995			GLT1E	18.1637	28.8311
			17.3083	29.6705	12.185	0.229648		18.1836	28.6454	10.5642	0.12797	-1.62085	0.262897	3.07557	0.323575		17.3612	0.0841363	3	29.5463	0.213681	3	18.1382	0.0622773	3	28.7023	0.111794	3	0.323575
			17.3172	29.6687				18.0672	28.6305
			17.4583	29.2995				17.2365	27.8189
			17.3083	29.6705	12.185	0.229648		17.538	27.7351	10.1699	0.3238	-2.01508	0.39697	4.04204	0.64213		17.3612	0.0841363	3	29.5463	0.213681	3	17.5333	0.294606	3	27.7033	0.134365	3	0.64213
			17.3172	29.6687				17.8256	27.5559
			17.4583	29.2995			GLT1E D1463G	17.0975	29.0855
			17.3083	29.6705	12.185	0.229648		17.2651	28.7976	11.683	0.203634	-0.502059	0.306928	1.41623	0.173955		17.3612	0.0841363	3	29.5463	0.213681	3	17.1917	0.0857666	3	28.8747	0.184691	3	0.173955
			17.3172	29.6687				17.2126	28.7411
			17.4583	29.2995				17.296	29.428
			17.3083	29.6705	12.185	0.229648		17.3083	29.8607	12.2039	0.297196	0.0188616	0.375584	0.987011	0.148352		17.3612	0.0841363	3	29.5463	0.213681	3	17.3251	0.0402144	3	29.529	0.294463	3	0.148352
			17.3172	29.6687				17.371	29.2984
96h	GDD		16.8883	28.7419			96h GDD	17.1201	29.1638
			16.982	28.8027	11.8042	0.133165		17.1208	29.2554	12.1022	0.127676	0.297985	0.184483	0.813388	0.0600508		16.9981	0.118765	3	28.8023	0.0602301	3	17.1621	0.0722186	3	29.2643	0.105288	3	0.0600508
			17.1242	28.8624				17.2455	29.3738
			16.8883	28.7419				16.6565	28.3201
			16.982	28.8027	11.8042	0.133165		16.8432	28.35	11.5062	0.17423	-0.297985	0.219292	1.22943	0.107892		16.9981	0.118765	3	28.8023	0.0602301	3	16.8342	0.17334	3	28.3404	0.0175841	3	0.107892
			17.1242	28.8624				17.0028	28.351
			16.8883	28.7419			GLT1E	17.5362	27.3389
			16.982	28.8027	11.8042	0.133165		17.5501	27.1287	9.75093	0.134526	-2.05325	0.189288	4.1504	0.314397		16.9981	0.118765	3	28.8023	0.0602301	3	17.5291	0.0253437	3	27.28	0.132117	3	0.314397
			17.1242	28.8624				17.501	27.3725
			16.8883	28.7419				17.2745	27.0217
			16.982	28.8027	11.8042	0.133165		17.1315	27.7148	10.1672	0.354742	-1.63695	0.378912	3.11007	0.4716		16.9981	0.118765	3	28.8023	0.0602301	3	17.2123	0.0732923	3	27.3795	0.347088	3	0.4716
			17.1242	28.8624				17.2308	27.4021
			16.8883	28.7419			GLT1E D1463G	17.0051	28.7251
			16.982	28.8027	11.8042	0.133165		16.9376	28.8958	11.7978	0.106135	-0.00636316	0.170286	1.00442	0.0684479		16.9981	0.118765	3	28.8023	0.0602301	3	16.9989	0.0583697	3	28.7967	0.0886428	3	0.0684479
			17.1242	28.8624				17.0538	28.7691
			16.8883	28.7419				16.8935	28.6865
			16.982	28.8027	11.8042	0.133165		17.0182	28.4418	11.5888	0.188204	-0.215411	0.230551	1.16103	0.107121		16.9981	0.118765	3	28.8023	0.0602301	3	17.0173	0.123275	3	28.606	0.142211	3	0.107121
			17.1242	28.8624				17.1401	28.6897
			Reference					Test sample						rel. expression
	cell line / sample name	GOI	cT GAPDH	cT GOI	∆cT (mean)	∆cT (sd)	cell line / sample name	cT GAPDH	cT GOI	∆cT (mean)	∆cT (sd)	∆∆cT (mean)	∆∆cT (sd)	fold ref. (mean)	fold ref. (sd)
	72h GDD		16.2648	27.5			72h GDD	16.0966	27.4616
			16.1674	27.6351	11.3461	0.0879953		15.6724	27.267	11.4669	0.250991	0.120871	0.265969	0.919632	0.0978836		16.2301	0.0543971	3	27.5762	0.0691674	3	15.8538	0.218694	3	27.3207	0.123164	3	0.0978836
			16.2581	27.5934				15.7924	27.2335
			16.2648	27.5				16.433	27.5385
			16.1674	27.6351	11.3461	0.0879953		16.6625	28.0032	11.2252	0.297642	-0.120871	0.310377	1.08739	0.135064		16.2301	0.0543971	3	27.5762	0.0691674	3	16.6065	0.153281	3	27.8316	0.255139	3	0.135064
			16.2581	27.5934				16.7238	27.9532
		IFIT1	16.2648	27.5			GLT1E	16.1001	26.8001
			16.1674	27.6351	11.3461	0.0879953		15.4123	26.9804	11.6004	0.821257	0.254381	0.825958	0.838347	0.277106		16.2301	0.0543971	3	27.5762	0.0691674	3	15.3307	0.813206	3	26.9312	0.114712	3	0.277106
			16.2581	27.5934				14.4798	27.0131
			16.2648	27.5				16.4892	26.3892
			16.1674	27.6351	11.3461	0.0879953		16.8145	26.3571	9.64256	0.197527	-1.70351	0.216241	3.25692	0.281844		16.2301	0.0543971	3	27.5762	0.0691674	3	16.7136	0.194664	3	26.3562	0.0335058	3	0.281844
			16.2581	27.5934				16.8372	26.3222
			16.2648	27.5			GLT1E D1463G	16.4999	28.2471
			16.1674	27.6351	11.3461	0.0879953		16.3495	28.1102	11.7635	0.134597	0.417475	0.160809	0.748734	0.048184		16.2301	0.0543971	3	27.5762	0.0691674	3	16.4556	0.0923221	3	28.2191	0.0979437	3	0.048184
			16.2581	27.5934				16.5174	28.3001
			16.2648	27.5				16.4692	27.4616
			16.1674	27.6351	11.3461	0.0879953		16.4807	27.6803	11.0072	0.154661	-0.338909	0.177941	1.2648	0.0900664		16.2301	0.0543971	3	27.5762	0.0691674	3	16.5155	0.0704777	3	27.5227	0.137669	3	0.0900664
			16.2581	27.5934				16.5966	27.4261
	96h GDD		17.5375	28.2992			96h GDD	16.5478	27.2084
			17.6348	28.2673	10.6754	0.0618267		16.493	27.197	10.6874	0.11344	0.011995	0.129194	0.99172	0.0512739		17.588	0.0487661	3	28.2634	0.0380053	3	16.4731	0.0864543	3	27.1605	0.0734452	3	0.0512739
			17.5917	28.2235				16.3784	27.0759
			17.5375	28.2992				18.5271	29.3901
			17.6348	28.2673	10.6754	0.0618267		18.7765	29.3376	10.6634	0.155178	-0.011995	0.167041	1.00835	0.0674059		17.588	0.0487661	3	28.2634	0.0380053	3	18.7029	0.15289	3	29.3663	0.0265458	3	0.0674059
			17.5917	28.2235				18.805	29.3712
			17.5375	28.2992			GLT1E	16.9349	26.3526
			17.6348	28.2673	10.6754	0.0618267		16.8347	26.3072	9.42932	0.0671173	-1.24607	0.0912539	2.37195	0.0866207		17.588	0.0487661	3	28.2634	0.0380053	3	16.9062	0.0623861	3	26.3355	0.024753	3	0.0866207
			17.5917	28.2235				16.9491	26.3468
			17.5375	28.2992				16.1922	25.4651
			17.6348	28.2673	10.6754	0.0618267		16.2385	25.5765	9.36179	0.15557	-1.31359	0.167405	2.4856	0.166519		17.588	0.0487661	3	28.2634	0.0380053	3	16.2385	0.0462578	3	25.6003	0.148533	3	0.166519
			17.5917	28.2235				16.2847	25.7593
			17.5375	28.2992			GLT1E D1463G	16.1015	27.0274
			17.6348	28.2673	10.6754	0.0618267		16.092	27.1907	10.9375	0.222889	0.262073	0.231305	0.833889	0.0771895		17.588	0.0487661	3	28.2634	0.0380053	3	16.0582	0.0668241	3	26.9957	0.212636	3	0.0771895
			17.5917	28.2235				15.9813	26.769
			17.5375	28.2992				15.0563	26.7774
			17.6348	28.2673	10.6754	0.0618267		15.2295	27.0089	11.7423	0.381682	1.0669	0.386657	0.477344	0.0738622		17.588	0.0487661	3	28.2634	0.0380053	3	15.291	0.270824	3	27.0333	0.268953	3	0.0738622
			17.5917	28.2235				15.5873	27.3137
			Reference					Test sample						rel. expression
	cell line / sample name	GOI	cT GAPDH	cT GOI	∆cT (mean)	∆cT (sd)	cell line / sample name	cT GAPDH	cT GOI	∆cT (mean)	∆cT (sd)	∆∆cT (mean)	∆∆cT (sd)	fold ref. (mean)	fold ref. (sd)
	72h GDD		17.098	27.5462			GDD	17.5943	27.9123
			17.1868	27.7602	10.5678	0.138358		17.4686	28.2917	10.5762	0.208075	0.00837743	0.249876	0.99421	0.0994187		17.1259	0.052801	3	27.6937	0.127887	3	17.5052	0.0775981	3	28.0813	0.193064	3	0.0994187
			17.0928	27.7746				17.4526	28.04
			17.098	27.5462				16.6017	27.1801
			17.1868	27.7602	10.5678	0.138358		16.9049	27.2286	10.5594	0.23383	-0.00837743	0.271697	1.00582	0.109363		17.1259	0.052801	3	27.6937	0.127887	3	16.7466	0.152049	3	27.306	0.177644	3	0.109363
			17.0928	27.7746				16.733	27.5092
			17.098	27.5462			glt1e	16.7783	26.4697
			17.1868	27.7602	10.5678	0.138358		16.8306	26.2199	9.45917	0.179651	-1.10864	0.226754	2.15642	0.195683		17.1259	0.052801	3	27.6937	0.127887	3	16.877	0.128224	3	26.3361	0.12583	3	0.195683
			17.0928	27.7746				17.0219	26.3188
			17.098	27.5462				16.392	26.0131
			17.1868	27.7602	10.5678	0.138358		15.633	25.946	9.83209	0.464157	-0.735716	0.484339	1.66522	0.322765		17.1259	0.052801	3	27.6937	0.127887	3	16.1646	0.46199	3	25.9967	0.044799	3	0.322765
			17.0928	27.7746				16.4689	26.031
			17.098	27.5462			glt1e d1463g	16.8172	27.2349
			17.1868	27.7602	10.5678	0.138358		16.8845	27.1126	10.2935	0.0797067	-0.274312	0.159675	1.20942	0.077282		17.1259	0.052801	3	27.6937	0.127887	3	16.8711	0.0485389	3	27.1645	0.0632228	3	0.077282
			17.0928	27.7746				16.9114	27.1461
			17.098	27.5462				16.3376	26.8702
			17.1868	27.7602	10.5678	0.138358		16.4861	26.9663	10.5308	0.161782	-0.0370297	0.212877	1.026	0.0874057		17.1259	0.052801	3	27.6937	0.127887	3	16.4536	0.103708	3	26.9844	0.12417	3	0.0874057
			17.0928	27.7746				16.5372	27.1166
	96h GDD	IFIT1	16.6275	27.6686			96h GDD	17.5342	28.6968
			16.2983	27.7886	11.2296	0.200876		17.29	28.7633	11.2688	0.18078	0.0392539	0.270246	0.973158	0.105246		16.4451	0.16745	3	27.6747	0.110958	3	17.39	0.127979	3	28.6589	0.127683	3	0.105246
			16.4095	27.5669				17.3459	28.5165
			16.6275	27.6686				15.7207	26.6403
			16.2983	27.7886	11.2296	0.200876		15.3067	26.8138	11.1903	0.234427	-0.0392539	0.308719	1.02758	0.126954		16.4451	0.16745	3	27.6747	0.110958	3	15.5002	0.208357	3	26.6905	0.107441	3	0.126954
			16.4095	27.5669				15.4731	26.6173
			16.6275	27.6686			GLT1E	16.0303	26.0692
			16.2983	27.7886	11.2296	0.200876		16.1737	26.1293	9.9627	0.0899017	-1.26688	0.220076	2.40641	0.211937		16.4451	0.16745	3	27.6747	0.110958	3	16.1257	0.0825952	3	26.0884	0.0355014	3	0.211937
			16.4095	27.5669				16.173	26.0666
			16.6275	27.6686				16.2657	25.9375
			16.2983	27.7886	11.2296	0.200876		16.3342	25.9076	9.60978	0.179144	-1.6198	0.269154	3.07333	0.331036		16.4451	0.16745	3	27.6747	0.110958	3	16.3776	0.138796	3	25.9874	0.113261	3	0.331036
			16.4095	27.5669				16.5329	26.117
			16.6275	27.6686			GLT1E D1463G	15.6646	26.0924
			16.2983	27.7886	11.2296	0.200876		15.5042	26.1851	10.6493	0.166129	-0.580247	0.260672	1.49511	0.155967		16.4451	0.16745	3	27.6747	0.110958	3	15.5067	0.156703	3	26.156	0.0551645	3	0.155967
			16.4095	27.5669				15.3512	26.1905
			16.6275	27.6686				16.1294	26.8174
			16.2983	27.7886	11.2296	0.200876		16.0007	26.9984	10.8404	0.111538	-0.389155	0.229765	1.30963	0.120419		16.4451	0.16745	3	27.6747	0.110958	3	16.0705	0.0650262	3	26.9109	0.0906213	3	0.120419
			16.4095	27.5669				16.0814	26.9169
	72h GDD		17.5517	29.3861			72h GDD	18.1469	29.9329
			17.4848	29.1163	11.7795	0.150496		17.9364	29.5814	11.7136	0.206227	-0.065946	0.255301	1.04677	0.106947		17.4913	0.057341	3	29.2708	0.139144	3	18.033	0.106333	3	29.7465	0.1767	3	0.106947
			17.4375	29.3102				18.0156	29.7252
			17.5517	29.3861				16.9564	28.8393
			17.4848	29.1163	11.7795	0.150496		17.0333	28.6511	11.8455	0.154687	0.065946	0.215817	0.955319	0.0825085		17.4913	0.057341	3	29.2708	0.139144	3	16.9497	0.0870904	3	28.7952	0.12784	3	0.0825085
			17.4375	29.3102				16.8595	28.8951
			17.5517	29.3861			glt1e	17.5822	27.4886
			17.4848	29.1163	11.7795	0.150496		17.6806	27.4568	9.89848	0.0928904	-1.88103	0.176855	3.68338	0.260692		17.4913	0.057341	3	29.2708	0.139144	3	17.616	0.0559293	3	27.5145	0.0741656	3	0.260692
			17.4375	29.3102				17.5853	27.5982
			17.5517	29.3861				18.2463	27.6786
			17.4848	29.1163	11.7795	0.150496		18.2453	28.0979	9.6803	0.242855	-2.09921	0.285706	4.28474	0.4899		17.4913	0.057341	3	29.2708	0.139144	3	18.2732	0.0474858	3	27.9535	0.238167	3	0.4899
			17.4375	29.3102				18.328	28.084
			17.5517	29.3861			glt1e d1463g	17.5805	28.5999
			17.4848	29.1163	11.7795	0.150496		17.6883	28.7602	11.0766	0.105039	-0.702894	0.183527	1.62777	0.119552		17.4913	0.057341	3	29.2708	0.139144	3	17.6257	0.0559589	3	28.7023	0.0888924	3	0.119552
			17.4375	29.3102				17.6083	28.7467
			17.5517	29.3861				17.2999	28.2512
			17.4848	29.1163	11.7795	0.150496		17.2372	28.2161	10.942	0.0735449	-0.837546	0.167505	1.78701	0.11979		17.4913	0.057341	3	29.2708	0.139144	3	17.2566	0.0375431	3	28.1986	0.0632405	3	0.11979
			17.4375	29.3102				17.2328	28.1284
	96h GDD		17.0845	28.9445			96h GDD	17.1202	29.0228
			17.0555	29.1263	11.9605	0.109682		17.1024	29.1207	11.9252	0.0831482	-0.035362	0.137637	1.02481	0.0564474		17.0967	0.0484591	3	29.0572	0.0983969	3	17.1497	0.0670078	3	29.0748	0.0492299	3	0.0564474
			17.1501	29.1007				17.2263	29.0809
			17.0845	28.9445				17.0487	28.8662
			17.0555	29.1263	11.9605	0.109682		17.0085	29.1319	11.9959	0.153774	0.035362	0.188883	0.975787	0.0737585		17.0967	0.0484591	3	29.0572	0.0983969	3	17.0437	0.0329179	3	29.0396	0.150209	3	0.0737585
			17.1501	29.1007				17.0738	29.1206
			17.0845	28.9445			glt1e	18.4472	27.9963
			17.0555	29.1263	11.9605	0.109682		18.2261	27.8334	9.63006	0.186923	-2.33045	0.216727	5.02963	0.436227		17.0967	0.0484591	3	29.0572	0.0983969	3	18.2659	0.165042	3	27.896	0.0877575	3	0.436227
			17.1501	29.1007				18.1244	27.8582
			17.0845	28.9445				17.6146	27.1887
			17.0555	29.1263	11.9605	0.109682		17.4634	27.0659	9.56034	0.110936	-2.40018	0.156003	5.27868	0.329552		17.0967	0.0484591	3	29.0572	0.0983969	3	17.5695	0.092275	3	27.1299	0.0615795	3	0.329552
			17.1501	29.1007				17.6306	27.135
			17.0845	28.9445			glt1e d1463g	17.5206	28.0748
			17.0555	29.1263	11.9605	0.109682		17.5414	28.0907	10.5979	0.0808879	-1.36261	0.136283	2.5715	0.140247		17.0967	0.0484591	3	29.0572	0.0983969	3	17.5309	0.0104309	3	28.1288	0.0802125	3	0.140247
			17.1501	29.1007				17.5307	28.221
			17.0845	28.9445				17.2372	27.9221
			17.0555	29.1263	11.9605	0.109682		17.2571	27.7288	10.635	0.18318	-1.32548	0.213507	2.50616	0.214134		17.0967	0.0484591	3	29.0572	0.0983969	3	17.2755	0.0500598	3	27.9106	0.176207	3	0.214134
			17.1501	29.1007				17.3322	28.0807

## Sheet: Fig3A
Western blot of Huh7-Lunet naive/ neoJFH1 wt/D1467G to analyze MAVS cleavage
	1: Huh7-Lunet naive; 2: Huh7-Lunet neoJFH1 wt; 3: Huh7 Lunet neoJFH1 D1467G; other samples (not analyzed)
		1 2 3		not analyzed
anti-Calnexin
anti-MAVS
anti-NS5A
150kDa
100kDa
75kDa									further replicates
100kDa
75kDa
50kDa
75kDa
50kDa

## Sheet: Fig3B
Replication of JFH1 wt/D1467G in Huh7 MAVScr
		GDD			wt			D1467G
Exp1	4	2910	3053	2755	2611	2677	2932	2368	2279	2224
	24	697	808	785	50603	43003	51986	1040	1007	1062
	48	819	797	763	260328	255980	247008	7191	6240	6317
	72	808	896	841	47671	47162	51599	25224	22447	21374
	96	697	907	741	5620	5332	6273	25357	26386	20887
Exp2	4	1117	918	1051	1084	929	907	1084	974	830
	24	642	664	608	25025	28587	26176	752	741	708
	48	686	852	730	66534	84711	84976	2533	2290	2290
	72	675	752	752	61412	64155	61556	8242	7844	7501
	96	719	774	719	23742	31652	41044	9061	8364	7988
Exp3	4	2954	2677	2179	1914	1892	2102	2401	2246	2445
	24	575	575	620	37294	37604	35446	752	763	808
	48	642	564	608	282333	217735	255571	8131	6560	5841
	72	586	631	620	67994	94247	80584	34451	25589	27204
	96	631	675	575	6782	10289	8718	42339	33986	29494
mean of each	4	2906	1028.67	2603.33	2740	973.333	1969.33	2290.33	962.667	2364
	24	763.333	638	590	48530.7	26596	36781.3	1036.33	733.667	774.333
	48	793	756	604.667	254439	78740.3	251880	6582.67	2371	6844
	72	848.333	726.333	612.333	48810.7	62374.3	80941.7	23015	7862.33	29081.3
	96	781.667	737.333	627	5741.67	32146	8596.33	24210	8471	35273

## Sheet: Fig3C
IFIT1 mRNA expression in Huh7 MAVScr
	72h			96h
	GDD	wt	D1467G	GDD	wt	D1467G
Exp1	1.0814	241.069	1.06075	1.00093	45.0835	0.243775
	0.924726	306.011	1.18653	0.999075	29.0003	1.22753
Exp2	1.16083	22.9919	1.25566	0.89718	9.59846	0.819907
	0.861449	33.4912	1.12682	1.1146	6.36605	0.930261
Exp3	1.04817	175.714	1.31821	0.992244	40.1162	0.658151
	0.954042	180.922	1.11448	1.00782	38.6297	0.836752
Exp4	1.02994	139.413	1.03681	1.52828	95.134	2.0858
	0.970934	139.101	0.905586	0.654331	85.744	2.43578
mean of each	1.00306	273.54	1.12364	1	37.0419	0.73565
	1.01114	28.2416	1.19124	1.00589	7.98226	0.875084
	1.00111	178.318	1.21634	1.00003	39.373	0.747452
	1.00044	139.257	0.9712	1.0913	90.439	2.26079
			Reference					Test sample						rel. expression
	cell line / sample name	GOI	cT GAPDH	cT GOI	∆cT (mean)	∆cT (sd)	cell line / sample name	cT GAPDH	cT GOI	∆cT (mean)	∆cT (sd)	∆∆cT (mean)	∆∆cT (sd)	fold ref. (mean)	fold ref. (sd)
	72h GDD	IFIT1	15.8081	27.9918			GDD	15.9884	27.8707
			15.8194	27.9217	12.1185	0.0614852		15.6264	27.8717	12.0056	0.19962	-0.112902	0.208874	1.0814	0.0903934		15.8424	0.0499972	3	27.9609	0.035787	3	15.8182	0.181959	3	27.8239	0.082092	3	0.0903934
			15.8998	27.9693				15.8399	27.7291
			15.8081	27.9918				15.6277	28.1128
			15.8194	27.9217	12.1185	0.0614852		16.0123	27.9716	12.2314	0.240384	0.112902	0.248122	0.924726	0.0918214		15.8424	0.0499972	3	27.9609	0.035787	3	15.8665	0.208488	3	28.098	0.119653	3	0.0918214
			15.8998	27.9693				15.9596	28.2095
			15.8081	27.9918			wt	16.7916	21.0425
			15.8194	27.9217	12.1185	0.0614852		17.0231	21.1292	4.20522	0.132871	-7.9133	0.146407	241.069	14.1244		15.8424	0.0499972	3	27.9609	0.035787	3	16.8793	0.125581	3	21.0845	0.0434072	3	14.1244
			15.8998	27.9693				16.823	21.0819
			15.8081	27.9918				17.529	21.3971
			15.8194	27.9217	12.1185	0.0614852		17.612	21.4294	3.86108	0.0840443	-8.25744	0.104134	306.011	12.7525		15.8424	0.0499972	3	27.9609	0.035787	3	17.5889	0.0524047	3	21.45	0.0657053	3	12.7525
			15.8998	27.9693				17.6259	21.5236
			15.8081	27.9918			D1467G	16.3228	28.2167
			15.8194	27.9217	12.1185	0.0614852		16.2082	28.6236	12.0334	0.276169	-0.085088	0.282931	1.06075	0.120105		15.8424	0.0499972	3	27.9609	0.035787	3	16.2862	0.0676363	3	28.3196	0.267759	3	0.120105
			15.8998	27.9693				16.3277	28.1187
			15.8081	27.9918				15.7448	27.7315
			15.8194	27.9217	12.1185	0.0614852		15.9398	27.7385	11.8718	0.161349	-0.246747	0.172667	1.18653	0.0819885		15.8424	0.0499972	3	27.9609	0.035787	3	15.9042	0.144887	3	27.7759	0.0710021	3	0.0819885
			15.8998	27.9693				16.0279	27.8578
	96h GDD		13.9359	26.1764			GDD	13.9436	26.1465
			14.1827	26.2409	12.0452	0.205719		14.2241	26.328	12.0439	0.227541	-0.00133541	0.306749	1.00093	0.122871		14.1518	0.202183	3	26.197	0.0379743	3	14.1698	0.204634	3	26.2137	0.0994989	3	0.122871
			14.3367	26.1739				14.3419	26.1667
			13.9359	26.1764				13.9283	26.2063
			14.1827	26.2409	12.0452	0.205719		14.1413	26.1537	12.0466	0.203447	0.00133541	0.289328	0.999075	0.115679		14.1518	0.202183	3	26.197	0.0379743	3	14.1337	0.20174	3	26.1803	0.0262986	3	0.115679
			14.3367	26.1739				14.3316	26.181
			13.9359	26.1764			wt	16.29	22.7593
			14.1827	26.2409	12.0452	0.205719		16.1505	22.9489	6.55071	0.192069	-5.49453	0.281444	45.0835	5.07779		14.1518	0.202183	3	26.197	0.0379743	3	16.2158	0.0701655	3	22.7665	0.178795	3	5.07779
			14.3367	26.1739				16.2071	22.5915
			13.9359	26.1764				15.2111	21.915
			14.1827	26.2409	12.0452	0.205719		14.2454	21.9114	7.18725	0.491587	-4.858	0.532896	29.0003	6.18458		14.1518	0.202183	3	26.197	0.0379743	3	14.7646	0.48699	3	21.9519	0.0670736	3	6.18458
			14.3367	26.1739				14.8374	22.0293
			13.9359	26.1764			D1467G	8.26034	26.2263
			14.1827	26.2409	12.0452	0.205719		14.16	26.2387	14.0816	3.37721	2.03638	3.38347	0.243775	0.330077		14.1518	0.202183	3	26.197	0.0379743	3	12.1595	3.37717	3	26.2411	0.0162431	3	0.330077
			14.3367	26.1739				14.0582	26.2585
			13.9359	26.1764				14.1078	25.8994
			14.1827	26.2409	12.0452	0.205719		14.0781	25.8658	11.7495	0.21324	-0.295754	0.296296	1.22753	0.145553		14.1518	0.202183	3	26.197	0.0379743	3	14.1973	0.181224	3	25.9468	0.11238	3	0.145553
			14.3367	26.1739				14.4058	26.0751
			Reference					Test sample						rel. expression
	cell line / sample name	GOI	cT GAPDH	cT GOI	∆cT (mean)	∆cT (sd)	cell line / sample name	cT GAPDH	cT GOI	∆cT (mean)	∆cT (sd)	∆∆cT (mean)	∆∆cT (sd)	fold ref. (mean)	fold ref. (sd)
	72h GDD	IFIT1	15.5735	26.563			GDD	16.5288	26.7693
			16.2488	26.7021	10.625	0.402028		16.4389	26.9127	10.4098	0.125923	-0.215163	0.421288	1.16083	0.19571		16.0287	0.394275	3	26.6537	0.0785741	3	16.485	0.0450079	3	26.8948	0.117605	3	0.19571
			16.2638	26.6959				16.4873	27.0025
			15.5735	26.563				14.6183	26.3568
			16.2488	26.7021	10.625	0.402028		16.0588	26.4916	10.8401	0.829383	0.215163	0.921685	0.861449	0.317744		16.0287	0.394275	3	26.6537	0.0785741	3	15.5724	0.826395	3	26.4126	0.0703371	3	0.317744
			16.2638	26.6959				16.0403	26.3894
			15.5735	26.563			wt	16.2142	22.372
			16.2488	26.7021	10.625	0.402028		16.3093	22.3816	6.10192	0.0540764	-4.52306	0.405649	22.9919	3.73242		16.0287	0.394275	3	26.6537	0.0785741	3	16.2762	0.0538091	3	22.3782	0.00537093	3	3.73242
			16.2638	26.6959				16.3053	22.381
			15.5735	26.563				16.3797	21.9629
			16.2488	26.7021	10.625	0.402028		16.5916	22.0052	5.55926	0.136903	-5.06571	0.424699	33.4912	5.69215		16.0287	0.394275	3	26.6537	0.0785741	3	16.4711	0.108934	3	22.0303	0.0829217	3	5.69215
			16.2638	26.6959				16.4419	22.1229
			15.5735	26.563			D1467G	15.7887	26.1067
			16.2488	26.7021	10.625	0.402028		15.8011	26.0683	10.2965	0.0297616	-0.328441	0.403128	1.25566	0.202572		16.0287	0.394275	3	26.6537	0.0785741	3	15.7842	0.0195183	3	26.0808	0.0224675	3	0.202572
			16.2638	26.6959				15.7629	26.0673
			15.5735	26.563				15.9567	26.3657
			16.2488	26.7021	10.625	0.402028		15.9137	26.4138	10.4527	0.0458643	-0.172251	0.404636	1.12682	0.182466		16.0287	0.394275	3	26.6537	0.0785741	3	15.9228	0.0303122	3	26.3755	0.0344195	3	0.182466
			16.2638	26.6959				15.8981	26.3471
	96h GDD		15.9391	26.1887			GDD	15.7924	26.1602
			15.9531	26.1604	10.2156	0.0766733		15.7433	26.1388	10.3721	0.0394456	0.156531	0.086225	0.89718	0.0309583		15.9825	0.0634224	3	26.1981	0.0430859	3	15.7835	0.0364755	3	26.1555	0.0150165	3	0.0309583
			16.0553	26.2451				15.8146	26.1677
			15.9391	26.1887				16.0859	26.2173
			15.9531	26.1604	10.2156	0.0766733		16.1628	26.1821	10.059	0.128947	-0.156531	0.15002	1.1146	0.0669167		15.9825	0.0634224	3	26.1981	0.0430859	3	16.1816	0.106286	3	26.2406	0.0730099	3	0.0669167
			16.0553	26.2451				16.296	26.3224
			15.9391	26.1887			wt	16.7863	23.7718
			15.9531	26.1604	10.2156	0.0766733		16.9341	23.7973	6.95275	0.0873408	-3.2628	0.116221	9.59846	0.446426		15.9825	0.0634224	3	26.1981	0.0430859	3	16.8575	0.0740192	3	23.8103	0.0463634	3	0.446426
			16.0553	26.2451				16.8522	23.8617
			15.9391	26.1887				16.3934	23.9876
			15.9531	26.1604	10.2156	0.0766733		16.4048	23.8685	7.54515	0.0645499	-2.6704	0.100227	6.36605	0.255341		15.9825	0.0634224	3	26.1981	0.0430859	3	16.3853	0.024611	3	23.9304	0.0596741	3	0.255341
			16.0553	26.2451				16.3576	23.9352
			15.9391	26.1887			D1467G	15.7625	26.2251
			15.9531	26.1604	10.2156	0.0766733		15.8247	26.3553	10.502	0.0934823	0.286468	0.120904	0.819907	0.0396707		15.9825	0.0634224	3	26.1981	0.0430859	3	15.7668	0.0559475	3	26.2688	0.0748921	3	0.0396707
			16.0553	26.2451				15.7131	26.226
			15.9391	26.1887				15.8155	26.1703
			15.9531	26.1604	10.2156	0.0766733		15.7896	26.1225	10.3198	0.0442534	0.104293	0.0885277	0.930261	0.0329571		15.9825	0.0634224	3	26.1981	0.0430859	3	15.8222	0.0365103	3	26.1421	0.0250073	3	0.0329571
			16.0553	26.2451				15.8617	26.1335
	72h GDD		15.821	26.37			GDD	15.9101	26.4851
			15.2696	26.4573	10.7742	0.365195		16.0925	26.7137	10.7064	0.208604	-0.0678756	0.420575	1.04817	0.176417		15.6762	0.356954	3	26.4504	0.0771477	3	15.9747	0.102198	3	26.6811	0.181854	3	0.176417
			15.938	26.5239				15.9214	26.8444
			15.821	26.37				15.7318	26.255
			15.2696	26.4573	10.7742	0.365195		14.4466	26.2009	10.8421	0.814521	0.0678756	0.892643	0.954042	0.340808		15.6762	0.356954	3	26.4504	0.0771477	3	15.3776	0.813947	3	26.2197	0.0305516	3	0.340808
			15.938	26.5239				15.9545	26.2034
			15.821	26.37			wt	16.7391	20.0542
			15.2696	26.4573	10.7742	0.365195		16.8058	20.0885	3.31715	0.0454475	-7.45708	0.368012	175.714	25.8782		15.6762	0.356954	3	26.4504	0.0771477	3	16.7685	0.0340265	3	20.0857	0.0301277	3	25.8782
			15.938	26.5239				16.7607	20.1143
			15.821	26.37				16.4174	19.5923
			15.2696	26.4573	10.7742	0.365195		16.4541	19.8195	3.27501	0.146509	-7.49923	0.393488	180.922	28.4897		15.6762	0.356954	3	26.4504	0.0771477	3	16.4702	0.0625254	3	19.7453	0.132497	3	28.4897
			15.938	26.5239				16.5393	19.824
			15.821	26.37			D1467G	16.0045	26.0157
			15.2696	26.4573	10.7742	0.365195		15.0141	26.0825	10.3757	0.572813	-0.398579	0.679325	1.31821	0.358366		15.6762	0.356954	3	26.4504	0.0771477	3	15.6744	0.571834	3	26.05	0.0334805	3	0.358366
			15.938	26.5239				16.0045	26.0519
			15.821	26.37				15.7448	26.027
			15.2696	26.4573	10.7742	0.365195		15.6365	25.8739	10.6179	0.52623	-0.156372	0.640535	1.11448	0.28568		15.6762	0.356954	3	26.4504	0.0771477	3	15.3992	0.507703	3	26.017	0.138402	3	0.28568
			15.938	26.5239				14.8163	26.1502
	96h GDD		14.848	25.3522			GDD	14.7818	25.3044
			14.8849	25.4835	10.5242	0.0780073		14.7426	25.3316	10.5354	0.0380778	0.0112332	0.0868047	0.992244	0.0344688		14.8874	0.0407486	3	25.4116	0.0665183	3	14.7789	0.035003	3	25.3144	0.0149904	3	0.0344688
			14.9294	25.3992				14.8124	25.3071
			14.848	25.3522				14.9142	25.3999
			14.8849	25.4835	10.5242	0.0780073		15.0272	25.6353	10.513	0.138492	-0.0112332	0.158951	1.00782	0.0641075		14.8874	0.0407486	3	25.4116	0.0665183	3	14.9959	0.0713961	3	25.5089	0.118671	3	0.0641075
			14.9294	25.3992				15.0463	25.4913
			14.848	25.3522			wt	16.1661	21.3909
			14.8849	25.4835	10.5242	0.0780073		16.1219	21.3642	5.19809	0.0754999	-5.32611	0.10856	40.1162	1.74284		14.8874	0.0407486	3	25.4116	0.0665183	3	16.1388	0.0238369	3	21.3369	0.0716382	3	1.74284
			14.9294	25.3992				16.1284	21.2556
			14.848	25.3522				16.1712	21.4991
			14.8849	25.4835	10.5242	0.0780073		16.2577	21.4399	5.25257	0.070687	-5.27164	0.10527	38.6297	1.62739		14.8874	0.0407486	3	25.4116	0.0665183	3	16.235	0.0560261	3	21.4876	0.0431013	3	1.62739
			14.9294	25.3992				16.2762	21.5238
			14.848	25.3522			D1467G	15.0766	25.715
			14.8849	25.4835	10.5242	0.0780073		14.0434	25.4932	11.1277	0.608976	0.603509	0.613952	0.658151	0.161706		14.8874	0.0407486	3	25.4116	0.0665183	3	14.4018	0.584696	3	25.5296	0.170243	3	0.161706
			14.9294	25.3992				14.0855	25.3804
			14.848	25.3522				14.9145	25.7389
			14.8849	25.4835	10.5242	0.0780073		15.0515	25.5987	10.7813	0.204343	0.257127	0.218727	0.836752	0.0732425		14.8874	0.0407486	3	25.4116	0.0665183	3	14.9907	0.0697812	3	25.772	0.192059	3	0.0732425
			14.9294	25.3992				15.006	25.9785
	72h GDD		17.14	27.0137			GDD	17.18	27.1148
			17.1	26.8914	9.84904	0.0808717		17.15	26.9005	9.80649	0.124048	-0.0425545	0.148082	1.02994	0.0610346		17.13	0.0264575	3	26.979	0.0764214	3	17.2	0.06245	3	27.0065	0.107182	3	0.0610346
			17.15	27.032				17.27	27.0042
			17.14	27.0137				17.1	26.9125
			17.1	26.8914	9.84904	0.0808717		17.05	26.8824	9.8916	0.101556	0.0425545	0.129823	0.970934	0.0504435		17.13	0.0264575	3	26.979	0.0764214	3	17.06	0.0360555	3	26.9516	0.0949406	3	0.0504435
			17.15	27.032				17.03	27.0598
			17.14	27.0137			wt	18.46	21.2964
			17.1	26.8914	9.84904	0.0808717		18.65	21.3499	2.72582	0.112857	-7.12322	0.138841	139.413	7.74616		17.13	0.0264575	3	26.979	0.0764214	3	18.5833	0.106927	3	21.3092	0.036102	3	7.74616
			17.15	27.032				18.64	21.2811
			17.14	27.0137				18.44	21.1831
			17.1	26.8914	9.84904	0.0808717		18.39	21.2246	2.72905	0.111691	-7.11999	0.137895	139.101	7.6762		17.13	0.0264575	3	26.979	0.0764214	3	18.4767	0.109697	3	21.2057	0.0210138	3	7.6762
			17.15	27.032				18.6	21.2095
			17.14	27.0137			D1467G	17.54	27.4129
			17.1	26.8914	9.84904	0.0808717		17.48	27.2594	9.79689	0.11302	-0.0521584	0.138974	1.03681	0.0576634		17.13	0.0264575	3	26.979	0.0764214	3	17.4967	0.0378594	3	27.2936	0.106491	3	0.0576634
			17.15	27.032				17.47	27.2084
			17.14	27.0137				17.49	27.3685
			17.1	26.8914	9.84904	0.0808717		17.5	27.3258	9.99212	0.234894	0.143077	0.248426	0.905586	0.0900309		17.13	0.0264575	3	26.979	0.0764214	3	17.49	0.01	3	27.4821	0.234681	3	0.0900309
			17.15	27.032				17.48	27.752
	96h GDD		15.475	26.1033			GDD	16.51	26.5969
			15.45	26.3921	10.801	0.150987		16.66	26.9892	10.1891	0.212126	-0.611908	0.260374	1.52828	0.159245		15.47	0.0180278	3	26.271	0.149907	3	16.5867	0.0750555	3	26.7757	0.198404	3	0.159245
			15.485	26.3175				16.59	26.7411
			15.475	26.1033				14.44	25.6097
			15.45	26.3921	10.801	0.150987		14.24	25.795	11.4129	0.177088	0.611908	0.232717	0.654331	0.0609384		15.47	0.0180278	3	26.271	0.149907	3	14.3533	0.102632	3	25.7662	0.144316	3	0.0609384
			15.485	26.3175				14.38	25.894
			15.475	26.1033			wt	18.09	22.3129
			15.45	26.3921	10.801	0.150987		18.11	22.3449	4.22909	0.0374964	-6.57189	0.155573	95.134	5.92291		15.47	0.0180278	3	26.271	0.149907	3	18.0867	0.0251661	3	22.3158	0.0277965	3	5.92291
			15.485	26.3175				18.06	22.2895
			15.475	26.1033				17.56	21.9491
			15.45	26.3921	10.801	0.150987		17.59	21.9477	4.37901	0.0543271	-6.42196	0.160463	85.744	5.50609		15.47	0.0180278	3	26.271	0.149907	3	17.5933	0.0351188	3	21.9723	0.04145	3	5.50609
			15.485	26.3175				17.63	22.0202
			15.475	26.1033			D1467G	16.78	26.7201
			15.45	26.3921	10.801	0.150987		16.99	26.7227	9.74037	0.161149	-1.0606	0.22083	2.0858	0.18433		15.47	0.0180278	3	26.271	0.149907	3	16.9467	0.149778	3	26.687	0.059462	3	0.18433
			15.485	26.3175				17.07	26.6184
			15.475	26.1033				17.07	26.6698
			15.45	26.3921	10.801	0.150987		17.18	26.7342	9.51659	0.0996418	-1.28439	0.180902	2.43578	0.176338		15.47	0.0180278	3	26.271	0.149907	3	17.1633	0.0862168	3	26.6799	0.0499515	3	0.176338
			15.485	26.3175				17.24	26.6358

[truncated: 32 more sheets: Fig3D, Fig3E+F, Fig3G, Fig4B, Fig4C, Fig4D, Fig4E, Fig4F, Fig5B, Fig5C, Fig5D, Fig5E, Fig6B, Fig6C, Fig6E, Fig6F, Fig7B, Fig7C, Fig7D, Fig7E …]
